# Supplementary material for: PhpCNF-Y transcription factor infiltrates heterochromatin to generate cryptic intron-containing transcripts crucial for small RNA production
Source: Nat Commun. 2025 Jan 2;16:268. doi: 10.1038/s41467-024-55736-3 (PMC11696164; doi:10.1038/s41467-024-55736-3)
Supplement: Supplementary file 4 — Supplementary Data 1 [file 41467_2024_55736_MOESM4_ESM.xlsx]

## Sheet: Moc3
Supplementary Data 1. List of loci showing TF enrichment
gene	description	hetType	pos
SPAC212.12	S. pombe specific GPI anchored protein family 1	Tel	promoter
SPNCRNA.601		Eu	promoter
SPAC977.12	L-asparaginase (predicted)	Eu	internal
SPAC977.13c		Eu	promoter
SPAC977.14c	aldo/keto reductase, predicted calcium channel regulator	Eu	promoter
SPAC977.17	MIP water channel (predicted)	Eu	promoter
SPAC977.16c	dihydroxyacetone kinase Dak2	Eu	promoter
SPAPJ695.02	Schizosaccharomyces pombe specific protein	Eu	promoter
SPAPJ695.02	Schizosaccharomyces pombe specific protein	Eu	promoter
SPNCRNA.603		Eu	promoter
SPAC1F8.08	Schizosaccharomyces pombe specific protein	Eu	promoter
SPAC11D3.19	Schizosaccharomyces pombe specific protein	Eu	promoter
SPAC11D3.05	transmembrane transporter Mfs2 (predicted)	Eu	promoter
SPAC11D3.06	MatE family transmembrane transporter (predicted)	Eu	promoter
SPNCRNA.627		Eu	promoter
SPNCRNA.144		Eu	promoter
SPNCRNA.626		Eu	promoter
SPNCRNA.145		Eu	internal
SPSNORNA.29		Eu	promoter
SPAC1751.01c	gluconate transmembrane transporter inducer Gti1	Eu	internal
SPAC1751.04	ribosome biogenesis protein Loc1 (predicted)	Eu	promoter
SPAC31A2.06	mitochondrial ATP synthase complex assembly protein Atp25 (predicted)	Eu	promoter
SPAC31A2.07c	ATP-dependent RNA helicase Dbp10 (predicted)	Eu	promoter
SPAC13C5.05c	N-acetylglucosamine-phosphate mutase (predicted)	Eu	internal
SPNCRNA.648		Eu	internal
SPNCRNA.650		Eu	promoter
SPNCRNA.650		Eu	internal
SPAC24H6.05	M phase inducer tyrosine phosphatase Cdc25	Eu	promoter
SPAC3H8.06	inositol phosphorylceramide synthase Aur1 (predicted)	Eu	promoter
SPAC1F3.07c	RSC complex subunit Rsc58	Eu	promoter
SPAC22F3.10c	glutamate-cysteine ligase Gcs1	Eu	promoter
SPAC4G8.03c	pumilio family RNA-binding protein Puf5 (predicted)	Eu	internal
SPNCRNA.679		Eu	promoter
SPNCRNA.688		Eu	promoter
SPAC521.05	40S ribosomal protein S8 (predicted)	Eu	promoter
SPAC23G3.02c	ferrichrome synthetase Sib1	Eu	promoter
SPRRNA.12		Eu	promoter
SPAC1687.23c	Schizosaccharomyces pombe specific protein	Eu	promoter
SPNCRNA.160		Eu	promoter
SPATRNAALA.01		Eu	promoter
SPAC222.08c	glutamine aminotransferase subunit Sno1 (predicted)	Eu	promoter
SPAC222.09	Nrd1 complex RNA-binding subunit Seb1	Eu	internal
SPAC222.10c	two-component GAP Byr4	Eu	internal
SPAC222.17	conserved fungal protein	Eu	promoter
SPAC821.04c	poly(A) polymerase Cid13	Eu	promoter
SPNCRNA.702		Eu	promoter
SPNCRNA.220		Eu	promoter
SPAC30D11.02c	Schizosaccharomyces pombe specific protein	Eu	promoter
SPAC56F8.13	dubious	Eu	promoter
SPAC56F8.13	dubious	Eu	internal
SPAC56F8.14c	Schizosaccharomyces pombe specific protein Mug115	Eu	promoter
SPAC22A12.06c	serine hydrolase-like	Eu	promoter
SPATRNAALA.02		Eu	promoter
SPSNORNA.09		Eu	promoter
SPNCRNA.724		Eu	promoter
SPAC10F6.07c	Schizosaccharomyces pombe specific protein Mug94	Eu	promoter
SPNCRNA.728		Eu	promoter
SPAC56E4.04c	acetyl-CoA/biotin carboxylase	Eu	promoter
SPAC1420.03	19S proteasome regulatory subunit Rpn501	Eu	promoter
SPAC1565.01	cytochrome c oxidase assembly protein Rcf2	Eu	promoter
SPSNORNA.53		Eu	promoter
SPAC57A10.05c	F-box/WD repeat protein protein Pof1	Eu	internal
SPAC20G8.04c	mitochondrial electron transfer flavoprotein-ubiquinone oxidoreductase Cir2 (predicted)	Eu	promoter
SPAC20G8.04c	mitochondrial electron transfer flavoprotein-ubiquinone oxidoreductase Cir2 (predicted)	Eu	promoter
SPAC3A12.18	glucose-6-phosphate 1-dehydrogenase (predicted)	Eu	promoter
SPAC9.10	thiamine transmembrane transporter Thi9	Eu	promoter
SPAC5D6.10c	Schizosaccharomyces pombe specific protein Mug116	Eu	promoter
SPAC5D6.02c	Clr6 histone deacetylase complex subunit Mug165	Eu	internal
SPAC57A7.05	conserved protein	Eu	internal
SPAC23H4.06	glutamate-ammonia ligase Gln1	Eu	promoter
SPAC343.21	dubious	Eu	internal
SPAC343.12	conserved fungal protein	Eu	promoter
SPAC343.12	conserved fungal protein	Eu	promoter
SPAC343.20	dubious	Eu	promoter
SPNCRNA.757		Eu	promoter
SPATRNALYS.02		Eu	promoter
SPATRNATYR.01		Eu	promoter
SPAC17A5.03	60S ribosomal protein L3	Eu	promoter
SPATRNAILE.01		Eu	promoter
SPAC1002.13c	cell wall protein Psu1, beta-glucosidase (predicted)	Eu	promoter
SPAC1002.16c	carboxylic acid transmembrane transporter (predicted)	Eu	promoter
SPAC1002.17c	uracil phosphoribosyltransferase (predicted)	Eu	promoter
SPAC1002.19	GTP cyclohydrolase II Urg1 (predicted)	Eu	promoter
SPAC1399.06	Schizosaccharomyces pombe specific protein	Eu	promoter
SPAC140.01	succinate dehydrogenase (ubiquinone) iron-sulfur protein subunit (predicted)	Eu	promoter
SPAC110.05	Schizosaccharomyces pombe specific protein	Eu	promoter
SPAC3H1.07	arginase Aru1	Eu	promoter
SPNCRNA.781		Eu	promoter
SPAC3H1.11	transcription factor Hsr1	Eu	promoter
SPAC631.02	BET family double bromodomain protein Bdf2	Eu	internal
SPAC23C11.06c	hydrolase (inferred_from_context)	Eu	promoter
SPAC4G9.15	ketoreductase involved in fatty acid elongation (predicted)	Eu	internal
SPNCRNA.810		Eu	promoter
SPAC13G7.02c	heat shock protein Ssa1 (predicted)	Eu	promoter
SPATRNATHR.02		Eu	promoter
SPAC6B12.14c	conserved fungal protein	Eu	promoter
SPAC32A11.02c	conserved fungal protein	Eu	promoter
SPAC23H3.08c	mitotic spindle checkpoint protein Bub3	Eu	promoter
SPNCRNA.831		InependentIsle	internal
SPAC23H3.14	post-Golgi vesicle-mediated transport protein Avl9 (predicted)	InependentIsle	internal
SPAC23H3.15c	Schizosaccharomyces specific protein	Eu	promoter
SPAC25H1.02	histone demethylase Jmj1 (predicted)	Eu	promoter
SPSNRNA.06		Eu	promoter
SPAC823.14	Mst2 histone acetytransferase acytyltransferase complex, predicted phosphoric monoester hydrolase Ptf1	Eu	promoter
SPAC7D4.07c	cytosolic thioredoxin Trx1	Eu	promoter
SPAC4F8.08	Schizosaccharomyces pombe specific protein Mug114	Eu	promoter
SPAC1B2.02c	mitochondrial fusion protein Ugo1 (predicted)	Eu	internal
SPAC3F10.18c	60S ribosomal protein L41 (predicted)	Eu	promoter
SPAC8F11.10c	pyruvyltransferase Pvg1	Eu	promoter
SPACUNK4.19	Schizosaccharomyces pombe specific protein	Eu	internal
SPACUNK4.16c	alpha,alpha-trehalose-phosphate synthase (predicted)	Eu	promoter
SPACUNK4.15	2',3'-cyclic-nucleotide 3'-phosphodiesterase (predicted)	Eu	promoter
SPNCRNA.859		Eu	promoter
SPAC2E1P3.02c	ammonium transmembrane transporter Amt3	Eu	promoter
SPAC2E1P3.04	copper amine oxidase Cao1	HOOD	promoter
SPAC2E1P3.04	copper amine oxidase Cao1	HOOD	internal
SPAC2E1P3.05c	fungal cellulose binding domain protein	HOOD	internal
SPAPB2C8.01	cell surface glycoprotein, adhesion molecule (predicted)	Eu	promoter
SPNCRNA.867		Eu	internal
SPRRNA.13		Eu	promoter
SPNCRNA.869		18cHET	internal
SPNCRNA.872		HOOD	promoter
SPAC1786.02	phospholipase (predicted)	Eu	promoter
SPAC24C9.04	Schizosaccharomyces specific protein	Eu	promoter
SPATRNASER.02		Eu	promoter
SPNCRNA.213		Eu	promoter
SPAC3G9.13c	mitochondrial tryptophan-tRNA ligase Msw1 (predicted)	Eu	promoter
SPAC3G9.11c	pyruvate decarboxylase (predicted)	Eu	promoter
SPRRNA.14		Eu	promoter
SPNCRNA.87		Eu	promoter
SPAC1486.03c	RNA-binding splicing factor (predicted)	Eu	promoter
SPAC6G10.10c	human hmmtag2 homolog	Eu	promoter
SPAPB1E7.05	glycerophosphoryl diester phosphodiesterase Gde1 (predicted)	Eu	promoter
SPAC26A3.12c	5'-3' exoribonuclease Dhp1	Eu	promoter
SPNCRNA.904		Eu	promoter
SPAC959.05c	protein disulfide isomerase (predicted)	Eu	internal
SPAC3H5.11	NAD/NADH kinase (predicted)	Eu	promoter
SPAC3H5.04	U5 snRNP-associated protein Aar2 (predicted)	Eu	promoter
SPATRNAARG.01		Eu	promoter
SPAC3A11.07	mitochondrial NADH dehydrogenase (ubiquinone) Nde2 (predicted)	Eu	promoter
SPAC3A11.05c	meiotic spindle pole body protein Kms1	Eu	promoter
SPNCRNA.911		18cHET	internal
SPAC17A2.10c	Schizosaccharomyces pombe specific protein	Eu	promoter
SPAC17A2.12	ATP-dependent DNA helicase/ ubiquitin-protein ligase E3 (predicted)	Eu	internal
SPAC17A2.12	ATP-dependent DNA helicase/ ubiquitin-protein ligase E3 (predicted)	Eu	internal
SPAC17A2.13c	14-3-3 protein Rad25	Eu	internal
SPAC8C9.04	Schizosaccharomyces specific protein	DependentIsle	internal
SPAC8C9.04	Schizosaccharomyces specific protein	DependentIsle	internal
SPAC8C9.12c	mitochondrial iron ion transmembrane transporter (predicted)	Peri	promoter
SPAC8C9.14	transcription factor Prr1	Peri	promoter
SPAC15A10.11	UBR ubiquitin-protein ligase E3 Ubr11	Peri	internal
SPAC15E1.04	thymidylate synthase/ flavoprotein fusion protein Hal3	Peri	promoter
SPAP7G5.03	conjugation protein Prm1	Peri	promoter
SPNCRNA.933		Peri	internal
SPNCRNA.935		Peri	internal
SPATRNAPHE.02		Peri	promoter
SPNCRNA.84		Peri	promoter
SPNCRNA.231		Cen	promoter
SPNCRNA.232		Cen	promoter
SPATRNAALA.04		Cen	promoter
SPATRNAGLU.03		Cen	promoter
SPATRNAILE.04		Cen	promoter
SPATRNAGLU.04		Cen	promoter
SPATRNAALA.05		Cen	promoter
SPNCRNA.234		Cen	promoter
SPNCRNA.95		Peri	promoter
SPAC1556.02c	succinate dehydrogenase Sdh1 (predicted)	Peri	promoter
SPAC1556.05c	ribosome biogenesis CGR1 family (predicted)	Peri	promoter
SPAC1F12.10c	NADPH-hemoprotein reductase (predicted)	Peri	promoter
SPRRNA.17		Peri	promoter
SPNCRNA.236		Peri	promoter
SPAC1071.10c	P-type proton ATPase, P3-type Pma1	Peri	promoter
SPNCRNA.945		Peri	promoter
SPRRNA.18		Eu	promoter
SPAC926.08c	Brix domain ribosome biogenesis protein Rpf2	Eu	promoter
SPAC323.08	ribonuclease MRP complex subunit (predicted)	Eu	promoter
SPAC2F3.08	alpha-glucoside transmembrane transporter Sut1	Eu	promoter
SPNCRNA.950		Eu	promoter
SPAPB18E9.02c	greatwall kinase Ppk18	Eu	promoter
SPAPB15E9.01c	cell surface glycoprotein, flocculin Pfl2	Eu	promoter
SPAPB15E9.06	dubious	Eu	promoter
SPAPB15E9.02c	dubious	Eu	promoter
SPAC27E2.03c	Obg-Like ATPase (predicted)	Eu	promoter
SPNCRNA.53		Eu	promoter
SPAC27E2.09	histidine kinase Mak2	Eu	promoter
SPNCRNA.341		Eu	promoter
SPAC23A1.17	WIP family cytoskeletal protein Bbc1 (predicted)	Eu	internal
SPAC26H5.09c	oxidoreductase involved in NADPH regeneration (predicted)	Eu	promoter
SPNCRNA.963		Eu	promoter
SPNCRNA.965		Eu	promoter
SPAC25B8.12c	unknown HAD superfamily hydrolase	Eu	promoter
SPAC25B8.13c	2-OG-Fe(II) oxygenase superfamily protein	Eu	promoter
SPAC683.03	Schizosaccharomyces pombe specific protein	Eu	promoter
SPAC683.02c	zf-CCHC type zinc finger protein (predicted)	Eu	promoter
SPAC21E11.03c	transcription factor Pcr1	Eu	promoter
SPNCRNA.98		Eu	promoter
SPAC27F1.06c	FKBP-type peptidyl-prolyl cis-trans isomerase (predicted)	Eu	promoter
SPAC29E6.03c	ER to Golgi tethering factor Uso1 (predicted)	Eu	promoter
SPAC29E6.08	TATA-binding protein (TBP)	Eu	promoter
SPAC9E9.01	dubious	Eu	promoter
SPAC9E9.06c	threonine synthase (predicted)	Eu	promoter
SPNCRNA.989		Eu	promoter
SPNCRNA.989		Eu	internal
SPAC17C9.12	VAP family protein Scs22	Eu	internal
SPNCRNA.996		Eu	internal
SPATRNAASP.01		Eu	promoter
SPAC1093.01	mitochondrial PPR repeat protein Ppr5	Eu	promoter
SPAC1635.01	mitochondrial outer membrane voltage-dependent anion-selective channel (predicted)	Eu	promoter
SPAC1834.08	histidine kinase Mak1	Eu	promoter
SPATRNATHR.05		Eu	promoter
SPAC1834.09	variant protein kinase 19 family protein	Eu	promoter
SPAC1834.11c	secretory pathway protein Sec18 (predicted)	Eu	promoter
SPAC1782.11	adenylyl-sulfate kinase (predicted)	Eu	promoter
SPAC11H11.06	ARP2/3 actin-organizing complex subunit Arp2	Eu	internal
SPAC22F8.03c	Schizosaccharomyces pombe specific protein	Eu	promoter
SPATRNAALA.06		Eu	promoter
SPAC19B12.02c	cell wall protein Gas1, 1,3-beta-glucanosyltransferase (predicted)	Eu	promoter
SPAC19B12.08	Atg8 deconjugator Atg4 (predicted)	Eu	promoter
SPAC19B12.09	signal recognition particle subunit Srp14	Eu	promoter
SPNCRNA.1035		Eu	promoter
SPAPB8E5.02c	19S proteasome regulatory subunit Rpn502	Eu	promoter
SPAPB8E5.06c	60S ribosomal protein L3	Eu	promoter
SPAC1B3.05	CCR4-Not complex NOT box subunit Not3/5	Eu	internal
SPAC1B3.05	CCR4-Not complex NOT box subunit Not3/5	Eu	internal
SPAC1B3.07c	ESCRT I complex subunit Vps28	Eu	promoter
SPAC1B3.15c	transmembrane transporter (predicted)	Eu	promoter
SPNCRNA.1039		Eu	promoter
SPAC22E12.02	splicing factor, WW domain -binding Rbm42 (predicted)	Eu	promoter
SPATRNAARG.03		Eu	promoter
SPAC26F1.14c	apoptosis-inducing factor homolog Aif1 (predicted)	Eu	promoter
SPAC26F1.11	dubious	Eu	internal
SPAC26F1.11	dubious	Eu	promoter
SPNCRNA.90		Eu	promoter
SPNCRNA.1055		Eu	promoter
SPAC26F1.06	monomeric 2,3-bisphosphoglycerate (BPG)-dependent phosphoglycerate mutase (PGAM), Gpm1	Eu	promoter
SPAC26F1.05	Schizosaccharomyces pombe specific protein Mug106	Eu	promoter
SPAC13D1.01c	retrotransposable element/transposon Tf2-type	Eu	promoter
SPNCRNA.1058		Eu	promoter
SPNCRNA.1063		Eu	promoter
SPNCRNA.1065		Eu	promoter
SPAC2H10.01	transcription factor, zf-fungal binuclear cluster type (predicted)	Eu	promoter
SPAC11E3.09	protein-tyrosine phosphatase Pyp3	Eu	promoter
SPAC11E3.14	protein with a role in clearing protein aggregates (predicted)	18cHET	promoter
SPAP8A3.04c	heat shock protein Hsp9	Eu	promoter
SPAP8A3.06	U2AF small subunit, U2AF-23	Eu	promoter
SPNCRNA.1072		Eu	promoter
SPNCRNA.1082		Eu	internal
SPAC29B12.10c	glutathione transmembrane transporter Pgt1	Eu	promoter
SPATRNASER.04		Eu	promoter
SPAC1039.02	extracellular 5'-nucleotidase, human NT5E family (predicted)	Eu	promoter
SPNCRNA.276		Eu	promoter
SPAC922.04	Schizosaccharomyces specific protein	Eu	promoter
SPAC869.02c	nitric oxide dioxygenase Yhb1	Eu	promoter
SPBC1348.05	transmembrane transporter (predicted)	Tel	promoter
SPNCRNA.287		Tel	promoter
SPBPB8B6.06c	fluoride channel Fex2	Eu	promoter
SPNCRNA.1302		Eu	promoter
SPNCRNA.1303		Eu	promoter
SPBPB21E7.08		Eu	promoter
SPNCRNA.1306		Eu	promoter
SPBPB10D8.02c	arylsulfatase (predicted)	Eu	promoter
SPBPB10D8.04c	transmembrane transporter (predicted)	HOOD	promoter
SPBPB10D8.05c	transmembrane transporter (predicted)	HOOD	promoter
SPBPB10D8.06c	transmembrane transporter (predicted)	HOOD	promoter
SPBPB10D8.07c	transmembrane transporter (predicted)	HOOD	promoter
SPBC359.02	alanine racemase Alr2 (predicted)	Eu	promoter
SPNCRNA.1309		Eu	promoter
SPNCRNA.292		Eu	promoter
SPNCRNA.293		Eu	promoter
SPBC1683.01	inorganic phosphate transmembrane transporter (predicted)	Eu	internal
SPNCRNA.1318		Eu	promoter
SPNCRNA.100		Eu	promoter
SPBTRNAGLY.03		Eu	promoter
SPNCRNA.1324		Eu	promoter
SPBC660.05	WW domain containing conserved fungal protein	18cHET	promoter
SPBC660.16	phosphogluconate dehydrogenase, decarboxylating	Eu	promoter
SPBC660.17c	Schizosaccharomyces specific protein	Eu	internal
SPBTRNAGLY.04		Eu	promoter
SPBTRNAALA.07		Eu	promoter
SPBTRNAGLY.05		Eu	promoter
SPBTRNAARG.04		Eu	promoter
SPBP26C9.03c	iron/zinc ion transmembrane transporter (predicted)	Eu	promoter
SPBP26C9.03c	iron/zinc ion transmembrane transporter (predicted)	Eu	promoter
SPNCRNA.1340		Eu	promoter
SPBC1271.14	glutamate N-acetyltransferase (predicted)	18cHET	promoter
SPBC1271.09	glycerophosphodiester transmembrane transporter (predicted)	HOOD	promoter
SPBC1271.08c	Schizosaccharomyces pombe specific protein	Eu	promoter
SPBC106.07c	N alpha-acetylation related protein Nat2 (predicted)	Eu	promoter
SPBC902.06	microtubule organizer Mto2	Eu	promoter
SPBC1685.02c	40S ribosomal protein S12 (predicted)	Eu	promoter
SPBC1685.11	RecA family ATPase Rlp1	Eu	promoter
SPNCRNA.1367		Eu	promoter
SPNCRNA.1367		Eu	internal
SPNCRNA.1367		Eu	internal
SPBC1685.13	plasma membrane organization protein Fhn1	Eu	promoter
SPNCRNA.134		Eu	promoter
SPBC354.05c	membrane-tethered transcription factor Sre2	Eu	promoter
SPNCRNA.312		Eu	promoter
SPNCRNA.313		Eu	promoter
SPBC354.11c		Eu	internal
SPBC354.11c		Eu	promoter
SPBTRNALYS.06		Eu	promoter
SPNCRNA.319		Eu	promoter
SPBC839.06	P-type ATPase, potassium exporting Cta3	Eu	promoter
SPBC839.15c	translation elongation factor EF-1 alpha Ef1a-c	Eu	promoter
SPBC947.15c	mitochondrial NADH dehydrogenase (ubiquinone) Nde1 (predicted)	Eu	promoter
SPBC947.10	Golgi Dsc E3 ligase complex subunit Dsc1	Eu	promoter
SPBC947.09	ThiJ domain protein	Eu	promoter
SPBC947.07	ribosome biogenesis protein Rrp14 (predicted)	Eu	promoter
SPNCRNA.322		Eu	internal
SPBC947.03c	NatC N-acetyltransferase non-catalytic Sm-like domain subunit Naa38 (predicted)	Eu	promoter
SPBPJ4664.01	decaprenyl diphosphate synthase subunit Dps1	Eu	promoter
SPBPJ4664.02	cell surface glycoprotein, flocculin, related to Gsf2	Eu	promoter
SPBC119.02	ubiquitin conjugating enzyme E2 Ubc4/UbcP1	Eu	promoter
SPBC119.12	Golgi matrix protein Rud3 (predicted)	Eu	promoter
SPBC530.11c	transcription factor, zf-fungal binuclear cluster type (predicted)	Eu	internal
SPBTRNAGLU.05		Eu	promoter
SPBTRNAGLU.05		Eu	promoter
SPBC36.02c	spermidine family transmembrane transporter (predicted)	Eu	promoter
SPSNORNA.35		Eu	promoter
SPBC713.10	TIM23 translocase complex subunit Tim16 (predicted)	Eu	internal
SPBC713.11c	plasma membrane proteolipid Pmp3	Eu	promoter
SPBC713.12	squalene monooxygenase Erg1 (predicted)	Eu	promoter
SPBTRNAHIS.02		Eu	promoter
SPNCRNA.1400		Eu	promoter
SPBP35G2.02	26S proteasome co-factor Txc1	Eu	internal
SPBC337.07c	carboxypeptidase Ecm14 (predicted)	Eu	promoter
SPBC409.08	spermine family transmembrane transporter (predicted)	Eu	promoter
SPNCRNA.1424		Eu	internal
SPNCRNA.1424		Eu	promoter
SPNCRNA.1425		Eu	promoter
SPBC3D6.02	But2 family protein But2	Eu	promoter
SPBC3D6.05	phosphatidate cytidylyltransferase Ptp4 (predicted)	Eu	promoter
SPBC3D6.16	dubious	Eu	promoter
SPSNORNA.21		Eu	promoter
SPBC8D2.17	alpha-1,2-galactosyltransferase (predicted)	Eu	internal
SPRRNA.32		Eu	promoter
SPBC32H8.15	dubious	Eu	promoter
SPBC83.16c	protein with a role in clearing protein aggregates (predicted)	Peri	promoter
SPBC29B5.01	transcription factor, Atf-CREB family Atf1	Peri	promoter
SPNCRNA.1443		InependentIsle	promoter
SPNCRNA.1444		Peri	promoter
SPBC27.08c	sulfate adenylyltransferase	Peri	promoter
SPBC28F2.03	cyclophilin family peptidyl-prolyl cis-trans isomerase Cyp2	Peri	promoter
SPBC28F2.09	transcription factor TFIIA complex large subunit Toa1 (predicted)	Peri	promoter
SPBTRNAASN.01		Peri	promoter
SPBTRNATYR.02		Peri	promoter
SPBTRNAALA.08		Peri	promoter
SPBTRNAVAL.05		Peri	promoter
SPBTRNAGLU.06		Peri	promoter
SPBTRNAARG.06		Cen	promoter
SPNCRNA.359		Cen	internal
SPNCRNA.360		Cen	internal
SPNCRNA.361		Cen	promoter
SPNCRNA.361		Cen	promoter
SPNCRNA.361		Cen	internal
SPNCRNA.362		Cen	internal
SPNCRNA.366		Cen	promoter
SPNCRNA.366		Cen	promoter
SPBTRNAILE.06		Cen	promoter
SPBTRNAVAL.06		Cen	promoter
SPBTRNAVAL.07		Cen	promoter
SPBTRNAILE.07		Cen	promoter
SPNCRNA.372		Cen	promoter
SPNCRNA.372		Cen	internal
SPNCRNA.372		Cen	internal
SPBTRNATYR.03		Cen	promoter
SPBTRNAALA.11		Peri	promoter
SPBTRNAVAL.08		Peri	promoter
SPBTRNAGLU.07		Peri	promoter
SPBC21B10.04c	GTPase regulator Nrf1	Peri	promoter
SPNCRNA.1453		Peri	promoter
SPBC19C2.07	fructose-bisphosphate aldolase Fba1	Peri	promoter
SPBC19C2.08	U4/U6 x U5 tri-snRNP complex subunit Prp38	Peri	promoter
SPBC2F12.09c	transcription factor, Atf-CREB family Atf21	Peri	promoter
SPBC1D7.05	MAP kinase kinase kinase Byr2	Peri	promoter
SPNCRNA.1460		Eu	promoter
SPBC18H10.02	long-chain-fatty-acid-CoA ligase Lcf1	Eu	promoter
SPBTRNATRP.03		Eu	promoter
SPNCRNA.1466		Eu	promoter
SPBC9B6.03	zf-FYVE type zinc finger protein	Eu	promoter
SPBC3H7.05c	mitochondrial Membrane Bound O-Acyl Transferase (MBOAT) family	Eu	promoter
SPBTRNAPRO.05		Eu	promoter
SPBC3H7.03c	2-oxoglutarate dehydrogenase (lipoamide) (e1 component of oxoglutarate dehydrogenase complex) (predicted)	Eu	promoter
SPBC3H7.02	sulfate transmembrane transporter (predicted)	Eu	promoter
SPNCRNA.1473		Eu	internal
SPNCRNA.380		Eu	promoter
SPBC16E9.13	serine/threonine protein kinase Ksp1 (predicted)	Eu	promoter
SPBC16E9.16c	Lsd90 protein	Eu	internal
SPBC16E9.16c	Lsd90 protein	Eu	promoter
SPBC16E9.20	dubious	Eu	promoter
SPNCRNA.1480		Eu	promoter
SPNCRNA.571		Eu	promoter
SPNCRNA.383		Eu	promoter
SPBC1E8.05	conserved fungal protein	Eu	promoter
SPBC1A4.01	anaphase-promoting complex substrate recognition subunit Apc10	Eu	promoter
SPBP23A10.11c	circularly permuted 1,3-beta-glucanase (predicted)	Eu	promoter
SPBC18E5.06	40S ribosomal protein S21	Eu	promoter
SPBC18E5.15		Eu	promoter
SPBC1711.18	mitochondrial ribosomal protein subunit L36, MrpL36/YmL36 (predicted)	Eu	promoter
SPBC17G9.08c	Centaurin Cnt5	Eu	internal
SPBC17G9.08c	Centaurin Cnt5	18cHET	promoter
SPBC17G9.10	60S ribosomal protein L11 (predicted)	Eu	promoter
SPBC17G9.11c	pyruvate carboxylase Pyr1	Eu	internal
SPBC17G9.11c	pyruvate carboxylase Pyr1	Eu	promoter
SPNCRNA.394		InependentIsle	promoter
SPNCRNA.394		InependentIsle	internal
SPBC1815.01	enolase (predicted)	Eu	promoter
SPSNORNA.36		Eu	promoter
SPNCRNA.1501		Eu	promoter
SPNCRNA.1506		InependentIsle	promoter
SPBC19G7.19	mitochondrial outer membrane translocase complex subunit Tom5 (predicted)	Eu	promoter
SPBC1921.05	M1 aminopeptidase, nascent chain-associated protein (predicted)	Eu	promoter
SPNCRNA.1511		Eu	promoter
SPBC21D10.09c	RQC complex ubiquitin-protein ligase E3 Rkr1 (predicted)	Eu	promoter
SPBTRNAMET.06		Eu	promoter
SPRRNA.40		Eu	promoter
SPBC12C2.10c	Clr6 histone deacetylase complex subunit Pst1	Eu	promoter
SPBC12C2.10c	Clr6 histone deacetylase complex subunit Pst1	Eu	internal
SPBC12C2.10c	Clr6 histone deacetylase complex subunit Pst1	Eu	internal
SPBC12C2.08	mitochondrial dynamin family scission GTPase Dnm1	Eu	internal
SPBC12C2.03c	methionine synthase reductase (predicted)	Eu	promoter
SPNCRNA.400		Eu	promoter
SPBC29A10.08	1,3-beta-glucanosyltransferase Gas2 (predicted)	Eu	promoter
SPBTRNAPHE.03		Eu	promoter
SPNCRNA.1532		Eu	promoter
SPBC2G5.06c	sulfide-quinone oxidoreductase	Eu	internal
SPBC2G5.06c	sulfide-quinone oxidoreductase	Eu	promoter
SPNCRNA.539		Eu	promoter
SPBC6B1.08c	2-oxoglutarate and Fe(II) dioxygenase domain containing protein 1	Eu	promoter
SPBC3E7.02c	heat shock protein Hsp16	Eu	promoter
SPBC3E7.06c	vacuolar membrane amno acid transmembrane transporter Fnx2	Eu	promoter
SPBC4F6.11c	asparagine synthase (predicted)	Eu	promoter
SPBC4F6.15c	DNA repair endonuclease non-catalytic subunit Swi10	Eu	promoter
SPBC4F6.17c	mitochondrial heatshock protein Hsp78 (predicted)	Eu	promoter
SPBC336.02	18S rRNA dimethylase (predicted)	Eu	promoter
SPBC685.06	40S ribosomal protein S0A (p40)	Eu	internal
SPBC32F12.11	glyceraldehyde-3-phosphate dehydrogenase Tdh1	Eu	promoter
SPNCRNA.1551		Eu	promoter
SPBC19C7.04c	conserved fungal protein	Eu	promoter
SPNCRNA.26		Eu	promoter
SPBP4H10.09	transcription factor Rsv1	Eu	internal
SPBP4H10.14c	Schizosaccharomyces specific protein	Eu	internal
SPNCRNA.1562		Eu	internal
SPNCRNA.1565		Eu	promoter
SPBC2D10.04	arrestin Aly1 related Aly2	Eu	promoter
SPNCRNA.1571		Eu	promoter
SPBC15D4.02	transcription factor, zf-fungal binuclear cluster type Gsf1	Eu	internal
SPBC15D4.05	conserved CobW/HypB/UreG nucleotide binding domain protein (predicted)	Eu	promoter
SPBC1778.05c	human LAMTOR2 ortholog Lam2	Eu	promoter
SPBC609.01	ribonuclease II (RNB) family, involved in nuclear-transcribed mRNA catabolic process (predicted)	Eu	promoter
SPBC609.04	spermine family transmembrane transporter Caf5	Eu	promoter
SPSNORNA.45		Eu	promoter
SPSNRNA.05		Eu	promoter
SPBC19F8.08	40S ribosomal protein S4 (predicted)	Eu	promoter
SPBC20F10.01	snoRNP pseudouridylase box H/ACA snoRNP complex protein Gar1	Eu	promoter
SPBC17D11.02c	Hrd1 complex ubiquitin-protein ligase E3 subunit, Hrd1	Eu	promoter
SPBC3B8.03	saccharopine dehydrogenase (predicted)	Eu	promoter
SPNCRNA.1598		Eu	promoter
SPBC1718.06	mitochondrial dynamin family fusion GTPase Msp1	Eu	internal
SPBC1718.07c	CCCH tandem zinc finger protein, human Tristetraprolin homolog Zfs1, involved in mRNA catabolism	Eu	promoter
SPNCRNA.1604		Eu	promoter
SPBPB7E8.01	Schizosaccharomyces specific protein, predicted GPI anchor	Eu	promoter
SPBPB7E8.01	Schizosaccharomyces specific protein, predicted GPI anchor	Eu	internal
SPBPB7E8.01	Schizosaccharomyces specific protein, predicted GPI anchor	Eu	internal
SPBPB7E8.02	PSP1 family protein	Eu	promoter
SPBC1105.02c	homocitrate synthase	Eu	promoter
SPBC1105.04c	CENP-B homolog	Eu	promoter
SPNCRNA.1609		Eu	promoter
SPBC1105.13c	Schizosaccharomyces pombe specific protein	18cHET	promoter
SPBC887.17	transmembrane transporter (predicted)	Eu	promoter
SPNCRNA.1622		Eu	internal
SPBC16D10.07c	Sirtuin family histone deacetylase Sir2	Eu	internal
SPBC317.01	MADS-box transcription factor Pvg4	Eu	internal
SPNCRNA.1626		DependentIsle	internal
SPNCRNA.1626		Eu	promoter
SPBP8B7.32	dubious	Eu	internal
SPBP8B7.32	dubious	Eu	internal
SPBP8B7.04	Schizosaccharomyces specific protein Mug45	DependentIsle	internal
SPBP8B7.05c	carbonic anhydrase (predicted)	Eu	internal
SPBTRNALYS.09		Eu	promoter
SPBC21C3.19	SBDS family protein Rtc3 (predicted)	Eu	internal
SPNCRNA.1645		Eu	promoter
SPBC23E6.09	transcriptional corepressor Ssn6	Eu	promoter
SPRRNA.36		Eu	promoter
SPBTRNAASP.04		Eu	promoter
SPSNRNA.07		Eu	promoter
SPBC3B9.12	TRAPP complex subunit Trs23 (predicted)	Eu	promoter
SPNCRNA.436		Eu	promoter
SPBC215.05	glycerol-3-phosphate dehydrogenase Gpd1	Eu	promoter
SPBC215.05	glycerol-3-phosphate dehydrogenase Gpd1	Eu	promoter
SPBC215.07c	PWWP domain protein Pdp2 (predicted)	Eu	promoter
SPBC215.12	U5 snRNP GTPase subunit Cwf10	Eu	promoter
SPNCRNA.1667		Eu	promoter
SPNCRNA.1668		18cHET	promoter
SPNCRNA.1669		Eu	promoter
SPBC1861.02	ARS binding protein Abp2	Eu	promoter
SPBC14F5.04c	phosphoglycerate kinase Pgk1 (predicted)	Eu	internal
SPBC14F5.04c	phosphoglycerate kinase Pgk1 (predicted)	Eu	promoter
SPRRNA.37		Eu	promoter
SPBTRNAASN.04		Eu	promoter
SPBC1652.01	ribosomal RNA processing element (RRPE)-binding protein (predicted)	Eu	internal
SPNCRNA.1694		Eu	promoter
SPBC8E4.02c	Schizosaccharomyces pombe specific protein	HOOD	promoter
SPBP4G3.02	acid phosphatase Pho1	HOOD	internal
SPNCRNA.1695		Eu	promoter
SPBPB2B2.01	amino acid transmembrane transporter (predicted)	Eu	promoter
SPNCRNA.532		Eu	promoter
SPBPB2B2.08	conserved fungal protein	Eu	promoter
SPNCRNA.448		Eu	promoter
SPBPB2B2.19c	S. pombe specific 5Tm protein family	Eu	promoter
SPCC1884.02	NiCoT heavy metal ion transmembrane transporter Nic1	Eu	promoter
SPCC757.07c	catalase	Eu	promoter
SPCC757.15	cytochrome c oxidase assembly protein Cox14 (predicted)	Eu	promoter
SPCC757.09c	KH domain RNA-binding protein Rnc1	Eu	promoter
SPCTRNAHIS.03		Eu	promoter
SPNCRNA.1108		Eu	promoter
SPCC330.20	stress associated Endoplasmic Reticulum protein Tam14	Eu	promoter
SPCC330.21	Schizosaccharomyces specific SAP domain containing protein	Eu	promoter
SPNCRNA.1110		Eu	promoter
SPCC330.13	DNA-directed RNA polymerase III complex subunit Rpc37 (predicted)	Eu	promoter
SPCC320.03	transcription factor (predicted)	Eu	internal
SPCC320.03	transcription factor (predicted)	Eu	promoter
SPNCRNA.1116		HOOD	promoter
SPCC1235.03	SMR domain protein, possibly involved in DNA repair and neddylation	Eu	promoter
SPCC1235.05c	SMARCAD1 family ATP-dependent DNA helicase Fft2 (predicted)	Eu	promoter
SPCC548.06c	hexose transmembrane transporter Ght8 (predicted)	Eu	internal
SPCC1529.01	transmembrane transporter (predicted)	Eu	promoter
SPCC794.01c	glucose-6-phosphate 1-dehydrogenase Zwf2 (predicted)	Eu	promoter
SPCC794.02	wtf element Wtf5	Eu	internal
SPCC794.16		Eu	promoter
SPCC794.11c	ENTH/VHS domain protein Ent3 (predicted)	Eu	promoter
SPCC794.12c	malic enzyme, malate dehydrogenase (oxaloacetate decarboxylating), Mae2	Eu	promoter
SPCC553.10	conserved fungal protein	Eu	promoter
SPNCRNA.1130		Eu	promoter
SPNCRNA.1132		Eu	promoter
SPCC736.15	eisosome BAR domain protein Pil1	Eu	promoter
SPNCRNA.1133		Eu	internal
SPCC594.02c	conserved fungal protein	Eu	promoter
SPCC1682.06	Schizosaccharomyces specific protein	Eu	promoter
SPCC1682.07	transcription factor TFIIH complex subunit Ssl1	Eu	promoter
SPCC306.08c	malate dehydrogenase Mdh1 (predicted)	Eu	promoter
SPCC4G3.08	ribosomal protein S6 kinase Psk1	Eu	promoter
SPCC364.07	D-3 phosphoglycerate dehydrogenase Ser3 (predicted)	Eu	promoter
SPCTRNASER.07		Eu	promoter
SPCC970.08	inositol polyphosphate kinase Kcs1 (predicted)	Eu	promoter
SPRRNA.24		Eu	promoter
SPCP31B10.06	tricalbin, C2 domain protein (phospholipid binding) ER-plasma membrane tethering protein Tcb2 (predicted)	Eu	promoter
SPCC962.06c	KH and CC/hC domain splicing factor Bpb1	Eu	promoter
SPCC1672.02c	switch-activating protein Sap1	Eu	promoter
SPCC1183.10	wtf element Wtf10	Eu	promoter
SPNCRNA.1146		Eu	promoter
SPCC16C4.18c	histone H4-like TAF Taf6, SAGA complex subunit	Eu	promoter
SPNCRNA.472		Eu	promoter
SPNCRNA.1154		Eu	promoter
SPCC1020.10	serine/threonine protein kinase Oca2	Eu	promoter
SPNCRNA.1157		Eu	internal
SPNCRNA.1158		Eu	promoter
SPCC1020.05	phosphoprotein phosphatase involved in unfolded protein response Dcr2 (predicted)	Eu	promoter
SPCC1020.04c	DNA-directed RNA polymerase I, II and III subunit Rpb6	Eu	promoter
SPCC1393.08	transcription factor, zf-GATA type (predicted)	Eu	promoter
SPCTRNAILE.09		Eu	promoter
SPCTRNAGLY.11		Eu	promoter
SPCC1393.13	protein L-glutamate O-methyltransferase, implicated in DNA damage response	Eu	promoter
SPCC2H8.02	inorganic phosphate transmembrane transporter (predicted)	Eu	promoter
SPCC63.14	eisosome assembly protein eis1	Eu	promoter
SPCC16A11.01	plasma membrane protein involved in inositol lipid-mediated signaling Sfk1 (predicted)	Eu	promoter
SPNCRNA.475		Eu	promoter
SPCC24B10.22	mitochondrial DNA polymerase gamma	Eu	promoter
SPCC24B10.22	mitochondrial DNA polymerase gamma	Eu	internal
SPCPB16A4.02c	pleckstrin homology domain protein, implicated in cytosketon organization or vesicle-mediated transport	Eu	internal
SPCTRNAASN.05		Eu	promoter
SPCPB16A4.03c	bifunctional IMP cyclohydrolase/phosphoribosylaminoimidazolecarboxamideformyltransferase	Eu	promoter
SPCPB16A4.07	Schizosaccharomyces specific protein	Eu	promoter
SPNCRNA.1162		InependentIsle	promoter
SPNCRNA.1165		Eu	internal
SPNCRNA.1165		Eu	promoter
SPCC1795.06	P-factor pheromone Map2	Peri	internal
SPCC1795.06	P-factor pheromone Map2	Peri	promoter
SPCC825.03c	SNARE Psy1	Peri	promoter
SPCC1259.02c	Endoplasmic Reticulum metallopeptidase Erm1 (predicted)	InependentIsle	promoter
SPNCRNA.1169		InependentIsle	internal
SPCTRNAALA.12		Peri	promoter
SPCTRNAVAL.12		Peri	promoter
SPCTRNALYS.10		Cen	promoter
SPCTRNALEU.12		Cen	promoter
SPCTRNAGLU.10		Cen	promoter
SPCTRNALEU.13		Cen	promoter
SPCTRNALYS.11		Peri	promoter
SPCTRNAPHE.05		Peri	promoter
SPCC4B3.03c	CBS domain protein implicated in magnesium homeostasis (predicted)	HOOD	promoter
SPNCRNA.120		Peri	promoter
SPCC1322.08	MAPK-activated protein kinase Srk1	Eu	promoter
SPCC1281.08	wtf element Wtf11	Eu	promoter
SPNCRNA.1195		Eu	promoter
SPCC11E10.01	cystathionine beta-lyase (predicted)	Eu	promoter
SPNCRNA.1197		Eu	promoter
SPCC584.01c	sulfite reductase NADPH flavoprotein subunit (predicted)	Eu	promoter
SPNCRNA.69		Eu	promoter
SPNCRNA.131		Eu	promoter
SPNCRNA.1205		Eu	promoter
SPCC162.05	hexaprenyldihydroxybenzoate methyltransferase Coq3	Eu	promoter
SPCC162.04c	wtf element Wtf13	Eu	promoter
SPCC13B11.01	alcohol dehydrogenase Adh1	Eu	promoter
SPNCRNA.2002		Eu	internal
SPCC663.01c	protein phosphatase regulatory subunit Ekc1	Eu	promoter
SPCC663.17	wtf element Wtf15	Eu	promoter
SPCC1902.01	transcription factor Gaf1	Eu	promoter
SPCC417.05c	chitin synthase regulatory factor Cfh2 (predicted)	Eu	promoter
SPCC417.08	translation elongation factor eEF3	Eu	promoter
SPCTRNASER.11		Eu	promoter
SPRRNA.06		Eu	promoter
SPCC417.16	mitochondrial protein associated with respiratory chain (predicted)	Eu	promoter
SPCC191.03c	Schizosaccharomyces pombe specific protein	Eu	promoter
SPCC191.07	cytochrome c	Eu	promoter
SPCC191.08	ribosome biogenesis protein Lto1 (predicted)	Eu	promoter
SPCC191.10	Schizosaccharomyces pombe specific protein	Eu	promoter
SPCC1450.07c	D-amino acid oxidase	Eu	promoter
SPCC1450.08c	wtf element Wtf16	Eu	promoter
SPCC1450.16c	triacylglycerol lipase ptl1	HOOD	promoter
SPCC285.08	coatomer delta subunit Ret2 (predicted)	Eu	promoter
SPCC1223.03c	glycerol-3-phosphate dehydrogenase Gut2 (predicted)	Eu	promoter
SPCC1223.08c	dihydrofolate reductase/ serine hydrolase family fusion protein Dfr1	Eu	promoter
SPCC1223.09	uricase Uro1	Eu	internal
SPCC1223.10c	RNA polymerase II transcription elongation factor SpEAF	Eu	promoter
SPCTRNAGLN.05		Eu	promoter
SPNCRNA.1238		Eu	promoter
SPNCRNA.1238		Eu	promoter
SPCC1223.13	CBF1/Su(H)/LAG-1 family transcription factor Cbf12	Eu	promoter
SPCC74.09	RNA-binding protein, rrm type	Eu	internal
SPCC18.17c	proteasome assembly chaperone (predicted)	Eu	promoter
SPNCRNA.1251		Eu	promoter
SPNCRNA.587		Eu	promoter
SPCC1739.01	zf-CCCH type zinc finger protein	Eu	promoter
SPCC1739.06c	uroporphyrin methyltransferase Met1	Eu	promoter
SPCC1739.13	heat shock protein Ssa2	Eu	promoter
SPCPB1C11.01	ammonium transmembrane transporter Amt1	Eu	promoter
SPCTRNASER.13		18cHET	promoter
SPCPB1C11.02	amino acid permease (predicted)	18cHET	promoter
SPCTRNAGLN.06		Eu	promoter
SPCPB1C11.03	cysteine transmembrane transporter (predicted)	Eu	promoter
SPCPB1C11.03	cysteine transmembrane transporter (predicted)	Eu	promoter
SPCC576.02	hydantoin racemase family (predicted)	Eu	internal
SPNCRNA.1260		Eu	promoter
SPNCRNA.1262		Eu	promoter
SPNCRNA.1263		Eu	promoter
SPCC576.17c	pyridoxamine/pyridoxine/pyridoxal transmembrane transporter (predicted)	Eu	promoter
SPCC126.02c	Ku domain protein Pku70	Eu	promoter
SPCC1620.03	mitochondrial conserved eukaryotic protein, human C6orf136 ortholog	Eu	promoter
SPCC1620.08	succinate-CoA ligase beta subunit Lsc2 (predicted)	Eu	promoter
SPCC830.07c	DNAJ domain protein Psi1	Eu	promoter
SPCC830.08c	ER membrane protein DP1/Yop1	Eu	promoter
SPNCRNA.516		Eu	internal
SPNCRNA.1281		Eu	promoter
SPCC70.12c	extender of the chronological lifespan protein Ecl1	Eu	internal
SPCC1827.03c	acetyl-CoA ligase (predicted)	Eu	promoter
SPCC569.05c	spermidine family transmembrane transporter (predicted)	Eu	promoter
60S acidic ribosomal protein		Eu	promoter
IR-L		Mat	promoter
IR-L		Mat	internal
H3-2 homology box		Mat	promoter
CenH		Mat	promoter
CenH		Mat	promoter
CenH		Mat	internal
IR-R		Mat	internal
IR-R		Mat	promoter

## Sheet: Php5
Supplementary Data 1. List of loci showing TF enrichment
gene	description	hetType	pos
SPAC977.17	MIP water channel (predicted)	Eu	promoter
SPAC977.16c	dihydroxyacetone kinase Dak2	Eu	promoter
SPAPJ695.02	Schizosaccharomyces pombe specific protein	Eu	internal
SPNCRNA.603		Eu	promoter
SPAC1F8.05	Schizosaccharomyces pombe specific protein Isp3	Eu	promoter
SPAC1F8.06	cell surface glycoprotein, flocculin Pfl8	Eu	promoter
SPAC1F8.08	Schizosaccharomyces pombe specific protein	Eu	promoter
SPAC11D3.19	Schizosaccharomyces pombe specific protein	Eu	promoter
SPAC11D3.05	transmembrane transporter Mfs2 (predicted)	Eu	promoter
SPAC5H10.06c	alcohol dehydrogenase Adh4	Eu	promoter
SPAC24B11.13	hydroxymethylbilane synthase Hem3 (predicted)	Eu	promoter
SPNCRNA.627		Eu	promoter
SPNCRNA.144		Eu	promoter
SPNCRNA.626		Eu	promoter
SPNCRNA.648		Eu	internal
SPAC24H6.13	DUF221 family protein implicated in Golgi to plasma membrane transport (predicted)	Eu	internal
SPAC227.13c	mitochondrial iron-sulfur cluster assembly scaffold protein Isu1	Eu	promoter
SPNCRNA.155		DependentIsle	promoter
SPAC3H8.06	inositol phosphorylceramide synthase Aur1 (predicted)	Eu	promoter
SPATRNAGLU.01		Eu	promoter
SPAC4G8.03c	pumilio family RNA-binding protein Puf5 (predicted)	Eu	internal
SPNCRNA.679		Eu	promoter
SPAC1687.16c	C-5 sterol desaturase Erg31	Eu	promoter
SPATRNAALA.01		Eu	promoter
SPATRNAGLU.02		Eu	promoter
SPSNRNA.02		Eu	promoter
SPAC222.09	Nrd1 complex RNA-binding subunit Seb1	Eu	promoter
SPAC222.09	Nrd1 complex RNA-binding subunit Seb1	Eu	internal
SPAC222.11	coproporphyrinogen III oxidase Hem13 (predicted)	Eu	promoter
SPSNRNA.03		Eu	promoter
SPAC821.10c	superoxide dismutase Sod1	Eu	promoter
SPAC1A6.04c	phospholipase B homolog Plb1	Eu	internal
SPATRNAMET.01		Eu	promoter
SPAC56F8.13	dubious	Eu	internal
SPAC56F8.14c	Schizosaccharomyces pombe specific protein Mug115	Eu	promoter
SPNCRNA.724		Eu	promoter
SPSNORNA.10		Eu	promoter
SPNCRNA.728		Eu	promoter
SPAC20G8.04c	mitochondrial electron transfer flavoprotein-ubiquinone oxidoreductase Cir2 (predicted)	Eu	promoter
SPATRNAPRO.03		Eu	promoter
SPAC3A12.18	glucose-6-phosphate 1-dehydrogenase (predicted)	Eu	promoter
SPAC9.08c	steroid reductase (predicted)	Eu	promoter
SPATRNAMET.02		Eu	promoter
SPAC5D6.01	40S ribosomal protein S15a (predicted)	Eu	promoter
SPRRNA.53		Eu	promoter
SPAC1705.03c	cell wall protein Ecm33	Eu	promoter
SPAC23H4.06	glutamate-ammonia ligase Gln1	Eu	promoter
SPAC343.21	dubious	Eu	internal
SPAC343.12	conserved fungal protein	Eu	promoter
SPAC1002.02	nucleoporin Pom34	Eu	promoter
SPAC1002.13c	cell wall protein Psu1, beta-glucosidase (predicted)	Eu	promoter
SPAC1002.16c	carboxylic acid transmembrane transporter (predicted)	Eu	promoter
SPAC1399.06	Schizosaccharomyces pombe specific protein	Eu	promoter
SPNCRNA.769		Eu	promoter
SPAPB1A10.14	F-box protein (predicted)	Eu	promoter
SPAC140.01	succinate dehydrogenase (ubiquinone) iron-sulfur protein subunit (predicted)	Eu	promoter
SPAC110.05	Schizosaccharomyces pombe specific protein	Eu	promoter
SPAC3H1.07	arginase Aru1	Eu	promoter
SPNCRNA.777		Eu	promoter
SPNCRNA.781		Eu	promoter
SPNCRNA.782		Eu	promoter
SPAC3H1.11	transcription factor Hsr1	Eu	promoter
SPAC631.02	BET family double bromodomain protein Bdf2	Eu	internal
SPAC13F5.03c	mitochondrial glycerol dehydrogenase Gld1	18cHET	promoter
SPAC17G8.06c	dihydroxy-acid dehydratase (predicted)	Eu	promoter
SPAC17G8.06c	dihydroxy-acid dehydratase (predicted)	Eu	promoter
SPATRNACYS.02		Eu	promoter
SPAC4A8.04	vacuolar serine protease Isp6	Eu	promoter
SPAC7D4.07c	cytosolic thioredoxin Trx1	Eu	promoter
SPAC4F8.07c	hexokinase 2	Eu	promoter
SPAC4F8.08	Schizosaccharomyces pombe specific protein Mug114	Eu	promoter
SPATRNATHR.03		Eu	promoter
SPAC3F10.18c	60S ribosomal protein L41 (predicted)	Eu	promoter
SPAC3F10.18c	60S ribosomal protein L41 (predicted)	Eu	promoter
SPACUNK4.19	Schizosaccharomyces pombe specific protein	Eu	internal
SPACUNK4.15	2',3'-cyclic-nucleotide 3'-phosphodiesterase (predicted)	Eu	promoter
SPAC2E1P3.05c	fungal cellulose binding domain protein	HOOD	internal
SPAPB24D3.10c	maltose alpha-glucosidase Agl1	Eu	internal
SPAPB24D3.10c	maltose alpha-glucosidase Agl1	Eu	promoter
SPRRNA.13		Eu	promoter
SPNCRNA.74		HOOD	promoter
SPNCRNA.872		HOOD	promoter
SPAC1786.02	phospholipase (predicted)	Eu	promoter
SPAC24C9.04	Schizosaccharomyces specific protein	Eu	promoter
SPAC24C9.06c	aconitate hydratase Aco1 (predicted)	Eu	promoter
SPAC3G9.13c	mitochondrial tryptophan-tRNA ligase Msw1 (predicted)	Eu	promoter
SPATRNAALA.03		Eu	promoter
SPNCRNA.87		Eu	promoter
SPAPB1E7.07	glutamate synthase Glt1	Eu	promoter
SPNCRNA.906		Eu	promoter
SPAC3A11.07	mitochondrial NADH dehydrogenase (ubiquinone) Nde2 (predicted)	Eu	promoter
SPAC17A2.10c	Schizosaccharomyces pombe specific protein	Eu	promoter
SPAC17A2.11	Schizosaccharomyces pombe specific protein	Eu	promoter
SPAC17A2.12	ATP-dependent DNA helicase/ ubiquitin-protein ligase E3 (predicted)	Eu	promoter
SPAC8C9.12c	mitochondrial iron ion transmembrane transporter (predicted)	Peri	promoter
SPATRNACYS.03		Peri	promoter
SPATRNAPHE.01		Peri	promoter
SPATRNAVAL.04		Peri	promoter
SPAP7G5.03	conjugation protein Prm1	Peri	promoter
SPNCRNA.935		Peri	internal
SPATRNAPHE.02		Peri	promoter
SPNCRNA.234		Cen	promoter
SPNCRNA.234		Cen	promoter
SPAC1556.02c	succinate dehydrogenase Sdh1 (predicted)	Peri	promoter
SPAC1F12.10c	NADPH-hemoprotein reductase (predicted)	Peri	promoter
SPAC4H3.10c	pyruvate kinase	Peri	promoter
SPNCRNA.236		Peri	promoter
SPAC1071.10c	P-type proton ATPase, P3-type Pma1	Peri	promoter
SPNCRNA.93		Peri	promoter
SPAC323.07c	MatE family transmembrane transporter (predicted)	Eu	promoter
SPAC323.08	ribonuclease MRP complex subunit (predicted)	Eu	promoter
SPAPB15E9.01c	cell surface glycoprotein, flocculin Pfl2	Eu	promoter
SPAPB15E9.02c	dubious	Eu	internal
SPAPB15E9.06	dubious	Eu	promoter
SPAPB15E9.02c	dubious	Eu	promoter
SPNCRNA.53		Eu	promoter
SPAC23A1.10	translation elongation factor EF-1 alpha Ef1a-b	Eu	promoter
SPNCRNA.341		Eu	promoter
SPNCRNA.963		Eu	promoter
SPAC26H5.10c	translation elongation factor eIF5A (predicted)	Eu	promoter
SPNCRNA.965		Eu	promoter
SPAC25B8.12c	unknown HAD superfamily hydrolase	Eu	promoter
SPAC25B8.12c	unknown HAD superfamily hydrolase	Eu	promoter
SPAC25B8.13c	2-OG-Fe(II) oxygenase superfamily protein	Eu	promoter
SPRRNA.19		Eu	promoter
SPAC694.04c	metal-dependent protein hydrolase family protein, human C12orf10 ortholog	Eu	promoter
SPNCRNA.98		Eu	promoter
SPNCRNA.980		Eu	promoter
SPAC29E6.08	TATA-binding protein (TBP)	Eu	promoter
SPAC9E9.01	dubious	Eu	promoter
SPAC9E9.03	3-isopropylmalate dehydratase Leu2	Eu	promoter
SPNCRNA.989		Eu	promoter
SPNCRNA.993		Eu	promoter
SPATRNAASP.01		Eu	promoter
SPAC27D7.12c	neddylation pathway protein But1	DependentIsle	promoter
SPAC1834.13	dubious	Eu	promoter
SPAC22F8.03c	Schizosaccharomyces pombe specific protein	Eu	promoter
SPATRNAALA.06		Eu	promoter
SPAC19B12.02c	cell wall protein Gas1, 1,3-beta-glucanosyltransferase (predicted)	Eu	promoter
SPNCRNA.1035		Eu	promoter
SPAC1952.15c	meiotic recombination protein Rec24	Eu	promoter
SPAC26F1.11	dubious	Eu	internal
SPAC26F1.11	dubious	Eu	promoter
SPAC26F1.06	monomeric 2,3-bisphosphoglycerate (BPG)-dependent phosphoglycerate mutase (PGAM), Gpm1	Eu	promoter
SPNCRNA.1063		Eu	promoter
SPNCRNA.1069		18cHET	promoter
SPAC11E3.15	60S ribosomal protein L22 (predicted)	Eu	promoter
SPAP8A3.04c	heat shock protein Hsp9	Eu	promoter
SPAC1039.02	extracellular 5'-nucleotidase, human NT5E family (predicted)	Eu	promoter
SPNCRNA.1086		Eu	promoter
SPNCRNA.276		Eu	promoter
SPAC922.04	Schizosaccharomyces specific protein	Eu	promoter
SPAC869.06c	HHE domain cation binding protein (predicted)	Eu	promoter
SPAC869.02c	nitric oxide dioxygenase Yhb1	Eu	promoter
SPBPB21E7.08		Eu	promoter
SPBPB10D8.04c	transmembrane transporter (predicted)	HOOD	promoter
SPBPB10D8.06c	transmembrane transporter (predicted)	HOOD	promoter
SPBPB10D8.07c	transmembrane transporter (predicted)	HOOD	promoter
SPBPB10D8.07c	transmembrane transporter (predicted)	Eu	promoter
SPBC359.02	alanine racemase Alr2 (predicted)	Eu	promoter
SPBC359.05	ABC transmembrane transporter Abc3, unknown specificity	Eu	promoter
SPBC1683.01	inorganic phosphate transmembrane transporter (predicted)	Eu	promoter
SPBC1683.01	inorganic phosphate transmembrane transporter (predicted)	Eu	internal
SPBC1683.01	inorganic phosphate transmembrane transporter (predicted)	Eu	internal
SPNCRNA.1318		Eu	promoter
SPBC1683.09c	ferric-chelate reductase Frp1	Eu	promoter
SPNCRNA.100		Eu	promoter
SPBC1683.10c	ferrous iron/manganese transmembrane transporter Pcl1	Eu	promoter
SPBC800.04c	60S ribosomal protein L37a (predicted)	Eu	promoter
SPBTRNAALA.07		Eu	promoter
SPBTRNAGLY.05		Eu	promoter
SPNCRNA.103		18cHET	promoter
SPBC1271.08c	Schizosaccharomyces pombe specific protein	Eu	promoter
SPBTRNAHIS.01		Eu	promoter
SPRRNA.28		Eu	promoter
SPBC1685.13	plasma membrane organization protein Fhn1	Eu	promoter
SPNCRNA.313		Eu	promoter
SPBC354.12	glyceraldehyde 3-phosphate dehydrogenase Gpd3	Eu	promoter
SPBC839.06	P-type ATPase, potassium exporting Cta3	Eu	promoter
SPBC839.15c	translation elongation factor EF-1 alpha Ef1a-c	Eu	promoter
SPBC947.15c	mitochondrial NADH dehydrogenase (ubiquinone) Nde1 (predicted)	Eu	promoter
SPBTRNAMET.04		Eu	promoter
SPRRNA.31		Eu	promoter
SPBC530.10c	mitochondrial adenine nucleotide carrier Anc1	Eu	promoter
SPBTRNAGLU.05		Eu	promoter
SPBC36.02c	spermidine family transmembrane transporter (predicted)	Eu	promoter
SPBC713.12	squalene monooxygenase Erg1 (predicted)	Eu	promoter
SPBTRNAHIS.02		Eu	promoter
SPBC1709.05	heat shock protein, ribosome associated molecular chaperone Sks2	Eu	promoter
SPBC409.08	spermine family transmembrane transporter (predicted)	Eu	promoter
SPBTRNAARG.05		Eu	promoter
SPNCRNA.1424		Eu	promoter
SPNCRNA.1424		Eu	promoter
SPBC3D6.02	But2 family protein But2	Eu	promoter
SPSNORNA.21		Eu	promoter
SPBC32H8.15	dubious	Eu	promoter
SPBC29B5.01	transcription factor, Atf-CREB family Atf1	Peri	promoter
SPBC27.08c	sulfate adenylyltransferase	Peri	promoter
SPNCRNA.358		Peri	promoter
SPBTRNAVAL.05		Peri	promoter
SPBTRNAARG.06		Cen	promoter
SPNCRNA.362		Cen	internal
SPNCRNA.363		Cen	promoter
SPBTRNAILE.07		Cen	promoter
SPBTRNAALA.11		Peri	promoter
SPNCRNA.1453		Peri	promoter
SPBC19C2.07	fructose-bisphosphate aldolase Fba1	Peri	promoter
SPBC19C2.08	U4/U6 x U5 tri-snRNP complex subunit Prp38	Peri	promoter
SPBC19C2.08	U4/U6 x U5 tri-snRNP complex subunit Prp38	Peri	promoter
SPBC2F12.11c	MBF transcription factor activator Rep2	Peri	promoter
SPBC2F12.09c	transcription factor, Atf-CREB family Atf21	Peri	promoter
SPBC1D7.05	MAP kinase kinase kinase Byr2	Peri	promoter
SPNCRNA.1460		Eu	promoter
SPBC3H7.05c	mitochondrial Membrane Bound O-Acyl Transferase (MBOAT) family	Eu	promoter
SPBTRNAPRO.05		Eu	promoter
SPBC3H7.03c	2-oxoglutarate dehydrogenase (lipoamide) (e1 component of oxoglutarate dehydrogenase complex) (predicted)	Eu	promoter
SPBC3H7.02	sulfate transmembrane transporter (predicted)	Eu	promoter
SPNCRNA.1473		Eu	promoter
SPNCRNA.1473		Eu	internal
SPSNORNA.40		Eu	promoter
SPBC1E8.05	conserved fungal protein	Eu	promoter
SPBP23A10.11c	circularly permuted 1,3-beta-glucanase (predicted)	Eu	promoter
SPBTRNAASN.02		Eu	promoter
SPBC18E5.04	60S ribosomal protein L10	Eu	promoter
SPBC17G9.11c	pyruvate carboxylase Pyr1	Eu	promoter
SPBC1815.01	enolase (predicted)	Eu	internal
SPBC15C4.05	ATP-dependent RNA helicase, human DHX29 ortholog (predicted)	Eu	promoter
SPNCRNA.1501		Eu	promoter
SPBTRNAPRO.06		Eu	promoter
SPNCRNA.1511		Eu	promoter
SPRRNA.40		Eu	promoter
SPBC12C2.10c	Clr6 histone deacetylase complex subunit Pst1	Eu	promoter
SPBC12C2.03c	methionine synthase reductase (predicted)	Eu	promoter
SPBC29A10.01	NADPH-cytochrome p450 reductase	Eu	promoter
SPBC29A10.10c	tRNA-splicing endonuclease positive effector Dbl8	Eu	promoter
SPBC32F12.11	glyceraldehyde-3-phosphate dehydrogenase Tdh1	Eu	promoter
SPNCRNA.1551		Eu	promoter
SPBC19C7.04c	conserved fungal protein	Eu	promoter
SPNCRNA.26		Eu	promoter
SPNCRNA.1558		Eu	promoter
SPNCRNA.1562		Eu	internal
SPBTRNAPRO.07		Eu	promoter
SPNCRNA.1572		Eu	internal
SPNCRNA.1572		Eu	internal
SPNCRNA.1571		Eu	promoter
SPBC15D4.02	transcription factor, zf-fungal binuclear cluster type Gsf1	Eu	promoter
SPSNRNA.01		Eu	promoter
SPBC15D4.05	conserved CobW/HypB/UreG nucleotide binding domain protein (predicted)	Eu	promoter
SPBC609.01	ribonuclease II (RNB) family, involved in nuclear-transcribed mRNA catabolic process (predicted)	Eu	promoter
SPSNRNA.05		Eu	promoter
SPBTRNASER.06		Eu	promoter
SPNCRNA.1598		Eu	promoter
SPBC4B4.08	hexose transmembrane transporter Ght2	Eu	promoter
SPBC2G2.17c	beta-glucosidase Psu2 (predicted)	Eu	promoter
SPBPB7E8.01	Schizosaccharomyces specific protein, predicted GPI anchor	Eu	promoter
SPBPB7E8.01	Schizosaccharomyces specific protein, predicted GPI anchor	Eu	promoter
SPBPB7E8.02	PSP1 family protein	Eu	promoter
SPBC1105.02c	homocitrate synthase	Eu	promoter
SPBC1105.05	glucan 1,6-beta-glucosidase Exg1	Eu	promoter
SPBC1105.12	histone H4 h4.3	Eu	promoter
SPBC1105.11c	histone H3 h3.3	18cHET	promoter
SPBC1105.13c	Schizosaccharomyces pombe specific protein	18cHET	promoter
SPBC887.17	transmembrane transporter (predicted)	Eu	promoter
SPNCRNA.1622		Eu	internal
SPNCRNA.1625		Eu	promoter
SPNCRNA.1626		DependentIsle	internal
SPBTRNATYR.04		Eu	promoter
SPNCRNA.1645		Eu	promoter
SPBC23E6.09	transcriptional corepressor Ssn6	Eu	promoter
SPSNRNA.07		Eu	promoter
SPSNRNA.07		Eu	promoter
SPBC215.05	glycerol-3-phosphate dehydrogenase Gpd1	Eu	promoter
SPBC14F5.04c	phosphoglycerate kinase Pgk1 (predicted)	Eu	promoter
SPBC8E4.02c	Schizosaccharomyces pombe specific protein	HOOD	promoter
SPBP4G3.02	acid phosphatase Pho1	HOOD	promoter
SPBP4G3.02	acid phosphatase Pho1	HOOD	promoter
SPBP4G3.02	acid phosphatase Pho1	HOOD	internal
SPCC757.07c	catalase	Eu	promoter
SPCTRNAHIS.03		Eu	promoter
SPCTRNAGLY.10		Eu	promoter
SPCC330.06c	thioredoxin peroxidase Pmp20	Eu	promoter
SPCC330.11	BTB/POZ domain protein Btb1	Eu	promoter
SPCC330.13	DNA-directed RNA polymerase III complex subunit Rpc37 (predicted)	Eu	promoter
SPCC320.03	transcription factor (predicted)	Eu	promoter
SPNCRNA.1116		Eu	promoter
SPNCRNA.1116		HOOD	promoter
SPCC1235.17	dubious	Eu	internal
SPCC1235.17	dubious	Eu	promoter
SPCC548.06c	hexose transmembrane transporter Ght8 (predicted)	Eu	internal
SPNCRNA.1120		Eu	promoter
SPCC1529.01	transmembrane transporter (predicted)	Eu	promoter
SPCC794.01c	glucose-6-phosphate 1-dehydrogenase Zwf2 (predicted)	Eu	promoter
SPCC794.16		Eu	promoter
SPCC794.09c	translation elongation factor EF-1 alpha Ef1a-a	Eu	promoter
SPCC794.12c	malic enzyme, malate dehydrogenase (oxaloacetate decarboxylating), Mae2	Eu	promoter
SPCC553.10	conserved fungal protein	Eu	promoter
SPCC736.15	eisosome BAR domain protein Pil1	Eu	promoter
SPCC594.02c	conserved fungal protein	Eu	promoter
SPCC306.08c	malate dehydrogenase Mdh1 (predicted)	Eu	promoter
SPCC306.11	Schizosaccharomyces specific protein	Eu	promoter
SPCC4G3.08	ribosomal protein S6 kinase Psk1	Eu	promoter
SPCC970.01	DNA repair endonuclease XPF	Eu	promoter
SPCC1672.02c	switch-activating protein Sap1	Eu	promoter
SPCC1020.10	serine/threonine protein kinase Oca2	Eu	promoter
SPNCRNA.1158		Eu	promoter
SPCC1393.08	transcription factor, zf-GATA type (predicted)	Eu	promoter
SPCTRNAILE.09		Eu	promoter
SPCC2H8.02	inorganic phosphate transmembrane transporter (predicted)	Eu	promoter
SPRRNA.55		Eu	promoter
SPCC63.13	DNAJ domain protein	Eu	promoter
SPCC63.14	eisosome assembly protein eis1	Eu	promoter
SPCC16A11.11	mitochondrial ribosomal protein subunit L31 (predicted)	Eu	promoter
SPNCRNA.475		Eu	promoter
SPNCRNA.1165		Eu	internal
SPNCRNA.1165		Eu	promoter
SPCC1795.06	P-factor pheromone Map2	Peri	internal
SPCC1795.05c	uridylate kinase Ura6	Peri	promoter
SPSNORNA.37		Peri	promoter
SPCC825.03c	SNARE Psy1	Peri	promoter
SPCTRNAALA.12		Peri	promoter
SPCTRNAARG.11		Peri	promoter
SPCTRNALYS.10		Cen	promoter
SPCTRNAASP.06		Cen	promoter
SPCTRNAVAL.09		Cen	promoter
SPCTRNATHR.09		Cen	promoter
SPCTRNAASP.07		Cen	promoter
SPCC645.03c	mitochondrial iron-sulfur protein Isa1	Peri	promoter
SPCTRNASER.10		Eu	promoter
SPCC1322.04	UTP-glucose-1-phosphate uridylyltransferase Fyu1	Eu	promoter
SPCTRNATHR.10		Eu	promoter
SPCC1281.06c	acyl-coA desaturase (predicted)	Eu	promoter
SPCC1281.08	wtf element Wtf11	Eu	promoter
SPCC622.12c	NADP-specific glutamate dehydrogenase Gdh1 (predicted)	Eu	promoter
SPCC622.19	Jmj4 protein (predicted)	Eu	promoter
SPNCRNA.1197		Eu	promoter
SPNCRNA.1197		Eu	promoter
SPNCRNA.69		Eu	promoter
SPNCRNA.1205		Eu	promoter
SPNCRNA.2002		Eu	internal
SPNCRNA.2002		Eu	internal
SPNCRNA.2002		Eu	internal
SPCC1902.01	transcription factor Gaf1	Eu	promoter
SPCTRNASER.11		Eu	promoter
SPRRNA.05		Eu	promoter
SPCTRNAASN.06		Eu	promoter
SPCC417.16	mitochondrial protein associated with respiratory chain (predicted)	Eu	promoter
SPCC191.07	cytochrome c	Eu	promoter
SPCTRNAHIS.04		Eu	promoter
SPCC1223.08c	dihydrofolate reductase/ serine hydrolase family fusion protein Dfr1	Eu	promoter
SPCTRNAGLN.05		Eu	promoter
SPCC1223.13	CBF1/Su(H)/LAG-1 family transcription factor Cbf12	Eu	promoter
SPCC74.09	RNA-binding protein, rrm type	Eu	internal
SPCC18.05c	notchless-like ribosome biogenesis protein Rsa4 (predicted)	Eu	promoter
SPCC1739.01	zf-CCCH type zinc finger protein	Eu	promoter
SPCC1739.13	heat shock protein Ssa2	Eu	promoter
SPCPB1C11.01	ammonium transmembrane transporter Amt1	Eu	promoter
SPCTRNASER.13		18cHET	promoter
SPNCRNA.1260		Eu	promoter
SPCC576.17c	pyridoxamine/pyridoxine/pyridoxal transmembrane transporter (predicted)	Eu	promoter
SPNCRNA.1278		Eu	promoter
SPCC569.05c	spermidine family transmembrane transporter (predicted)	Eu	promoter
SPNCRNA.1299		Tel	promoter
CenH		Mat	internal
H3-3 homology box		Mat	promoter

## Sheet: Rsv2
Supplementary Data 1. List of loci showing TF enrichment
gene	description	hetType	pos
SPNCRNA.602		Eu	promoter
SPAC977.17	MIP water channel (predicted)	Eu	promoter
SPAC977.16c	dihydroxyacetone kinase Dak2	Eu	promoter
SPAC1F8.07c	pyruvate decarboxylase (predicted)	Eu	promoter
SPAC11D3.08c	amino acid permease, unknown 1 (predicted)	Eu	promoter
SPAC630.15	Schizosaccharomyces pombe specific protein	Eu	promoter
SPNCRNA.679		Eu	promoter
SPAC56F8.13	dubious	Eu	internal
SPAC56F8.15	Schizosaccharomyces pombe specific protein	Eu	promoter
SPAC56F8.14c	Schizosaccharomyces pombe specific protein Mug115	Eu	promoter
SPNCRNA.724		Eu	promoter
SPNCRNA.728		Eu	promoter
SPAC343.12	conserved fungal protein	Eu	promoter
SPATRNATYR.01		Eu	promoter
SPAC1002.19	GTP cyclohydrolase II Urg1 (predicted)	Eu	promoter
SPAC110.05	Schizosaccharomyces pombe specific protein	Eu	promoter
SPNCRNA.778		Eu	promoter
SPNCRNA.777		Eu	promoter
SPNCRNA.781		Eu	promoter
SPNCRNA.782		Eu	promoter
SPAC3H1.11	transcription factor Hsr1	Eu	promoter
SPAC3C7.14c	ubiquitinated protein Uhp1	Eu	promoter
SPAC631.02	BET family double bromodomain protein Bdf2	Eu	internal
SPAC1783.07c	transcription factor Pap1/Caf3	Eu	promoter
SPAC18G6.10	LEM domain protein Heh1/Lem2	Eu	promoter
SPAC6B12.07c	ubiquitin-protein ligase E3 (predicted)	Eu	promoter
SPAC32A11.02c	conserved fungal protein	Eu	promoter
SPAC23H3.15c	Schizosaccharomyces specific protein	Eu	promoter
SPAC4A8.09c	complexed with Cdc5 protein Cwf21	Eu	internal
SPAC4F8.08	Schizosaccharomyces pombe specific protein Mug114	Eu	promoter
SPNCRNA.857		Eu	promoter
SPAC513.07	flavonol reductase/cinnamoyl-CoA reductase family	Eu	internal
SPNCRNA.859		Eu	promoter
SPAC2E1P3.05c	fungal cellulose binding domain protein	HOOD	internal
SPNCRNA.872		HOOD	promoter
SPNCRNA.213		Eu	promoter
SPAC17A2.10c	Schizosaccharomyces pombe specific protein	Eu	promoter
SPNCRNA.917		Eu	promoter
SPAC17A2.11	Schizosaccharomyces pombe specific protein	Eu	promoter
SPAC17A2.11	Schizosaccharomyces pombe specific protein	Eu	internal
SPAC17A2.12	ATP-dependent DNA helicase/ ubiquitin-protein ligase E3 (predicted)	Eu	promoter
SPATRNAILE.03		Cen	promoter
SPATRNAILE.04		Cen	promoter
SPAC1071.10c	P-type proton ATPase, P3-type Pma1	Peri	promoter
SPAPB15E9.01c	cell surface glycoprotein, flocculin Pfl2	Eu	promoter
SPAPB15E9.06	dubious	Eu	promoter
SPNCRNA.963		Eu	promoter
SPAC683.03	Schizosaccharomyces pombe specific protein	Eu	promoter
SPAC1F7.06	ThiJ domain protein	Eu	promoter
SPNCRNA.980		Eu	promoter
SPAC29E6.08	TATA-binding protein (TBP)	Eu	internal
SPAC9E9.09c	aldehyde dehydrogenase (predicted)	Eu	promoter
SPNCRNA.989		Eu	promoter
SPAC1834.13	dubious	Eu	promoter
SPNCRNA.1023		Eu	promoter
SPNCRNA.1035		Eu	promoter
SPNCRNA.1039		Eu	promoter
SPAC1250.01	ATP-dependent DNA helicase Snf21	Eu	promoter
SPAC26F1.11	dubious	Eu	internal
SPNCRNA.1063		Eu	promoter
SPAP8A3.04c	heat shock protein Hsp9	Eu	promoter
SPAP8A3.06	U2AF small subunit, U2AF-23	Eu	promoter
SPAC922.04	Schizosaccharomyces specific protein	Eu	promoter
SPBPB21E7.11	Schizosaccharomyces pombe specific protein	Eu	promoter
SPBPB21E7.08		Eu	promoter
SPBC359.02	alanine racemase Alr2 (predicted)	Eu	promoter
SPNCRNA.100		Eu	promoter
SPBC660.05	WW domain containing conserved fungal protein	18cHET	promoter
SPBC1685.10	40S ribosomal protein S27 (predicted)	Eu	promoter
SPNCRNA.1367		Eu	promoter
SPBC1685.13	plasma membrane organization protein Fhn1	Eu	promoter
SPNCRNA.313		Eu	promoter
SPBC839.15c	translation elongation factor EF-1 alpha Ef1a-c	Eu	promoter
SPBC36.02c	spermidine family transmembrane transporter (predicted)	Eu	promoter
SPSNORNA.35		Eu	promoter
SPBC713.13	NULL	Eu	promoter
SPBTRNAHIS.02		Eu	promoter
SPBC337.08c	protein modifier, ubiquitin	Eu	internal
SPBC3D6.02	But2 family protein But2	Eu	promoter
SPBC30B4.09	Schizosaccharomyces specific protein	Eu	promoter
SPBC32H8.15	dubious	Eu	promoter
SPBC21B10.03c	ataxin-2 homolog	Peri	promoter
SPBC1D7.05	MAP kinase kinase kinase Byr2	Peri	promoter
SPBC1D7.05	MAP kinase kinase kinase Byr2	Peri	promoter
SPBC3H7.05c	mitochondrial Membrane Bound O-Acyl Transferase (MBOAT) family	Eu	promoter
SPBC3H7.02	sulfate transmembrane transporter (predicted)	Eu	promoter
SPNCRNA.1501		Eu	promoter
SPBC3E7.02c	heat shock protein Hsp16	Eu	promoter
SPBC32F12.11	glyceraldehyde-3-phosphate dehydrogenase Tdh1	Eu	promoter
SPBC19C7.04c	conserved fungal protein	Eu	promoter
SPNCRNA.1571		Eu	promoter
SPNCRNA.1622		Eu	internal
SPBC16D10.06	ZIP zinc transmembrane transporter Zrt1	Eu	internal
SPBC16D10.07c	Sirtuin family histone deacetylase Sir2	Eu	internal
SPBP8B7.32	dubious	Eu	internal
SPBP8B7.15c	mRNA cleavage ubiquitin-protein ligase E3 Mpe1 (predicted)	Eu	promoter
SPNCRNA.1645		Eu	promoter
SPBC215.05	glycerol-3-phosphate dehydrogenase Gpd1	Eu	promoter
SPBC8E4.02c	Schizosaccharomyces pombe specific protein	HOOD	promoter
SPBP4G3.02	acid phosphatase Pho1	HOOD	internal
SPRRNA.42		Tel	internal
SPRRNA.47		Tel	internal
SPRRNA.47		Tel	internal
SPRRNA.47		Tel	internal
SPRRNA.47		Tel	promoter
SPRRNA.43		Tel	internal
SPRRNA.48		Tel	internal
SPRRNA.44		Tel	internal
SPCC320.03	transcription factor (predicted)	Eu	promoter
SPNCRNA.1116		Eu	internal
SPNCRNA.1116		HOOD	promoter
SPCC1235.01	Schizosaccharomyces specific protein	HOOD	internal
SPCC548.06c	hexose transmembrane transporter Ght8 (predicted)	Eu	internal
SPCC794.12c	malic enzyme, malate dehydrogenase (oxaloacetate decarboxylating), Mae2	Eu	promoter
SPCC553.10	conserved fungal protein	Eu	promoter
SPCC736.15	eisosome BAR domain protein Pil1	Eu	promoter
SPCC306.11	Schizosaccharomyces specific protein	Eu	promoter
SPCC1672.02c	switch-activating protein Sap1	Eu	promoter
SPNCRNA.472		Eu	promoter
SPNCRNA.1158		Eu	promoter
SPCC1393.08	transcription factor, zf-GATA type (predicted)	Eu	promoter
SPNCRNA.1165		Eu	promoter
SPCC1795.11	translation initiation RNA helicase Sum3	Peri	promoter
SPNCRNA.483		Cen	promoter
SPCTRNAGLU.10		Cen	promoter
SPCTRNALEU.13		Cen	promoter
SPNCRNA.484		Cen	promoter
SPCC1281.08	wtf element Wtf11	Eu	promoter
SPNCRNA.1197		Eu	promoter
SPCC162.07	epsin	Eu	promoter
SPNCRNA.2002		Eu	internal
SPNCRNA.1238		Eu	promoter
SPCC1223.13	CBF1/Su(H)/LAG-1 family transcription factor Cbf12	Eu	promoter
SPNCRNA.587		Eu	promoter
SPCC1739.10	Tea1-interacting protein involved in exocytosis	Eu	promoter
SPCC965.06	aldo-keto reductase (predicted)	Eu	internal
SPRRNA.49		Tel	internal
SPNCRNA.1299		Tel	promoter

## Sheet: Gsf1
Supplementary Data 1. List of loci showing TF enrichment
gene	description	hetType	pos
SPAC212.12	S. pombe specific GPI anchored protein family 1	Tel	promoter
SPAC977.12	L-asparaginase (predicted)	Eu	internal
SPAC977.13c		Eu	promoter
SPAC977.17	MIP water channel (predicted)	Eu	promoter
SPAPJ695.02	Schizosaccharomyces pombe specific protein	Eu	internal
SPAPJ695.02	Schizosaccharomyces pombe specific protein	Eu	promoter
SPNCRNA.603		Eu	promoter
SPAC1F8.03c	siderophore-iron transporter Str3	Eu	promoter
SPAC1F8.04c	hydrolase (predicted)	Eu	promoter
SPAC1F8.05	Schizosaccharomyces pombe specific protein Isp3	Eu	promoter
SPAC1F8.08	Schizosaccharomyces pombe specific protein	Eu	promoter
SPAC11D3.19	Schizosaccharomyces pombe specific protein	Eu	promoter
SPAC11D3.05	transmembrane transporter Mfs2 (predicted)	Eu	promoter
SPAC11D3.18c	carboxylic acid transmembrane transporter (predicted)	Eu	promoter
SPAC5H10.06c	alcohol dehydrogenase Adh4	Eu	promoter
SPNCRNA.627		Eu	promoter
SPNCRNA.626		Eu	promoter
SPAC1F5.04c	formin Cdc12	Eu	promoter
SPAC630.15	Schizosaccharomyces pombe specific protein	Eu	promoter
SPAC1751.01c	gluconate transmembrane transporter inducer Gti1	Eu	internal
SPAC1751.04	ribosome biogenesis protein Loc1 (predicted)	Eu	promoter
SPAC31A2.07c	ATP-dependent RNA helicase Dbp10 (predicted)	Eu	promoter
SPNCRNA.648		Eu	internal
SPNCRNA.650		Eu	internal
SPAC24H6.13	DUF221 family protein implicated in Golgi to plasma membrane transport (predicted)	Eu	internal
SPAC24H6.06	DNA replication pre-initiation complex subunit Sld3	Eu	promoter
SPAC24H6.04	hexokinase 1	Eu	promoter
SPAC227.13c	mitochondrial iron-sulfur cluster assembly scaffold protein Isu1	Eu	promoter
SPNCRNA.155		DependentIsle	promoter
SPAC1D4.08	CDP-diacylglycerol--inositol 3-phosphatidyltransferase Pis1	Eu	promoter
SPAC1D4.10	nuclear 3'-tRNA processing endonuclease tRNAse Z, Trz1	Eu	promoter
SPAC1D4.13	MAP kinase kinase Byr1	Eu	promoter
SPAC22F3.10c	glutamate-cysteine ligase Gcs1	Eu	promoter
SPNCRNA.679		Eu	promoter
SPNCRNA.679		Eu	internal
SPAC23G3.02c	ferrichrome synthetase Sib1	Eu	promoter
SPAC23G3.12c	serine protease (predicted)	Eu	promoter
SPAC1687.23c	Schizosaccharomyces pombe specific protein	Eu	promoter
SPNCRNA.160		Eu	promoter
SPATRNAALA.01		Eu	promoter
SPNCRNA.220		Eu	promoter
SPAC1A6.04c	phospholipase B homolog Plb1	Eu	internal
SPAC1A6.07	eisosome assembly protein Seg1	Eu	promoter
SPAC30D11.02c	Schizosaccharomyces pombe specific protein	Eu	promoter
SPAC56F8.13	dubious	Eu	promoter
SPAC56F8.13	dubious	Eu	internal
SPAC56F8.15	Schizosaccharomyces pombe specific protein	Eu	promoter
SPAC22A12.06c	serine hydrolase-like	Eu	promoter
SPATRNAALA.02		Eu	promoter
SPNCRNA.724		Eu	promoter
SPAC10F6.11c	autophagy associated protein kinase activator Atg17	Eu	promoter
SPNCRNA.432		Eu	promoter
SPNCRNA.728		Eu	promoter
SPAC1565.01	cytochrome c oxidase assembly protein Rcf2	Eu	promoter
SPNCRNA.86		Eu	promoter
SPAC57A10.05c	F-box/WD repeat protein protein Pof1	Eu	internal
SPAC20G8.04c	mitochondrial electron transfer flavoprotein-ubiquinone oxidoreductase Cir2 (predicted)	Eu	promoter
SPAC3A12.18	glucose-6-phosphate 1-dehydrogenase (predicted)	Eu	promoter
SPAC57A7.04c	mRNA export shuttling protein	Eu	promoter
SPAC167.06c	Schizosaccharomyces specific protein Mug143	Eu	promoter
SPAC1705.03c	cell wall protein Ecm33	Eu	promoter
SPNCRNA.175		Eu	promoter
SPAC23H4.06	glutamate-ammonia ligase Gln1	Eu	promoter
SPAC343.21	dubious	Eu	promoter
SPAC343.21	dubious	Eu	internal
SPAC343.12	conserved fungal protein	Eu	promoter
SPNCRNA.757		Eu	promoter
SPATRNATYR.01		Eu	promoter
SPAC105.03c	transcription factor (predicted)	Eu	promoter
SPAC17A5.11	meiotic recombination endonuclease Rec12	Eu	promoter
SPAC1002.02	nucleoporin Pom34	Eu	promoter
SPAC1002.13c	cell wall protein Psu1, beta-glucosidase (predicted)	Eu	promoter
SPAC1002.16c	carboxylic acid transmembrane transporter (predicted)	Eu	promoter
SPAC1002.17c	uracil phosphoribosyltransferase (predicted)	Eu	promoter
SPAC1002.19	GTP cyclohydrolase II Urg1 (predicted)	Eu	promoter
SPAC1399.06	Schizosaccharomyces pombe specific protein	Eu	promoter
SPNCRNA.769		Eu	promoter
SPAPB1A10.14	F-box protein (predicted)	Eu	promoter
SPAC140.01	succinate dehydrogenase (ubiquinone) iron-sulfur protein subunit (predicted)	Eu	promoter
SPAC110.05	Schizosaccharomyces pombe specific protein	Eu	internal
SPAC110.05	Schizosaccharomyces pombe specific protein	Eu	promoter
SPNCRNA.774		Eu	promoter
SPAC3H1.07	arginase Aru1	Eu	promoter
SPNCRNA.778		Eu	promoter
SPNCRNA.777		Eu	promoter
SPNCRNA.781		Eu	promoter
SPAC3H1.11	transcription factor Hsr1	Eu	promoter
SPAC9G1.06c	Nebulin-family actin filament anchoring protein Cyk3 (predicted)	Eu	promoter
SPAC631.02	BET family double bromodomain protein Bdf2	Eu	internal
SPNCRNA.801		18cHET	promoter
SPAC13F5.03c	mitochondrial glycerol dehydrogenase Gld1	18cHET	promoter
SPAC18G6.01c	chalcone related protein family	Eu	internal
SPAC4G9.07	S. pombe specific UPF0300 family protein 2	Eu	promoter
SPAC4G9.12	gluconokinase	Eu	promoter
SPAC13G7.02c	heat shock protein Ssa1 (predicted)	Eu	promoter
SPAC15F9.01c	central kinetochore associated family protein	18cHET	promoter
SPAC6B12.03c	HbrB family protein involved in TOR signaling Bit2 (predicted)	Eu	promoter
SPAC19A8.04	C-22 sterol desaturase Erg5	Eu	promoter
SPAC23H3.03c	SEA/Iml1/Npr2/3 complex subunit Npr2 (predicted)	Eu	promoter
SPNCRNA.831		InependentIsle	internal
SPAC23H3.15c	Schizosaccharomyces specific protein	Eu	promoter
SPAC4A8.04	vacuolar serine protease Isp6	Eu	promoter
SPAC7D4.07c	cytosolic thioredoxin Trx1	Eu	promoter
SPAC4F8.08	Schizosaccharomyces pombe specific protein Mug114	Eu	promoter
SPAC4F8.07c	hexokinase 2	Eu	internal
SPAPB2B4.04c	vacuolar calcium transporting P-type ATPase P2 type, Pmc1	Eu	promoter
SPAC6F6.04c	transmembrane transporter (predicted)	Eu	promoter
SPAC8F11.10c	pyruvyltransferase Pvg1	Eu	promoter
SPACUNK4.19	Schizosaccharomyces pombe specific protein	Eu	internal
SPACUNK4.16c	alpha,alpha-trehalose-phosphate synthase (predicted)	Eu	promoter
SPACUNK4.15	2',3'-cyclic-nucleotide 3'-phosphodiesterase (predicted)	Eu	promoter
SPACUNK4.10	glyoxylate reductase (predicted)	Eu	promoter
SPAC2E1P3.05c	fungal cellulose binding domain protein	HOOD	internal
SPNCRNA.861		HOOD	promoter
SPAPB24D3.10c	maltose alpha-glucosidase Agl1	Eu	internal
SPNCRNA.867		Eu	internal
SPNCRNA.872		HOOD	promoter
SPAC1786.02	phospholipase (predicted)	Eu	promoter
SPNCRNA.879		Eu	promoter
SPNCRNA.879		Eu	internal
SPAC24C9.12c	serine hydroxymethyltransferase Shm1 (predicted)	Eu	promoter
SPNCRNA.213		Eu	promoter
SPAC589.10c	ribosomal-ubiquitin fusion protein Ubi5 (predicted)	Eu	promoter
SPAC3G9.16c	TRAPP complex subunit Bet5 (predicted)	Eu	promoter
SPNCRNA.216		Eu	promoter
SPAC3G9.14	transcriptional activator Sak1	Eu	promoter
SPAC3G9.03	60S ribosomal protein L23	Eu	promoter
SPAC1486.03c	RNA-binding splicing factor (predicted)	Eu	promoter
SPAC1486.10	transcription factor Thi1	Eu	promoter
SPAC6G10.05c	TRAPP complex subunit Trs120	Eu	promoter
SPAC6G9.05	coenzyme A diphosphatase (predicted)	Eu	promoter
SPAPB1E7.04c	chitinase (predicted)	Eu	promoter
SPAPB1E7.05	glycerophosphoryl diester phosphodiesterase Gde1 (predicted)	Eu	promoter
SPAC8E11.10	sorbose reductase (predicted)	Eu	promoter
SPNCRNA.904		Eu	promoter
SPAC3H5.09c	conserved mitochondrial protein (predicted)	Eu	promoter
SPNCRNA.911		18cHET	internal
SPAC17A2.10c	Schizosaccharomyces pombe specific protein	Eu	promoter
SPAC17A2.11	Schizosaccharomyces pombe specific protein	Eu	promoter
SPAC17A2.12	ATP-dependent DNA helicase/ ubiquitin-protein ligase E3 (predicted)	Eu	promoter
SPAC8C9.03	cAMP-dependent protein kinase regulatory subunit Cgs1	Eu	promoter
SPAC8C9.12c	mitochondrial iron ion transmembrane transporter (predicted)	Peri	promoter
SPAC8C9.14	transcription factor Prr1	Peri	promoter
SPNCRNA.935		Peri	internal
SPAC1F12.10c	NADPH-hemoprotein reductase (predicted)	Peri	promoter
SPNCRNA.236		Peri	promoter
SPAC1071.02	Dos2 silencing complex subunit Mms19	Peri	promoter
SPAC1071.10c	P-type proton ATPase, P3-type Pma1	Peri	promoter
SPNCRNA.93		Peri	promoter
SPRRNA.18		Eu	promoter
SPAC323.07c	MatE family transmembrane transporter (predicted)	Eu	promoter
SPAPB15E9.01c	cell surface glycoprotein, flocculin Pfl2	Eu	promoter
SPAPB15E9.06	dubious	Eu	promoter
SPAPB15E9.06	dubious	Eu	promoter
SPAPB15E9.02c	dubious	Eu	promoter
SPAC19G12.10c	vacuolar carboxypeptidase Y	Eu	promoter
SPNCRNA.341		Eu	promoter
SPNCRNA.963		Eu	promoter
SPNCRNA.963		Eu	internal
SPNCRNA.965		Eu	promoter
SPAC25B8.02	Clr6 histone deacetylase complex subunit Sds3	Eu	promoter
SPAC25B8.12c	unknown HAD superfamily hydrolase	Eu	promoter
SPAC25B8.13c	2-OG-Fe(II) oxygenase superfamily protein	Eu	promoter
SPAC683.03	Schizosaccharomyces pombe specific protein	Eu	promoter
SPAC1F7.08	iron transport multicopper oxidase Fio1	Eu	promoter
SPAC27F1.10	Schizosaccharomyces pombe specific protein	Eu	promoter
SPAC27F1.06c	FKBP-type peptidyl-prolyl cis-trans isomerase (predicted)	Eu	promoter
SPNCRNA.980		Eu	promoter
SPNCRNA.985		Eu	promoter
SPAC9E9.01	dubious	Eu	promoter
SPNCRNA.12		Eu	promoter
SPNCRNA.989		Eu	promoter
SPNCRNA.989		Eu	internal
SPNCRNA.993		Eu	promoter
SPAC637.12c	KAT5 family histone acetyltransferase Mst1	Eu	promoter
SPAC1093.04c	ATP(CTP) tRNA nucleotidyltransferase Cca1 (predicted)	Eu	promoter
SPAC1093.05	ATP-dependent RNA helicase Hca4 (predicted)	Eu	promoter
SPAC1635.01	mitochondrial outer membrane voltage-dependent anion-selective channel (predicted)	Eu	promoter
SPAC144.13c	substrate-specific mitotic G1 APC coactivator Srw1/Ste9	Eu	internal
SPAC1834.11c	secretory pathway protein Sec18 (predicted)	Eu	promoter
SPAC1834.13	dubious	Eu	promoter
SPNCRNA.253		Eu	promoter
SPAC22F8.03c	Schizosaccharomyces pombe specific protein	Eu	promoter
SPNCRNA.255		Eu	promoter
SPNCRNA.1034		Eu	promoter
SPAC19B12.09	signal recognition particle subunit Srp14	Eu	promoter
SPAPB8E5.02c	19S proteasome regulatory subunit Rpn502	Eu	promoter
SPAC1B3.16c	vitamin H transmembrane transporter Vht1	Eu	promoter
SPNCRNA.1039		Eu	promoter
SPAC29A4.22	dubious	Eu	promoter
SPAC26F1.11	dubious	Eu	internal
SPAC26F1.06	monomeric 2,3-bisphosphoglycerate (BPG)-dependent phosphoglycerate mutase (PGAM), Gpm1	Eu	promoter
SPNCRNA.1058		Eu	promoter
SPNCRNA.1064		Eu	internal
SPNCRNA.1063		Eu	promoter
SPNCRNA.1065		Eu	promoter
SPAP8A3.04c	heat shock protein Hsp9	Eu	promoter
SPAC4D7.08c	amidophosphoribosyltransferase Ade4	Eu	promoter
SPAC3G6.05	mitochondrial Mpv17/PMP22 family protein 1 (predicted)	Eu	promoter
SPAC1039.01	amino acid permease (predicted)	Eu	promoter
SPAC1039.02	extracellular 5'-nucleotidase, human NT5E family (predicted)	Eu	promoter
SPNCRNA.1086		Eu	promoter
SPNCRNA.276		Eu	promoter
SPAC922.04	Schizosaccharomyces specific protein	Eu	promoter
SPAC869.02c	nitric oxide dioxygenase Yhb1	Eu	promoter
SPBPB8B6.04c	transcription factor Grt1 (predicted)	Eu	internal
SPBPB21E7.08		Eu	promoter
SPBPB21E7.08		Eu	promoter
SPBC359.02	alanine racemase Alr2 (predicted)	Eu	promoter
SPNCRNA.1309		Eu	promoter
SPNCRNA.292		Eu	promoter
SPNCRNA.293		Eu	promoter
SPBC359.05	ABC transmembrane transporter Abc3, unknown specificity	Eu	promoter
SPNCRNA.1314		Eu	promoter
SPNCRNA.1318		Eu	promoter
SPBC1683.09c	ferric-chelate reductase Frp1	Eu	promoter
SPBC1198.08	dipeptidase Dug1 (predicted)	Eu	promoter
SPBC660.05	WW domain containing conserved fungal protein	18cHET	promoter
SPBC660.16	phosphogluconate dehydrogenase, decarboxylating	Eu	promoter
SPBP26C9.03c	iron/zinc ion transmembrane transporter (predicted)	Eu	promoter
SPBP26C9.03c	iron/zinc ion transmembrane transporter (predicted)	Eu	promoter
SPBC1271.07c	N-acetyltransferase (predicted)	Eu	promoter
SPBC1271.06c	Schizosaccharomyces pombe specific protein	Eu	promoter
SPBC106.02c	sulfiredoxin	Eu	promoter
SPNCRNA.1351		Eu	promoter
SPBC428.02c	branched chain amino acid aminotransferase Eca39	Eu	promoter
SPBC428.11	homocysteine synthase Met17	Eu	promoter
SPBC902.06	microtubule organizer Mto2	Eu	promoter
SPNCRNA.1367		Eu	promoter
SPBC1685.13	plasma membrane organization protein Fhn1	Eu	promoter
SPNCRNA.1368		18cHET	internal
SPBC354.05c	membrane-tethered transcription factor Sre2	Eu	promoter
SPNCRNA.312		Eu	promoter
SPNCRNA.313		Eu	promoter
SPBC354.11c		Eu	promoter
SPBC354.13	RhoGAP, GTPase activating protein Rga6 (predicted)	Eu	promoter
SPBC1706.03	mitofusin, mitochondrial dynamin family fusion GTPase protein (predicted)	Eu	promoter
SPBC839.06	P-type ATPase, potassium exporting Cta3	Eu	promoter
SPBC839.15c	translation elongation factor EF-1 alpha Ef1a-c	Eu	promoter
SPBC947.10	Golgi Dsc E3 ligase complex subunit Dsc1	Eu	promoter
SPBTRNAMET.04		Eu	promoter
SPBC947.07	ribosome biogenesis protein Rrp14 (predicted)	Eu	promoter
SPBC947.05c	ferric-chelate reductase Frp2 (predicted)	Eu	promoter
SPBPJ4664.01	decaprenyl diphosphate synthase subunit Dps1	Eu	promoter
SPBC119.04	meiosis inducing protein Mei3	Eu	promoter
SPNCRNA.325		Eu	promoter
SPRRNA.31		Eu	promoter
SPBC530.06c	clustered mitochondria (cluA/CLU1) homolog Clu1 (predicted)	Eu	promoter
SPBC530.10c	mitochondrial adenine nucleotide carrier Anc1	Eu	promoter
SPBTRNAGLU.05		Eu	promoter
SPBTRNAGLU.05		Eu	promoter
SPBC530.12c	palmitoyl protein thioesterase/ dolichol pyrophosphate phosphatase fusion protein Pdf1	Eu	promoter
SPBC36.02c	spermidine family transmembrane transporter (predicted)	Eu	promoter
SPNCRNA.1391		Eu	promoter
SPBC36.10	mitochondrial intermembrane space protein; involved in phospholipid metabolism Ups2 (predicted)	Eu	promoter
SPBC713.12	squalene monooxygenase Erg1 (predicted)	Eu	promoter
SPBC337.16	phosphatidyl-N-dimethylethanolamine N-methyltransferase	Eu	promoter
SPBC409.08	spermine family transmembrane transporter (predicted)	Eu	promoter
SPBC409.20c	ER chaperone SHR3 homologue Psh3	Eu	promoter
SPBC3D6.02	But2 family protein But2	Eu	promoter
SPBC27B12.14	mitochondrial membrane protein complex assembly protein (predicted)	Eu	promoter
SPBC8D2.02c	vacuolar sorting protein Vps68 (predicted)	Eu	promoter
SPBC8D2.03c	histone H4 h4.2	Eu	promoter
SPBC32H8.15	dubious	Eu	promoter
SPBC29B5.01	transcription factor, Atf-CREB family Atf1	Peri	promoter
SPBC27.08c	sulfate adenylyltransferase	Peri	promoter
SPBC28F2.09	transcription factor TFIIA complex large subunit Toa1 (predicted)	Peri	promoter
SPNCRNA.1453		Peri	promoter
SPBC19C2.07	fructose-bisphosphate aldolase Fba1	Peri	promoter
SPBC2F12.11c	MBF transcription factor activator Rep2	Peri	promoter
SPBC2F12.09c	transcription factor, Atf-CREB family Atf21	Peri	promoter
SPBC1D7.05	MAP kinase kinase kinase Byr2	Peri	promoter
SPBC1D7.03	cyclin Clg1 (predicted)	Eu	promoter
SPNCRNA.1460		Eu	promoter
SPBC3H7.07c	phosphoserine phosphatase Ser2 (predicted)	Eu	promoter
SPBC3H7.05c	mitochondrial Membrane Bound O-Acyl Transferase (MBOAT) family	Eu	promoter
SPNCRNA.1472		Eu	promoter
SPBC3H7.02	sulfate transmembrane transporter (predicted)	Eu	promoter
SPNCRNA.1473		Eu	internal
SPNCRNA.1480		Eu	promoter
SPNCRNA.571		Eu	promoter
SPBP23A10.11c	circularly permuted 1,3-beta-glucanase (predicted)	Eu	promoter
SPBC18E5.15		Eu	promoter
SPBC17G9.08c	Centaurin Cnt5	18cHET	promoter
SPBC17G9.11c	pyruvate carboxylase Pyr1	Eu	promoter
SPBC1815.01	enolase (predicted)	Eu	promoter
SPNCRNA.1501		Eu	promoter
SPNCRNA.538		Eu	promoter
SPBC19G7.08c	arrestin family protein Art1	Eu	promoter
SPBC12C2.03c	methionine synthase reductase (predicted)	Eu	promoter
SPBC29A10.01	NADPH-cytochrome p450 reductase	Eu	promoter
SPNCRNA.401		Eu	promoter
SPNCRNA.539		Eu	promoter
SPBC6B1.08c	2-oxoglutarate and Fe(II) dioxygenase domain containing protein 1	Eu	promoter
SPBC3E7.02c	heat shock protein Hsp16	Eu	promoter
SPBC4F6.09	siderophore-iron transmembrane transporter Str1	Eu	promoter
SPBC336.02	18S rRNA dimethylase (predicted)	Eu	promoter
SPBC32F12.11	glyceraldehyde-3-phosphate dehydrogenase Tdh1	Eu	promoter
SPBC19C7.04c	conserved fungal protein	Eu	promoter
SPNCRNA.410		Eu	promoter
SPNCRNA.1558		Eu	promoter
SPBP4H10.14c	Schizosaccharomyces specific protein	Eu	promoter
SPNCRNA.1562		Eu	internal
SPBC2A9.02	NAD dependent epimerase/dehydratase family protein	Eu	promoter
SPNCRNA.1572		Eu	promoter
SPNCRNA.1571		Eu	promoter
SPBC609.01	ribonuclease II (RNB) family, involved in nuclear-transcribed mRNA catabolic process (predicted)	Eu	promoter
SPBC609.04	spermine family transmembrane transporter Caf5	Eu	promoter
SPBC19F8.01c	meiotic septin Spn7	Eu	internal
SPBC17D1.01	transcriptional regulatory protein Spp41 (predicted)	Eu	promoter
SPNCRNA.115		Eu	promoter
SPNCRNA.1598		Eu	promoter
SPNCRNA.1599		Eu	promoter
SPBC4B4.08	hexose transmembrane transporter Ght2	Eu	promoter
SPBC2G2.05	60S ribosomal protein L13/L16 (predicted)	Eu	promoter
SPBC2G2.17c	beta-glucosidase Psu2 (predicted)	Eu	promoter
SPBPB7E8.01	Schizosaccharomyces specific protein, predicted GPI anchor	Eu	internal
SPBPB7E8.02	PSP1 family protein	Eu	promoter
SPBC1105.02c	homocitrate synthase	Eu	promoter
SPBC1105.05	glucan 1,6-beta-glucosidase Exg1	Eu	promoter
SPBC1105.06	mediator complex subunit Med4	Eu	promoter
SPBC1105.14	transcription factor Rsv2	18cHET	promoter
SPBC1105.13c	Schizosaccharomyces pombe specific protein	18cHET	promoter
SPBC887.17	transmembrane transporter (predicted)	Eu	promoter
SPNCRNA.1621		Eu	promoter
SPNCRNA.425		Eu	promoter
SPNCRNA.1622		Eu	internal
SPBC16D10.06	ZIP zinc transmembrane transporter Zrt1	Eu	promoter
SPBC317.01	MADS-box transcription factor Pvg4	Eu	internal
SPBP8B7.32	dubious	Eu	internal
SPBP8B7.05c	carbonic anhydrase (predicted)	Eu	internal
SPNCRNA.1637		Eu	promoter
SPBC21C3.19	SBDS family protein Rtc3 (predicted)	Eu	promoter
SPNCRNA.1645		Eu	promoter
SPBC23E6.09	transcriptional corepressor Ssn6	Eu	promoter
SPNCRNA.111		Eu	internal
SPBC215.05	glycerol-3-phosphate dehydrogenase Gpd1	Eu	promoter
SPBC215.07c	PWWP domain protein Pdp2 (predicted)	Eu	promoter
SPBC56F2.11	homoserine O-acetyltransferase Met6	Eu	promoter
SPNCRNA.1669		Eu	promoter
SPBC1861.02	ARS binding protein Abp2	Eu	promoter
SPBC14F5.01	Schizosaccharomyces specific protein	Eu	internal
SPBC14F5.03c	karyopherin Kap123	Eu	promoter
SPBC14F5.04c	phosphoglycerate kinase Pgk1 (predicted)	Eu	promoter
SPBC14F5.13c	vacuolar membrane alkaline phosphatase (predicted)	Eu	promoter
SPBC16A3.02c	mitochondrial conserved protein (predicted)	Eu	promoter
SPBC1289.15	cell surface glycoprotein, flocculin Pfl5	Eu	promoter
SPBC8E4.02c	Schizosaccharomyces pombe specific protein	HOOD	promoter
SPBC8E4.02c	Schizosaccharomyces pombe specific protein	HOOD	internal
SPNCRNA.1695		Eu	promoter
SPBPB2B2.01	amino acid transmembrane transporter (predicted)	Eu	promoter
SPNCRNA.532		Eu	promoter
SPBPB2B2.12c	UDP-glucose 4-epimerase/aldose 1-epimerase Gal10	Eu	promoter
SPBPB2B2.13	galactokinase Gal1	Eu	promoter
SPNCRNA.452		Eu	promoter
SPNCRNA.1108		Eu	promoter
SPCTRNAGLY.10		Eu	promoter
SPCC330.11	BTB/POZ domain protein Btb1	Eu	promoter
SPCC320.09	ferrochelatase Hem15 (predicted)	Eu	promoter
SPCC320.05	sulfate transmembrane transporter (predicted)	Eu	promoter
SPCC320.03	transcription factor (predicted)	Eu	internal
SPCC320.03	transcription factor (predicted)	Eu	promoter
SPNCRNA.1116		HOOD	promoter
SPCC1235.16	vacuolar H+-ATPase assembly protein Vma21 (predicted)	Eu	promoter
SPCC1235.17	dubious	Eu	internal
SPCC1235.17	dubious	Eu	promoter
SPCC548.06c	hexose transmembrane transporter Ght8 (predicted)	Eu	internal
SPNCRNA.1120		Eu	promoter
SPCC1529.01	transmembrane transporter (predicted)	Eu	promoter
SPCC794.01c	glucose-6-phosphate 1-dehydrogenase Zwf2 (predicted)	Eu	promoter
SPCC794.04c	amino acid transmembrane transporter (predicted)	Eu	internal
SPCC794.16		Eu	promoter
SPNCRNA.1123		Eu	promoter
SPCC794.08	HEAT repeat protein, involved in protein localization to plasma membrane (predicted)	Eu	internal
SPCC794.12c	malic enzyme, malate dehydrogenase (oxaloacetate decarboxylating), Mae2	Eu	promoter
SPCC553.10	conserved fungal protein	Eu	promoter
SPCC736.15	eisosome BAR domain protein Pil1	Eu	promoter
SPCC594.02c	conserved fungal protein	Eu	promoter
SPCC306.08c	malate dehydrogenase Mdh1 (predicted)	Eu	promoter
SPCC306.11	Schizosaccharomyces specific protein	Eu	promoter
SPCC4G3.08	ribosomal protein S6 kinase Psk1	Eu	promoter
SPRRNA.24		Eu	promoter
SPCC962.06c	KH and CC/hC domain splicing factor Bpb1	Eu	promoter
SPCC1672.02c	switch-activating protein Sap1	Eu	promoter
SPCC1672.03c	guanine deaminase Gud1 (predicted)	Eu	promoter
SPCC1183.12	sporulation specific guanyl-nucleotide exchange factor Spo13	Eu	promoter
SPCPJ732.02c	xylulose kinase Xks1 (predicted)	Eu	promoter
SPCC18B5.01c	brefeldin A transmembrane transporter Bfr1	Eu	promoter
SPNCRNA.472		Eu	promoter
SPNCRNA.1154		Eu	promoter
SPCC18B5.05c	phosphomethylpyrimidine kinase (predicted)	Eu	promoter
SPNCRNA.1155		18cHET	promoter
SPCC1020.10	serine/threonine protein kinase Oca2	Eu	promoter
SPNCRNA.1158		Eu	promoter
SPCC1020.05	phosphoprotein phosphatase involved in unfolded protein response Dcr2 (predicted)	Eu	internal
SPCC1393.08	transcription factor, zf-GATA type (predicted)	Eu	promoter
SPCTRNAILE.09		Eu	promoter
SPCC1393.13	protein L-glutamate O-methyltransferase, implicated in DNA damage response	Eu	promoter
SPCC63.14	eisosome assembly protein eis1	Eu	promoter
SPCTRNAASN.05		Eu	promoter
SPCPB16A4.07	Schizosaccharomyces specific protein	Eu	promoter
SPNCRNA.1165		Eu	internal
SPNCRNA.1165		Eu	promoter
SPCC1795.06	P-factor pheromone Map2	Peri	internal
SPCC825.03c	SNARE Psy1	Peri	promoter
SPCC1322.08	MAPK-activated protein kinase Srk1	Eu	promoter
SPCC1281.08	wtf element Wtf11	Eu	promoter
SPCC622.12c	NADP-specific glutamate dehydrogenase Gdh1 (predicted)	Eu	promoter
SPCC61.01c	siderophore-iron transporter Str2	Eu	promoter
SPCC61.05	Schizosaccharomyces specific multicopy membrane protein family 1	Eu	promoter
SPCC11E10.08	silencing protein Rik1	Eu	promoter
SPCC584.01c	sulfite reductase NADPH flavoprotein subunit (predicted)	Eu	promoter
SPNCRNA.132		Eu	promoter
SPNCRNA.69		Eu	promoter
SPNCRNA.1205		Eu	promoter
SPCC162.07	epsin	Eu	promoter
SPCC13B11.01	alcohol dehydrogenase Adh1	Eu	promoter
SPNCRNA.2002		Eu	internal
SPCC663.01c	protein phosphatase regulatory subunit Ekc1	Eu	promoter
SPCC663.17	wtf element Wtf15	Eu	promoter
SPNCRNA.1214		Eu	promoter
SPCC417.05c	chitin synthase regulatory factor Cfh2 (predicted)	Eu	promoter
SPCC417.16	mitochondrial protein associated with respiratory chain (predicted)	Eu	promoter
SPCC1450.08c	wtf element Wtf16	Eu	promoter
SPCC285.08	coatomer delta subunit Ret2 (predicted)	Eu	promoter
SPCC285.09c	cAMP-specific phosphodiesterase Cgs2	Eu	promoter
SPCC1223.03c	glycerol-3-phosphate dehydrogenase Gut2 (predicted)	Eu	promoter
SPCC1223.08c	dihydrofolate reductase/ serine hydrolase family fusion protein Dfr1	Eu	promoter
SPNCRNA.1238		Eu	promoter
SPCC1223.13	CBF1/Su(H)/LAG-1 family transcription factor Cbf12	Eu	promoter
SPCC737.04	UPF0300 family protein 6	Eu	promoter
SPNCRNA.1242		Eu	promoter
SPCC74.09	RNA-binding protein, rrm type	Eu	internal
SPCC18.05c	notchless-like ribosome biogenesis protein Rsa4 (predicted)	Eu	promoter
SPNCRNA.1248		Eu	promoter
SPCC18.17c	proteasome assembly chaperone (predicted)	Eu	promoter
SPNCRNA.1251		Eu	promoter
SPCC1739.01	zf-CCCH type zinc finger protein	Eu	promoter
SPNCRNA.549		Eu	promoter
SPCPB1C11.01	ammonium transmembrane transporter Amt1	Eu	promoter
SPNCRNA.1258		Eu	internal
SPNCRNA.1260		Eu	promoter
SPNCRNA.1262		Eu	promoter
SPNCRNA.1262		Eu	promoter
SPCC576.17c	pyridoxamine/pyridoxine/pyridoxal transmembrane transporter (predicted)	Eu	promoter
SPCC126.03	tRNA pseudouridine synthase Lsp1	Eu	promoter
SPCC830.08c	ER membrane protein DP1/Yop1	Eu	promoter
SPCC1919.03c	AMP-activated protein kinase beta subunit Amk2	Eu	promoter
SPNCRNA.516		Eu	internal
SPNCRNA.1283		Eu	promoter
SPCC70.12c	extender of the chronological lifespan protein Ecl1	Eu	internal
SPCC569.05c	spermidine family transmembrane transporter (predicted)	Eu	promoter
IR-L		Mat	promoter

## Sheet: Mca1
Supplementary Data 1. List of loci showing TF enrichment
gene	description	hetType	pos
SPAC56F8.13	dubious	Eu	internal
SPNCRNA.724		Eu	promoter
SPAC110.05	Schizosaccharomyces pombe specific protein	Eu	promoter
SPAC631.02	BET family double bromodomain protein Bdf2	Eu	internal
SPAC8F11.10c	pyruvyltransferase Pvg1	Eu	promoter
SPNCRNA.859		Eu	promoter
SPAC2E1P3.05c	fungal cellulose binding domain protein	HOOD	internal
SPNCRNA.872		HOOD	promoter
SPAC17A2.10c	Schizosaccharomyces pombe specific protein	Eu	promoter
SPAPB15E9.01c	cell surface glycoprotein, flocculin Pfl2	Eu	promoter
SPNCRNA.1035		Eu	promoter
SPAC26F1.11	dubious	Eu	internal
SPBPB21E7.08		Eu	promoter
SPBC1685.13	plasma membrane organization protein Fhn1	Eu	promoter
SPBC36.02c	spermidine family transmembrane transporter (predicted)	Eu	promoter
SPBC3D6.02	But2 family protein But2	Eu	promoter
SPBTRNAILE.07		Cen	promoter
SPBTRNAALA.11		Peri	promoter
SPBC1D7.05	MAP kinase kinase kinase Byr2	Peri	promoter
SPBC3H7.05c	mitochondrial Membrane Bound O-Acyl Transferase (MBOAT) family	Eu	promoter
SPNCRNA.1501		Eu	promoter
SPNCRNA.1622		Eu	promoter
SPBC16D10.06	ZIP zinc transmembrane transporter Zrt1	Eu	internal
SPBC16D10.07c	Sirtuin family histone deacetylase Sir2	Eu	internal
SPNCRNA.1645		Eu	promoter
SPBC215.05	glycerol-3-phosphate dehydrogenase Gpd1	Eu	promoter
SPBC8E4.02c	Schizosaccharomyces pombe specific protein	HOOD	promoter
SPRRNA.42		Tel	promoter
SPRRNA.47		Tel	internal
SPRRNA.47		Tel	internal
SPRRNA.47		Tel	internal
SPRRNA.43		Tel	internal
SPRRNA.48		Tel	internal
SPRRNA.48		Tel	internal
SPRRNA.48		Tel	promoter
SPRRNA.44		Tel	internal
SPRRNA.44		Tel	promoter
SPCC548.06c	hexose transmembrane transporter Ght8 (predicted)	Eu	internal
SPCC1672.02c	switch-activating protein Sap1	Eu	promoter
SPCC1281.08	wtf element Wtf11	Eu	promoter
SPCC1223.13	CBF1/Su(H)/LAG-1 family transcription factor Cbf12	Eu	promoter
SPRRNA.46		Tel	promoter
SPRRNA.46		Tel	internal
SPRRNA.49		Tel	promoter
SPRRNA.49		Tel	internal
SPRRNA.49		Tel	internal
SPRRNA.49		Tel	internal
SPNCRNA.1299		Tel	promoter
SPNCRNA.1299		Tel	promoter
SPRRNA.45		Tel	promoter

## Sheet: Cuf1
Supplementary Data 1. List of loci showing TF enrichment
gene	description	hetType	pos
SPAC977.17	MIP water channel (predicted)	Eu	promoter
SPNCRNA.603		Eu	promoter
SPAC1F8.03c	siderophore-iron transporter Str3	Eu	promoter
SPAC1F8.08	Schizosaccharomyces pombe specific protein	Eu	promoter
SPNCRNA.627		Eu	promoter
SPNCRNA.626		Eu	promoter
SPAC4G8.03c	pumilio family RNA-binding protein Puf5 (predicted)	Eu	internal
SPNCRNA.679		Eu	promoter
SPNCRNA.679		Eu	internal
SPAC56F8.13	dubious	Eu	internal
SPAC56F8.15	Schizosaccharomyces pombe specific protein	Eu	promoter
SPAC56F8.14c	Schizosaccharomyces pombe specific protein Mug115	Eu	promoter
SPNCRNA.724		Eu	promoter
SPNCRNA.728		Eu	promoter
SPAC343.12	conserved fungal protein	Eu	promoter
SPAC1002.16c	carboxylic acid transmembrane transporter (predicted)	Eu	promoter
SPAC1399.06	Schizosaccharomyces pombe specific protein	Eu	promoter
SPAC110.05	Schizosaccharomyces pombe specific protein	Eu	promoter
SPAC3H1.07	arginase Aru1	Eu	promoter
SPNCRNA.777		Eu	promoter
SPNCRNA.781		Eu	promoter
SPNCRNA.782		Eu	promoter
SPAC3H1.11	transcription factor Hsr1	Eu	promoter
SPAC631.02	BET family double bromodomain protein Bdf2	Eu	internal
SPNCRNA.197		Eu	promoter
SPNCRNA.831		InependentIsle	internal
SPAC23H3.15c	Schizosaccharomyces specific protein	Eu	promoter
SPAC4F8.08	Schizosaccharomyces pombe specific protein Mug114	Eu	promoter
SPACUNK4.19	Schizosaccharomyces pombe specific protein	Eu	internal
SPACUNK4.15	2',3'-cyclic-nucleotide 3'-phosphodiesterase (predicted)	Eu	promoter
SPNCRNA.859		Eu	promoter
SPAC2E1P3.05c	fungal cellulose binding domain protein	HOOD	internal
SPNCRNA.74		HOOD	promoter
SPNCRNA.872		HOOD	promoter
SPAPB1E7.14	Ino80 complex subunit Iec5	Eu	promoter
SPAC8E11.12	Schizosaccharomyces pombe specific protein	Eu	promoter
SPNCRNA.904		Eu	promoter
SPAC3A11.07	mitochondrial NADH dehydrogenase (ubiquinone) Nde2 (predicted)	Eu	promoter
SPAC17A2.10c	Schizosaccharomyces pombe specific protein	Eu	promoter
SPAC17A2.11	Schizosaccharomyces pombe specific protein	Eu	promoter
SPAC17A2.12	ATP-dependent DNA helicase/ ubiquitin-protein ligase E3 (predicted)	Eu	promoter
SPAC8C9.12c	mitochondrial iron ion transmembrane transporter (predicted)	Peri	promoter
SPAC8C9.14	transcription factor Prr1	Peri	promoter
SPNCRNA.935		Peri	internal
SPAC1071.10c	P-type proton ATPase, P3-type Pma1	Peri	promoter
SPNCRNA.93		Peri	promoter
SPAPB15E9.01c	cell surface glycoprotein, flocculin Pfl2	Eu	promoter
SPAPB15E9.02c	dubious	Eu	internal
SPAC27E2.11c	Schizosaccharomyces specific protein	Eu	promoter
SPNCRNA.963		Eu	promoter
SPAC25B8.12c	unknown HAD superfamily hydrolase	Eu	promoter
SPAC25B8.13c	2-OG-Fe(II) oxygenase superfamily protein	Eu	promoter
SPAC1F7.08	iron transport multicopper oxidase Fio1	Eu	promoter
SPNCRNA.989		Eu	internal
SPAC1834.13	dubious	Eu	promoter
SPNCRNA.255		Eu	promoter
SPNCRNA.1035		Eu	promoter
SPNCRNA.1039		Eu	promoter
SPAC26F1.11	dubious	Eu	internal
SPNCRNA.1063		Eu	promoter
SPAC1039.02	extracellular 5'-nucleotidase, human NT5E family (predicted)	Eu	promoter
SPNCRNA.276		Eu	promoter
SPAC922.04	Schizosaccharomyces specific protein	Eu	promoter
SPAC869.02c	nitric oxide dioxygenase Yhb1	Eu	promoter
SPBPB21E7.08		Eu	promoter
SPNCRNA.1307		Eu	promoter
SPBPB10D8.05c	transmembrane transporter (predicted)	HOOD	promoter
SPBPB10D8.06c	transmembrane transporter (predicted)	HOOD	promoter
SPBPB10D8.07c	transmembrane transporter (predicted)	HOOD	promoter
SPBC359.02	alanine racemase Alr2 (predicted)	Eu	promoter
SPNCRNA.1318		Eu	promoter
SPBC1683.09c	ferric-chelate reductase Frp1	Eu	promoter
SPNCRNA.100		Eu	promoter
SPBC660.05	WW domain containing conserved fungal protein	18cHET	promoter
SPBC1685.13	plasma membrane organization protein Fhn1	Eu	promoter
SPNCRNA.313		Eu	promoter
SPBTRNATRP.02		Eu	promoter
SPBC36.02c	spermidine family transmembrane transporter (predicted)	Eu	promoter
SPBP35G2.02	26S proteasome co-factor Txc1	Eu	internal
SPBP35G2.02	26S proteasome co-factor Txc1	Eu	internal
SPBC3D6.02	But2 family protein But2	Eu	promoter
SPBC32H8.15	dubious	Eu	promoter
SPNCRNA.358		Peri	promoter
SPBC2F12.09c	transcription factor, Atf-CREB family Atf21	Peri	promoter
SPBC1D7.05	MAP kinase kinase kinase Byr2	Peri	promoter
SPNCRNA.1460		Eu	promoter
SPBC3H7.05c	mitochondrial Membrane Bound O-Acyl Transferase (MBOAT) family	Eu	promoter
SPBC1815.01	enolase (predicted)	Eu	promoter
SPNCRNA.1501		Eu	promoter
SPBC32F12.11	glyceraldehyde-3-phosphate dehydrogenase Tdh1	Eu	promoter
SPBC19C7.04c	conserved fungal protein	Eu	promoter
SPNCRNA.1572		Eu	internal
SPNCRNA.1571		Eu	promoter
SPNCRNA.1598		Eu	promoter
SPNCRNA.1605		Eu	promoter
SPNCRNA.1606		Eu	promoter
SPNCRNA.1607		Eu	internal
SPBC1105.02c	homocitrate synthase	Eu	promoter
SPBC1105.05	glucan 1,6-beta-glucosidase Exg1	Eu	promoter
SPBC887.17	transmembrane transporter (predicted)	Eu	promoter
SPBP8B7.32	dubious	Eu	internal
SPNCRNA.1645		Eu	promoter
SPBC1861.02	ARS binding protein Abp2	Eu	promoter
SPBC8E4.02c	Schizosaccharomyces pombe specific protein	HOOD	internal
SPCC320.03	transcription factor (predicted)	Eu	promoter
SPCC1235.02	biotin synthase	Eu	promoter
SPCC548.06c	hexose transmembrane transporter Ght8 (predicted)	Eu	internal
SPCC794.01c	glucose-6-phosphate 1-dehydrogenase Zwf2 (predicted)	Eu	promoter
SPCC794.16		Eu	promoter
SPCC794.12c	malic enzyme, malate dehydrogenase (oxaloacetate decarboxylating), Mae2	Eu	promoter
SPCC553.10	conserved fungal protein	Eu	promoter
SPCC594.02c	conserved fungal protein	Eu	promoter
SPCC1672.02c	switch-activating protein Sap1	Eu	promoter
SPNCRNA.472		Eu	promoter
SPCC1393.08	transcription factor, zf-GATA type (predicted)	Eu	promoter
SPCTRNAILE.09		Eu	promoter
SPCTRNAGLY.11		Eu	promoter
SPCC63.14	eisosome assembly protein eis1	Eu	promoter
SPNCRNA.1165		Eu	promoter
SPCC1281.08	wtf element Wtf11	Eu	promoter
SPNCRNA.1197		Eu	promoter
SPNCRNA.2002		Eu	internal
SPCC417.16	mitochondrial protein associated with respiratory chain (predicted)	Eu	promoter
SPCTRNASER.12		Eu	promoter
SPCC1223.13	CBF1/Su(H)/LAG-1 family transcription factor Cbf12	Eu	promoter
SPCC576.17c	pyridoxamine/pyridoxine/pyridoxal transmembrane transporter (predicted)	Eu	promoter
SPNCRNA.1299		Tel	promoter
IR-R		Mat	promoter

## Sheet: Zip1
Supplementary Data 1. List of loci showing TF enrichment
gene	description	hetType	pos
SPAC977.05c	conserved fungal family	Eu	promoter
SPAC977.17	MIP water channel (predicted)	Eu	promoter
SPAPJ695.02	Schizosaccharomyces pombe specific protein	Eu	promoter
SPNCRNA.603		Eu	promoter
SPAC1F8.08	Schizosaccharomyces pombe specific protein	Eu	promoter
SPAC11D3.19	Schizosaccharomyces pombe specific protein	Eu	promoter
SPAC11D3.09	agmatinase (predicted)	Eu	promoter
SPAC5H10.07	Schizosaccharomyces pombe specific protein	Eu	promoter
SPNCRNA.627		Eu	promoter
SPNCRNA.626		Eu	promoter
SPAC1639.01c	GNS1/SUR4 family protein (predicted)	Eu	promoter
SPAC1751.01c	gluconate transmembrane transporter inducer Gti1	Eu	internal
SPAC1751.04	ribosome biogenesis protein Loc1 (predicted)	Eu	promoter
SPNCRNA.648		Eu	internal
SPAC24H6.13	DUF221 family protein implicated in Golgi to plasma membrane transport (predicted)	Eu	internal
SPAC24H6.06	DNA replication pre-initiation complex subunit Sld3	Eu	promoter
SPAC24H6.05	M phase inducer tyrosine phosphatase Cdc25	Eu	promoter
SPNCRNA.155		DependentIsle	promoter
SPAC1296.05c	cyclin L family cyclin	Eu	promoter
SPAC22G7.06c	carbamoyl-phosphate synthase (glutamine hydrolyzing), aspartate carbamoyltransferase Ura1	Eu	promoter
SPAC4G8.03c	pumilio family RNA-binding protein Puf5 (predicted)	Eu	internal
SPNCRNA.679		Eu	promoter
SPAC23G3.02c	ferrichrome synthetase Sib1	Eu	promoter
SPAC821.10c	superoxide dismutase Sod1	Eu	promoter
SPAC1A6.04c	phospholipase B homolog Plb1	Eu	internal
SPAC56F8.13	dubious	Eu	internal
SPAC56F8.15	Schizosaccharomyces pombe specific protein	Eu	promoter
SPAC56F8.14c	Schizosaccharomyces pombe specific protein Mug115	Eu	promoter
SPNCRNA.717		Eu	promoter
SPAC22A12.17c	short chain dehydrogenase (predicted)	Eu	promoter
SPAC10F6.01c	sulfite reductase beta subunit Sir1	Eu	promoter
SPAC10F6.06	RNA-binding protein Vip1	Eu	promoter
SPNCRNA.728		Eu	promoter
SPNCRNA.730		Eu	promoter
SPAC1565.01	cytochrome c oxidase assembly protein Rcf2	Eu	promoter
SPATRNAPRO.02		Eu	promoter
SPAC57A10.05c	F-box/WD repeat protein protein Pof1	Eu	internal
SPAC20G8.04c	mitochondrial electron transfer flavoprotein-ubiquinone oxidoreductase Cir2 (predicted)	Eu	promoter
SPAC3A12.18	glucose-6-phosphate 1-dehydrogenase (predicted)	Eu	promoter
SPAC9.09	homocysteine methyltransferase Met26	Eu	promoter
SPAC5D6.10c	Schizosaccharomyces pombe specific protein Mug116	Eu	promoter
SPAC57A7.04c	mRNA export shuttling protein	Eu	promoter
SPAC1705.03c	cell wall protein Ecm33	Eu	promoter
SPAC343.21	dubious	Eu	internal
SPAC343.12	conserved fungal protein	Eu	promoter
SPNCRNA.757		Eu	promoter
SPATRNATYR.01		Eu	promoter
SPAC1002.13c	cell wall protein Psu1, beta-glucosidase (predicted)	Eu	promoter
SPAC1002.16c	carboxylic acid transmembrane transporter (predicted)	Eu	promoter
SPAC1399.06	Schizosaccharomyces pombe specific protein	Eu	promoter
SPNCRNA.769		Eu	promoter
SPAC110.05	Schizosaccharomyces pombe specific protein	Eu	promoter
SPAC3H1.07	arginase Aru1	Eu	promoter
SPNCRNA.777		Eu	promoter
SPNCRNA.781		Eu	promoter
SPNCRNA.782		Eu	promoter
SPAC3H1.11	transcription factor Hsr1	Eu	promoter
SPNCRNA.783		Eu	promoter
SPAC3C7.05c	alpha-1,6- mannanase (predicted)	Eu	promoter
SPAC631.02	BET family double bromodomain protein Bdf2	Eu	internal
SPAC23C11.07	Schizosaccharomyces pombe specific protein	Eu	promoter
SPAC13F5.03c	mitochondrial glycerol dehydrogenase Gld1	18cHET	promoter
SPAC18G6.03	Rab11 family GTPase Ypt3	Eu	promoter
SPAC13G7.02c	heat shock protein Ssa1 (predicted)	Eu	promoter
SPAC6B12.04c	2-aminoadipate transaminase (predicted)	Eu	promoter
SPAC32A11.02c	conserved fungal protein	Eu	promoter
SPAC23H3.09c	threonine aldolase Gly1 (predicted)	Eu	promoter
SPNCRNA.831		InependentIsle	internal
SPAC23H3.15c	Schizosaccharomyces specific protein	Eu	promoter
SPAC25H1.02	histone demethylase Jmj1 (predicted)	Eu	promoter
SPNCRNA.840		Eu	promoter
SPAC823.14	Mst2 histone acetytransferase acytyltransferase complex, predicted phosphoric monoester hydrolase Ptf1	Eu	promoter
SPAC7D4.07c	cytosolic thioredoxin Trx1	Eu	promoter
SPAC4F8.07c	hexokinase 2	Eu	promoter
SPAC4F8.08	Schizosaccharomyces pombe specific protein Mug114	Eu	promoter
SPNCRNA.844		Eu	internal
SPAC8F11.10c	pyruvyltransferase Pvg1	Eu	promoter
SPACUNK4.19	Schizosaccharomyces pombe specific protein	Eu	internal
SPACUNK4.16c	alpha,alpha-trehalose-phosphate synthase (predicted)	Eu	promoter
SPACUNK4.15	2',3'-cyclic-nucleotide 3'-phosphodiesterase (predicted)	Eu	promoter
SPAC513.07	flavonol reductase/cinnamoyl-CoA reductase family	Eu	promoter
SPNCRNA.859		Eu	promoter
SPAC2E1P3.05c	fungal cellulose binding domain protein	HOOD	internal
SPNCRNA.72		HOOD	promoter
SPNCRNA.872		HOOD	promoter
SPAC24C9.10c	mitochondrial ribosomal protein subunit S2 (predicted)	Eu	promoter
SPNCRNA.213		Eu	promoter
SPAC1486.03c	RNA-binding splicing factor (predicted)	Eu	promoter
SPAC6G9.14	pumilio family RNA-binding protein Puf4 (predicted)	Eu	promoter
SPNCRNA.904		Eu	promoter
SPAC3A11.07	mitochondrial NADH dehydrogenase (ubiquinone) Nde2 (predicted)	Eu	promoter
SPNCRNA.911		18cHET	internal
SPAC17A2.10c	Schizosaccharomyces pombe specific protein	Eu	promoter
SPAC17A2.11	Schizosaccharomyces pombe specific protein	Eu	promoter
SPAC17A2.11	Schizosaccharomyces pombe specific protein	Eu	internal
SPAC17A2.12	ATP-dependent DNA helicase/ ubiquitin-protein ligase E3 (predicted)	Eu	promoter
SPAC8C9.03	cAMP-dependent protein kinase regulatory subunit Cgs1	Eu	promoter
SPAC8C9.04	Schizosaccharomyces specific protein	DependentIsle	internal
SPAC8C9.14	transcription factor Prr1	Peri	promoter
SPNCRNA.935		Peri	internal
SPNCRNA.236		Peri	promoter
SPAC1071.10c	P-type proton ATPase, P3-type Pma1	Peri	promoter
SPNCRNA.93		Peri	promoter
SPNCRNA.945		Peri	promoter
SPAC926.04c	Hsp90 chaperone	Eu	promoter
SPAC2F3.08	alpha-glucoside transmembrane transporter Sut1	Eu	promoter
SPNCRNA.950		Eu	promoter
SPAC2F3.09	5-aminolevulinate synthase Hem1	Eu	promoter
SPAPB15E9.01c	cell surface glycoprotein, flocculin Pfl2	Eu	promoter
SPAPB15E9.02c	dubious	Eu	internal
SPNCRNA.53		Eu	promoter
SPAC19G12.10c	vacuolar carboxypeptidase Y	Eu	promoter
SPAC23A1.14c	uncharacterised trans-sulfuration enzyme (predicted)	Eu	promoter
SPNCRNA.341		Eu	promoter
SPAC23A1.17	WIP family cytoskeletal protein Bbc1 (predicted)	Eu	internal
SPAC26H5.09c	oxidoreductase involved in NADPH regeneration (predicted)	Eu	promoter
SPNCRNA.963		Eu	promoter
SPAC25B8.12c	unknown HAD superfamily hydrolase	Eu	promoter
SPAC25B8.12c	unknown HAD superfamily hydrolase	Eu	promoter
SPAC25B8.13c	2-OG-Fe(II) oxygenase superfamily protein	Eu	promoter
SPAC683.03	Schizosaccharomyces pombe specific protein	Eu	promoter
SPAC1F7.05	ribonucleoside reductase large subunit Cdc22	Eu	promoter
SPAC1F7.08	iron transport multicopper oxidase Fio1	Eu	promoter
SPAC27F1.06c	FKBP-type peptidyl-prolyl cis-trans isomerase (predicted)	Eu	promoter
SPAC29E6.08	TATA-binding protein (TBP)	Eu	promoter
SPNCRNA.989		Eu	promoter
SPNCRNA.993		Eu	promoter
SPNCRNA.996		Eu	promoter
SPNCRNA.996		Eu	internal
SPNCRNA.1004		Eu	promoter
SPAC1093.01	mitochondrial PPR repeat protein Ppr5	Eu	promoter
SPAC1834.11c	secretory pathway protein Sec18 (predicted)	Eu	promoter
SPAC1834.13	dubious	Eu	promoter
SPAC1782.11	adenylyl-sulfate kinase (predicted)	Eu	promoter
SPAC22F8.03c	Schizosaccharomyces pombe specific protein	Eu	promoter
SPAC22F8.05	alpha,alpha-trehalose-phosphate synthase (predicted)	Eu	promoter
SPAC4F10.20	glutaredoxin Grx1	Eu	promoter
SPAC19B12.09	signal recognition particle subunit Srp14	Eu	promoter
SPNCRNA.1035		Eu	promoter
SPAC1B3.16c	vitamin H transmembrane transporter Vht1	Eu	promoter
SPNCRNA.1039		Eu	promoter
SPAC26F1.11	dubious	Eu	internal
SPAC26F1.07	glucose 1-dehydrogenase (NADP+) (predicted)	Eu	promoter
SPAC26F1.06	monomeric 2,3-bisphosphoglycerate (BPG)-dependent phosphoglycerate mutase (PGAM), Gpm1	Eu	promoter
SPNCRNA.1058		Eu	promoter
SPNCRNA.1063		Eu	promoter
SPAP8A3.04c	heat shock protein Hsp9	Eu	promoter
SPAC3G6.07	Schizosaccharomyces specific protein	18cHET	promoter
SPAC29B12.10c	glutathione transmembrane transporter Pgt1	Eu	promoter
SPAC1039.02	extracellular 5'-nucleotidase, human NT5E family (predicted)	Eu	promoter
SPNCRNA.276		Eu	promoter
SPNCRNA.277		Eu	promoter
SPAC922.04	Schizosaccharomyces specific protein	Eu	promoter
SPAC869.05c	sulfate transmembrane transporter (predicted)	Eu	promoter
SPAC869.02c	nitric oxide dioxygenase Yhb1	Eu	promoter
SPAC186.03	L-asparaginase (predicted)	Eu	promoter
SPBC1348.06c	conserved fungal family	Tel	promoter
SPBPB8B6.06c	fluoride channel Fex2	Eu	promoter
SPNCRNA.1302		Eu	promoter
SPBPB21E7.08		Eu	promoter
SPBPB21E7.08		Eu	promoter
SPNCRNA.1306		Eu	promoter
SPNCRNA.1307		Eu	promoter
SPBPB10D8.02c	arylsulfatase (predicted)	Eu	promoter
SPBPB10D8.04c	transmembrane transporter (predicted)	HOOD	promoter
SPBPB10D8.05c	transmembrane transporter (predicted)	HOOD	promoter
SPBPB10D8.06c	transmembrane transporter (predicted)	HOOD	promoter
SPBPB10D8.07c	transmembrane transporter (predicted)	HOOD	promoter
SPBC359.02	alanine racemase Alr2 (predicted)	Eu	promoter
SPBC359.03c	amino acid transmembrane transporter Aat1	Eu	promoter
SPNCRNA.292		Eu	promoter
SPBC1683.01	inorganic phosphate transmembrane transporter (predicted)	Eu	promoter
SPBC1683.01	inorganic phosphate transmembrane transporter (predicted)	Eu	internal
SPNCRNA.1318		Eu	promoter
SPBC1683.09c	ferric-chelate reductase Frp1	Eu	promoter
SPNCRNA.100		Eu	promoter
SPBC660.05	WW domain containing conserved fungal protein	18cHET	promoter
SPBC660.06	WW domain containing conserved fungal protein	Eu	promoter
SPBC660.16	phosphogluconate dehydrogenase, decarboxylating	Eu	promoter
SPBC660.16	phosphogluconate dehydrogenase, decarboxylating	Eu	internal
SPBTRNAGLN.01		Eu	promoter
SPBP26C9.03c	iron/zinc ion transmembrane transporter (predicted)	Eu	promoter
SPBC106.17c	homoserine O-acetyltransferase (predicted)	Eu	promoter
SPBC428.02c	branched chain amino acid aminotransferase Eca39	Eu	promoter
SPBC428.11	homocysteine synthase Met17	Eu	promoter
SPNCRNA.1367		Eu	promoter
SPNCRNA.1367		Eu	internal
SPNCRNA.1367		Eu	internal
SPBC1685.13	plasma membrane organization protein Fhn1	Eu	promoter
SPNCRNA.1368		18cHET	promoter
SPNCRNA.313		Eu	promoter
SPBC354.12	glyceraldehyde 3-phosphate dehydrogenase Gpd3	Eu	promoter
SPBC354.11c		Eu	promoter
SPNCRNA.319		Eu	promoter
SPBC839.06	P-type ATPase, potassium exporting Cta3	Eu	promoter
SPBC947.15c	mitochondrial NADH dehydrogenase (ubiquinone) Nde1 (predicted)	Eu	promoter
SPBC947.09	ThiJ domain protein	Eu	promoter
SPBC119.02	ubiquitin conjugating enzyme E2 Ubc4/UbcP1	Eu	promoter
SPBC530.10c	mitochondrial adenine nucleotide carrier Anc1	Eu	promoter
SPBTRNAGLU.05		Eu	promoter
SPBC36.02c	spermidine family transmembrane transporter (predicted)	Eu	internal
SPBC36.02c	spermidine family transmembrane transporter (predicted)	Eu	promoter
SPBC36.03c	transmembrane transporter Mfs3	Eu	promoter
SPBC36.04	cysteine synthase	Eu	promoter
SPNCRNA.1400		Eu	promoter
SPBP35G2.02	26S proteasome co-factor Txc1	Eu	internal
SPNCRNA.1420		Eu	promoter
SPBC3D6.02	But2 family protein But2	Eu	promoter
SPBC30B4.09	Schizosaccharomyces specific protein	Eu	promoter
SPBC8D2.03c	histone H4 h4.2	Eu	promoter
SPBC32H8.15	dubious	Eu	promoter
SPNCRNA.1435		Eu	promoter
SPBC83.17	transcriptional coactivator, multiprotein bridging factor Mbf1 (predicted)	Peri	promoter
SPBC29B5.01	transcription factor, Atf-CREB family Atf1	Peri	promoter
SPNCRNA.1443		InependentIsle	promoter
SPNCRNA.358		Peri	promoter
SPBC28F2.09	transcription factor TFIIA complex large subunit Toa1 (predicted)	Peri	internal
SPBTRNAILE.07		Cen	promoter
SPNCRNA.1452		Peri	promoter
SPNCRNA.1453		Peri	promoter
SPBC19C2.07	fructose-bisphosphate aldolase Fba1	Peri	promoter
SPBC1D7.05	MAP kinase kinase kinase Byr2	Peri	promoter
SPNCRNA.1460		Eu	promoter
SPBC3H7.05c	mitochondrial Membrane Bound O-Acyl Transferase (MBOAT) family	Eu	promoter
SPBC3H7.02	sulfate transmembrane transporter (predicted)	Eu	promoter
SPNCRNA.1473		Eu	internal
SPBC16E9.13	serine/threonine protein kinase Ksp1 (predicted)	Eu	promoter
SPNCRNA.1480		Eu	promoter
SPNCRNA.1480		Eu	promoter
SPBP23A10.11c	circularly permuted 1,3-beta-glucanase (predicted)	Eu	promoter
SPBC17G9.11c	pyruvate carboxylase Pyr1	Eu	promoter
SPBC1815.01	enolase (predicted)	Eu	promoter
SPNCRNA.1501		Eu	promoter
SPBC12C2.03c	methionine synthase reductase (predicted)	Eu	promoter
SPNCRNA.399		Eu	internal
SPNCRNA.400		Eu	promoter
SPBC29A10.08	1,3-beta-glucanosyltransferase Gas2 (predicted)	Eu	promoter
SPBC2G5.06c	sulfide-quinone oxidoreductase	Eu	promoter
SPBC4F6.09	siderophore-iron transmembrane transporter Str1	Eu	promoter
SPNCRNA.1547		Eu	promoter
SPBC32F12.11	glyceraldehyde-3-phosphate dehydrogenase Tdh1	Eu	promoter
SPBC19C7.04c	conserved fungal protein	Eu	promoter
SPBP4H10.12	protein with a role in ER delivery of tail-anchored membrane proteins (predicted)	Eu	promoter
SPBP4H10.19c	calreticulin/calnexin homolog (predicted)	Eu	promoter
SPBC1703.07	ATP citrate synthase subunit 1 (predicted)	Eu	promoter
SPBC2A9.02	NAD dependent epimerase/dehydratase family protein	Eu	promoter
SPBC2D10.04	arrestin Aly1 related Aly2	Eu	internal
SPNCRNA.1572		Eu	promoter
SPNCRNA.1572		Eu	internal
SPNCRNA.1571		Eu	promoter
SPBC30D10.10c	serine/threonine protein kinase Tor1	Eu	internal
SPBC609.01	ribonuclease II (RNB) family, involved in nuclear-transcribed mRNA catabolic process (predicted)	Eu	promoter
SPBC609.04	spermine family transmembrane transporter Caf5	Eu	promoter
SPBC3B8.10c	Nem1-Spo7 phosphatase complex catalytic subunit Nem1 (predicted)	Eu	promoter
SPNCRNA.1598		Eu	promoter
SPBC4B4.08	hexose transmembrane transporter Ght2	Eu	promoter
SPBC1718.07c	CCCH tandem zinc finger protein, human Tristetraprolin homolog Zfs1, involved in mRNA catabolism	Eu	internal
SPNCRNA.1605		Eu	promoter
SPBPB7E8.01	Schizosaccharomyces specific protein, predicted GPI anchor	Eu	internal
SPNCRNA.1606		Eu	promoter
SPBPB7E8.02	PSP1 family protein	Eu	promoter
SPBC1105.13c	Schizosaccharomyces pombe specific protein	18cHET	promoter
SPNCRNA.1621		Eu	promoter
SPNCRNA.1622		Eu	internal
SPBC16D10.06	ZIP zinc transmembrane transporter Zrt1	Eu	promoter
SPBC16D10.06	ZIP zinc transmembrane transporter Zrt1	Eu	internal
SPBC16D10.07c	Sirtuin family histone deacetylase Sir2	Eu	internal
SPNCRNA.1626		DependentIsle	internal
SPBP8B7.32	dubious	Eu	internal
SPBP8B7.32	dubious	Eu	internal
SPBP8B7.05c	carbonic anhydrase (predicted)	Eu	internal
SPNCRNA.1644		Eu	promoter
SPBC21C3.19	SBDS family protein Rtc3 (predicted)	Eu	promoter
SPBC23E6.08	Golgi membrane exchange factor subunit Sat1 (predicted)	Eu	internal
SPBC23E6.09	transcriptional corepressor Ssn6	Eu	promoter
SPNCRNA.545		Eu	promoter
SPNCRNA.111		Eu	internal
SPBC215.05	glycerol-3-phosphate dehydrogenase Gpd1	Eu	promoter
SPBC215.09c	acetyl-CoA C-acetyltransferase Erg10 (predicted)	Eu	promoter
SPNCRNA.1668		18cHET	promoter
SPBC1861.01c	kinetochore protein, CENP-C ortholog Cnp3	Eu	promoter
SPBC1861.02	ARS binding protein Abp2	Eu	promoter
SPBC14F5.04c	phosphoglycerate kinase Pgk1 (predicted)	Eu	promoter
SPBC3F6.03	thioredoxin reductase Trr1	Eu	internal
SPNCRNA.1686		Eu	promoter
SPBC16A3.02c	mitochondrial conserved protein (predicted)	Eu	promoter
SPBC8E4.02c	Schizosaccharomyces pombe specific protein	HOOD	internal
SPNCRNA.1695		Eu	promoter
SPNCRNA.532		Eu	promoter
SPBPB2B2.15	conserved fungal family	Eu	promoter
SPCC757.12	alpha-amylase homolog (predicted)	Eu	promoter
SPNCRNA.1108		Eu	promoter
SPNCRNA.1110		Eu	promoter
SPCC320.03	transcription factor (predicted)	Eu	promoter
SPNCRNA.1116		Eu	internal
SPNCRNA.1116		HOOD	promoter
SPCC548.06c	hexose transmembrane transporter Ght8 (predicted)	Eu	internal
SPNCRNA.1121		Eu	internal
SPCC794.01c	glucose-6-phosphate 1-dehydrogenase Zwf2 (predicted)	Eu	promoter
SPCC794.16		Eu	promoter
SPCC794.12c	malic enzyme, malate dehydrogenase (oxaloacetate decarboxylating), Mae2	Eu	promoter
SPCC553.10	conserved fungal protein	Eu	promoter
SPCC736.15	eisosome BAR domain protein Pil1	Eu	promoter
SPCC594.01	DUF1769 family protein	Eu	promoter
SPCC594.02c	conserved fungal protein	Eu	promoter
SPCC306.08c	malate dehydrogenase Mdh1 (predicted)	Eu	promoter
SPCC364.07	D-3 phosphoglycerate dehydrogenase Ser3 (predicted)	Eu	promoter
SPCP31B10.06	tricalbin, C2 domain protein (phospholipid binding) ER-plasma membrane tethering protein Tcb2 (predicted)	Eu	promoter
SPCC1672.02c	switch-activating protein Sap1	Eu	promoter
SPCC18B5.01c	brefeldin A transmembrane transporter Bfr1	Eu	promoter
SPNCRNA.472		Eu	promoter
SPNCRNA.472		Eu	internal
SPCC1020.10	serine/threonine protein kinase Oca2	Eu	promoter
SPNCRNA.1158		Eu	promoter
SPCC1393.08	transcription factor, zf-GATA type (predicted)	Eu	promoter
SPCTRNAILE.09		Eu	promoter
SPCC63.14	eisosome assembly protein eis1	Eu	promoter
SPCC16A11.01	plasma membrane protein involved in inositol lipid-mediated signaling Sfk1 (predicted)	Eu	promoter
SPCC16A11.11	mitochondrial ribosomal protein subunit L31 (predicted)	Eu	promoter
SPCPB16A4.07	Schizosaccharomyces specific protein	Eu	promoter
SPNCRNA.1165		Eu	promoter
SPCTRNAALA.12		Peri	promoter
SPCTRNASER.09		Peri	promoter
SPCC4B3.03c	CBS domain protein implicated in magnesium homeostasis (predicted)	HOOD	promoter
SPCC1322.04	UTP-glucose-1-phosphate uridylyltransferase Fyu1	Eu	promoter
SPCC1322.08	MAPK-activated protein kinase Srk1	Eu	promoter
SPCC1281.06c	acyl-coA desaturase (predicted)	Eu	promoter
SPCC1281.08	wtf element Wtf11	Eu	promoter
SPCC622.08c	histone H2A alpha	Eu	promoter
SPCC622.12c	NADP-specific glutamate dehydrogenase Gdh1 (predicted)	Eu	promoter
SPCC11E10.01	cystathionine beta-lyase (predicted)	Eu	promoter
SPCC584.01c	sulfite reductase NADPH flavoprotein subunit (predicted)	Eu	promoter
SPNCRNA.69		Eu	promoter
SPCC162.04c	wtf element Wtf13	Eu	promoter
SPNCRNA.2002		Eu	internal
SPCC13B11.02c	Schizosaccharomyces pombe specific protein	Eu	promoter
SPCC417.16	mitochondrial protein associated with respiratory chain (predicted)	Eu	promoter
SPCC191.10	Schizosaccharomyces pombe specific protein	Eu	internal
SPCTRNAGLN.05		Eu	promoter
SPNCRNA.1237		Eu	promoter
SPNCRNA.1238		Eu	promoter
SPCC1223.13	CBF1/Su(H)/LAG-1 family transcription factor Cbf12	Eu	promoter
SPNCRNA.1251		Eu	promoter
SPCC1739.01	zf-CCCH type zinc finger protein	Eu	promoter
SPCC1739.06c	uroporphyrin methyltransferase Met1	Eu	promoter
SPCC1739.07	C1D family exosome subunit Cti1	Eu	promoter
SPCPB1C11.02	amino acid permease (predicted)	18cHET	promoter
SPCTRNAGLN.06		Eu	promoter
SPCPB1C11.03	cysteine transmembrane transporter (predicted)	Eu	promoter
SPCPB1C11.03	cysteine transmembrane transporter (predicted)	Eu	promoter
SPNCRNA.1260		Eu	promoter
SPCC576.17c	pyridoxamine/pyridoxine/pyridoxal transmembrane transporter (predicted)	Eu	promoter
SPCC965.07c	glutathione S-transferase Gst2	Eu	promoter
SPCC1827.03c	acetyl-CoA ligase (predicted)	Eu	promoter
IR-L		Mat	promoter
IR-R		Mat	promoter

## Sheet: Map1
Supplementary Data 1. List of loci showing TF enrichment
gene	description	hetType	pos
SPNCRNA.626		Eu	promoter
SPSNORNA.29		Eu	promoter
SPAC1751.01c	gluconate transmembrane transporter inducer Gti1	Eu	internal
SPAC1751.04	ribosome biogenesis protein Loc1 (predicted)	Eu	promoter
SPAC1751.03	translation initiation factor eIF3m	Eu	internal
SPAC31A2.07c	ATP-dependent RNA helicase Dbp10 (predicted)	Eu	promoter
SPNCRNA.679		Eu	promoter
SPATRNAMET.01		Eu	promoter
SPAC56F8.13	dubious	Eu	internal
SPNCRNA.724		Eu	promoter
SPNCRNA.728		Eu	promoter
SPAC57A7.04c	mRNA export shuttling protein	Eu	internal
SPATRNALYS.02		Eu	promoter
SPAC1002.16c	carboxylic acid transmembrane transporter (predicted)	Eu	promoter
SPAC110.05	Schizosaccharomyces pombe specific protein	Eu	promoter
SPNCRNA.792		Eu	promoter
SPAC631.02	BET family double bromodomain protein Bdf2	Eu	internal
SPATRNALYS.03		Eu	promoter
SPATRNACYS.02		Eu	promoter
SPNCRNA.832		InependentIsle	promoter
SPNCRNA.832		Eu	internal
SPAC25H1.05	calcium transport regulatory factor (predicted)	Eu	promoter
SPAC4F8.07c	hexokinase 2	Eu	promoter
SPAC4F8.07c	hexokinase 2	Eu	promoter
SPNCRNA.857		Eu	promoter
SPACUNK4.19	Schizosaccharomyces pombe specific protein	Eu	internal
SPNCRNA.859		Eu	promoter
SPAC2E1P3.05c	fungal cellulose binding domain protein	HOOD	internal
SPNCRNA.872		HOOD	promoter
SPAPB1E7.14	Ino80 complex subunit Iec5	Eu	promoter
SPAC2E1P5.03	DNAJ domain protein Erj5 (predicted)	Eu	promoter
SPAC2E1P5.03	DNAJ domain protein Erj5 (predicted)	Eu	internal
SPAC2E1P5.05	U3 snoRNP-associated protein Rrp9 (predicted)	Eu	promoter
SPAC26A3.04	60S ribosomal protein L20 (predicted)	Eu	promoter
SPAC26A3.16	UBA domain protein Dph1	Eu	promoter
SPNCRNA.904		Eu	promoter
SPAC17A2.10c	Schizosaccharomyces pombe specific protein	Eu	promoter
SPAC17A2.11	Schizosaccharomyces pombe specific protein	Eu	promoter
SPAC17A2.12	ATP-dependent DNA helicase/ ubiquitin-protein ligase E3 (predicted)	Eu	promoter
SPAC1071.10c	P-type proton ATPase, P3-type Pma1	Peri	promoter
SPAPB15E9.01c	cell surface glycoprotein, flocculin Pfl2	Eu	promoter
SPAC19G12.14	1-phosphatidylinositol-4-phosphate 5-kinase Its3	Eu	promoter
SPAC19G12.14	1-phosphatidylinositol-4-phosphate 5-kinase Its3	Eu	internal
SPAC19G12.14	1-phosphatidylinositol-4-phosphate 5-kinase Its3	Eu	internal
SPNCRNA.963		Eu	promoter
SPAC26H5.10c	translation elongation factor eIF5A (predicted)	Eu	promoter
SPAC25B8.20	Schizosaccharomyces specific protein	Eu	promoter
SPAC25B8.08	Ras-interacting protein (predicted)	Eu	promoter
SPAC25B8.12c	unknown HAD superfamily hydrolase	Eu	promoter
SPNCRNA.968		Eu	internal
SPATRNASER.03		Eu	promoter
SPAC27D7.11c	But2 family protein	Eu	internal
SPNCRNA.996		Eu	internal
SPAC458.03	Tel2/Rad-5/Clk-2 family protein Tel2	Eu	internal
SPAC458.06	autophagy associated WD repeat protein Atg18c	Eu	promoter
SPNCRNA.1035		Eu	promoter
SPAC890.02c	centrosomal transforming acidic coiled-coil (TACC) protein ortholog Alp7	Eu	promoter
SPAC890.03	serine/threonine protein kinase Ppk16 (predicted)	Eu	internal
SPAC26F1.11	dubious	Eu	internal
SPAC3G6.05	mitochondrial Mpv17/PMP22 family protein 1 (predicted)	Eu	promoter
SPAC3G6.09c	trehalose-phosphate synthase Tps2 (predicted)	Eu	promoter
SPAC3G6.13c	60S ribosomal protein L41	Eu	promoter
SPAC3G6.13c	60S ribosomal protein L41	Eu	promoter
SPAC922.04	Schizosaccharomyces specific protein	Eu	promoter
SPBPB21E7.08		Eu	promoter
SPBC359.02	alanine racemase Alr2 (predicted)	Eu	promoter
SPBC359.03c	amino acid transmembrane transporter Aat1	Eu	promoter
SPBC359.05	ABC transmembrane transporter Abc3, unknown specificity	Eu	promoter
SPNCRNA.100		Eu	promoter
SPBC660.05	WW domain containing conserved fungal protein	18cHET	promoter
SPBC1685.13	plasma membrane organization protein Fhn1	Eu	promoter
SPNCRNA.313		Eu	promoter
SPBTRNALYS.06		Eu	promoter
SPBC36.02c	spermidine family transmembrane transporter (predicted)	Eu	promoter
SPBC36.04	cysteine synthase	Eu	promoter
SPBC3D6.02	But2 family protein But2	Eu	promoter
SPBC32H8.15	dubious	Eu	promoter
SPBC27.08c	sulfate adenylyltransferase	Peri	promoter
SPBTRNAILE.07		Cen	promoter
SPBC19C2.07	fructose-bisphosphate aldolase Fba1	Peri	promoter
SPBC1D7.05	MAP kinase kinase kinase Byr2	Peri	promoter
SPNCRNA.1460		Eu	promoter
SPBC3H7.05c	mitochondrial Membrane Bound O-Acyl Transferase (MBOAT) family	Eu	promoter
SPBC3H7.02	sulfate transmembrane transporter (predicted)	Eu	promoter
SPBC16H5.06	ubiquinol-cytochrome-c reductase complex subunit 5	Eu	promoter
SPNCRNA.1501		Eu	promoter
SPNCRNA.1572		Eu	internal
SPBC17D11.02c	Hrd1 complex ubiquitin-protein ligase E3 subunit, Hrd1	Eu	promoter
SPNCRNA.1598		Eu	promoter
SPNCRNA.1622		Eu	internal
SPNCRNA.1622		Eu	promoter
SPBC16D10.06	ZIP zinc transmembrane transporter Zrt1	Eu	internal
SPBP8B7.32	dubious	Eu	internal
SPNCRNA.1645		Eu	promoter
SPNCRNA.1667		Eu	promoter
SPBC1861.02	ARS binding protein Abp2	Eu	promoter
SPBTRNAASN.04		Eu	promoter
SPBC16G5.05c	VAP family protein Scs2	Eu	promoter
SPBC16G5.07c	stomatin, mitochondrial membrane organization protein (predicted)	Eu	internal
SPBC8E4.02c	Schizosaccharomyces pombe specific protein	HOOD	promoter
SPBP4G3.02	acid phosphatase Pho1	HOOD	promoter
SPBP4G3.02	acid phosphatase Pho1	HOOD	internal
SPRRNA.42		Tel	internal
SPRRNA.42		Tel	promoter
SPRRNA.47		Tel	internal
SPRRNA.47		Tel	internal
SPRRNA.47		Tel	internal
SPRRNA.47		Tel	promoter
SPRRNA.43		Tel	internal
SPRRNA.43		Tel	promoter
SPRRNA.48		Tel	internal
SPRRNA.48		Tel	internal
SPRRNA.48		Tel	internal
SPRRNA.48		Tel	internal
SPRRNA.44		Tel	internal
SPRRNA.44		Tel	promoter
SPNCRNA.1094		Tel	promoter
SPNCRNA.1116		Eu	internal
SPNCRNA.1116		HOOD	promoter
SPCC548.06c	hexose transmembrane transporter Ght8 (predicted)	Eu	internal
SPCC794.01c	glucose-6-phosphate 1-dehydrogenase Zwf2 (predicted)	Eu	promoter
SPCC794.12c	malic enzyme, malate dehydrogenase (oxaloacetate decarboxylating), Mae2	Eu	promoter
SPCC553.10	conserved fungal protein	Eu	promoter
SPCC594.02c	conserved fungal protein	Eu	promoter
SPCC1672.02c	switch-activating protein Sap1	Eu	promoter
SPCC18B5.01c	brefeldin A transmembrane transporter Bfr1	Eu	promoter
SPNCRNA.472		Eu	promoter
SPCC1020.10	serine/threonine protein kinase Oca2	Eu	promoter
SPCC24B10.09	40S ribosomal protein S17 (predicted)	Eu	promoter
SPCC24B10.10c	mitochondrial outer membrane ATPase Msp1/Yta4 (predicted)	Eu	promoter
SPCC24B10.12	EKC/KEOPS complex subunit Cgi121 (predicted)	Eu	promoter
SPSNORNA.46		Eu	promoter
SPCTRNAARG.09		Eu	promoter
SPNCRNA.475		Eu	promoter
SPCTRNAASN.05		Eu	promoter
SPNCRNA.1165		Eu	promoter
SPCC825.03c	SNARE Psy1	Peri	promoter
SPCC1281.01	alpha glucan synthase Ags1	Eu	promoter
SPCC1281.08	wtf element Wtf11	Eu	promoter
SPNCRNA.1197		Eu	promoter
SPNCRNA.1202		Eu	promoter
SPNCRNA.2002		Eu	internal
SPCC417.16	mitochondrial protein associated with respiratory chain (predicted)	Eu	promoter
SPCC1450.07c	D-amino acid oxidase	Eu	promoter
SPCC1450.08c	wtf element Wtf16	Eu	promoter
SPCC1450.16c	triacylglycerol lipase ptl1	HOOD	promoter
SPCTRNASER.12		Eu	promoter
SPNCRNA.1238		Eu	promoter
SPCC1223.13	CBF1/Su(H)/LAG-1 family transcription factor Cbf12	Eu	promoter
SPCC1620.11	nucleoporin Nic96 homolog	Eu	promoter
SPCC1620.11	nucleoporin Nic96 homolog	Eu	internal
SPCC1620.11	nucleoporin Nic96 homolog	Eu	internal
SPCC1620.12c	GTPase activating protein (predicted)	Eu	internal
SPRRNA.46		Tel	promoter
SPRRNA.46		Tel	internal
SPRRNA.52		Tel	promoter
SPRRNA.49		Tel	promoter
SPRRNA.49		Tel	internal
SPRRNA.49		Tel	internal
SPNCRNA.1299		Tel	promoter
SPRRNA.45		Tel	promoter
rga7		Eu	internal
rga7		Eu	internal
H2-1 homology box		Eu	promoter

## Sheet: Phx1
Supplementary Data 1. List of loci showing TF enrichment
gene	description	hetType	pos
SPAC212.12	S. pombe specific GPI anchored protein family 1	Tel	promoter
SPAC977.05c	conserved fungal family	Eu	promoter
SPNCRNA.602		Eu	promoter
SPAC977.17	MIP water channel (predicted)	Eu	promoter
SPAC977.16c	dihydroxyacetone kinase Dak2	Eu	promoter
SPNCRNA.137		Eu	promoter
SPAPJ695.02	Schizosaccharomyces pombe specific protein	Eu	promoter
SPNCRNA.603		Eu	promoter
SPAC1F8.04c	hydrolase (predicted)	Eu	internal
SPAC1F8.04c	hydrolase (predicted)	Eu	promoter
SPAC1F8.08	Schizosaccharomyces pombe specific protein	Eu	promoter
SPNCRNA.627		Eu	promoter
SPNCRNA.144		Eu	promoter
SPNCRNA.626		Eu	promoter
SPAC1751.01c	gluconate transmembrane transporter inducer Gti1	Eu	internal
SPAC24H6.13	DUF221 family protein implicated in Golgi to plasma membrane transport (predicted)	Eu	internal
SPAC24H6.05	M phase inducer tyrosine phosphatase Cdc25	Eu	promoter
SPNCRNA.79		Eu	promoter
SPAC4G8.03c	pumilio family RNA-binding protein Puf5 (predicted)	Eu	internal
SPNCRNA.679		Eu	promoter
SPAC1A6.11	dubious	Eu	promoter
SPAC1A6.11	dubious	Eu	internal
SPAC1A6.04c	phospholipase B homolog Plb1	Eu	internal
SPAC1A6.04c	phospholipase B homolog Plb1	Eu	promoter
SPAC56F8.13	dubious	Eu	internal
SPNCRNA.717		Eu	promoter
SPNCRNA.724		Eu	promoter
SPNCRNA.728		Eu	promoter
SPNCRNA.730		Eu	promoter
SPAC3A12.18	glucose-6-phosphate 1-dehydrogenase (predicted)	Eu	promoter
SPAC5D6.10c	Schizosaccharomyces pombe specific protein Mug116	Eu	promoter
SPAC23H4.06	glutamate-ammonia ligase Gln1	Eu	promoter
SPAC343.21	dubious	Eu	promoter
SPAC343.21	dubious	Eu	internal
SPAC343.12	conserved fungal protein	Eu	promoter
SPAC1002.13c	cell wall protein Psu1, beta-glucosidase (predicted)	Eu	promoter
SPAC1002.16c	carboxylic acid transmembrane transporter (predicted)	Eu	promoter
SPAC1399.06	Schizosaccharomyces pombe specific protein	Eu	promoter
SPNCRNA.769		Eu	promoter
SPAPB1A10.14	F-box protein (predicted)	Eu	promoter
SPAC110.05	Schizosaccharomyces pombe specific protein	Eu	promoter
SPAC3H1.07	arginase Aru1	Eu	promoter
SPNCRNA.777		Eu	promoter
SPNCRNA.782		Eu	promoter
SPAC3H1.11	transcription factor Hsr1	Eu	promoter
SPAC631.02	BET family double bromodomain protein Bdf2	Eu	internal
SPAC13F5.03c	mitochondrial glycerol dehydrogenase Gld1	18cHET	promoter
SPAC6B12.07c	ubiquitin-protein ligase E3 (predicted)	Eu	promoter
SPAC32A11.02c	conserved fungal protein	Eu	promoter
SPAC32A11.03c	stationary phase-specific homeobox transcription factor Phx1	Eu	internal
SPAC32A11.03c	stationary phase-specific homeobox transcription factor Phx1	Eu	internal
SPAC19A8.10	SUMO-targeted ubiquitin-protein ligase subunit Rfp1	Eu	internal
SPAC23H3.09c	threonine aldolase Gly1 (predicted)	Eu	promoter
SPNCRNA.197		Eu	promoter
SPNCRNA.831		InependentIsle	internal
SPAC23H3.15c	Schizosaccharomyces specific protein	Eu	promoter
SPAC7D4.07c	cytosolic thioredoxin Trx1	Eu	promoter
SPAC4F8.08	Schizosaccharomyces pombe specific protein Mug114	Eu	promoter
SPNCRNA.844		Eu	internal
SPAPB2B4.04c	vacuolar calcium transporting P-type ATPase P2 type, Pmc1	Eu	promoter
SPAC8F11.10c	pyruvyltransferase Pvg1	Eu	promoter
SPACUNK4.19	Schizosaccharomyces pombe specific protein	Eu	internal
SPACUNK4.16c	alpha,alpha-trehalose-phosphate synthase (predicted)	Eu	promoter
SPACUNK4.15	2',3'-cyclic-nucleotide 3'-phosphodiesterase (predicted)	Eu	promoter
SPAC513.07	flavonol reductase/cinnamoyl-CoA reductase family	Eu	internal
SPAC2E1P3.01	dehydrogenase (predicted)	Eu	promoter
SPNCRNA.859		Eu	promoter
SPAC2E1P3.05c	fungal cellulose binding domain protein	HOOD	internal
SPAC31G5.10	Myb family protein, RNA polymerase I termination factor Eta2 (predicted)	HOOD	promoter
SPNCRNA.872		HOOD	promoter
SPNCRNA.213		Eu	promoter
SPAC3G9.11c	pyruvate decarboxylase (predicted)	Eu	promoter
SPNCRNA.892		Eu	promoter
SPNCRNA.904		Eu	promoter
SPAC3A11.07	mitochondrial NADH dehydrogenase (ubiquinone) Nde2 (predicted)	Eu	promoter
SPNCRNA.911		18cHET	internal
SPAC17A2.10c	Schizosaccharomyces pombe specific protein	Eu	promoter
SPAC17A2.11	Schizosaccharomyces pombe specific protein	Eu	promoter
SPAC17A2.12	ATP-dependent DNA helicase/ ubiquitin-protein ligase E3 (predicted)	Eu	promoter
SPAC8C9.04	Schizosaccharomyces specific protein	DependentIsle	internal
SPAC8C9.04	Schizosaccharomyces specific protein	DependentIsle	internal
SPNCRNA.935		Peri	internal
SPAC1071.10c	P-type proton ATPase, P3-type Pma1	Peri	promoter
SPNCRNA.93		Peri	promoter
SPNCRNA.94		Peri	promoter
SPNCRNA.945		Peri	promoter
SPAC2F3.08	alpha-glucoside transmembrane transporter Sut1	Eu	promoter
SPNCRNA.950		Eu	promoter
SPAC2F3.09	5-aminolevulinate synthase Hem1	Eu	promoter
SPNCRNA.953		Eu	promoter
SPAPB15E9.01c	cell surface glycoprotein, flocculin Pfl2	Eu	promoter
SPAPB15E9.02c	dubious	Eu	promoter
SPNCRNA.53		Eu	promoter
SPAC26H5.09c	oxidoreductase involved in NADPH regeneration (predicted)	Eu	promoter
SPNCRNA.963		Eu	promoter
SPAC25B8.12c	unknown HAD superfamily hydrolase	Eu	promoter
SPNCRNA.980		Eu	promoter
SPAC9E9.01	dubious	Eu	promoter
SPAC9E9.08	ATRIP, ATR checkpoint kinase regulatory subunit Rad26	Eu	internal
SPAC9E9.09c	aldehyde dehydrogenase (predicted)	Eu	internal
SPNCRNA.989		Eu	promoter
SPNCRNA.989		Eu	internal
SPNCRNA.996		Eu	promoter
SPAC1834.13	dubious	Eu	promoter
SPAC22F8.03c	Schizosaccharomyces pombe specific protein	Eu	promoter
SPNCRNA.1024		Eu	promoter
SPNCRNA.255		Eu	promoter
SPNCRNA.1035		Eu	promoter
SPNCRNA.1039		Eu	promoter
SPAC26F1.11	dubious	Eu	internal
SPAC26F1.11	dubious	Eu	internal
SPAC26F1.11	dubious	Eu	promoter
SPNCRNA.1058		Eu	promoter
SPNCRNA.1063		Eu	promoter
SPAC2H10.01	transcription factor, zf-fungal binuclear cluster type (predicted)	Eu	promoter
SPNCRNA.1069		18cHET	internal
SPAP8A3.04c	heat shock protein Hsp9	Eu	promoter
SPAC1039.02	extracellular 5'-nucleotidase, human NT5E family (predicted)	Eu	promoter
SPNCRNA.276		Eu	promoter
SPAC922.04	Schizosaccharomyces specific protein	Eu	promoter
SPAC869.02c	nitric oxide dioxygenase Yhb1	Eu	promoter
SPNCRNA.284		Eu	promoter
SPBPB21E7.08		Eu	promoter
SPBPB21E7.09	L-asparaginase (predicted)	Eu	internal
SPNCRNA.1307		Eu	promoter
SPBPB10D8.04c	transmembrane transporter (predicted)	HOOD	internal
SPBPB10D8.07c	transmembrane transporter (predicted)	HOOD	internal
SPBC359.02	alanine racemase Alr2 (predicted)	Eu	promoter
SPNCRNA.1309		Eu	promoter
SPBC1683.01	inorganic phosphate transmembrane transporter (predicted)	Eu	internal
SPNCRNA.1318		Eu	promoter
SPNCRNA.100		Eu	promoter
SPBC660.05	WW domain containing conserved fungal protein	18cHET	promoter
SPBC660.16	phosphogluconate dehydrogenase, decarboxylating	Eu	promoter
SPBP26C9.03c	iron/zinc ion transmembrane transporter (predicted)	Eu	promoter
SPBC1271.14	glutamate N-acetyltransferase (predicted)	18cHET	promoter
SPNCRNA.1367		Eu	promoter
SPNCRNA.1367		Eu	internal
SPBC1685.13	plasma membrane organization protein Fhn1	Eu	promoter
SPNCRNA.313		Eu	promoter
SPBC839.06	P-type ATPase, potassium exporting Cta3	Eu	promoter
SPBC839.15c	translation elongation factor EF-1 alpha Ef1a-c	Eu	promoter
SPBTRNAGLU.05		Eu	promoter
SPBC36.02c	spermidine family transmembrane transporter (predicted)	Eu	promoter
SPBC36.03c	transmembrane transporter Mfs3	Eu	promoter
SPNCRNA.1395		Eu	promoter
SPNCRNA.335		18cHET	promoter
SPBP35G2.02	26S proteasome co-factor Txc1	Eu	internal
SPBC3D6.02	But2 family protein But2	Eu	promoter
SPBC30B4.09	Schizosaccharomyces specific protein	Eu	promoter
SPSNORNA.21		Eu	promoter
SPBC27B12.12c	CorA family magnesium ion transmembrane transporter (predicted)	Eu	internal
SPBC27B12.12c	CorA family magnesium ion transmembrane transporter (predicted)	Eu	internal
SPBC32H8.15	dubious	Eu	promoter
SPBC32H8.11	meiotic forkhead transcription factor Mei4	DependentIsle	internal
SPBC29B5.01	transcription factor, Atf-CREB family Atf1	Peri	promoter
SPNCRNA.1443		InependentIsle	promoter
SPNCRNA.358		Peri	promoter
SPBC28F2.09	transcription factor TFIIA complex large subunit Toa1 (predicted)	Peri	internal
SPBC21B10.15	Schizosaccharomyces specific protein	Peri	promoter
SPNCRNA.1453		Peri	promoter
SPBC19C2.07	fructose-bisphosphate aldolase Fba1	Peri	promoter
SPBC2F12.09c	transcription factor, Atf-CREB family Atf21	Peri	promoter
SPBC1D7.05	MAP kinase kinase kinase Byr2	Peri	promoter
SPNCRNA.1460		Eu	promoter
SPBC3H7.06c	F-box protein Pof9	Eu	internal
SPBC3H7.05c	mitochondrial Membrane Bound O-Acyl Transferase (MBOAT) family	Eu	promoter
SPBC3H7.02	sulfate transmembrane transporter (predicted)	Eu	promoter
SPNCRNA.1473		Eu	internal
SPBC16E9.20	dubious	Eu	promoter
SPBC17G9.11c	pyruvate carboxylase Pyr1	Eu	promoter
SPBC1815.01	enolase (predicted)	Eu	promoter
SPNCRNA.1501		Eu	promoter
SPBC12C2.03c	methionine synthase reductase (predicted)	Eu	promoter
SPNCRNA.400		Eu	promoter
SPBC32F12.11	glyceraldehyde-3-phosphate dehydrogenase Tdh1	Eu	promoter
SPBC19C7.04c	conserved fungal protein	Eu	promoter
SPNCRNA.1562		Eu	internal
SPNCRNA.1572		Eu	internal
SPBC609.01	ribonuclease II (RNB) family, involved in nuclear-transcribed mRNA catabolic process (predicted)	Eu	promoter
SPBC609.03	WD repeat protein, Iqw1	Eu	internal
SPBC609.04	spermine family transmembrane transporter Caf5	Eu	promoter
SPBC609.04	spermine family transmembrane transporter Caf5	Eu	promoter
SPNCRNA.1598		Eu	promoter
SPBC4B4.08	hexose transmembrane transporter Ght2	Eu	promoter
SPBC1718.07c	CCCH tandem zinc finger protein, human Tristetraprolin homolog Zfs1, involved in mRNA catabolism	Eu	promoter
SPNCRNA.1605		Eu	promoter
SPBPB7E8.01	Schizosaccharomyces specific protein, predicted GPI anchor	Eu	internal
SPBPB7E8.01	Schizosaccharomyces specific protein, predicted GPI anchor	Eu	internal
SPBPB7E8.01	Schizosaccharomyces specific protein, predicted GPI anchor	Eu	internal
SPBPB7E8.02	PSP1 family protein	Eu	promoter
SPBC1105.02c	homocitrate synthase	Eu	promoter
SPBC1105.12	histone H4 h4.3	Eu	promoter
SPBC1105.13c	Schizosaccharomyces pombe specific protein	18cHET	promoter
SPBC887.17	transmembrane transporter (predicted)	Eu	promoter
SPNCRNA.1622		Eu	internal
SPBC16D10.06	ZIP zinc transmembrane transporter Zrt1	Eu	internal
SPBC16D10.06	ZIP zinc transmembrane transporter Zrt1	Eu	internal
SPBC16D10.07c	Sirtuin family histone deacetylase Sir2	Eu	internal
SPNCRNA.1626		DependentIsle	internal
SPNCRNA.1626		DependentIsle	internal
SPNCRNA.1626		Eu	promoter
SPBP8B7.32	dubious	Eu	internal
SPBP8B7.05c	carbonic anhydrase (predicted)	Eu	internal
SPNCRNA.1645		Eu	promoter
SPBC23E6.09	transcriptional corepressor Ssn6	Eu	promoter
SPNCRNA.545		Eu	promoter
SPBC1677.02	dolichol-phosphate mannosyltransferase subunit 3	Eu	promoter
SPBC215.05	glycerol-3-phosphate dehydrogenase Gpd1	Eu	promoter
SPNCRNA.1668		18cHET	promoter
SPBC56F2.06	Schizosaccharomyces specific protein Mug147	18cHET	promoter
SPBC14F5.04c	phosphoglycerate kinase Pgk1 (predicted)	Eu	promoter
SPBC1652.01	ribosomal RNA processing element (RRPE)-binding protein (predicted)	Eu	internal
SPNCRNA.1684		Eu	promoter
SPNCRNA.1693		Eu	promoter
SPBC8E4.02c	Schizosaccharomyces pombe specific protein	HOOD	internal
SPBP4G3.02	acid phosphatase Pho1	HOOD	promoter
SPBPB2B2.15	conserved fungal family	Eu	promoter
SPRRNA.42		Tel	promoter
SPRRNA.47		Tel	internal
SPRRNA.43		Tel	internal
SPRRNA.48		Tel	internal
SPRRNA.51		Tel	promoter
SPRRNA.44		Tel	internal
SPNCRNA.1094		Tel	promoter
SPNCRNA.1110		Eu	promoter
SPCC320.03	transcription factor (predicted)	Eu	promoter
SPNCRNA.1116		Eu	internal
SPNCRNA.1116		HOOD	promoter
SPCC1235.17	dubious	Eu	internal
SPCC548.06c	hexose transmembrane transporter Ght8 (predicted)	Eu	internal
SPCC1529.01	transmembrane transporter (predicted)	Eu	promoter
SPCC794.01c	glucose-6-phosphate 1-dehydrogenase Zwf2 (predicted)	Eu	promoter
SPCC794.16		Eu	promoter
SPCC794.12c	malic enzyme, malate dehydrogenase (oxaloacetate decarboxylating), Mae2	Eu	promoter
SPCC553.10	conserved fungal protein	Eu	promoter
SPCC736.15	eisosome BAR domain protein Pil1	Eu	promoter
SPCC594.02c	conserved fungal protein	Eu	promoter
SPCC594.03	Schizosaccharomyces pombe specific protein	Eu	promoter
SPCP31B10.06	tricalbin, C2 domain protein (phospholipid binding) ER-plasma membrane tethering protein Tcb2 (predicted)	Eu	promoter
SPCC1672.02c	switch-activating protein Sap1	Eu	promoter
SPCC18B5.01c	brefeldin A transmembrane transporter Bfr1	Eu	promoter
SPNCRNA.472		Eu	promoter
SPNCRNA.472		Eu	internal
SPCC1020.10	serine/threonine protein kinase Oca2	Eu	promoter
SPCC1393.08	transcription factor, zf-GATA type (predicted)	Eu	promoter
SPCC2H8.02	inorganic phosphate transmembrane transporter (predicted)	Eu	promoter
SPCC63.14	eisosome assembly protein eis1	Eu	promoter
SPNCRNA.1165		Eu	promoter
SPCC1281.08	wtf element Wtf11	Eu	promoter
SPNCRNA.1195		Eu	promoter
SPNCRNA.1197		Eu	promoter
SPNCRNA.69		Eu	promoter
SPNCRNA.2002		Eu	internal
SPCC13B11.02c	Schizosaccharomyces pombe specific protein	Eu	promoter
SPCC417.16	mitochondrial protein associated with respiratory chain (predicted)	Eu	promoter
SPNCRNA.501		Eu	promoter
SPNCRNA.1238		Eu	promoter
SPNCRNA.1238		Eu	promoter
SPNCRNA.1238		Eu	internal
SPCC1223.13	CBF1/Su(H)/LAG-1 family transcription factor Cbf12	Eu	promoter
SPNCRNA.587		Eu	promoter
SPNCRNA.1255		Eu	promoter
SPCC1739.01	zf-CCCH type zinc finger protein	Eu	promoter
SPCPB1C11.01	ammonium transmembrane transporter Amt1	Eu	promoter
SPCPB1C11.03	cysteine transmembrane transporter (predicted)	Eu	promoter
SPCC576.17c	pyridoxamine/pyridoxine/pyridoxal transmembrane transporter (predicted)	Eu	promoter
SPCC965.07c	glutathione S-transferase Gst2	Eu	promoter
SPCC70.04c	Schizosaccharomyces pombe specific protein	Eu	internal
SPCC569.05c	spermidine family transmembrane transporter (predicted)	Eu	promoter
SPRRNA.46		Tel	promoter
SPRRNA.46		Tel	internal
SPNCRNA.1299		Tel	promoter
SPNCRNA.1299		Tel	promoter
SPRRNA.45		Tel	promoter

## Sheet: Klf1
Supplementary Data 1. List of loci showing TF enrichment
gene	description	hetType	pos
SPAC56F8.13	dubious	Eu	internal
SPAC5D6.10c	Schizosaccharomyces pombe specific protein Mug116	Eu	promoter
SPAC57A7.04c	mRNA export shuttling protein	Eu	promoter
SPNCRNA.769		Eu	promoter
SPAC631.02	BET family double bromodomain protein Bdf2	Eu	internal
SPATRNALEU.02		Eu	promoter
SPNCRNA.859		Eu	promoter
SPAC26A3.05	clathrin heavy chain Chc1 (predicted)	Eu	promoter
SPAC17A2.10c	Schizosaccharomyces pombe specific protein	Eu	promoter
SPAC9E9.09c	aldehyde dehydrogenase (predicted)	Eu	internal
SPNCRNA.989		Eu	promoter
SPNCRNA.1021		Eu	promoter
SPAC1039.02	extracellular 5'-nucleotidase, human NT5E family (predicted)	Eu	promoter
SPAC1039.06	alanine racemase (predicted)	Eu	promoter
SPAC1039.10	homologous Pmf1 factor 1, isoleucine biosynthesis protein (predicted)	Eu	internal
SPAC1039.11c	alpha-glucosidase (predicted)	Eu	internal
SPNCRNA.276		Eu	promoter
SPBPB21E7.08		Eu	promoter
SPNCRNA.1343		HOOD	promoter
SPBC36.03c	transmembrane transporter Mfs3	Eu	internal
SPNCRNA.1391		Eu	promoter
SPBP35G2.17	dubious	Eu	promoter
SPBC409.08	spermine family transmembrane transporter (predicted)	Eu	internal
SPBC725.15	orotate phosphoribosyltransferase Ura5	Eu	promoter
SPBC3D6.02	But2 family protein But2	Eu	promoter
SPBC32H8.15	dubious	Eu	promoter
SPBC1D7.05	MAP kinase kinase kinase Byr2	Peri	promoter
SPBC3H7.05c	mitochondrial Membrane Bound O-Acyl Transferase (MBOAT) family	Eu	promoter
SPBC16E9.11c	HECT-type ubiquitin-protein ligase E3 Pub3 (predicted)	Eu	promoter
SPBC1711.08	chaperone activator Aha1	Eu	promoter
SPNCRNA.1606		Eu	promoter
SPBPB7E8.01	Schizosaccharomyces specific protein, predicted GPI anchor	Eu	internal
SPBPB7E8.01	Schizosaccharomyces specific protein, predicted GPI anchor	Eu	internal
SPNCRNA.1622		Eu	promoter
SPBC16D10.06	ZIP zinc transmembrane transporter Zrt1	Eu	internal
SPBC16D10.06	ZIP zinc transmembrane transporter Zrt1	Eu	internal
SPBC16D10.07c	Sirtuin family histone deacetylase Sir2	Eu	internal
SPNCRNA.1649		Eu	promoter
SPBC8E4.02c	Schizosaccharomyces pombe specific protein	HOOD	promoter
SPBC8E4.01c	inorganic phosphate transmembrane transporter (predicted)	HOOD	internal
SPBP4G3.02	acid phosphatase Pho1	HOOD	promoter
SPBP4G3.02	acid phosphatase Pho1	HOOD	internal
SPBP4G3.02	acid phosphatase Pho1	HOOD	internal
SPRRNA.42		Tel	internal
SPRRNA.47		Tel	internal
SPRRNA.48		Tel	internal
SPCC320.03	transcription factor (predicted)	Eu	promoter
SPNCRNA.1116		HOOD	promoter
SPCC18B5.01c	brefeldin A transmembrane transporter Bfr1	Eu	internal
SPCC18B5.01c	brefeldin A transmembrane transporter Bfr1	Eu	internal
SPCC18B5.01c	brefeldin A transmembrane transporter Bfr1	Eu	promoter
SPCC1393.08	transcription factor, zf-GATA type (predicted)	Eu	promoter
SPCC2H8.02	inorganic phosphate transmembrane transporter (predicted)	Eu	promoter
SPNCRNA.1197		Eu	promoter
SPRRNA.49		Tel	internal
IR-L		Mat	promoter
IR-R		Mat	promoter

[truncated: 5 more sheets: Gaf1, Atf1, Pcr1, Php3, Php2]
