# Supplementary material for: PhpCNF-Y transcription factor infiltrates heterochromatin to generate cryptic intron-containing transcripts crucial for small RNA production
Source: Nat Commun. 2025 Jan 2;16:268. doi: 10.1038/s41467-024-55736-3 (PMC11696164; doi:10.1038/s41467-024-55736-3)
Supplement: Supplementary file 5 — Supplementary Data 2 [file 41467_2024_55736_MOESM5_ESM.xlsx]

## Sheet: Php5
Supplementary Data 2. List of loci showing either Php5, Moc3 or both Php5 and Moc3 enrichment
genes
H3-3 homology box
SPAC1002.02
SPAC11E3.15
SPAC13F5.03c
SPAC140.01
SPAC1556.02c
SPAC1687.16c
SPAC1705.03c
SPAC1786.02
SPAC17A2.11
SPAC17A2.12
SPAC17G8.06c
SPAC17G8.06c
SPAC1834.13
SPAC1952.15c
SPAC1A6.04c
SPAC1F8.05
SPAC1F8.06
SPAC222.09
SPAC222.09
SPAC222.11
SPAC227.13c
SPAC23A1.10
SPAC24B11.13
SPAC24C9.04
SPAC24C9.06c
SPAC24H6.13
SPAC25B8.12c
SPAC25B8.13c
SPAC26H5.10c
SPAC27D7.12c
SPAC323.07c
SPAC343.12
SPAC3F10.18c
SPAC3F10.18c
SPAC4A8.04
SPAC4F8.07c
SPAC4H3.10c
SPAC5D6.01
SPAC5H10.06c
SPAC694.04c
SPAC821.10c
SPAC869.06c
SPAC8C9.12c
SPAC9.08c
SPAC922.04
SPAC9E9.03
SPAPB15E9.02c
SPAPB15E9.06
SPAPB1A10.14
SPAPB1E7.07
SPAPB24D3.10c
SPAPB24D3.10c
SPAPJ695.02
SPATRNAALA.03
SPATRNAALA.06
SPATRNACYS.02
SPATRNACYS.03
SPATRNAGLU.01
SPATRNAGLU.02
SPATRNAMET.01
SPATRNAMET.02
SPATRNAPHE.01
SPATRNAPRO.03
SPATRNATHR.03
SPATRNAVAL.04
SPBC1105.02c
SPBC1105.05
SPBC1105.11c
SPBC1105.12
SPBC15C4.05
SPBC15D4.02
SPBC1683.01
SPBC1683.01
SPBC1683.09c
SPBC1683.10c
SPBC1709.05
SPBC1815.01
SPBC18E5.04
SPBC19C2.08
SPBC19C2.08
SPBC1D7.05
SPBC215.05
SPBC23E6.09
SPBC29A10.01
SPBC29A10.10c
SPBC2F12.11c
SPBC2G2.17c
SPBC354.12
SPBC359.05
SPBC409.08
SPBC4B4.08
SPBC530.10c
SPBC800.04c
SPBC887.17
SPBP4G3.02
SPBP4G3.02
SPBP4G3.02
SPBPB10D8.07c
SPBPB7E8.01
SPBPB7E8.01
SPBTRNAARG.05
SPBTRNAASN.02
SPBTRNAHIS.01
SPBTRNAMET.04
SPBTRNAPRO.06
SPBTRNAPRO.07
SPBTRNASER.06
SPBTRNATYR.04
SPCC1223.08c
SPCC1235.17
SPCC1235.17
SPCC1281.06c
SPCC1322.04
SPCC16A11.11
SPCC1739.13
SPCC1795.05c
SPCC18.05c
SPCC306.11
SPCC330.06c
SPCC330.11
SPCC622.12c
SPCC622.19
SPCC63.13
SPCC645.03c
SPCC736.15
SPCC794.09c
SPCC970.01
SPCTRNAARG.11
SPCTRNAASN.06
SPCTRNAASP.06
SPCTRNAASP.07
SPCTRNAGLY.10
SPCTRNAHIS.04
SPCTRNALYS.10
SPCTRNASER.10
SPCTRNATHR.09
SPCTRNATHR.10
SPCTRNAVAL.09
SPNCRNA.103
SPNCRNA.1069
SPNCRNA.1086
SPNCRNA.1116
SPNCRNA.1120
SPNCRNA.1158
SPNCRNA.1165
SPNCRNA.1197
SPNCRNA.1197
SPNCRNA.1278
SPNCRNA.1299
SPNCRNA.1424
SPNCRNA.1473
SPNCRNA.1511
SPNCRNA.155
SPNCRNA.1558
SPNCRNA.1572
SPNCRNA.1572
SPNCRNA.1625
SPNCRNA.1626
SPNCRNA.2002
SPNCRNA.2002
SPNCRNA.234
SPNCRNA.26
SPNCRNA.358
SPNCRNA.363
SPNCRNA.53
SPNCRNA.648
SPNCRNA.69
SPNCRNA.74
SPNCRNA.769
SPNCRNA.777
SPNCRNA.782
SPNCRNA.87
SPNCRNA.906
SPNCRNA.93
SPNCRNA.98
SPNCRNA.980
SPNCRNA.993
SPRRNA.05
SPRRNA.13
SPRRNA.19
SPRRNA.28
SPRRNA.31
SPRRNA.53
SPRRNA.55
SPSNORNA.10
SPSNORNA.21
SPSNORNA.37
SPSNORNA.40
SPSNRNA.01
SPSNRNA.02
SPSNRNA.03
SPSNRNA.05
SPSNRNA.07
Unassigned
Unassigned
Unassigned
Unassigned
Unassigned
Unassigned
Unassigned
Unassigned
Unassigned
Unassigned
Unassigned
Unassigned
Unassigned
Unassigned
Unassigned

## Sheet: Moc3
Supplementary Data 2. List of loci showing either Php5, Moc3 or both Php5 and Moc3 enrichment
genes
SPAC212.12
SPAC1002.17c
SPAC1002.19
SPAC1093.01
SPAC10F6.07c
SPAC11D3.06
SPAC11E3.09
SPAC11E3.14
SPAC11H11.06
SPAC13C5.05c
SPAC13D1.01c
SPAC13G7.02c
SPAC140.01
SPAC1420.03
SPAC1486.03c
SPAC1556.02c
SPAC1556.05c
SPAC1565.01
SPAC15A10.11
SPAC15E1.04
SPAC1635.01
SPAC1687.23c
SPAC1751.01c
SPAC1751.04
SPAC1782.11
SPAC1786.02
SPAC17A2.12
SPAC17A2.12
SPAC17A2.13c
SPAC17A5.03
SPAC17C9.12
SPAC1834.08
SPAC1834.09
SPAC1834.11c
SPAC19B12.08
SPAC19B12.09
SPAC1B2.02c
SPAC1B3.05
SPAC1B3.05
SPAC1B3.07c
SPAC1B3.15c
SPAC1F3.07c
SPAC20G8.04c
SPAC21E11.03c
SPAC222.08c
SPAC222.09
SPAC222.10c
SPAC222.17
SPAC22A12.06c
SPAC22E12.02
SPAC22F3.10c
SPAC23A1.17
SPAC23C11.06c
SPAC23G3.02c
SPAC23H3.08c
SPAC23H3.14
SPAC23H3.15c
SPAC24C9.04
SPAC24H6.05
SPAC25B8.13c
SPAC25H1.02
SPAC26A3.12c
SPAC26F1.05
SPAC26F1.14c
SPAC26H5.09c
SPAC27E2.03c
SPAC27E2.09
SPAC27F1.06c
SPAC29B12.10c
SPAC29E6.03c
SPAC2E1P3.02c
SPAC2E1P3.04
SPAC2E1P3.04
SPAC2F3.08
SPAC2H10.01
SPAC30D11.02c
SPAC31A2.06
SPAC31A2.07c
SPAC32A11.02c
SPAC343.12
SPAC343.12
SPAC343.20
SPAC3A11.05c
SPAC3F10.18c
SPAC3G9.11c
SPAC3H5.04
SPAC3H5.11
SPAC4G9.15
SPAC521.05
SPAC56E4.04c
SPAC56F8.13
SPAC57A10.05c
SPAC57A7.05
SPAC5D6.02c
SPAC5D6.10c
SPAC683.02c
SPAC683.03
SPAC6B12.14c
SPAC6G10.10c
SPAC821.04c
SPAC823.14
SPAC8C9.04
SPAC8C9.04
SPAC8C9.12c
SPAC8C9.14
SPAC8F11.10c
SPAC9.10
SPAC922.04
SPAC926.08c
SPAC959.05c
SPAC977.12
SPAC977.13c
SPAC977.14c
SPAC9E9.06c
SPACUNK4.16c
SPAP8A3.06
SPAPB15E9.06
SPAPB18E9.02c
SPAPB1E7.05
SPAPB2C8.01
SPAPB8E5.02c
SPAPB8E5.06c
SPAPJ695.02
SPAPJ695.02
SPATRNAALA.02
SPATRNAALA.04
SPATRNAALA.05
SPATRNAALA.06
SPATRNAARG.01
SPATRNAARG.03
SPATRNAGLU.03
SPATRNAGLU.04
SPATRNAILE.01
SPATRNAILE.04
SPATRNALYS.02
SPATRNASER.02
SPATRNASER.04
SPATRNATHR.02
SPATRNATHR.05
SPATRNATYR.01
SPBC106.07c
SPBC1105.02c
SPBC1105.04c
SPBC119.02
SPBC119.12
SPBC1271.09
SPBC1271.14
SPBC12C2.08
SPBC12C2.10c
SPBC12C2.10c
SPBC1348.05
SPBC14F5.04c
SPBC15D4.02
SPBC1652.01
SPBC1685.02c
SPBC1685.11
SPBC16D10.07c
SPBC16E9.13
SPBC16E9.16c
SPBC16E9.16c
SPBC16E9.20
SPBC1711.18
SPBC1718.06
SPBC1718.07c
SPBC1778.05c
SPBC17D11.02c
SPBC17G9.08c
SPBC17G9.08c
SPBC17G9.10
SPBC17G9.11c
SPBC1815.01
SPBC1861.02
SPBC18E5.06
SPBC18E5.15
SPBC18H10.02
SPBC1921.05
SPBC19C2.08
SPBC19F8.08
SPBC19G7.19
SPBC1A4.01
SPBC1D7.05
SPBC20F10.01
SPBC215.05
SPBC215.05
SPBC215.07c
SPBC215.12
SPBC21B10.04c
SPBC21C3.19
SPBC21D10.09c
SPBC23E6.09
SPBC28F2.03
SPBC28F2.09
SPBC29A10.08
SPBC2D10.04
SPBC2G5.06c
SPBC2G5.06c
SPBC317.01
SPBC336.02
SPBC337.07c
SPBC354.05c
SPBC354.11c
SPBC354.11c
SPBC3B8.03
SPBC3B9.12
SPBC3D6.05
SPBC3D6.16
SPBC3E7.02c
SPBC3E7.06c
SPBC409.08
SPBC4F6.11c
SPBC4F6.15c
SPBC4F6.17c
SPBC530.11c
SPBC609.04
SPBC660.05
SPBC660.16
SPBC660.17c
SPBC685.06
SPBC6B1.08c
SPBC713.10
SPBC713.11c
SPBC83.16c
SPBC887.17
SPBC8D2.17
SPBC902.06
SPBC947.03c
SPBC947.07
SPBC947.09
SPBC947.10
SPBC9B6.03
SPBP26C9.03c
SPBP26C9.03c
SPBP35G2.02
SPBP4G3.02
SPBP4H10.09
SPBP4H10.14c
SPBP8B7.04
SPBP8B7.05c
SPBP8B7.32
SPBP8B7.32
SPBPB10D8.02c
SPBPB10D8.05c
SPBPB2B2.01
SPBPB2B2.08
SPBPB2B2.19c
SPBPB7E8.01
SPBPB7E8.01
SPBPB7E8.01
SPBPB8B6.06c
SPBPJ4664.01
SPBPJ4664.02
SPBTRNAALA.08
SPBTRNAARG.04
SPBTRNAASN.01
SPBTRNAASN.04
SPBTRNAASP.04
SPBTRNAGLU.05
SPBTRNAGLU.06
SPBTRNAGLU.07
SPBTRNAGLY.03
SPBTRNAGLY.04
SPBTRNAILE.06
SPBTRNALYS.06
SPBTRNALYS.09
SPBTRNAMET.06
SPBTRNAPHE.03
SPBTRNATRP.03
SPBTRNATYR.02
SPBTRNATYR.03
SPBTRNAVAL.06
SPBTRNAVAL.07
SPBTRNAVAL.08
SPCC1020.04c
SPCC1020.05
SPCC1183.10
SPCC11E10.01
SPCC1223.03c
SPCC1223.08c
SPCC1223.09
SPCC1223.10c
SPCC1235.03
SPCC1235.05c
SPCC1259.02c
SPCC126.02c
SPCC1322.08
SPCC1393.13
SPCC13B11.01
SPCC1450.07c
SPCC1450.08c
SPCC1450.16c
SPCC162.04c
SPCC162.05
SPCC1620.03
SPCC1620.08
SPCC1682.06
SPCC1682.07
SPCC16A11.01
SPCC16C4.18c
SPCC1739.06c
SPCC1739.13
SPCC1795.06
SPCC18.17c
SPCC1827.03c
SPCC1884.02
SPCC191.03c
SPCC191.08
SPCC191.10
SPCC24B10.22
SPCC24B10.22
SPCC285.08
SPCC320.03
SPCC330.20
SPCC330.21
SPCC364.07
SPCC417.05c
SPCC417.08
SPCC4B3.03c
SPCC576.02
SPCC584.01c
SPCC663.01c
SPCC663.17
SPCC70.12c
SPCC736.15
SPCC757.09c
SPCC757.15
SPCC794.02
SPCC794.11c
SPCC830.07c
SPCC830.08c
SPCC962.06c
SPCC970.08
SPCP31B10.06
SPCPB16A4.02c
SPCPB16A4.03c
SPCPB16A4.07
SPCPB1C11.02
SPCPB1C11.03
SPCPB1C11.03
SPCTRNAASN.05
SPCTRNAGLN.06
SPCTRNAGLU.10
SPCTRNAGLY.11
SPCTRNALEU.12
SPCTRNALEU.13
SPCTRNALYS.10
SPCTRNALYS.11
SPCTRNAPHE.05
SPCTRNASER.07
SPCTRNAVAL.12
SPNCRNA.1039
SPNCRNA.1055
SPNCRNA.1058
SPNCRNA.1065
SPNCRNA.1072
SPNCRNA.1082
SPNCRNA.1108
SPNCRNA.1110
SPNCRNA.1130
SPNCRNA.1132
SPNCRNA.1133
SPNCRNA.1146
SPNCRNA.1154
SPNCRNA.1157
SPNCRNA.1158
SPNCRNA.1162
SPNCRNA.1165
SPNCRNA.1169
SPNCRNA.1195
SPNCRNA.1197
SPNCRNA.120
SPNCRNA.1238
SPNCRNA.1238
SPNCRNA.1251
SPNCRNA.1262
SPNCRNA.1263
SPNCRNA.1281
SPNCRNA.1302
SPNCRNA.1303
SPNCRNA.1306
SPNCRNA.1309
SPNCRNA.131
SPNCRNA.1324
SPNCRNA.134
SPNCRNA.1340
SPNCRNA.1367
SPNCRNA.1367
SPNCRNA.1367
SPNCRNA.1400
SPNCRNA.1424
SPNCRNA.1425
SPNCRNA.1443
SPNCRNA.1444
SPNCRNA.145
SPNCRNA.1466
SPNCRNA.1480
SPNCRNA.1506
SPNCRNA.1511
SPNCRNA.1532
SPNCRNA.1565
SPNCRNA.160
SPNCRNA.1604
SPNCRNA.1609
SPNCRNA.1626
SPNCRNA.1626
SPNCRNA.1667
SPNCRNA.1668
SPNCRNA.1669
SPNCRNA.1694
SPNCRNA.1695
SPNCRNA.213
SPNCRNA.220
SPNCRNA.231
SPNCRNA.232
SPNCRNA.26
SPNCRNA.287
SPNCRNA.292
SPNCRNA.293
SPNCRNA.312
SPNCRNA.319
SPNCRNA.322
SPNCRNA.359
SPNCRNA.360
SPNCRNA.361
SPNCRNA.361
SPNCRNA.361
SPNCRNA.366
SPNCRNA.366
SPNCRNA.372
SPNCRNA.372
SPNCRNA.372
SPNCRNA.380
SPNCRNA.383
SPNCRNA.394
SPNCRNA.394
SPNCRNA.400
SPNCRNA.436
SPNCRNA.448
SPNCRNA.472
SPNCRNA.516
SPNCRNA.53
SPNCRNA.532
SPNCRNA.539
SPNCRNA.571
SPNCRNA.587
SPNCRNA.601
SPNCRNA.648
SPNCRNA.650
SPNCRNA.650
SPNCRNA.688
SPNCRNA.69
SPNCRNA.702
SPNCRNA.757
SPNCRNA.810
SPNCRNA.831
SPNCRNA.84
SPNCRNA.859
SPNCRNA.867
SPNCRNA.869
SPNCRNA.87
SPNCRNA.90
SPNCRNA.904
SPNCRNA.911
SPNCRNA.933
SPNCRNA.945
SPNCRNA.95
SPNCRNA.950
SPNCRNA.98
SPNCRNA.989
SPNCRNA.996
SPRRNA.06
SPRRNA.12
SPRRNA.13
SPRRNA.14
SPRRNA.17
SPRRNA.18
SPRRNA.24
SPRRNA.32
SPRRNA.36
SPRRNA.37
SPSNORNA.09
SPSNORNA.21
SPSNORNA.29
SPSNORNA.35
SPSNORNA.36
SPSNORNA.45
SPSNORNA.53
SPSNRNA.05
SPSNRNA.06
60S acidic ribosomal protein
CenH
CenH
H3-2 homology box
IR-L
IR-L
IR-R
IR-R
Unassigned
Unassigned
Unassigned
Unassigned
Unassigned
Unassigned
Unassigned
Unassigned
Unassigned
Unassigned
Unassigned
Unassigned
Unassigned
Unassigned
Unassigned
Unassigned
Unassigned
Unassigned
Unassigned
Unassigned
Unassigned
Unassigned
Unassigned
Unassigned
Unassigned
Unassigned
Unassigned
Unassigned
Unassigned
Unassigned
Unassigned
Unassigned
Unassigned
Unassigned
Unassigned
Unassigned
Unassigned
Unassigned
Unassigned
Unassigned
Unassigned
Unassigned
Unassigned
Unassigned
Unassigned
Unassigned
Unassigned
Unassigned
Unassigned
Unassigned
Unassigned
Unassigned
Unassigned
Unassigned
Unassigned
Unassigned
Unassigned
Unassigned
Unassigned
Unassigned
Unassigned
Unassigned
Unassigned
Unassigned
Unassigned
Unassigned
Unassigned
Unassigned
Unassigned
Unassigned
Unassigned
Unassigned
Unassigned
Unassigned
Unassigned
Unassigned
Unassigned
Unassigned
Unassigned
Unassigned
Unassigned
Unassigned
Unassigned
Unassigned
Unassigned
Unassigned

## Sheet: Php5_Moc3
Supplementary Data 2. List of loci showing either Php5, Moc3 or both Php5 and Moc3 enrichment
gene
SPAC977.17
CenH
SPAC1002.13c
SPAC1002.16c
SPAC1039.02
SPAC1071.10c
SPAC110.05
SPAC11D3.05
SPAC11D3.19
SPAC1399.06
SPAC17A2.10c
SPAC19B12.02c
SPAC1F12.10c
SPAC1F8.08
SPAC20G8.04c
SPAC22F8.03c
SPAC23H4.06
SPAC25B8.12c
SPAC26F1.06
SPAC26F1.11
SPAC26F1.11
SPAC29E6.08
SPAC2E1P3.05c
SPAC323.08
SPAC343.21
SPAC3A11.07
SPAC3A12.18
SPAC3G9.13c
SPAC3H1.07
SPAC3H1.11
SPAC3H8.06
SPAC4F8.08
SPAC4G8.03c
SPAC56F8.13
SPAC56F8.14c
SPAC631.02
SPAC7D4.07c
SPAC869.02c
SPAC977.16c
SPAC9E9.01
SPACUNK4.15
SPACUNK4.19
SPAP7G5.03
SPAP8A3.04c
SPAPB15E9.01c
SPAPB15E9.02c
SPATRNAALA.01
SPATRNAASP.01
SPATRNAPHE.02
SPBC1105.13c
SPBC1271.08c
SPBC12C2.03c
SPBC12C2.10c
SPBC14F5.04c
SPBC15D4.05
SPBC1683.01
SPBC1685.13
SPBC17G9.11c
SPBC19C2.07
SPBC19C7.04c
SPBC1E8.05
SPBC27.08c
SPBC29B5.01
SPBC2F12.09c
SPBC32F12.11
SPBC32H8.15
SPBC359.02
SPBC36.02c
SPBC3D6.02
SPBC3H7.02
SPBC3H7.03c
SPBC3H7.05c
SPBC609.01
SPBC713.12
SPBC839.06
SPBC839.15c
SPBC8E4.02c
SPBC947.15c
SPBP23A10.11c
SPBPB10D8.04c
SPBPB10D8.06c
SPBPB10D8.07c
SPBPB21E7.08
SPBPB7E8.02
SPBTRNAALA.07
SPBTRNAALA.11
SPBTRNAARG.06
SPBTRNAGLU.05
SPBTRNAGLY.05
SPBTRNAHIS.02
SPBTRNAILE.07
SPBTRNAPRO.05
SPBTRNAVAL.05
SPCC1020.10
SPCC1223.13
SPCC1281.08
SPCC1393.08
SPCC1529.01
SPCC1672.02c
SPCC1739.01
SPCC1795.06
SPCC1902.01
SPCC191.07
SPCC2H8.02
SPCC306.08c
SPCC320.03
SPCC330.13
SPCC417.16
SPCC4G3.08
SPCC548.06c
SPCC553.10
SPCC569.05c
SPCC576.17c
SPCC594.02c
SPCC63.14
SPCC74.09
SPCC757.07c
SPCC794.01c
SPCC794.12c
SPCC794.16
SPCC825.03c
SPCPB1C11.01
SPCTRNAALA.12
SPCTRNAGLN.05
SPCTRNAHIS.03
SPCTRNAILE.09
SPCTRNASER.11
SPCTRNASER.13
SPNCRNA.100
SPNCRNA.1035
SPNCRNA.1063
SPNCRNA.1116
SPNCRNA.1165
SPNCRNA.1205
SPNCRNA.1260
SPNCRNA.1318
SPNCRNA.1424
SPNCRNA.144
SPNCRNA.1453
SPNCRNA.1460
SPNCRNA.1473
SPNCRNA.1501
SPNCRNA.1551
SPNCRNA.1562
SPNCRNA.1571
SPNCRNA.1598
SPNCRNA.1622
SPNCRNA.1645
SPNCRNA.2002
SPNCRNA.234
SPNCRNA.236
SPNCRNA.276
SPNCRNA.313
SPNCRNA.341
SPNCRNA.362
SPNCRNA.475
SPNCRNA.603
SPNCRNA.626
SPNCRNA.627
SPNCRNA.679
SPNCRNA.724
SPNCRNA.728
SPNCRNA.781
SPNCRNA.872
SPNCRNA.935
SPNCRNA.963
SPNCRNA.965
SPNCRNA.989
SPRRNA.40
SPSNRNA.07
Unassigned
Unassigned
Unassigned
Unassigned
Unassigned
Unassigned
Unassigned
Unassigned
Unassigned
Unassigned

## Sheet: OverlapTerms(N=180 genes)
Supplementary Data 2. List of loci showing either Php5, Moc3 or both Php5 and Moc3 enrichment
Category	Term	Enrichment	p(hypergeometric test)	FDR
Local, Feats	Complex Mcs4 RR-MAPKKK complex	42.2788	0.0236525	0.202765
GO, biological_process	activation of reciprocal meiotic recombination	42.2788	0.0236525	0.202765
GO, biological_process	adenosine catabolic process	42.2788	0.0236525	0.202765
GO, biological_process	antisense RNA metabolic process	42.2788	0.0236525	0.202765
GO, biological_process	antisense RNA transcription	42.2788	0.0236525	0.202765
GO, biological_process	fatty acid beta-oxidation	42.2788	0.0236525	0.202765
GO, biological_process	glutamine biosynthetic process	42.2788	0.0236525	0.202765
GO, biological_process	induction of conjugation upon nitrogen starvation	42.2788	0.0236525	0.202765
GO, biological_process	mitochondrial electron transport	42.2788	0.0236525	0.202765
GO, biological_process	negative regulation of antisense RNA transcription	42.2788	0.0236525	0.202765
GO, biological_process	negative regulation of reciprocal meiotic recombination	42.2788	0.0236525	0.202765
GO, biological_process	potassium ion export across plasma membrane	42.2788	0.0236525	0.202765
GO, biological_process	purine ribonucleoside catabolic process	42.2788	0.0236525	0.202765
GO, biological_process	regulation of antisense RNA transcription	42.2788	0.0236525	0.202765
GO, biological_process	regulation of ncRNA transcription	42.2788	0.0236525	0.202765
GO, biological_process	regulation of plasma membrane sterol distribution	42.2788	0.0236525	0.202765
GO, biological_process	sulfate assimilation via adenylyl sulfate reduction	42.2788	0.0236525	0.202765
GO, biological_process	malate metabolic process	28.1859	0.0016424	0.039222
GO, biological_process	sulfate reduction	28.1859	0.0016424	0.039222
GO, biological_process	NADH oxidation	21.1394	0.000246624	0.00989456
GO, biological_process	eisosome assembly	21.1394	0.00323371	0.0690087
Local, Feats	Complex atf1-pcr1 complex	21.1394	0.0467489	0.283315
Local, Feats	Complex mitochondrial oxoglutarate dehydrogenase complex	21.1394	0.0467489	0.283315
GO, biological_process	L-methionine salvage from methionine sulphoxide	21.1394	0.0467489	0.283315
KEGG, Pathways	Sesquiterpenoid and triterpenoid biosynthesis	21.1394	0.0467489	0.283315
GO, biological_process	arginine catabolic process to ornithine	21.1394	0.0467489	0.283315
GO, cellular_component	atf1-pcr1 complex	21.1394	0.0467489	0.283315
GO, biological_process	cellular response to nitrosative stress	21.1394	0.0467489	0.283315
GO, biological_process	cyclic nucleotide metabolic process	21.1394	0.0467489	0.283315
GO, biological_process	induction of conjugation upon nutrient starvation	21.1394	0.0467489	0.283315
GO, cellular_component	inositol phosphoceramide synthase complex	21.1394	0.0467489	0.283315
GO, biological_process	negative regulation of DNA recombination	21.1394	0.0467489	0.283315
GO, biological_process	polyuridylation-dependent decapping of nuclear-transcribed mRNA	21.1394	0.0467489	0.283315
GO, biological_process	positive regulation of cell adhesion	21.1394	0.0467489	0.283315
GO, biological_process	positive regulation of cell-cell adhesion	21.1394	0.0467489	0.283315
GO, biological_process	positive regulation of flocculation	21.1394	0.0467489	0.283315
GO, biological_process	proton export across plasma membrane	21.1394	0.0467489	0.283315
GO, biological_process	purine nucleoside catabolic process	21.1394	0.0467489	0.283315
GO, biological_process	regulation of nitrogen utilization	21.1394	0.0467489	0.283315
GO, biological_process	regulation of response to external stimulus	21.1394	0.0467489	0.283315
GO, biological_process	regulation of response to extracellular stimulus	21.1394	0.0467489	0.283315
GO, biological_process	regulation of response to nutrient levels	21.1394	0.0467489	0.283315
GO, biological_process	response to nitrosative stress	21.1394	0.0467489	0.283315
GO, biological_process	ribonucleoside catabolic process	21.1394	0.0467489	0.283315
GO, biological_process	sulfate assimilation	21.1394	0.0467489	0.283315
GO, cellular_component	transcription factor AP-1 complex	21.1394	0.0467489	0.283315
GO, cellular_component	eisosome	16.9115	0.00530585	0.100411
GO, biological_process	NADH metabolic process	14.7976	2.18202e-07	7.29523e-05
GO, biological_process	cellular detoxification of hydrogen peroxide	14.0929	0.00783546	0.119075
GO, biological_process	detoxification of hydrogen peroxide	14.0929	0.00783546	0.119075
GO, biological_process	hydrogen peroxide catabolic process	14.0929	0.00783546	0.119075
GO, biological_process	hydrogen peroxide metabolic process	14.0929	0.00783546	0.119075
GO, biological_process	nitrogen utilization	14.0929	0.00783546	0.119075
GO, biological_process	spermidine transmembrane transport	14.0929	0.00783546	0.119075
GO, biological_process	spermidine transport	14.0929	0.00783546	0.119075
Local, Feats	Complex transcription factor TFIIIB complex	14.0929	0.0693022	0.334183
KEGG, Pathways	Monobactam biosynthesis	14.0929	0.0693022	0.334183
GO, biological_process	ammonia assimilation cycle	14.0929	0.0693022	0.334183
GO, biological_process	arginine catabolic process to proline via ornithine	14.0929	0.0693022	0.334183
GO, biological_process	arginine catabolic process to proline	14.0929	0.0693022	0.334183
GO, biological_process	arginine catabolic process	14.0929	0.0693022	0.334183
GO, biological_process	cellular detoxification of nitrogen compound	14.0929	0.0693022	0.334183
GO, biological_process	detoxification of nitrogen compound	14.0929	0.0693022	0.334183
GO, biological_process	polyuridylation-dependent mRNA catabolic process	14.0929	0.0693022	0.334183
GO, biological_process	positive regulation of cytoplasmic translation	14.0929	0.0693022	0.334183
GO, cellular_component	prospore membrane leading edge	14.0929	0.0693022	0.334183
GO, cellular_component	prospore membrane spindle pole body attachment site	14.0929	0.0693022	0.334183
GO, biological_process	pyridoxal transmembrane transport	14.0929	0.0693022	0.334183
GO, biological_process	pyridoxal transport	14.0929	0.0693022	0.334183
GO, biological_process	pyridoxamine transmembrane transport	14.0929	0.0693022	0.334183
GO, biological_process	pyridoxamine transport	14.0929	0.0693022	0.334183
GO, biological_process	pyridoxine transmembrane transport	14.0929	0.0693022	0.334183
GO, biological_process	pyridoxine transport	14.0929	0.0693022	0.334183
GO, biological_process	regulation of flocculation	14.0929	0.0693022	0.334183
GO, biological_process	sequestering of calcium ion	14.0929	0.0693022	0.334183
GO, cellular_component	transcription factor TFIIIB complex	14.0929	0.0693022	0.334183
GO, biological_process	vitamin B6 transport	14.0929	0.0693022	0.334183
GO, biological_process	NADH regeneration	13.0089	0.000182641	0.00832678
GO, biological_process	canonical glycolysis	13.0089	0.000182641	0.00832678
GO, biological_process	glucose catabolic process to pyruvate	13.0089	0.000182641	0.00832678
GO, biological_process	glucose catabolic process	13.0089	0.000182641	0.00832678
GO, biological_process	glycolytic process through fructose-6-phosphate	13.0089	0.000182641	0.00832678
GO, biological_process	glycolytic process through glucose-6-phosphate	13.0089	0.000182641	0.00832678
GO, biological_process	cellular response to hydrogen peroxide	12.0797	0.0108	0.142532
GO, biological_process	phosphate ion transmembrane transport	12.0797	0.0108	0.142532
GO, biological_process	response to hydrogen peroxide	12.0797	0.0108	0.142532
GO, biological_process	hexose catabolic process	11.2743	0.000335997	0.0121995
GO, biological_process	glucose metabolic process	10.5697	2.84075e-06	0.000407038
GO, biological_process	spermine transmembrane transport	10.5697	0.0141777	0.169701
GO, biological_process	spermine transport	10.5697	0.0141777	0.169701
Local, Feats	Complex Rpd3S complex|Rpd3L complex|Clr6 histone deacetylase complex I	10.5697	0.091325	0.372354
Local, Feats	Complex eukaryotic translation elongation factor 1 complex	10.5697	0.091325	0.372354
GO, biological_process	DNA replication termination	10.5697	0.091325	0.372354
GO, biological_process	alanine metabolic process	10.5697	0.091325	0.372354
GO, biological_process	ammonium transmembrane transport	10.5697	0.091325	0.372354
GO, biological_process	cell-cell signaling	10.5697	0.091325	0.372354
GO, cellular_component	dihydrolipoyl dehydrogenase complex	10.5697	0.091325	0.372354
GO, cellular_component	eukaryotic translation elongation factor 1 complex	10.5697	0.091325	0.372354
GO, biological_process	fatty acid catabolic process	10.5697	0.091325	0.372354
GO, biological_process	fatty acid oxidation	10.5697	0.091325	0.372354
GO, biological_process	lipid modification	10.5697	0.091325	0.372354
GO, biological_process	lipid oxidation	10.5697	0.091325	0.372354
GO, cellular_component	membrane microdomain	10.5697	0.091325	0.372354
GO, cellular_component	membrane raft	10.5697	0.091325	0.372354
GO, cellular_component	mitochondrial alpha-ketoglutarate dehydrogenase complex	10.5697	0.091325	0.372354
GO, cellular_component	mitochondrial oxoglutarate dehydrogenase complex	10.5697	0.091325	0.372354
GO, cellular_component	oxoglutarate dehydrogenase complex	10.5697	0.091325	0.372354
GO, cellular_component	plasma membrane raft	10.5697	0.091325	0.372354
GO, biological_process	positive regulation of meiotic nuclear division	10.5697	0.091325	0.372354
GO, biological_process	positive regulation of reciprocal meiotic recombination	10.5697	0.091325	0.372354
GO, biological_process	pyruvate family amino acid metabolic process	10.5697	0.091325	0.372354
GO, biological_process	replication fork arrest at rDNA repeats	10.5697	0.091325	0.372354
GO, biological_process	site-specific DNA replication termination	10.5697	0.091325	0.372354
GO, biological_process	sulfate transmembrane transport	10.5697	0.091325	0.372354
GO, biological_process	sulfate transport	10.5697	0.091325	0.372354
GO, biological_process	ATP generation from ADP	9.94795	0.000564562	0.0171593
GO, biological_process	glycolytic process	9.94795	0.000564562	0.0171593
GO, biological_process	nucleoside diphosphate phosphorylation	9.94795	0.000564562	0.0171593
GO, biological_process	nucleotide phosphorylation	9.94795	0.000564562	0.0171593
GO, biological_process	phosphorylation	9.94795	0.000564562	0.0171593
GO, biological_process	organic cation transport	9.75664	0.00312093	0.0680498
GO, biological_process	ADP metabolic process	9.39529	0.000712576	0.0193166
GO, biological_process	purine nucleoside diphosphate metabolic process	9.39529	0.000712576	0.0193166
GO, biological_process	purine ribonucleoside diphosphate metabolic process	9.39529	0.000712576	0.0193166
GO, biological_process	phosphate ion transport	9.39529	0.0179477	0.194079
GO, biological_process	polyamine transmembrane transport	9.39529	0.0179477	0.194079
GO, biological_process	polyamine transport	9.39529	0.0179477	0.194079
GO, biological_process	sulfate assimilation	9.39529	0.0179477	0.194079
GO, biological_process	gluconeogenesis	9.05974	0.00390364	0.0767715
GO, biological_process	hexose biosynthetic process	9.05974	0.00390364	0.0767715
GO, biological_process	monosaccharide biosynthetic process	9.05974	0.00390364	0.0767715
GO, biological_process	plasma membrane organization	8.45576	0.00479555	0.0924987
Local, Feats	Complex P-body	8.45576	0.11283	0.391586
KEGG, Pathways	D-Amino acid metabolism	8.45576	0.11283	0.391586
GO, cellular_component	Mcs4 RR-MAPKKK complex	8.45576	0.11283	0.391586
GO, biological_process	adenosine metabolic process	8.45576	0.11283	0.391586
GO, biological_process	cellular response to nitrogen levels	8.45576	0.11283	0.391586
GO, biological_process	cellular response to nitrogen starvation	8.45576	0.11283	0.391586
GO, biological_process	glycosyl compound catabolic process	8.45576	0.11283	0.391586
GO, biological_process	hydrogen sulfide biosynthetic process	8.45576	0.11283	0.391586
GO, biological_process	hydrogen sulfide metabolic process	8.45576	0.11283	0.391586
GO, cellular_component	microbody lumen	8.45576	0.11283	0.391586
GO, biological_process	ncRNA transcription	8.45576	0.11283	0.391586
GO, biological_process	negative regulation of G protein-coupled receptor signaling pathway	8.45576	0.11283	0.391586
GO, biological_process	negative regulation of adenylate cyclase-activating G protein-coupled receptor signaling pathway	8.45576	0.11283	0.391586
GO, biological_process	negative regulation of adenylate cyclase-activating glucose-activated G protein-coupled receptor signaling pathway	8.45576	0.11283	0.391586
GO, biological_process	nucleobase-containing small molecule catabolic process	8.45576	0.11283	0.391586
GO, biological_process	nucleoside catabolic process	8.45576	0.11283	0.391586
GO, biological_process	pentose-phosphate shunt	8.45576	0.11283	0.391586
GO, cellular_component	peroxisomal matrix	8.45576	0.11283	0.391586
GO, biological_process	plasma membrane fusion involved in cytogamy	8.45576	0.11283	0.391586
GO, biological_process	plasma membrane fusion	8.45576	0.11283	0.391586
GO, biological_process	positive regulation of p38MAPK cascade	8.45576	0.11283	0.391586
GO, biological_process	positive regulation of stress-activated MAPK cascade	8.45576	0.11283	0.391586
GO, biological_process	positive regulation of stress-activated protein kinase signaling cascade	8.45576	0.11283	0.391586
GO, biological_process	regulation of G protein-coupled receptor signaling pathway	8.45576	0.11283	0.391586
GO, biological_process	regulation of adenylate cyclase-activating G protein-coupled receptor signaling pathway	8.45576	0.11283	0.391586
GO, biological_process	regulation of adenylate cyclase-activating glucose-activated G protein-coupled receptor signaling pathway	8.45576	0.11283	0.391586
GO, biological_process	regulation of cell adhesion	8.45576	0.11283	0.391586
GO, biological_process	regulation of cell-cell adhesion	8.45576	0.11283	0.391586
GO, biological_process	replication fork arrest	8.45576	0.11283	0.391586
GO, biological_process	ribonucleoside diphosphate metabolic process	8.0531	0.00131866	0.0339133
KEGG, Pathways	Methane metabolism	7.92727	0.00580072	0.105784
GO, biological_process	monosaccharide catabolic process	7.68705	0.00158228	0.039222
GO, biological_process	fungal-type cell wall (1->3)-beta-D-glucan biosynthetic process	7.68705	0.0265842	0.220364
GO, biological_process	fungal-type cell wall (1->3)-beta-D-glucan metabolic process	7.68705	0.0265842	0.220364
GO, biological_process	hexose metabolic process	7.5885	2.96385e-05	0.00317917
GO, biological_process	inorganic anion transmembrane transport	7.46096	0.00692276	0.117687
GO, biological_process	pyruvate metabolic process	7.04646	0.000614829	0.0181375
GO, biological_process	nucleoside diphosphate metabolic process	7.04646	0.0022154	0.0516755
KEGG, Pathways	Glyoxylate and dicarboxylate metabolism	7.04646	0.00816479	0.120431
GO, biological_process	adhesion between unicellular organisms	7.04646	0.0314125	0.250054
GO, biological_process	biological process involved in intraspecies interaction between organisms	7.04646	0.0314125	0.250054
GO, biological_process	flocculation	7.04646	0.0314125	0.250054
GO, biological_process	fungal-type cell wall beta-glucan biosynthetic process	7.04646	0.0314125	0.250054
KEGG, Pathways	Nitrogen metabolism	7.04646	0.133829	0.4418
GO, biological_process	alditol metabolic process	7.04646	0.133829	0.4418
GO, biological_process	deadenylation-independent decapping of nuclear-transcribed mRNA	7.04646	0.133829	0.4418
GO, biological_process	glutamine metabolic process	7.04646	0.133829	0.4418
GO, biological_process	glycerol metabolic process	7.04646	0.133829	0.4418
GO, cellular_component	mitochondrial tricarboxylic acid cycle enzyme complex	7.04646	0.133829	0.4418
GO, biological_process	negative regulation of meiotic nuclear division	7.04646	0.133829	0.4418
GO, biological_process	nuclear-transcribed mRNA catabolic process	7.04646	0.133829	0.4418
KEGG, Pathways	Carbon metabolism	6.6756	1.71752e-07	7.29523e-05
GO, biological_process	inorganic anion transport	6.6756	0.00952955	0.130933
GO, biological_process	tricarboxylic acid cycle	6.6756	0.00952955	0.130933
GO, biological_process	detoxification of inorganic compound	6.50443	0.0365564	0.283315
GO, biological_process	monosaccharide metabolic process	6.43373	8.97391e-05	0.00750069
KEGG, Pathways	Pentose phosphate pathway	6.03983	0.0126361	0.158425
GO, biological_process	export across plasma membrane	6.03983	0.0419986	0.283315
GO, biological_process	positive regulation of MAPK cascade	6.03983	0.0419986	0.283315
KEGG, Pathways	Selenocompound metabolism	6.03983	0.154333	0.476297
GO, cellular_component	external side of fungal-type cell wall	6.03983	0.154333	0.476297
GO, biological_process	inositol phosphoceramide metabolic process	6.03983	0.154333	0.476297
KEGG, Pathways	Citrate cycle (TCA cycle)	5.76529	0.0143815	0.169701
GO, biological_process	(1->3)-beta-D-glucan biosynthetic process	5.63717	0.0477221	0.283315
GO, biological_process	(1->3)-beta-D-glucan metabolic process	5.63717	0.0477221	0.283315
GO, biological_process	cell wall (1->3)-beta-D-glucan biosynthetic process	5.63717	0.0477221	0.283315
GO, biological_process	cell wall (1->3)-beta-D-glucan metabolic process	5.63717	0.0477221	0.283315
GO, biological_process	cell-cell adhesion	5.63717	0.0477221	0.283315
GO, biological_process	fungal-type cell wall beta-glucan metabolic process	5.63717	0.0477221	0.283315
GO, biological_process	reactive oxygen species metabolic process	5.63717	0.0477221	0.283315
GO, cellular_component	cell surface	5.28485	0.000118549	0.00808006
GO, biological_process	cell wall beta-glucan biosynthetic process	5.28485	0.0537109	0.306091
GO, biological_process	cellular response to reactive oxygen species	5.28485	0.0537109	0.306091
GO, biological_process	response to reactive oxygen species	5.28485	0.0537109	0.306091
GO, biological_process	L-methionine salvage	5.28485	0.174356	0.489285
GO, biological_process	amino acid salvage	5.28485	0.174356	0.489285
GO, biological_process	carbohydrate transmembrane transport	5.28485	0.174356	0.489285
GO, biological_process	carbohydrate transport	5.28485	0.174356	0.489285
GO, biological_process	cytogamy	5.28485	0.174356	0.489285
GO, biological_process	maintenance of rDNA	5.28485	0.174356	0.489285
GO, biological_process	negative regulation of glucose mediated signaling pathway	5.28485	0.174356	0.489285
GO, cellular_component	new growing cell tip	5.28485	0.174356	0.489285
GO, biological_process	positive regulation of pheromone response MAPK cascade	5.28485	0.174356	0.489285
GO, biological_process	potassium ion transmembrane transport	5.28485	0.174356	0.489285
GO, biological_process	potassium ion transport	5.28485	0.174356	0.489285
GO, biological_process	regulation of glucose mediated signaling pathway	5.28485	0.174356	0.489285
GO, biological_process	regulation of reciprocal meiotic recombination	5.28485	0.174356	0.489285
GO, biological_process	regulation of transcription from RNA polymerase II promoter involved in meiotic cell cycle	5.28485	0.174356	0.489285
GO, biological_process	regulation of transcription involved in meiotic cell cycle	5.28485	0.174356	0.489285
GO, cellular_component	tricarboxylic acid cycle enzyme complex	5.28485	0.174356	0.489285
GO, biological_process	vitamin transmembrane transport	5.28485	0.174356	0.489285
GO, biological_process	vitamin transport	5.28485	0.174356	0.489285
GO, cellular_component	fungal-type cell wall	5.15595	0.00262238	0.05845
GO, biological_process	response to extracellular stimulus	5.07345	0.0203998	0.202765
GO, biological_process	response to nutrient levels	5.07345	0.0203998	0.202765
KEGG, Pathways	Glycolysis / Gluconeogenesis	4.97398	0.00805034	0.120431
GO, cellular_component	extracellular region	4.97398	0.0599493	0.332205
GO, biological_process	fungal-type cell wall polysaccharide biosynthetic process	4.97398	0.0599493	0.332205
GO, biological_process	electron transport chain	4.87832	0.0226687	0.202765
GO, biological_process	response to external stimulus	4.87832	0.0226687	0.202765
KEGG, Pathways	Arginine biosynthesis	4.69764	0.0664224	0.334183
KEGG, Pathways	Fructose and mannose metabolism	4.69764	0.0664224	0.334183
Local, Feats	Local Sexual Differentiation	4.69764	0.193907	0.515884
GO, cellular_component	RNA polymerase I transcription regulator complex	4.69764	0.193907	0.515884
GO, cellular_component	RNA polymerase III transcription regulator complex	4.69764	0.193907	0.515884
GO, biological_process	mitochondrial electron transport	4.69764	0.193907	0.515884
GO, biological_process	mitochondrial electron transport	4.69764	0.193907	0.515884
GO, biological_process	monocarboxylic acid catabolic process	4.69764	0.193907	0.515884
GO, biological_process	positive regulation of amide metabolic process	4.69764	0.193907	0.515884
GO, biological_process	positive regulation of translation	4.69764	0.193907	0.515884
GO, biological_process	purine ribonucleoside metabolic process	4.69764	0.193907	0.515884
GO, biological_process	regulation of meiotic nuclear division	4.69764	0.193907	0.515884
GO, biological_process	urea cycle	4.69764	0.193907	0.515884
GO, biological_process	generation of precursor metabolites and energy	4.61869	4.01477e-06	0.000503352
GO, biological_process	ATP metabolic process	4.4504	0.0119129	0.153187
GO, biological_process	beta-glucan biosynthetic process	4.4504	0.0731156	0.34592
GO, biological_process	cell adhesion	4.4504	0.0731156	0.34592
GO, biological_process	cell wall beta-glucan metabolic process	4.4504	0.0731156	0.34592
GO, biological_process	negative regulation of DNA metabolic process	4.4504	0.0731156	0.34592
Local, Feats	Type tRNA	4.2529	4.06798e-07	0.000102004
GO, biological_process	cell wall polysaccharide biosynthetic process	4.22788	0.0800152	0.36984
GO, biological_process	cellular oxidant detoxification	4.22788	0.0800152	0.36984
GO, biological_process	methionine biosynthetic process	4.22788	0.0800152	0.36984
GO, biological_process	calcium ion homeostasis	4.22788	0.212997	0.539486
GO, biological_process	cell redox homeostasis	4.22788	0.212997	0.539486
GO, biological_process	cellular calcium ion homeostasis	4.22788	0.212997	0.539486
GO, biological_process	ornithine metabolic process	4.22788	0.212997	0.539486
GO, biological_process	pentose-phosphate shunt	4.22788	0.212997	0.539486
GO, biological_process	proline metabolic process	4.22788	0.212997	0.539486
GO, biological_process	regulation of intracellular pH	4.22788	0.212997	0.539486
GO, biological_process	ribonucleoside metabolic process	4.22788	0.212997	0.539486
GO, biological_process	transcription initiation at RNA polymerase I promoter	4.22788	0.212997	0.539486
GO, biological_process	zinc ion homeostasis	4.22788	0.212997	0.539486
GO, biological_process	carbohydrate biosynthetic process	4.14498	0.00680259	0.117638
GO, cellular_component	cell wall	4.14498	0.00680259	0.117638
GO, cellular_component	external encapsulating structure	4.14498	0.00680259	0.117638
GO, biological_process	purine ribonucleoside triphosphate metabolic process	4.12476	0.0154769	0.178429
GO, biological_process	divalent inorganic cation homeostasis	4.02655	0.0871078	0.372354
GO, biological_process	purine nucleoside triphosphate metabolic process	3.93291	0.0181889	0.194079
Local, Feats	Special CESR	3.87879	0.00023692	0.00989456
GO, biological_process	ribonucleoside triphosphate metabolic process	3.84353	0.0196487	0.202765
GO, cellular_component	external side of plasma membrane	3.84353	0.0422163	0.283315
GO, biological_process	ATP synthesis coupled electron transport	3.84353	0.0943804	0.377146
GO, biological_process	aerobic electron transport chain	3.84353	0.0943804	0.377146
GO, biological_process	beta-glucan metabolic process	3.84353	0.0943804	0.377146
GO, biological_process	mitochondrial ATP synthesis coupled electron transport	3.84353	0.0943804	0.377146
Local, Feats	Local Endoplasmic Reticulum	3.84353	0.231639	0.558494
GO, cellular_component	Rpd3L complex	3.84353	0.231639	0.558494
GO, biological_process	glucose 6-phosphate metabolic process	3.84353	0.231639	0.558494
GO, biological_process	polysaccharide catabolic process	3.84353	0.231639	0.558494
GO, biological_process	purine nucleoside metabolic process	3.84353	0.231639	0.558494
GO, biological_process	purine-containing compound catabolic process	3.84353	0.231639	0.558494
GO, biological_process	regulation of cellular pH	3.84353	0.231639	0.558494
GO, biological_process	regulation of p38MAPK cascade	3.84353	0.231639	0.558494
GO, biological_process	regulation of pH	3.84353	0.231639	0.558494
GO, biological_process	transcription initiation at RNA polymerase III promoter	3.84353	0.231639	0.558494
GO, biological_process	cytoplasmic translational elongation	3.74886	1.19625e-06	0.000239967
GO, cellular_component	plasma membrane	3.74622	1.4503e-07	7.29523e-05
KEGG, Pathways	Glutathione metabolism	3.67642	0.101821	0.391586
GO, biological_process	translational elongation	3.65874	1.70579e-06	0.000285151
GO, biological_process	carbohydrate catabolic process	3.64472	0.0116301	0.151493
GO, biological_process	carbohydrate metabolic process	3.63333	0.000206958	0.00902519
KEGG, Pathways	Pyruvate metabolism	3.6239	0.0489538	0.288827
GO, biological_process	cellular response to chemical stress	3.52323	0.0262001	0.220364
GO, biological_process	cellular response to oxidative stress	3.52323	0.0525078	0.304424
GO, biological_process	sulfur amino acid metabolic process	3.52323	0.0525078	0.304424
GO, biological_process	glucan biosynthetic process	3.52323	0.109417	0.391586
GO, biological_process	respiratory electron transport chain	3.52323	0.109417	0.391586
GO, cellular_component	Clr6 histone deacetylase complex I''	3.52323	0.249841	0.581417
GO, biological_process	L-methionine biosynthetic process	3.52323	0.249841	0.581417
GO, biological_process	methylguanosine-cap decapping	3.52323	0.249841	0.581417
GO, cellular_component	old growing cell tip	3.52323	0.249841	0.581417
GO, biological_process	positive regulation of autophagy	3.52323	0.249841	0.581417
GO, biological_process	small molecule catabolic process	3.48178	0.00382914	0.0767715
GO, biological_process	aerobic respiration	3.46547	0.0142726	0.169701
GO, biological_process	response to oxidative stress	3.42801	0.0561831	0.316582
GO, biological_process	fungal-type cell wall polysaccharide metabolic process	3.3823	0.117158	0.405204
GO, biological_process	nucleoside triphosphate metabolic process	3.31598	0.0318787	0.251766
GO, biological_process	cellular respiration	3.30303	0.0172917	0.194079
GO, biological_process	methionine metabolic process	3.25221	0.125032	0.429475
Local, Feats	Complex ribonuclease MRP complex	3.25221	0.267615	0.600976
Local, Feats	Group Detox	3.25221	0.267615	0.600976
KEGG, Pathways	Tryptophan metabolism	3.25221	0.267615	0.600976
GO, biological_process	maintenance of DNA repeat elements	3.25221	0.267615	0.600976
GO, cellular_component	mitochondrial nucleoid	3.25221	0.267615	0.600976
GO, cellular_component	nucleoid	3.25221	0.267615	0.600976
GO, cellular_component	ribonuclease MRP complex	3.25221	0.267615	0.600976
Local, Feats	Group Stress All	3.21105	0.000340564	0.0121995
Local, Feats	Local Stress Response	3.21105	0.000340564	0.0121995
GO, biological_process	regulation of MAPK cascade	3.13176	0.133029	0.4418
GO, biological_process	monocarboxylic acid metabolic process	3.0563	0.0134695	0.166789
KEGG, Pathways	Aminoacyl-tRNA biosynthesis	3.01991	7.24526e-05	0.00660636
GO, biological_process	cell wall polysaccharide metabolic process	3.01991	0.141138	0.458129
GO, biological_process	sulfur amino acid biosynthetic process	3.01991	0.141138	0.458129
GO, biological_process	NADPH regeneration	3.01991	0.28497	0.612045
GO, biological_process	RNA decapping	3.01991	0.28497	0.612045
KEGG, Pathways	Sulfur metabolism	3.01991	0.28497	0.612045
GO, biological_process	arginine metabolic process	3.01991	0.28497	0.612045
GO, biological_process	endonucleolytic cleavage in ITS1 to separate SSU-rRNA from 5.8S rRNA and LSU-rRNA from tricistronic rRNA transcript (SSU-rRNA	3.01991	0.28497	0.612045
GO, biological_process	endonucleolytic cleavage involved in tRNA processing	3.01991	0.28497	0.612045
GO, biological_process	heterochromatin boundary formation	3.01991	0.28497	0.612045
GO, biological_process	regulation of autophagy	3.01991	0.28497	0.612045
GO, biological_process	regulation of membrane lipid distribution	3.01991	0.28497	0.612045
KEGG, Pathways	Biosynthesis of amino acids	2.95952	0.0092555	0.13075
Local, Feats	Special purvalanol	2.91578	0.0477371	0.283315
GO, biological_process	cell wall macromolecule biosynthetic process	2.91578	0.149351	0.46959
GO, biological_process	cellular component macromolecule biosynthetic process	2.91578	0.149351	0.46959
GO, biological_process	cellular glucan metabolic process	2.91578	0.149351	0.46959
GO, biological_process	cellular polysaccharide biosynthetic process	2.91578	0.149351	0.46959
GO, biological_process	glucan metabolic process	2.91578	0.149351	0.46959
GO, biological_process	polysaccharide biosynthetic process	2.91578	0.149351	0.46959
GO, biological_process	transcription by RNA polymerase III	2.91578	0.149351	0.46959
Local, Feats	Group trna synthesis	2.89086	0.000121556	0.00808006
Local, Feats	Local tRNA Processing	2.89086	0.000121556	0.00808006
GO, biological_process	cellular response to oxygen-containing compound	2.81859	0.0896988	0.372354
GO, biological_process	dicarboxylic acid metabolic process	2.81859	0.0896988	0.372354
Local, Feats	Local Detox/Antibiotics	2.81859	0.301916	0.615492
GO, cellular_component	Sin3-type complex	2.81859	0.301916	0.615492
GO, biological_process	adenylate cyclase-activating G protein-coupled receptor signaling pathway	2.81859	0.301916	0.615492
GO, biological_process	adenylate cyclase-activating glucose-activated G protein-coupled receptor signaling pathway	2.81859	0.301916	0.615492
GO, biological_process	adenylate cyclase-modulating G protein-coupled receptor signaling pathway	2.81859	0.301916	0.615492
GO, biological_process	carbohydrate derivative catabolic process	2.81859	0.301916	0.615492
GO, biological_process	cellular monovalent inorganic cation homeostasis	2.81859	0.301916	0.615492
GO, cellular_component	external side of cell wall	2.81859	0.301916	0.615492
GO, biological_process	gene conversion at mating-type locus	2.81859	0.301916	0.615492
GO, biological_process	monovalent inorganic cation homeostasis	2.81859	0.301916	0.615492
GO, biological_process	negative regulation of meiotic cell cycle	2.81859	0.301916	0.615492
GO, biological_process	organic hydroxy compound transport	2.81859	0.301916	0.615492
GO, biological_process	pheromone response MAPK cascade	2.81859	0.301916	0.615492
GO, biological_process	pheromone-dependent signal transduction involved in conjugation with cellular fusion	2.81859	0.301916	0.615492
GO, biological_process	positive regulation of protein metabolic process	2.81859	0.301916	0.615492
GO, biological_process	regulation of stress-activated MAPK cascade	2.81859	0.301916	0.615492
GO, biological_process	regulation of stress-activated protein kinase signaling cascade	2.81859	0.301916	0.615492
GO, biological_process	urea metabolic process	2.81859	0.301916	0.615492
GO, biological_process	energy derivation by oxidation of organic compounds	2.71018	0.0368779	0.283315
GO, biological_process	response to oxygen-containing compound	2.69865	0.0991343	0.391586
Local, Feats	Group Transcription factors	2.69047	0.0151376	0.176547
GO, biological_process	polysaccharide metabolic process	2.64242	0.103997	0.391586
KEGG, Pathways	SNARE interactions in vesicular transport	2.64242	0.318463	0.622648
GO, biological_process	cellular response to pheromone	2.64242	0.318463	0.622648
GO, biological_process	glutamine family amino acid catabolic process	2.64242	0.318463	0.622648
GO, biological_process	negative regulation of DNA replication	2.64242	0.318463	0.622648
GO, biological_process	negative regulation of DNA-templated DNA replication	2.64242	0.318463	0.622648
GO, biological_process	negative regulation of reproductive process	2.64242	0.318463	0.622648
GO, biological_process	p38MAPK cascade	2.64242	0.318463	0.622648
GO, biological_process	response to pheromone triggering conjugation with cellular fusion	2.64242	0.318463	0.622648
GO, biological_process	response to pheromone	2.64242	0.318463	0.622648
GO, cellular_component	transcription factor TFIID complex	2.64242	0.318463	0.622648
Local, Feats	Group Transporters	2.63068	0.000843766	0.022271
GO, biological_process	response to inorganic substance	2.56235	0.183052	0.508591
Local, Feats	Local Cell Adhesion	2.48699	0.33462	0.627586
GO, cellular_component	RNA polymerase III complex	2.48699	0.33462	0.627586
GO, biological_process	cellular response to starvation	2.48699	0.33462	0.627586
GO, biological_process	endonucleolytic cleavage of tricistronic rRNA transcript (SSU-rRNA	2.48699	0.33462	0.627586
GO, biological_process	maintenance of location in cell	2.48699	0.33462	0.627586
GO, biological_process	meiotic drive	2.48699	0.33462	0.627586
GO, biological_process	negative regulation of induction of conjugation with cellular fusion	2.48699	0.33462	0.627586
GO, biological_process	nitrogen cycle metabolic process	2.48699	0.33462	0.627586
GO, biological_process	positive regulation of DNA recombination	2.48699	0.33462	0.627586
GO, biological_process	signal transduction involved in positive regulation of conjugation with cellular fusion	2.48699	0.33462	0.627586
Local, Feats	Group Upreg at 18c Fc 1 short	2.46468	0.00231913	0.0528657
GO, biological_process	aspartate family amino acid biosynthetic process	2.41593	0.200296	0.528676
GO, biological_process	induction of conjugation with cellular fusion	2.41593	0.200296	0.528676
GO, biological_process	oxidative phosphorylation	2.34882	0.208989	0.539486
GO, biological_process	NADP metabolic process	2.34882	0.350397	0.627586
KEGG, Pathways	Steroid biosynthesis	2.34882	0.350397	0.627586
GO, biological_process	carbohydrate mediated signaling	2.34882	0.350397	0.627586
GO, biological_process	cellular response to carbohydrate stimulus	2.34882	0.350397	0.627586
GO, biological_process	cellular response to external stimulus	2.34882	0.350397	0.627586
GO, biological_process	cellular response to extracellular stimulus	2.34882	0.350397	0.627586
GO, biological_process	cellular response to glucose stimulus	2.34882	0.350397	0.627586
GO, biological_process	cellular response to hexose stimulus	2.34882	0.350397	0.627586
GO, biological_process	cellular response to monosaccharide stimulus	2.34882	0.350397	0.627586
GO, biological_process	cellular response to nutrient levels	2.34882	0.350397	0.627586
GO, biological_process	gene conversion	2.34882	0.350397	0.627586
GO, biological_process	glucose mediated signaling pathway	2.34882	0.350397	0.627586
GO, biological_process	hexose mediated signaling	2.34882	0.350397	0.627586
GO, biological_process	membrane fusion	2.34882	0.350397	0.627586
GO, biological_process	polyol metabolic process	2.34882	0.350397	0.627586
GO, biological_process	positive regulation of nuclear division	2.34882	0.350397	0.627586
GO, biological_process	response to carbohydrate	2.34882	0.350397	0.627586
GO, biological_process	response to glucose	2.34882	0.350397	0.627586
GO, biological_process	response to hexose	2.34882	0.350397	0.627586
GO, biological_process	response to monosaccharide	2.34882	0.350397	0.627586
GO, biological_process	response to starvation	2.34882	0.350397	0.627586
GO, biological_process	sugar mediated signaling pathway	2.34882	0.350397	0.627586
GO, biological_process	cellular carbohydrate biosynthetic process	2.28534	0.217721	0.548679
GO, biological_process	positive regulation of intracellular signal transduction	2.28534	0.217721	0.548679
GO, cellular_component	cell periphery	2.25989	0.000128894	0.00808006
GO, biological_process	inorganic ion transmembrane transport	2.24489	0.0509129	0.298629
GO, cellular_component	growing cell tip	2.2252	0.226485	0.558494
GO, biological_process	G protein-coupled receptor signaling pathway	2.2252	0.365801	0.640312
GO, biological_process	cellular divalent inorganic cation homeostasis	2.2252	0.365801	0.640312
GO, biological_process	endonucleolytic cleavage involved in rRNA processing	2.2252	0.365801	0.640312
GO, biological_process	glutamine family amino acid biosynthetic process	2.2252	0.365801	0.640312
GO, biological_process	negative regulation of TORC1 signaling	2.2252	0.365801	0.640312
GO, biological_process	nucleoside metabolic process	2.2252	0.365801	0.640312
GO, biological_process	pericentric heterochromatin formation	2.2252	0.365801	0.640312
GO, biological_process	homeostatic process	2.20202	0.076608	0.360741
Local, Feats	Local Translation	2.18683	0.157266	0.478139
GO, biological_process	cell wall macromolecule metabolic process	2.16814	0.235273	0.565897
GO, biological_process	ion transmembrane transport	2.13769	0.0249709	0.212253
GO, biological_process	positive regulation of cell communication	2.11394	0.244082	0.580128
GO, biological_process	positive regulation of signal transduction	2.11394	0.244082	0.580128
GO, biological_process	positive regulation of signaling	2.11394	0.244082	0.580128
KEGG, Pathways	Glycerolipid metabolism	2.11394	0.380843	0.652966
GO, cellular_component	P-body	2.11394	0.380843	0.652966
GO, biological_process	carbohydrate homeostasis	2.11394	0.380843	0.652966
GO, biological_process	cellular glucose homeostasis	2.11394	0.380843	0.652966
GO, biological_process	cellular lipid catabolic process	2.11394	0.380843	0.652966
GO, biological_process	glucose homeostasis	2.11394	0.380843	0.652966
GO, biological_process	lipid catabolic process	2.11394	0.380843	0.652966
GO, biological_process	negative regulation of TOR signaling	2.11394	0.380843	0.652966
GO, biological_process	cation homeostasis	2.07928	0.17464	0.489285
GO, biological_process	fungal-type cell wall organization or biogenesis	2.07928	0.17464	0.489285
GO, biological_process	TORC1 signaling	2.06238	0.252903	0.587181
GO, biological_process	ion transport	2.05681	0.0310067	0.250054
GO, biological_process	inorganic ion homeostasis	2.04575	0.180548	0.503028
GO, biological_process	ion homeostasis	2.01328	0.186511	0.515345
GO, cellular_component	side of membrane	2.01328	0.186511	0.515345
GO, biological_process	MAPK cascade	2.01328	0.261733	0.600976
KEGG, Pathways	Peroxisome	2.01328	0.395529	0.654647
GO, biological_process	RNA phosphodiester bond hydrolysis	2.01328	0.395529	0.654647
GO, biological_process	ascospore-type prospore membrane formation	2.01328	0.395529	0.654647
GO, biological_process	calcium ion transmembrane transport	2.01328	0.395529	0.654647
GO, biological_process	calcium ion transport	2.01328	0.395529	0.654647
GO, cellular_component	clathrin-coated vesicle	2.01328	0.395529	0.654647
GO, biological_process	maturation of SSU-rRNA from tricistronic rRNA transcript (SSU-rRNA	2.01328	0.395529	0.654647
GO, cellular_component	mitochondrial respirasome	2.01328	0.395529	0.654647
GO, cellular_component	respirasome	2.01328	0.395529	0.654647
GO, biological_process	sphingolipid biosynthetic process	2.01328	0.395529	0.654647
GO, biological_process	sulfur compound transport	2.01328	0.395529	0.654647
GO, biological_process	transmembrane transport	1.98803	0.0083093	0.120786
GO, biological_process	carboxylic acid catabolic process	1.96646	0.270566	0.604404
GO, biological_process	glutamine family amino acid metabolic process	1.96646	0.270566	0.604404
GO, biological_process	sulfur compound biosynthetic process	1.95133	0.198586	0.526936
GO, biological_process	chemical homeostasis	1.94385	0.150203	0.470793
GO, biological_process	cation transmembrane transport	1.92176	0.0923059	0.374829
GO, biological_process	purine-containing compound metabolic process	1.92176	0.118843	0.409619
GO, biological_process	cellular polysaccharide metabolic process	1.92176	0.279396	0.612045
GO, biological_process	negative regulation of transcription by RNA polymerase II	1.92176	0.279396	0.612045
GO, biological_process	glutamate metabolic process	1.92176	0.40987	0.668454
GO, biological_process	mRNA cleavage	1.92176	0.40987	0.668454
GO, biological_process	sphingolipid metabolic process	1.92176	0.40987	0.668454
GO, biological_process	cellular homeostasis	1.90017	0.159141	0.48223
GO, biological_process	anion transmembrane transport	1.89308	0.210845	0.539486
GO, biological_process	positive regulation of catabolic process	1.89308	0.210845	0.539486
GO, biological_process	positive regulation of cellular catabolic process	1.89308	0.210845	0.539486
GO, biological_process	organic acid metabolic process	1.88874	0.020111	0.202765
GO, biological_process	cation transport	1.87906	0.100134	0.391586
GO, biological_process	positive regulation of transcription by RNA polymerase II	1.87906	0.163682	0.489285
GO, biological_process	fungal-type cell wall biogenesis	1.87906	0.288219	0.615492
GO, biological_process	organic acid catabolic process	1.87906	0.288219	0.615492
Local, Feats	Expression early	1.86133	0.0180927	0.194079
GO, biological_process	purine ribonucleotide metabolic process	1.85841	0.16827	0.489285
GO, biological_process	positive regulation of macromolecule biosynthetic process	1.85433	0.13259	0.4418
GO, biological_process	export from cell	1.83821	0.297031	0.615492
KEGG, Pathways	Arginine and proline metabolism	1.83821	0.423872	0.673762
GO, cellular_component	endoribonuclease complex	1.83821	0.423872	0.673762
GO, biological_process	glycosyl compound metabolic process	1.83821	0.423872	0.673762
GO, biological_process	mating type switching	1.83821	0.423872	0.673762
GO, biological_process	membrane assembly	1.83821	0.423872	0.673762
GO, cellular_component	microbody	1.83821	0.423872	0.673762
GO, biological_process	mitotic recombination	1.83821	0.423872	0.673762
GO, cellular_component	peroxisome	1.83821	0.423872	0.673762
GO, biological_process	regulation of DNA-templated DNA replication	1.83821	0.423872	0.673762
GO, biological_process	anion transport	1.81195	0.229531	0.558494
GO, biological_process	carboxylic acid metabolic process	1.79274	0.0355658	0.278691
GO, biological_process	positive regulation of biosynthetic process	1.79147	0.14702	0.46959
GO, biological_process	positive regulation of cellular biosynthetic process	1.79147	0.14702	0.46959
GO, biological_process	purine nucleotide metabolic process	1.78016	0.187065	0.515456
Local, Feats	Local Unannotated mRNA	1.76899	0.0565582	0.316916
GO, biological_process	cytoplasmic translation	1.76529	0.00892246	0.127846
GO, biological_process	RNA destabilization	1.76162	0.314601	0.622648
GO, biological_process	aspartate family amino acid metabolic process	1.76162	0.314601	0.622648
GO, biological_process	mRNA destabilization	1.76162	0.314601	0.622648
GO, biological_process	positive regulation of reproductive process	1.76162	0.314601	0.622648
GO, biological_process	negative regulation of nuclear division	1.76162	0.437544	0.685713
GO, biological_process	nuclear-transcribed mRNA catabolic process	1.76162	0.437544	0.685713
GO, biological_process	regulation of DNA replication	1.76162	0.437544	0.685713
GO, biological_process	stress-activated MAPK cascade	1.76162	0.437544	0.685713
GO, biological_process	stress-activated protein kinase signaling cascade	1.76162	0.437544	0.685713
KEGG, Pathways	Biosynthesis of secondary metabolites	1.75552	0.0407466	0.283315
GO, biological_process	oxoacid metabolic process	1.75552	0.0407466	0.283315
GO, biological_process	nucleotide metabolic process	1.72566	0.134787	0.4418
GO, biological_process	positive regulation of mRNA catabolic process	1.72566	0.323352	0.627586
GO, biological_process	regulation of biological quality	1.71691	0.0947752	0.37722
GO, cellular_component	site of polarized growth	1.714	0.254896	0.590441
GO, biological_process	metal ion homeostasis	1.69115	0.332075	0.627586
GO, biological_process	cell fate commitment	1.69115	0.450893	0.698989
GO, cellular_component	endonuclease complex	1.69115	0.450893	0.698989
GO, biological_process	mating type determination	1.69115	0.450893	0.698989
GO, biological_process	sex determination	1.69115	0.450893	0.698989
GO, biological_process	TOR signaling	1.65799	0.340767	0.627586
GO, biological_process	positive regulation of RNA metabolic process	1.64723	0.157314	0.478139
GO, biological_process	positive regulation of DNA-templated transcription	1.64189	0.2265	0.558494
GO, biological_process	positive regulation of RNA biosynthetic process	1.64189	0.2265	0.558494
GO, biological_process	positive regulation of nucleic acid-templated transcription	1.64189	0.2265	0.558494
GO, biological_process	alpha-amino acid metabolic process	1.63871	0.189879	0.515884
GO, biological_process	nucleoside phosphate metabolic process	1.62611	0.164039	0.489285
GO, biological_process	cellular carbohydrate metabolic process	1.62611	0.280636	0.612045
GO, biological_process	negative regulation of DNA-templated transcription	1.62611	0.349424	0.627586
GO, biological_process	negative regulation of RNA biosynthetic process	1.62611	0.349424	0.627586
GO, biological_process	negative regulation of nucleic acid-templated transcription	1.62611	0.349424	0.627586
GO, biological_process	positive regulation of mRNA metabolic process	1.62611	0.349424	0.627586
Local, Feats	Group WTFs	1.62611	0.463928	0.71368
GO, biological_process	positive regulation of DNA metabolic process	1.62611	0.463928	0.71368
GO, biological_process	cellular chemical homeostasis	1.58545	0.2936	0.615492
GO, biological_process	negative regulation of nucleobase-containing compound metabolic process	1.58545	0.2936	0.615492
GO, biological_process	ribonucleotide metabolic process	1.58052	0.246971	0.581417
KEGG, Pathways	Alanine	1.56588	0.476655	0.726572
GO, biological_process	maintenance of location	1.56588	0.476655	0.726572
GO, biological_process	positive regulation of meiotic cell cycle	1.56588	0.476655	0.726572
GO, biological_process	regulation of DNA recombination	1.56588	0.476655	0.726572
GO, biological_process	regulation of response to stimulus	1.55437	0.219237	0.551113
Local, Feats	Type ncRNA	1.54901	0.00545804	0.101378
GO, biological_process	cell wall organization or biogenesis	1.54678	0.306605	0.62252
GO, biological_process	negative regulation of nitrogen compound metabolic process	1.54302	0.223543	0.558494
GO, biological_process	ribose phosphate metabolic process	1.53741	0.262585	0.600976
GO, cellular_component	RNA polymerase II transcription regulator complex	1.53741	0.375154	0.652966
GO, biological_process	positive regulation of response to stimulus	1.53741	0.375154	0.652966
GO, biological_process	nucleobase-containing small molecule metabolic process	1.53343	0.172387	0.489285
GO, biological_process	regulation of catabolic process	1.52815	0.313117	0.622648
GO, biological_process	regulation of cellular catabolic process	1.52815	0.313117	0.622648
GO, biological_process	regulation of cell communication	1.52356	0.267833	0.600976
GO, biological_process	regulation of signal transduction	1.52356	0.267833	0.600976
GO, biological_process	regulation of signaling	1.50996	0.2731	0.606016
GO, biological_process	cell wall biogenesis	1.50996	0.383641	0.654647
GO, biological_process	regulation of mRNA stability	1.50996	0.383641	0.654647
GO, biological_process	constitutive heterochromatin formation	1.50996	0.489081	0.736559
GO, biological_process	nicotinamide nucleotide metabolic process	1.50996	0.489081	0.736559
Local, Feats	Local Transport	1.50659	0.0647369	0.334183
GO, biological_process	regulation of transcription by RNA polymerase II	1.49659	0.166203	0.489285
GO, biological_process	negative regulation of macromolecule biosynthetic process	1.49659	0.278385	0.612045
GO, biological_process	positive regulation of nitrogen compound metabolic process	1.4947	0.188308	0.515884
GO, biological_process	regulation of DNA-templated transcription	1.48636	0.152135	0.473887
GO, biological_process	regulation of nucleic acid-templated transcription	1.48636	0.152135	0.473887
GO, biological_process	small molecule metabolic process	1.48607	0.0467799	0.283315
GO, biological_process	cellular cation homeostasis	1.48347	0.392079	0.654647
GO, biological_process	regulation of DNA metabolic process	1.48347	0.392079	0.654647
GO, biological_process	regulation of RNA stability	1.48347	0.392079	0.654647
GO, biological_process	regulation of RNA biosynthetic process	1.47484	0.157171	0.478139
GO, biological_process	alpha-amino acid biosynthetic process	1.47484	0.33267	0.627586
GO, biological_process	cellular detoxification	1.47484	0.33267	0.627586
GO, biological_process	cellular response to toxic substance	1.47484	0.33267	0.627586
GO, biological_process	reproduction of a single-celled organism	1.47484	0.33267	0.627586
GO, biological_process	reproductive process in single-celled organism	1.47484	0.33267	0.627586
KEGG, Pathways	Glycine	1.45789	0.501214	0.746981
KEGG, Pathways	Mitophagy - yeast	1.45789	0.501214	0.746981
KEGG, Pathways	RNA polymerase	1.45789	0.501214	0.746981
GO, biological_process	membrane biogenesis	1.45789	0.501214	0.746981
GO, biological_process	negative regulation of conjugation with cellular fusion	1.45789	0.501214	0.746981
GO, biological_process	regulation of cytoplasmic translation	1.45789	0.501214	0.746981
GO, biological_process	regulation of RNA metabolic process	1.44431	0.140262	0.458129
GO, biological_process	cellular ion homeostasis	1.43318	0.408798	0.668454
GO, biological_process	positive regulation of conjugation with cellular fusion	1.43318	0.408798	0.668454
GO, biological_process	regulation of mRNA catabolic process	1.43318	0.408798	0.668454
GO, biological_process	regulation of macromolecule biosynthetic process	1.42914	0.134367	0.4418
GO, biological_process	negative regulation of cellular metabolic process	1.42834	0.272435	0.606016
GO, biological_process	translation	1.4244	0.0559383	0.316582
GO, biological_process	negative regulation of cellular biosynthetic process	1.40929	0.31578	0.622648
GO, biological_process	negative regulation of RNA metabolic process	1.40929	0.417074	0.673762
GO, biological_process	negative regulation of cellular macromolecule biosynthetic process	1.40929	0.417074	0.673762
GO, biological_process	negative regulation of translation	1.40929	0.417074	0.673762
GO, cellular_component	mitochondrial intermembrane space	1.40929	0.513061	0.75788
GO, cellular_component	organelle envelope lumen	1.40929	0.513061	0.75788
GO, biological_process	pyridine nucleotide metabolic process	1.40929	0.513061	0.75788
GO, biological_process	transcription by RNA polymerase I	1.40929	0.513061	0.75788
GO, biological_process	peptide biosynthetic process	1.40504	0.0631249	0.334183
GO, biological_process	detoxification	1.39381	0.365201	0.640312
GO, biological_process	endomembrane system organization	1.39381	0.365201	0.640312
GO, biological_process	regulation of translation	1.39381	0.365201	0.640312
GO, biological_process	response to toxic substance	1.39381	0.365201	0.640312
GO, biological_process	regulation of cellular biosynthetic process	1.38619	0.156758	0.478139
GO, biological_process	regulation of nucleobase-containing compound metabolic process	1.38619	0.156758	0.478139
GO, biological_process	cellular response to chemical stimulus	1.38619	0.265135	0.600976
KEGG, Pathways	MAPK signaling pathway - yeast	1.38619	0.425292	0.674949
GO, biological_process	amide biosynthetic process	1.38323	0.066837	0.334183
GO, biological_process	positive regulation of cellular metabolic process	1.38295	0.242942	0.580128
GO, biological_process	regulation of biosynthetic process	1.3712	0.165356	0.489285
GO, biological_process	peptide metabolic process	1.36784	0.0794046	0.36984
Local, Feats	Promoter SP	1.36671	0.012295	0.1561
GO, biological_process	positive regulation of nucleobase-containing compound metabolic process	1.36383	0.277296	0.612045
GO, biological_process	negative regulation of biosynthetic process	1.36383	0.337359	0.627586
GO, biological_process	cellular response to organic substance	1.36383	0.43345	0.685713
GO, biological_process	negative regulation of protein metabolic process	1.36383	0.43345	0.685713
KEGG, Pathways	Basal transcription factors	1.36383	0.524628	0.771509
GO, biological_process	ascospore-type prospore assembly	1.36383	0.524628	0.771509
GO, biological_process	fatty acid metabolic process	1.36383	0.524628	0.771509
GO, biological_process	homologous recombination	1.34218	0.441546	0.689162
GO, biological_process	negative regulation of amide metabolic process	1.34218	0.441546	0.689162
GO, biological_process	amino acid biosynthetic process	1.33512	0.391051	0.654647
GO, biological_process	regulation of amide metabolic process	1.33512	0.391051	0.654647
GO, biological_process	regulation of nitrogen compound metabolic process	1.33404	0.176141	0.492115
GO, biological_process	alpha-amino acid catabolic process	1.32121	0.535922	0.779029
GO, biological_process	nuclear-transcribed mRNA catabolic process	1.32121	0.535922	0.779029
GO, cellular_component	prospore membrane	1.32121	0.535922	0.779029
GO, biological_process	protein localization to plasma membrane	1.32121	0.535922	0.779029
GO, biological_process	regulation of TORC1 signaling	1.32121	0.535922	0.779029
GO, cellular_component	sno(s)RNA-containing ribonucleoprotein complex	1.32121	0.535922	0.779029
GO, biological_process	cellular macromolecule biosynthetic process	1.30928	0.100459	0.391586
GO, biological_process	inorganic cation transmembrane transport	1.30759	0.403884	0.665182
GO, biological_process	regulation of intracellular signal transduction	1.30759	0.403884	0.665182
Local, Feats	Local Core Metabolism	1.3049	0.337464	0.627586
GO, biological_process	amide metabolic process	1.3035	0.110401	0.391586
GO, biological_process	regulation of mRNA metabolic process	1.30089	0.457547	0.70821
GO, biological_process	regulation of protein metabolic process	1.28118	0.41664	0.673762
KEGG, Pathways	Oxidative phosphorylation	1.28118	0.465449	0.714924
GO, biological_process	cellular metabolic compound salvage	1.28118	0.546949	0.786986
GO, cellular_component	oxidoreductase complex	1.28118	0.546949	0.786986
Local, Feats	Expression middle	1.27841	0.205261	0.539486
GO, biological_process	transcription by RNA polymerase II	1.27688	0.272868	0.606016
GO, biological_process	DNA-templated transcription	1.27416	0.245319	0.580318
GO, biological_process	nucleic acid-templated transcription	1.27416	0.245319	0.580318
Local, Feats	Local Meiosis	1.27018	0.313354	0.622648
GO, biological_process	positive regulation of macromolecule metabolic process	1.27018	0.313354	0.622648
GO, biological_process	regulation of primary metabolic process	1.26934	0.22397	0.558494
GO, biological_process	post-transcriptional regulation of gene expression	1.26836	0.422986	0.673762
GO, biological_process	regulation of cellular macromolecule biosynthetic process	1.26836	0.422986	0.673762
GO, biological_process	macromolecule biosynthetic process	1.25723	0.0833292	0.372354
GO, biological_process	RNA biosynthetic process	1.25355	0.26195	0.600976
GO, biological_process	negative regulation of cell communication	1.24349	0.481048	0.729941
GO, biological_process	negative regulation of signal transduction	1.24349	0.481048	0.729941
GO, biological_process	negative regulation of signaling	1.24349	0.481048	0.729941
GO, biological_process	amino acid catabolic process	1.24349	0.557716	0.795717
GO, biological_process	regulation of nuclear division	1.24349	0.557716	0.795717
GO, biological_process	transition metal ion homeostasis	1.24349	0.557716	0.795717
GO, biological_process	regulation of cellular metabolic process	1.24069	0.248518	0.581417
GO, biological_process	negative regulation of response to stimulus	1.20797	0.496367	0.746411
KEGG, Pathways	Cysteine and methionine metabolism	1.20797	0.568229	0.806129
Local, Feats	Local Pombe Specific	1.19657	0.386537	0.654647
Local, Feats	Local Energy Production	1.19375	0.304265	0.619021
GO, biological_process	regulation of conjugation with cellular fusion	1.19095	0.503919	0.748786
GO, biological_process	regulation of reproductive process	1.19095	0.503919	0.748786
GO, biological_process	positive regulation of metabolic process	1.18856	0.375313	0.652966
GO, biological_process	small molecule biosynthetic process	1.18381	0.379223	0.652966
GO, biological_process	cleavage involved in rRNA processing	1.17441	0.578493	0.812164
GO, biological_process	regulation of TOR signaling	1.17441	0.578493	0.812164
GO, biological_process	biosynthetic process	1.1708	0.129928	0.4418
Local, Feats	Local Transcription	1.1708	0.362167	0.640312
GO, biological_process	negative regulation of macromolecule metabolic process	1.16977	0.390965	0.654647
GO, biological_process	amino acid metabolic process	1.15516	0.436588	0.685713
KEGG, Pathways	Metabolic pathways	1.15481	0.294381	0.615492
GO, biological_process	response to chemical	1.15306	0.420629	0.673762
GO, biological_process	conjugation with cellular fusion	1.15306	0.484991	0.734813
GO, biological_process	organic substance biosynthetic process	1.15044	0.163078	0.489285
GO, cellular_component	cell pole	1.15044	0.460669	0.710848
GO, cellular_component	cell tip	1.15044	0.460669	0.710848
GO, biological_process	cellular nitrogen compound biosynthetic process	1.14815	0.210191	0.539486
GO, biological_process	positive regulation of cellular process	1.14267	0.389433	0.654647
GO, cellular_component	heterochromatin	1.14267	0.526134	0.771509
GO, cellular_component	nuclear DNA-directed RNA polymerase complex	1.14267	0.526134	0.771509
GO, biological_process	RNA-mediated gene silencing	1.14267	0.588514	0.812164
GO, biological_process	RNA-mediated heterochromatin formation	1.14267	0.588514	0.812164
GO, biological_process	cellular alcohol biosynthetic process	1.14267	0.588514	0.812164
GO, biological_process	cellular alcohol metabolic process	1.14267	0.588514	0.812164
GO, biological_process	cellular lipid biosynthetic process	1.14267	0.588514	0.812164
GO, biological_process	ergosterol biosynthetic process	1.14267	0.588514	0.812164
GO, biological_process	ergosterol metabolic process	1.14267	0.588514	0.812164
GO, biological_process	phytosteroid biosynthetic process	1.14267	0.588514	0.812164
GO, biological_process	phytosteroid metabolic process	1.14267	0.588514	0.812164
GO, biological_process	positive regulation of organelle organization	1.14267	0.588514	0.812164
GO, biological_process	proton transmembrane transport	1.14267	0.588514	0.812164
GO, biological_process	secondary alcohol biosynthetic process	1.14267	0.588514	0.812164
GO, biological_process	steroid biosynthetic process	1.14267	0.588514	0.812164
GO, biological_process	sterol biosynthetic process	1.14267	0.588514	0.812164
GO, cellular_component	membrane	1.13912	0.265374	0.600976
GO, biological_process	regulation of gene expression	1.13325	0.360739	0.640312
Local, Feats	Complex None	1.11841	3.16966e-05	0.00317917
GO, biological_process	negative regulation of metabolic process	1.1126	0.441806	0.689162
GO, cellular_component	DNA-directed RNA polymerase complex	1.1126	0.540569	0.783513
GO, biological_process	alcohol metabolic process	1.1126	0.540569	0.783513
GO, biological_process	maturation of 5.8S rRNA from tricistronic rRNA transcript (SSU-rRNA	1.1126	0.598299	0.820921
GO, biological_process	maturation of 5.8S rRNA	1.1126	0.598299	0.820921
GO, biological_process	sterol metabolic process	1.1126	0.598299	0.820921
GO, biological_process	cellular biosynthetic process	1.10982	0.243973	0.580128
Local, Feats	Promoter unclassified	1.10949	0.134632	0.4418
GO, biological_process	regulation of macromolecule metabolic process	1.09815	0.397704	0.657162
GO, biological_process	heterochromatin formation	1.09815	0.547673	0.786986
GO, biological_process	nucleic acid phosphodiester bond hydrolysis	1.09815	0.547673	0.786986
GO, biological_process	organonitrogen compound biosynthetic process	1.08924	0.345181	0.627586
Local, Feats	Local Unannotated transcript	1.08686	0.300659	0.615492
GO, biological_process	heterochromatin organization	1.08407	0.554701	0.795717
GO, biological_process	response to nitrogen compound	1.08407	0.607852	0.82949
GO, cellular_component	RNA polymerase complex	1.07035	0.561651	0.799058
GO, biological_process	organophosphate metabolic process	1.06457	0.488167	0.736559
GO, biological_process	phosphate-containing compound metabolic process	1.06457	0.488167	0.736559
GO, biological_process	sulfur compound metabolic process	1.05697	0.543681	0.786886
GO, biological_process	pyridine-containing compound metabolic process	1.05697	0.617179	0.83766
GO, biological_process	secondary alcohol metabolic process	1.05697	0.617179	0.83766
GO, biological_process	regulation of metabolic process	1.04947	0.466174	0.714942
GO, cellular_component	transcription regulator complex	1.04392	0.57532	0.812164
GO, biological_process	sexual reproduction	1.03119	0.546734	0.786986
GO, biological_process	cell differentiation	1.03119	0.582037	0.812164
GO, cellular_component	mating projection tip	1.03119	0.626286	0.847726
GO, biological_process	steroid metabolic process	1.03119	0.626286	0.847726
GO, biological_process	negative regulation of gene expression	1.01877	0.588677	0.812164
Local, Feats	Has_3p_hairpin no	1.01844	0.280477	0.612045
Local, Feats	Special none	1.01145	0.149302	0.46959
GO, biological_process	phosphorus metabolic process	0.999836	0.555451	0.795717
Local, Feats	Local Unknown Fungal	0.994795	0.601724	0.824493
GO, biological_process	organonitrogen compound metabolic process	0.989804	0.558858	0.796214
Local, Feats	Promoter GB	0.986758	0.562757	0.799497
GO, cellular_component	ascospore-type prospore	0.983228	0.643859	0.861054
GO, cellular_component	cytoplasmic ribonucleoprotein granule	0.983228	0.643859	0.861054
GO, cellular_component	intracellular immature spore	0.983228	0.643859	0.861054
GO, cellular_component	ribonucleoprotein granule	0.983228	0.643859	0.861054
GO, biological_process	positive regulation of biological process	0.980694	0.5736	0.812164
GO, biological_process	carbohydrate derivative metabolic process	0.968217	0.591171	0.814484
GO, biological_process	membrane organization	0.960882	0.603045	0.825176
GO, biological_process	protein localization to cell periphery	0.960882	0.652335	0.867761
GO, biological_process	biological_process	0.959772	0.837752	1
GO, biological_process	catabolic process	0.959205	0.605112	0.826877
GO, biological_process	carboxylic acid biosynthetic process	0.953657	0.613915	0.836626
Local, Feats	Expression unclassified	0.947125	0.956394	1
GO, biological_process	cellular metabolic process	0.945629	0.742556	0.9305
Local, Feats	Expression late	0.944777	0.616455	0.83766
GO, biological_process	primary metabolic process	0.940225	0.756417	0.939023
KEGG, Pathways	Purine metabolism	0.939529	0.66061	0.874132
GO, biological_process	regulation of cellular response to stress	0.939529	0.66061	0.874132
GO, biological_process	regulation of response to stress	0.939529	0.66061	0.874132
GO, cellular_component	cellular_component	0.937613	0.84105	1
Local, Feats	Has_3p_hairpin yes	0.936327	0.640633	0.861054
GO, cellular_component	mitochondrial matrix	0.931251	0.62801	0.848914
GO, biological_process	organic hydroxy compound metabolic process	0.929204	0.638992	0.860281
GO, biological_process	metabolic process	0.927043	0.817291	0.98141
GO, biological_process	nucleobase-containing compound catabolic process	0.919104	0.638936	0.860281
GO, biological_process	organic acid biosynthetic process	0.919104	0.638936	0.860281
GO, biological_process	nuclear-transcribed mRNA catabolic process	0.919104	0.644933	0.861341
GO, cellular_component	histone deacetylase complex	0.919104	0.66869	0.881335
GO, biological_process	maturation of SSU-rRNA	0.919104	0.66869	0.881335
GO, cellular_component	plasma membrane region	0.919104	0.66869	0.881335
GO, biological_process	gene expression	0.916826	0.75111	0.935733
GO, cellular_component	cellular anatomical entity	0.909348	0.901258	1
GO, biological_process	cellular developmental process	0.909221	0.650796	0.866864
GO, biological_process	developmental process involved in reproduction	0.909221	0.650796	0.866864
GO, biological_process	cellular nitrogen compound metabolic process	0.900886	0.81777	0.98141
Local, Feats	Type rRNA	0.899549	0.676578	0.882462
GO, biological_process	cellular metal ion homeostasis	0.899549	0.676578	0.882462
GO, biological_process	negative regulation of organelle organization	0.899549	0.676578	0.882462
GO, cellular_component	pericentric heterochromatin	0.899549	0.676578	0.882462
GO, biological_process	reproductive process	0.896823	0.670641	0.882462
GO, biological_process	biological regulation	0.896823	0.740043	0.92899
GO, biological_process	negative regulation of gene expression	0.894789	0.659095	0.874132
GO, biological_process	reproduction	0.894789	0.678285	0.883311
GO, biological_process	nucleobase-containing compound biosynthetic process	0.892642	0.697411	0.895651
GO, biological_process	organic substance metabolic process	0.886866	0.907767	1
Local, Feats	Local Membrane Component	0.883877	0.679412	0.883311
Local, Feats	Type mRNA	0.883561	0.994447	1
GO, cellular_component	cell projection	0.880808	0.68428	0.883311
GO, biological_process	cellular component assembly involved in morphogenesis	0.880808	0.68428	0.883311
GO, biological_process	cellular component morphogenesis	0.880808	0.68428	0.883311
GO, cellular_component	mating projection	0.880808	0.68428	0.883311
GO, cellular_component	plasma membrane bounded cell projection	0.880808	0.68428	0.883311
GO, biological_process	regulation of meiotic cell cycle	0.880808	0.68428	0.883311
GO, biological_process	cellular nitrogen compound catabolic process	0.874734	0.672039	0.882462
GO, biological_process	aromatic compound catabolic process	0.868742	0.676584	0.882462
GO, biological_process	heterocycle catabolic process	0.868742	0.676584	0.882462
GO, biological_process	centromere complex assembly	0.862832	0.691799	0.890725
GO, biological_process	negative regulation of biological process	0.86088	0.727157	0.922046
GO, biological_process	protein metabolic process	0.859643	0.812184	0.979111
GO, biological_process	organic cyclic compound catabolic process	0.857002	0.685534	0.883793
GO, cellular_component	mitochondrion	0.850213	0.756461	0.939023
GO, biological_process	DNA-templated DNA replication maintenance of fidelity	0.845576	0.69914	0.896723
GO, biological_process	organic substance catabolic process	0.842207	0.759148	0.940031
GO, biological_process	cellular process	0.838278	0.996603	1
GO, biological_process	mRNA catabolic process	0.837204	0.694974	0.893665
GO, cellular_component	cytoplasm	0.830547	0.941404	1
GO, biological_process	response to organic substance	0.828996	0.700161	0.896886
GO, cellular_component	RNA polymerase II	0.828996	0.706308	0.903605
Local, Feats	hasAntisense Yes	0.828996	0.793189	0.961994
Local, Feats	Group Kinases	0.824952	0.720478	0.915893
GO, biological_process	nitrogen compound metabolic process	0.811779	0.975187	1
GO, biological_process	aromatic compound biosynthetic process	0.811635	0.807278	0.975542
GO, biological_process	organic cyclic compound biosynthetic process	0.810456	0.817636	0.98141
GO, biological_process	regulation of cellular process	0.807875	0.845273	1
GO, biological_process	membrane lipid biosynthetic process	0.797713	0.720137	0.915893
GO, biological_process	positive regulation of gene expression	0.797713	0.720137	0.915893
GO, biological_process	reciprocal homologous recombination	0.797713	0.720137	0.915893
GO, biological_process	reciprocal meiotic recombination	0.797713	0.720137	0.915893
GO, biological_process	heterocycle biosynthetic process	0.796347	0.826304	0.990183
GO, biological_process	transport	0.790258	0.875105	1
GO, biological_process	cellular macromolecule metabolic process	0.789123	0.932295	1
GO, biological_process	negative regulation of cellular process	0.785364	0.783273	0.956909
GO, biological_process	positive regulation of cellular component organization	0.782941	0.726808	0.922046
Local, Feats	Special mito	0.771042	0.797852	0.96648
GO, biological_process	ascospore formation	0.768705	0.73332	0.926347
GO, biological_process	cell development	0.768705	0.73332	0.926347
GO, biological_process	transcription initiation at RNA polymerase II promoter	0.768705	0.73332	0.926347
GO, biological_process	RNA phosphodiester bond hydrolysis	0.754978	0.739677	0.92899
GO, cellular_component	coated vesicle	0.754978	0.739677	0.92899
GO, biological_process	membrane lipid metabolic process	0.754978	0.739677	0.92899
GO, biological_process	negative regulation of intracellular signal transduction	0.754978	0.739677	0.92899
GO, biological_process	intracellular signal transduction	0.745001	0.791094	0.960614
GO, biological_process	lipid metabolic process	0.745001	0.791094	0.960614
GO, biological_process	regulation of biological process	0.743363	0.925342	1
GO, biological_process	sexual sporulation resulting in formation of a cellular spore	0.741733	0.745885	0.9305
GO, biological_process	sexual sporulation	0.741733	0.745885	0.9305
GO, biological_process	sporulation resulting in formation of a cellular spore	0.741733	0.745885	0.9305
GO, biological_process	sporulation	0.741733	0.745885	0.9305
GO, biological_process	ribosomal small subunit biogenesis	0.728945	0.751945	0.935733
GO, biological_process	epigenetic regulation of gene expression	0.728945	0.765389	0.943102
GO, biological_process	macromolecule metabolic process	0.727979	0.995322	1
GO, biological_process	establishment of localization	0.726596	0.939736	1
Local, Feats	Promoter DP	0.724779	0.88303	1
KEGG, Pathways	Ribosome biogenesis in eukaryotes	0.722714	0.769544	0.944741
Local, Feats	Special 18cHET	0.722714	0.769544	0.944741
GO, cellular_component	Golgi membrane	0.71659	0.757861	0.939598
GO, cellular_component	chromatin	0.711422	0.870257	1
GO, biological_process	RNA catabolic process	0.710568	0.777664	0.953542
GO, biological_process	signal transduction	0.709376	0.840498	1
GO, biological_process	carboxylic acid transmembrane transport	0.704646	0.763637	0.942101
GO, biological_process	organic acid transmembrane transport	0.704646	0.763637	0.942101
GO, biological_process	organic acid transport	0.704646	0.763637	0.942101
GO, biological_process	alcohol biosynthetic process	0.693095	0.769276	0.944741
GO, biological_process	signaling	0.689328	0.874968	1
GO, biological_process	localization	0.684514	0.971766	1
GO, biological_process	cell communication	0.684123	0.862356	1
GO, biological_process	autophagy	0.671092	0.780156	0.954264
GO, biological_process	process utilizing autophagic mechanism	0.671092	0.780156	0.954264
Local, Feats	Local mRNA Processing	0.66756	0.832936	0.996939
GO, biological_process	nucleobase-containing compound metabolic process	0.666762	0.990848	1
GO, biological_process	cellular catabolic process	0.6645	0.922649	1
GO, biological_process	metal ion transport	0.660606	0.785403	0.958345
GO, cellular_component	intracellular anatomical structure	0.653399	0.999995	1
KEGG, Pathways	Nucleocytoplasmic transport	0.650443	0.790526	0.960614
GO, biological_process	negative regulation of cellular component organization	0.650443	0.790526	0.960614
GO, biological_process	DNA recombination	0.650443	0.818005	0.98141
GO, biological_process	organic cyclic compound metabolic process	0.644836	0.995799	1
GO, biological_process	cellular aromatic compound metabolic process	0.639707	0.99558	1
GO, biological_process	heterocycle metabolic process	0.635337	0.996111	1
GO, biological_process	RNA metabolic process	0.6317	0.982265	1
GO, biological_process	response to stimulus	0.622663	0.966586	1
GO, biological_process	anatomical structure formation involved in morphogenesis	0.621747	0.805176	0.974176
GO, biological_process	organic hydroxy compound biosynthetic process	0.612736	0.80983	0.977448
GO, cellular_component	transferase complex	0.595476	0.854468	1
GO, biological_process	cellular lipid metabolic process	0.589937	0.88907	1
GO, cellular_component	mitochondrial membrane	0.589937	0.88907	1
GO, biological_process	developmental process	0.567501	0.872551	1
Local, Feats	Promoter MP	0.565224	0.946407	1
KEGG, Pathways	Meiosis - yeast	0.563717	0.835519	0.998839
Local, Feats	Local Chromosome Structure	0.549075	0.884183	1
GO, biological_process	DNA-templated transcription initiation	0.542036	0.847039	1
Local, Feats	Local Nucleic Acid Metabolism	0.542036	0.847039	1
GO, cellular_component	cytoplasmic vesicle	0.538583	0.890686	1
GO, biological_process	positive regulation of cell cycle process	0.535175	0.850698	1
GO, cellular_component	intracellular vesicle	0.535175	0.892778	1
GO, cellular_component	vesicle	0.535175	0.892778	1
GO, biological_process	chromatin organization	0.532926	0.925222	1
GO, biological_process	lipid biosynthetic process	0.528485	0.896851	1
GO, biological_process	cellular response to stress	0.525856	0.965478	1
GO, biological_process	nucleic acid metabolic process	0.525856	0.999156	1
GO, cellular_component	mitochondrial inner membrane	0.525202	0.898833	1
GO, cellular_component	mitochondrial envelope	0.524117	0.930288	1
GO, biological_process	response to stress	0.516856	0.969159	1
GO, biological_process	protein-DNA complex assembly	0.509383	0.864483	1
GO, biological_process	cellular response to stimulus	0.507853	0.99172	1
GO, cellular_component	organelle inner membrane	0.503319	0.911751	1
GO, cellular_component	chromosome	0.503319	0.988619	1
GO, biological_process	organic substance transport	0.50133	0.983401	1
GO, biological_process	protein-DNA complex subunit organization	0.485963	0.877003	1
GO, biological_process	meiotic cell cycle	0.484108	0.951217	1
GO, cellular_component	transferase complex	0.477726	0.971535	1
GO, biological_process	nitrogen compound transport	0.477187	0.982426	1
GO, biological_process	positive regulation of cell cycle	0.469764	0.885632	1
GO, cellular_component	Golgi apparatus	0.469764	0.930384	1
GO, cellular_component	nucleoplasm	0.462063	0.934427	1
GO, cellular_component	intracellular organelle lumen	0.459552	0.997349	1
GO, cellular_component	membrane-enclosed lumen	0.459552	0.997349	1
GO, cellular_component	organelle lumen	0.459552	0.997349	1
GO, cellular_component	intracellular membrane-bounded organelle	0.455787	1	1
GO, cellular_component	membrane-bounded organelle	0.45559	1	1
GO, biological_process	protein localization to membrane	0.454611	0.893659	1
GO, cellular_component	endosome	0.44504	0.898697	1
GO, cellular_component	intracellular organelle	0.44504	1	1
GO, cellular_component	organelle	0.444728	1	1
GO, cellular_component	cell division site	0.44271	0.944156	1
GO, biological_process	mRNA metabolic process	0.432889	0.972473	1
GO, biological_process	phospholipid metabolic process	0.410474	0.916583	1
Local, Feats	Local Signaling	0.410474	0.958832	1
GO, biological_process	chromatin remodeling	0.402655	0.962076	1
Local, Feats	Type antisense	0.400747	0.998142	1
GO, biological_process	regulation of organelle organization	0.398856	0.922449	1
GO, cellular_component	envelope	0.398856	0.982902	1
GO, cellular_component	organelle envelope	0.398856	0.982902	1
GO, cellular_component	fungal-type vacuole	0.395129	0.924312	1
GO, cellular_component	lytic vacuole	0.395129	0.924312	1
GO, cellular_component	storage vacuole	0.395129	0.924312	1
GO, biological_process	cellular component biogenesis	0.395129	0.999287	1
GO, biological_process	localization within membrane	0.39147	0.92613	1
GO, biological_process	tRNA processing	0.39147	0.92613	1
GO, cellular_component	catalytic complex	0.389069	0.99869	1
GO, biological_process	meiotic cell cycle process	0.375811	0.972199	1
GO, cellular_component	intracellular non-membrane-bounded organelle	0.370571	0.999994	1
GO, cellular_component	non-membrane-bounded organelle	0.370571	0.999994	1
GO, biological_process	macromolecule catabolic process	0.361357	0.991041	1
GO, biological_process	cellular component assembly	0.358295	0.996779	1
GO, biological_process	DNA-templated DNA replication	0.340958	0.949961	1
GO, biological_process	anatomical structure development	0.340958	0.949961	1
GO, biological_process	anatomical structure morphogenesis	0.340958	0.949961	1
GO, biological_process	negative regulation of cell cycle process	0.340958	0.949961	1
GO, biological_process	DNA replication	0.335546	0.952342	1
Local, Feats	Local DNA Replication	0.335546	0.952342	1
GO, cellular_component	intracellular protein-containing complex	0.330303	0.995389	1
GO, cellular_component	organelle membrane	0.327743	0.999586	1
GO, cellular_component	vacuole	0.317886	0.959823	1
GO, biological_process	meiosis I	0.313176	0.961737	1
GO, biological_process	negative regulation of cell cycle	0.313176	0.961737	1
GO, cellular_component	supramolecular complex	0.310873	0.96266	1
Local, Feats	Local Chromosome Maintenance	0.306368	0.96444	1
GO, cellular_component	cytosol	0.306368	0.990596	1
GO, biological_process	cellular component organization or biogenesis	0.304762	1	1
GO, cellular_component	chromosome	0.301991	0.966136	1
GO, cellular_component	endomembrane system	0.294626	0.999588	1
GO, biological_process	organonitrogen compound catabolic process	0.292587	0.992909	1
GO, biological_process	meiosis I cell cycle process	0.289581	0.970755	1
GO, cellular_component	nucleolus	0.289581	0.970755	1
GO, cellular_component	nucleus	0.283038	1	1
GO, biological_process	chromosome organization	0.277238	0.995005	1
Local, Feats	Local Catabolic Process	0.275731	0.999057	1
GO, cellular_component	nuclear chromosome	0.274538	0.975954	1
GO, biological_process	ncRNA metabolic process	0.271889	0.995624	1
GO, biological_process	meiotic nuclear division	0.271018	0.977103	1
GO, biological_process	rRNA processing	0.271018	0.977103	1
GO, biological_process	cellular component organization	0.267376	1	1
GO, biological_process	cellular macromolecule catabolic process	0.263419	0.996493	1
Local, Feats	Local Ribosome	0.26098	0.999461	1
GO, biological_process	rRNA metabolic process	0.257797	0.981179	1
GO, biological_process	tRNA metabolic process	0.257797	0.981179	1
GO, biological_process	regulation of cellular component organization	0.254691	0.98208	1
GO, biological_process	DNA metabolic process	0.250913	0.997545	1
GO, cellular_component	nuclear protein-containing complex	0.248334	0.999958	1
GO, cellular_component	mitochondrial protein-containing complex	0.241593	0.985631	1
GO, cellular_component	chromosomal region	0.238863	0.98632	1
GO, cellular_component	cytosolic ribosome	0.221355	0.990305	1
GO, biological_process	regulation of cell cycle process	0.220202	0.99054	1
GO, biological_process	regulation of cell cycle	0.210342	0.992422	1
GO, cellular_component	protein-containing complex	0.209994	1	1
GO, biological_process	cell cycle	0.205237	0.999972	1
GO, cellular_component	endoplasmic reticulum membrane	0.203263	0.993624	1
GO, biological_process	protein localization	0.203263	0.999593	1
GO, biological_process	cellular macromolecule localization	0.202776	0.999603	1
GO, biological_process	cellular localization	0.197873	0.999983	1
GO, cellular_component	endoplasmic reticulum subcompartment	0.195735	0.994767	1
GO, biological_process	modification-dependent macromolecule catabolic process	0.193054	0.995141	1
GO, cellular_component	nuclear outer membrane-endoplasmic reticulum membrane network	0.193054	0.995141	1
KEGG, Pathways	Ribosome	0.190445	0.995488	1
GO, cellular_component	nuclear lumen	0.185433	0.99984	1
GO, cellular_component	organelle subcompartment	0.180679	0.996648	1
GO, biological_process	macromolecule localization	0.169454	0.999942	1
GO, biological_process	ncRNA processing	0.165152	0.998058	1
GO, biological_process	ribosome biogenesis	0.156588	0.998629	1
GO, cellular_component	ribosome	0.15601	0.998663	1
GO, cellular_component	endoplasmic reticulum	0.154867	0.998728	1
GO, biological_process	organelle organization	0.154115	1	1
GO, biological_process	protein-containing complex assembly	0.152631	0.998849	1
GO, cellular_component	bounding membrane of organelle	0.151537	0.998905	1
Local, Feats	Local Mitosis	0.147313	0.999103	1
GO, biological_process	nuclear division	0.142353	0.999301	1
GO, biological_process	cell cycle process	0.141401	0.999995	1
GO, biological_process	organelle fission	0.140461	0.999368	1
GO, biological_process	intracellular protein transport	0.139075	0.999414	1
GO, biological_process	protein transport	0.137269	0.99947	1
GO, biological_process	protein-containing complex organization	0.133372	0.999577	1
GO, biological_process	establishment of protein localization	0.128118	0.999695	1
GO, biological_process	ribonucleoprotein complex biogenesis	0.126205	0.999731	1
Local, Feats	Special hetgenes	0.125085	0.99975	1
GO, biological_process	RNA processing	0.0945834	0.999984	1
GO, biological_process	intracellular transport	0.0941621	0.999985	1
GO, cellular_component	ribonucleoprotein complex	0.0842207	0.999996	1
GO, biological_process	establishment of localization in cell	0.0827374	0.999997	1
