# Supplementary material for: PhpCNF-Y transcription factor infiltrates heterochromatin to generate cryptic intron-containing transcripts crucial for small RNA production
Source: Nat Commun. 2025 Jan 2;16:268. doi: 10.1038/s41467-024-55736-3 (PMC11696164; doi:10.1038/s41467-024-55736-3)
Supplement: Supplementary file 6 — Supplementary Data 3 [file 41467_2024_55736_MOESM6_ESM.xlsx]

## Sheet: Php2
Supplementary Data 3. Mapping of PhpC component across the genome
type	name	description	syn	GoC	GoF	GoP	mmc
mRNA	SPAC1F8.08	Schizosaccharomyces pombe specific protein		integral component of membrane	molecular_function	biological_process
mRNA	SPBC887.17	transmembrane transporter (predicted)		Golgi apparatus|integral component of membrane	transmembrane transporter activity	transmembrane transport
mRNA	mrpl31	mitochondrial ribosomal protein subunit L31 (predicted)		mitochondrial large ribosomal subunit|mitochondrion	structural constituent of ribosome	mitochondrial translation
mRNA	nep2	NEDD8 protease Nep2	mug120,pi021,SPACTOKYO_453.14c	cytoplasm|nucleus	NEDD8-specific protease activity	protein deneddylation
ncRNA	SPNCRNA.362
mRNA	isp7	2-OG-Fe(II) oxygenase superfamily protein		nucleus|cytosol	oxidoreductase activity	TOR signaling|positive regulation of L-arginine import across plasma membrane|negative regulation of L-proline import across plasma membrane
ncRNA	SPNCRNA.1157
mRNA	isu1	mitochondrial iron-sulfur cluster assembly scaffold protein Isu1		mitochondrial matrix|mitochondrion	iron ion binding|iron-sulfur cluster binding|iron-sulfur transferase activity|2 iron, 2 sulfur cluster binding|protein binding	iron-sulfur cluster assembly|[2Fe-2S] cluster assembly
ncRNA	SPNCRNA.88
mRNA	SPBC409.08	spermine family transmembrane transporter (predicted)		plasma membrane|integral component of membrane	spermine transmembrane transporter activity	spermine transmembrane transport
mRNA	SPCC2H8.02	inorganic phosphate transmembrane transporter (predicted)		integral component of plasma membrane|endoplasmic reticulum|Golgi apparatus	inorganic phosphate transmembrane transporter activity	phosphate ion transmembrane transport
mRNA	SPAC1F12.10c	NADPH-hemoprotein reductase (predicted)	SPAC1F12.10	nucleus|cytosol	heme binding|NADPH-hemoprotein reductase activity|metal ion binding	heme metabolic process
ncRNA	SPNCRNA.989
mRNA	mcp7	meiosis specific coiled-coil protein Mcp7	mnd1,mug32	nuclear chromatin|nucleus|cytosol	protein binding	reciprocal meiotic recombination
ncRNA	SPNCRNA.255
mRNA	fyu1	UTP-glucose-1-phosphate uridylyltransferase Fyu1		nucleus|cytosol	UTP:glucose-1-phosphate uridylyltransferase activity|metal ion binding	UDP-glucose metabolic process
mRNA	pho1	acid phosphatase Pho1		fungal-type cell wall|endoplasmic reticulum|extracellular region|cytoplasm|cell wall-bounded periplasmic space|intracellular|membrane	acid phosphatase activity	organophosphate catabolic process|cellular response to phosphate starvation
mRNA	mae1	malic acid transport protein Mae1		endoplasmic reticulum|integral component of membrane	malate:proton symporter activity|succinate:proton symporter activity|malonate(1-) transmembrane transporter activity|malate transmembrane transporter activity|succinate transmembrane transporter activity	succinate transmembrane transport|proton transmembrane transport|malate import across plasma membrane|succinate import across plasma membrane|malonic acid import across plasma membrane
tRNA	SPBTRNAGLN.03			cytoplasm	CAG codon-amino acid adaptor activity	cytoplasmic translational elongation
ncRNA	SPNCRNA.1314
mRNA	eca39	branched chain amino acid aminotransferase Eca39	SPBC582.12c	mitochondrial matrix|nucleus|cytosol	L-isoleucine transaminase activity|L-leucine transaminase activity|L-valine transaminase activity|pyridoxal phosphate binding	isoleucine biosynthetic process|leucine biosynthetic process|valine biosynthetic process
mRNA	SPBC31F10.10c	zf-MYND type zinc finger protein		cell division site|nucleus|cytosol|mitotic spindle pole body	metal ion binding	biological_process	MUB1-RAD6-UBR2 ubiquitin ligase complex
mRNA	hem1	5-aminolevulinate synthase Hem1		mitochondrial matrix|mitochondrion	transaminase activity|5-aminolevulinate synthase activity	protoporphyrinogen IX biosynthetic process|heme biosynthetic process
tRNA	SPATRNAVAL.01			cytoplasm	GUG codon-amino acid adaptor activity	cytoplasmic translational elongation
tRNA	SPBTRNAPHE.03			cytoplasm	UUC codon-amino acid adaptor activity	cytoplasmic translational elongation
tRNA	SPBTRNAGLU.08			cytoplasm	GAG codon-amino acid adaptor activity	cytoplasmic translational elongation
mRNA	SPAC1F8.04c	hydrolase (predicted)		nucleus|cytosol	hydrolase activity, acting on carbon-nitrogen (but not peptide) bonds|metal ion binding	biological_process
ncRNA	SPNCRNA.284
mRNA	pmc1	vacuolar calcium transporting P-type ATPase P2 type, Pmc1		integral component of fungal-type vacuolar membrane	calcium-transporting ATPase activity|ATP binding|calcium ion binding	calcium ion transmembrane transport|cellular calcium ion homeostasis
mRNA	dsd1	dihydroceramide delta-4 desaturase	SDCB3B8.07c	integral component of membrane|endoplasmic reticulum	sphingolipid delta-4 desaturase activity	sphingosine biosynthetic process|sphingolipid biosynthetic process
mRNA	rcf2	cytochrome c oxidase assembly protein Rcf2		integral component of mitochondrial inner membrane|mitochondrion	molecular_function	mitochondrial respiratory chain complex IV assembly
mRNA	fbp1	fructose-1,6-bisphosphatase Fbp1	SPBC660.04c	nucleus|cytosol	metal ion binding|fructose 1,6-bisphosphate 1-phosphatase activity	gluconeogenesis|cellular response to glucose starvation
tRNA	SPATRNASER.03			cytoplasm	UCA codon-amino acid adaptor activity	cytoplasmic translational elongation
tRNA	SPBTRNATHR.07			cytoplasm	ACU codon-amino acid adaptor activity	cytoplasmic translational elongation
mRNA	SPAC6B12.07c	ubiquitin-protein ligase E3 (predicted)		cytosol	ubiquitin protein ligase activity|zinc ion binding	proteasome-mediated ubiquitin-dependent protein catabolic process|protein modification by small protein conjugation or removal
tRNA	SPATRNACYS.01			cytoplasm	UGC codon-amino acid adaptor activity	cytoplasmic translational elongation
tRNA	SPATRNALEU.03			cytoplasm	CUA codon-amino acid adaptor activity	cytoplasmic translational elongation
mRNA	prr1	transcription factor Prr1		nucleus|nuclear chromatin|RNA polymerase II transcription factor complex	protein binding|phosphorelay response regulator activity|RNA polymerase II proximal promoter sequence-specific DNA binding|proximal promoter DNA-binding transcription activator activity, RNA polymerase II-specific	regulation of conjugation with cellular fusion by regulation of transcription from RNA polymerase II promoter|phosphorelay signal transduction system|positive regulation of induction of conjugation with cellular fusion by regulation of transcription from RNA polymerase II promoter|regulation of transcription from RNA polymerase II promoter in response to oxidative stress|positive regulation of tr…
feat	IR-R
tRNA	SPATRNATHR.02			cytoplasm	ACU codon-amino acid adaptor activity	cytoplasmic translational elongation
mRNA	wtf16	wtf element Wtf16		fungal-type vacuole|integral component of membrane	molecular_function	negative regulation of ascospore formation
mRNA	frp1	ferric-chelate reductase Frp1		plasma membrane|integral component of membrane|endoplasmic reticulum	iron ion binding|flavin adenine dinucleotide binding|ferric-chelate reductase (NADPH) activity|ferric-chelate reductase activity	copper ion transmembrane transport|iron assimilation by reduction and transport|cellular response to iron ion starvation
tRNA	SPCTRNAGLY.11			cytoplasm	GGC codon-amino acid adaptor activity	cytoplasmic translational elongation
tRNA	SPATRNAPRO.03			cytoplasm	CCU codon-amino acid adaptor activity	cytoplasmic translational elongation
tRNA	SPBTRNAGLY.03			cytoplasm	GGC codon-amino acid adaptor activity	cytoplasmic translational elongation
mRNA	dps1	decaprenyl diphosphate synthase subunit Dps1	dps,SPBPJ694.01	decaprenyl diphosphate synthase complex|mitochondrial inner membrane|mitochondrion	di-trans,poly-cis-decaprenylcistransferase activity|metal ion binding	ubiquinone biosynthetic process|farnesyl diphosphate biosynthetic process, mevalonate pathway	decaprenyl diphosphate synthase complex
ncRNA	SPNCRNA.1424
tRNA	SPBTRNATRP.02			cytoplasm	CCA codon-amino acid adaptor activity	cytoplasmic translational elongation
tRNA	SPCTRNALYS.10			cytoplasm	AAG codon-amino acid adaptor activity	cytoplasmic translational elongation
ncRNA	SPNCRNA.213
tRNA	SPATRNATHR.01			cytoplasm	ACU codon-amino acid adaptor activity	cytoplasmic translational elongation
tRNA	SPATRNAPRO.01			cytoplasm	CCA codon-amino acid adaptor activity	cytoplasmic translational elongation
tRNA	SPCTRNALYS.12			cytoplasm	AAG codon-amino acid adaptor activity	cytoplasmic translational elongation
mRNA	srk1	MAPK-activated protein kinase Srk1	mkp1	cytoplasm|ascospore-type prospore|nucleolus|nucleus	protein binding|ATP binding|protein serine/threonine kinase activity	signaling|negative regulation of G2/M transition of mitotic cell cycle|cellular response to osmotic stress|negative regulation of protein localization to nucleus|positive regulation of protein binding|negative regulation of induction of conjugation with cellular fusion|cellular response to oxidative stress
tRNA	SPATRNAALA.04			cytoplasm	GCU codon-amino acid adaptor activity	cytoplasmic translational elongation
tRNA	SPBTRNALYS.09			cytoplasm	AAG codon-amino acid adaptor activity	cytoplasmic translational elongation
ncRNA	SPNCRNA.679
antisense	meu10-antisense-1
tRNA	SPATRNAASP.02			cytoplasm	GAC codon-amino acid adaptor activity	cytoplasmic translational elongation
mRNA	dad5	DASH complex subunit Dad5	hos3,hsk3	DASH complex|nucleus|cytosol	molecular_function	mitotic sister chromatid biorientation|attachment of spindle microtubules to kinetochore involved in homologous chromosome segregation
tRNA	SPBTRNAMET.06			cytoplasm	CAU codon-amino acid adaptor activity	cytoplasmic translation
tRNA	SPATRNALYS.05			cytoplasm	AAG codon-amino acid adaptor activity	cytoplasmic translational elongation
mRNA	ssa1	heat shock protein Ssa1 (predicted)	hsp70	cytosol	ATPase activity|unfolded protein binding|ATP binding	protein refolding|cytoplasmic translation
mRNA	urg2	uracil phosphoribosyltransferase (predicted)		nucleus|cytosol	uracil phosphoribosyltransferase activity	pyrimidine nucleobase metabolic process|UMP salvage
ncRNA	SPNCRNA.876
tRNA	SPATRNASER.02			cytoplasm	UCU codon-amino acid adaptor activity	cytoplasmic translational elongation
mRNA	fio1	iron transport multicopper oxidase Fio1		endoplasmic reticulum|high-affinity iron permease complex	protein binding|copper ion binding|ferroxidase activity	ferrous iron import across plasma membrane|iron assimilation by reduction and transport
mRNA	SPAC3H5.11	NAD/NADH kinase (predicted)		nucleus|cytosol	NAD+ kinase activity|NADH kinase activity	NADP biosynthetic process|NAD metabolic process
mRNA	wtf21	wtf element Wtf21	wtf3	fungal-type vacuole|integral component of membrane	molecular_function	negative regulation of ascospore formation
mRNA	SPBPB7E8.01	Schizosaccharomyces specific protein, predicted GPI anchor	SPBP7E8.01	anchored component of external side of plasma membrane	molecular_function	biological_process
tRNA	SPCTRNAARG.11			cytoplasm	CGU codon-amino acid adaptor activity	cytoplasmic translational elongation
mRNA	pdi4	protein disulfide isomerase (predicted)	SPAC959.06c	endoplasmic reticulum membrane|endoplasmic reticulum|integral component of membrane	protein disulfide isomerase activity	protein retention in ER lumen|ubiquitin-dependent ERAD pathway|polyamine metabolic process
feat	IR-L
tRNA	SPBTRNALEU.07			cytoplasm	CAA codon-amino acid adaptor activity	cytoplasmic translational elongation
ncRNA	SPNCRNA.911
mRNA	cdc18	MCM loader		nuclear pre-replicative complex|nuclear replication fork|nucleus|nuclear chromatin	ATP binding|DNA clamp loader activity|protein binding|protein serine/threonine kinase activity	mitotic pre-replicative complex assembly|regulation of protein localization to chromatin|positive regulation of DNA replication initiation|positive regulation of protein phosphorylation|mitotic DNA replication checkpoint
tRNA	SPBTRNALEU.08			cytoplasm	CUU codon-amino acid adaptor activity	cytoplasmic translational elongation
ncRNA	SPNCRNA.1391
ncRNA	SPNCRNA.549
mRNA	cox10	protoheme IX farnesyltransferase (predicted)		mitochondrial inner membrane|mitochondrion|integral component of membrane	protoheme IX farnesyltransferase activity	heme a biosynthetic process
tRNA	SPATRNATHR.04			cytoplasm	ACG codon-amino acid adaptor activity	cytoplasmic translational elongation
mRNA	cdk11	serine/threonine protein kinase cdk11	ppk23	nucleus	protein serine/threonine kinase activity|ATP binding	regulation of transcription by RNA polymerase II|signaling
tRNA	SPBTRNATHR.06			cytoplasm	ACA codon-amino acid adaptor activity	cytoplasmic translational elongation
mRNA	rlp1	RecA family ATPase Rlp1		nucleus|cytosol	protein binding|ATPase activity	reciprocal meiotic recombination|recombinational repair|regulation of reciprocal meiotic recombination|double-strand break repair via homologous recombination|mitotic recombination
tRNA	SPCTRNASER.08			cytoplasm	UCU codon-amino acid adaptor activity	cytoplasmic translational elongation
ncRNA	SPNCRNA.945
mRNA	tef3	translation elongation factor eEF3		cytosol	ATP binding|ATPase activity|translation elongation factor activity	cytoplasmic translational elongation
mRNA	tma108	M1 aminopeptidase, nascent chain-associated protein (predicted)	ape1,ape2	cytosol|fungal-type vacuole lumen|NVT complex|multivesicular body	metalloaminopeptidase activity|zinc ion binding|protein binding	protein processing|protein localization by the NVT pathway
tRNA	SPATRNALYS.02			cytoplasm	AAA codon-amino acid adaptor activity	cytoplasmic translational elongation
tRNA	SPCTRNAPHE.05			cytoplasm	UUC codon-amino acid adaptor activity	cytoplasmic translational elongation
tRNA	SPATRNALYS.01			cytoplasm	AAG codon-amino acid adaptor activity	cytoplasmic translational elongation
tRNA	SPBTRNALEU.09			cytoplasm	CUU codon-amino acid adaptor activity	cytoplasmic translational elongation
tRNA	SPBTRNALYS.06			cytoplasm	AAA codon-amino acid adaptor activity	cytoplasmic translational elongation
ncRNA	SPNCRNA.115
mRNA	SPAC2H10.01	transcription factor, zf-fungal binuclear cluster type (predicted)		nucleus|cytosol	RNA polymerase II proximal promoter sequence-specific DNA binding|zinc ion binding|transcription factor activity, RNA polymerase II proximal promoter sequence-specific DNA binding	regulation of transcription by RNA polymerase II
antisense	meu10-antisense-1
antisense	fta5-antisense-1
mRNA	gnd1	phosphogluconate dehydrogenase, decarboxylating		mitochondrion|cytosol	phosphogluconate dehydrogenase (decarboxylating) activity|NADP binding	pentose-phosphate shunt, oxidative branch|glycolytic process via Entner-Doudoroff Pathway|D-gluconate catabolic process
tRNA	SPATRNAVAL.03			cytoplasm	GUU codon-amino acid adaptor activity	cytoplasmic translational elongation
mRNA	SPBC409.08	spermine family transmembrane transporter (predicted)		plasma membrane|integral component of membrane	spermine transmembrane transporter activity	spermine transmembrane transport
tRNA	SPATRNASER.04			cytoplasm	UCU codon-amino acid adaptor activity	cytoplasmic translational elongation
ncRNA	SPNCRNA.477
tRNA	SPBTRNAGLY.09			cytoplasm	GGG codon-amino acid adaptor activity	cytoplasmic translational elongation
ncRNA	SPNCRNA.792
tRNA	SPBTRNAVAL.06			cytoplasm	AAC codon-amino acid adaptor activity	cytoplasmic translational elongation
mRNA	rpl2301	60S ribosomal protein L23	rpl23-1	cytosolic large ribosomal subunit|nucleus	structural constituent of ribosome	cytoplasmic translation	cytosolic large ribosomal subunit
antisense	rpl2702-antisense-1
ncRNA	snoR61			box C/D snoRNP complex	rRNA 2'-O-ribose methylation guide activity	snoRNA guided rRNA 2'-O-methylation
mRNA	SPAC11D3.19	Schizosaccharomyces pombe specific protein		integral component of membrane	molecular_function	biological_process
mRNA	hal3	thymidylate synthase/ flavoprotein fusion protein Hal3		cytosol	thymidylate synthase activity|FMN binding|phosphopantothenoylcysteine decarboxylase activity|phosphatase inhibitor activity	dTMP biosynthetic process|coenzyme A biosynthetic process|dTTP biosynthetic process|regulation of signal transduction
ncRNA	SPNCRNA.137
mRNA	mis16	kinetochore protein Mis16		nucleus|chromosome, centromeric region|condensed nuclear chromosome kinetochore|CENP-A recruiting complex	protein binding	kinetochore assembly|mitotic sister chromatid segregation|CENP-A containing chromatin organization	CENP-A recruiting complex
mRNA	SPBC577.03c	GCN5-related N-acetyltransferase (predicted)		nucleus|cytosol	N-acetyltransferase activity	biological_process
snoRNA	snR3			cellular_component	rRNA pseudouridylation guide activity	snoRNA guided rRNA pseudouridine synthesis
mRNA	map2	P-factor pheromone Map2		cell surface|extracellular region	protein binding|mating pheromone activity	pheromone-dependent signal transduction involved in conjugation with cellular fusion|cell-cell signaling|induction of conjugation upon nitrogen starvation|induction of conjugation with cellular fusion
ncRNA	SPNCRNA.780
snoRNA	snoR02			cellular_component	molecular_function	biological_process
mRNA	erm1	Endoplasmic Reticulum metallopeptidase Erm1 (predicted)	ppp61	integral component of endoplasmic reticulum membrane	peptidase activity|metal ion binding	biological_process
mRNA	adh1	alcohol dehydrogenase Adh1	adh	cellular_component	zinc ion binding|alcohol dehydrogenase (NAD) activity	ethanol biosynthetic process involved in glucose fermentation to ethanol
ncRNA	SPNCRNA.1609
antisense	SPBPB21E7.08-antisense-1
ncRNA	SPNCRNA.538
mRNA	shm1	serine hydroxymethyltransferase Shm1 (predicted)		cytoplasm	glycine hydroxymethyltransferase activity|pyridoxal phosphate binding	glycine metabolic process|L-serine metabolic process|tetrahydrofolate interconversion
ncRNA	SPNCRNA.472
mRNA	rps1802	40S ribosomal protein S18 (predicted)	rps18-2,SPCC825.06c	cytosolic small ribosomal subunit|nucleus|mitochondrion|cytosol	structural constituent of ribosome|rRNA binding	cytoplasmic translation|ribosome biogenesis	cytosolic small ribosomal subunit
mRNA	sib1	ferrichrome synthetase Sib1		cytosol	ligase activity, forming carbon-nitrogen bonds|peptidyl carrier protein activity|phosphopantetheine binding	ferrichrome biosynthetic process|cellular response to iron ion starvation
mRNA	SPAC2H10.01	transcription factor, zf-fungal binuclear cluster type (predicted)		nucleus|cytosol	RNA polymerase II proximal promoter sequence-specific DNA binding|zinc ion binding|transcription factor activity, RNA polymerase II proximal promoter sequence-specific DNA binding	regulation of transcription by RNA polymerase II
antisense	mis13-antisense-1
mRNA	cwf3	complexed with Cdc5 protein Cwf3	syf1	spliceosomal complex|U2-type prespliceosome|nucleus|cytosol|Prp19 complex|post-mRNA release spliceosomal complex	molecular_function	mRNA cis splicing, via spliceosome
mRNA	mug165	Clr6 histone deacetylase complex subunit Mug165		nucleus|nuclear chromatin|Clr6 histone deacetylase complex I''	molecular_function	histone H3-K9 deacetylation|chromatin organization	Clr6 histone deacetylase complex I
mRNA	SPAC22H12.03	mitochondrial hydrolase (predicted)		mitochondrion	palmitoyl-(protein) hydrolase activity	fatty acid metabolic process
ncRNA	SPNCRNA.1065
mRNA	meu22	amino acid transmembrane transporter, predicted Meu22		integral component of membrane	amino acid transmembrane transporter activity	L-lysine transmembrane transport|basic amino acid transmembrane transport
mRNA	hmt2	sulfide-quinone oxidoreductase	cad1	mitochondrion	FAD binding|sulfide:quinone oxidoreductase activity	cellular response to cadmium ion|regulation of sulfur metabolic process|phytochelatin biosynthetic process|cellular detoxification of cadmium ion|glutathione biosynthetic process|cellular sulfide ion homeostasis
mRNA	gga22	Golgi localized Arf binding gamma-adaptin ortholog Gga22		trans-Golgi network|Golgi apparatus|clathrin adaptor complex	molecular_function	intracellular protein transport|Golgi to vacuole transport
antisense	toe1-antisense-1
mRNA	obr1	ubiquitinated protein Uhp1	apt1,p25,uhp1	nucleus|cytosol|mating-type region heterochromatin	NAD(P)H dehydrogenase (quinone) activity|FMN binding|protein binding	chromatin silencing at silent mating-type cassette
mRNA	urg1	GTP cyclohydrolase II Urg1 (predicted)		nucleus|cytosol	GTP cyclohydrolase II activity|metal ion binding	riboflavin biosynthetic process
antisense	amt3-antisense-1
tRNA	SPCTRNAARG.08			cytoplasm	AGA codon-amino acid adaptor activity	cytoplasmic translational elongation
tRNA	SPATRNALYS.04			cytoplasm	AAG codon-amino acid adaptor activity	cytoplasmic translational elongation
ncRNA	SPNCRNA.139
mRNA	SPCPB16A4.07	Schizosaccharomyces specific protein	prl44,SPNCRNA.44	cellular_component	molecular_function	biological_process
tRNA	SPCTRNAGLN.06			cytoplasm	CAA codon-amino acid adaptor activity	cytoplasmic translational elongation
mRNA	rpl1701	60S ribosomal protein L17	rpl17,rpl17-1,SPCC2F12.04	cytosolic large ribosomal subunit|cytosol	structural constituent of ribosome	cytoplasmic translation	cytosolic large ribosomal subunit
ncRNA	SPNCRNA.1122
mRNA	lcf1	long-chain-fatty-acid-CoA ligase Lcf1		endoplasmic reticulum	ATP binding|decanoate-CoA ligase activity|myristoyl-CoA ligase activity|palmitoyl-CoA ligase activity|oleoyl-CoA ligase activity	long-chain fatty-acyl-CoA metabolic process|long-chain fatty acid metabolic process
mRNA	Tf2-11	retrotransposable element/transposon Tf2-type	SPBC8E4.11c,tf2-1	nucleus	RNA-directed DNA polymerase activity|aspartic-type endopeptidase activity|metal ion binding	DNA recombination|DNA integration
mRNA	SPAC922.03	deaminase (predicted)		nucleus|cytosol	1-aminocyclopropane-1-carboxylate deaminase activity|pyridoxal phosphate binding	nitrogen cycle metabolic process|cellular detoxification|amine catabolic process
mRNA	ckb2	CK2 family regulatory subunit Ckb2 (predicted)		UTP-C complex|protein kinase CK2 complex|nucleus	protein serine/threonine kinase inhibitor activity	regulation of transcription by RNA polymerase I|regulation of transcription by RNA polymerase III|signal transduction	protein kinase CK2 complex|UTP-C complex
ncRNA	SPNCRNA.1669
ncRNA	SPNCRNA.1669
ncRNA	SPNCRNA.1162
mRNA	SPBPB21E7.04c	human COMT ortholog 2	SPAPB21E7.04c	mitochondrion|fungal-type vacuole	O-methyltransferase activity|metal ion binding	biological_process
mRNA	atg20	autophagy associated sorting nexin Atg20 (predicted)		endosome|cytoplasm|phagophore assembly site membrane|phagophore assembly site	phosphatidylinositol-3-phosphate binding|protein binding	early endosome to Golgi transport|reticulophagy|autophagy of mitochondrion
mRNA	SPAPB24D3.06c	DUF1749 family protein		nucleus|cytosol	hydrolase activity	biological_process
antisense	SPAC2H10.02c-antisense-1
ncRNA	SPNCRNA.113
ncRNA	SPNCRNA.315
mRNA	mug116	Schizosaccharomyces pombe specific protein Mug116		mitochondrion|integral component of membrane	molecular_function	biological_process
ncRNA	SPBC18E5.15
antisense	cct5-antisense-1
ncRNA	SPNCRNA.766
mRNA	sut1	alpha-glucoside transmembrane transporter Sut1		fungal-type vacuole membrane|Golgi apparatus|integral component of plasma membrane	sucrose:proton symporter activity|maltose:proton symporter activity|raffinose:proton symporter activity|fructose:proton symporter activity|mannitol transmembrane transporter activity	sucrose import across plasma membrane|maltose import across plasma membrane
ncRNA	SPNCRNA.602
mRNA	SPBC25B2.03	zf-C3HC4 type zinc finger		fungal-type vacuole membrane|endoplasmic reticulum|Golgi apparatus	ubiquitin-like protein ligase activity	protein modification by small protein conjugation or removal
antisense	SPBPB21E7.08-antisense-1
mRNA	apc10	anaphase-promoting complex substrate recognition subunit Apc10	SPBC1E8.06	nucleus|cytosol|anaphase-promoting complex	protein binding	anaphase-promoting complex-dependent catabolic process|positive regulation of mitotic metaphase/anaphase transition
ncRNA	prl67
mRNA	fta4	Mis6-Sim4 complex subunit Fta4		Mis6-Sim4 complex|condensed nuclear chromosome kinetochore|cytoplasm	molecular_function	mitotic sister chromatid segregation
ncRNA	SPNCRNA.277
mRNA	SPBPB21E7.09	L-asparaginase (predicted)	SPAPB21E7.09	cell surface|cell wall	asparaginase activity	aspartate metabolic process|asparagine metabolic process
mRNA	SPBPB2B2.01	amino acid transmembrane transporter (predicted)		endoplasmic reticulum|integral component of membrane	amino acid transmembrane transporter activity	amino acid transmembrane transport
mRNA	SPBPB21E7.05	Schizosaccharomyces pombe specific protein	SPAPB21E7.05	cellular_component	molecular_function	biological_process

## Sheet: Php3
Supplementary Data 3. Mapping of PhpC component across the genome
type	name	description	syn	GoC	GoF	GoP	mmc
mRNA	SPCC794.16
mRNA	SPAC1F8.08	Schizosaccharomyces pombe specific protein		integral component of membrane	molecular_function	biological_process
mRNA	SPBC887.17	transmembrane transporter (predicted)		Golgi apparatus|integral component of membrane	transmembrane transporter activity	transmembrane transport
mRNA	plb1	phospholipase B homolog Plb1		extracellular region|nucleus|cytosol	lysophospholipase activity	phospholipid catabolic process|cellular response to osmotic stress
mRNA	SPAC9E9.01	dubious
mRNA	cta3	P-type ATPase, potassium exporting Cta3	SPBC24E9.06	integral component of membrane|fungal-type vacuole|plasma membrane	ATP binding|potassium-transporting ATPase activity|calcium-transporting ATPase activity	calcium ion transmembrane transport|ATP hydrolysis coupled ion transmembrane transport|ATP hydrolysis coupled cation transmembrane transport|proton transmembrane transport|potassium ion export across plasma membrane|sequestering of calcium ion
mRNA	sdh1	succinate dehydrogenase Sdh1 (predicted)		mitochondrial respiratory chain complex II, succinate dehydrogenase complex (ubiquinone)|mitochondrion	succinate dehydrogenase (ubiquinone) activity|flavin adenine dinucleotide binding	tricarboxylic acid cycle|mitochondrial electron transport, succinate to ubiquinone|succinate metabolic process
ncRNA	SPNCRNA.1607
mRNA	SPAC1834.13	dubious	SPAC1834.12
mRNA	alr2	alanine racemase Alr2 (predicted)	alr1	cellular_component	alanine racemase activity	alanine metabolic process
mRNA	isp7	2-OG-Fe(II) oxygenase superfamily protein		nucleus|cytosol	oxidoreductase activity	TOR signaling|positive regulation of L-arginine import across plasma membrane|negative regulation of L-proline import across plasma membrane
mRNA	fet4	iron/zinc ion transmembrane transporter (predicted)		integral component of plasma membrane|cell division site|Golgi apparatus|cell tip	iron ion transmembrane transporter activity	iron ion transmembrane transport|zinc ion import across plasma membrane|iron ion homeostasis
mRNA	hem13	coproporphyrinogen III oxidase Hem13 (predicted)		nucleus|cytosol	coproporphyrinogen oxidase activity	protoporphyrinogen IX biosynthetic process
mRNA	trx1	cytosolic thioredoxin Trx1		nucleus|cytosol|cytoplasm	antioxidant activity|protein binding|protein disulfide oxidoreductase activity	cellular response to reactive oxygen species|cellular detoxification of hydrogen peroxide|hydrogen peroxide catabolic process|cell redox homeostasis|positive regulation of cellular response to oxidative stress|L-methionine salvage from methionine sulphoxide|sulfate assimilation, phosphoadenylyl sulfate reduction by phosphoadenylyl-sulfate reductase (thioredoxin)
mRNA	but1	neddylation pathway protein But1	mug107,prx,SPAC27D7.12	nucleus|cytosol	protein binding|thioredoxin peroxidase activity	hydrogen peroxide catabolic process|cellular detoxification of hydrogen peroxide
mRNA	dak2	dihydroxyacetone kinase Dak2		cytoplasm|cytosol	glycerone kinase activity|ATP binding|triokinase activity	glycerol metabolic process
mRNA	SPBC409.08	spermine family transmembrane transporter (predicted)		plasma membrane|integral component of membrane	spermine transmembrane transporter activity	spermine transmembrane transport
mRNA	hem1	5-aminolevulinate synthase Hem1		mitochondrial matrix|mitochondrion	transaminase activity|5-aminolevulinate synthase activity	protoporphyrinogen IX biosynthetic process|heme biosynthetic process
mRNA	SPAC56F8.15	Schizosaccharomyces pombe specific protein		endoplasmic reticulum|integral component of membrane	molecular_function	biological_process
mRNA	dfr1	dihydrofolate reductase/ serine hydrolase family fusion protein Dfr1		cytosol	dihydrofolate reductase activity|ATP binding	tetrahydrofolate biosynthetic process|dihydrofolate metabolic process
antisense	eta2-antisense-4
mRNA	sir1	sulfite reductase beta subunit Sir1	SPAC4C5.05c	sulfite reductase complex (NADPH)|cytosol	sulfite reductase (NADPH) activity|FMN binding|heme binding|metal ion binding|4 iron, 4 sulfur cluster binding	sulfate assimilation|hydrogen sulfide biosynthetic process	sulfite reductase complex (NADPH)
ncRNA	SPNCRNA.122
tRNA	SPCTRNAASP.08			cytoplasm	GAC codon-amino acid adaptor activity	cytoplasmic translational elongation
ncRNA	SPNCRNA.1314
ncRNA	SPNCRNA.996
antisense	cwf4-antisense-1
mRNA	eca39	branched chain amino acid aminotransferase Eca39	SPBC582.12c	mitochondrial matrix|nucleus|cytosol	L-isoleucine transaminase activity|L-leucine transaminase activity|L-valine transaminase activity|pyridoxal phosphate binding	isoleucine biosynthetic process|leucine biosynthetic process|valine biosynthetic process
ncRNA	SPNCRNA.253
mRNA	rli1	iron-sulfur ATPase involved in ribosome biogenesis and translation Rli1 (predicted)		nucleus|cytosol	ATPase activity|iron-sulfur cluster binding|ribosome binding|ATP binding	ribosomal large subunit biogenesis|cytoplasmic translational initiation
mRNA	aif1	apoptosis-inducing factor homolog Aif1 (predicted)	SPAC29A4.01c	nucleus|mitochondrial inner membrane|cytosol	oxidoreductase activity, acting on a sulfur group of donors, NAD(P) as acceptor|metal ion binding|flavin adenine dinucleotide binding|2 iron, 2 sulfur cluster binding	apoptotic process
mRNA	SPAPB18E9.05c	Schizosaccharomyces pombe specific protein		endoplasmic reticulum|integral component of membrane	molecular_function	biological_process
mRNA	SPBC18E5.07	DUF3210 family protein		cytosol	molecular_function	regulation of actin filament organization
ncRNA	SPAC212.09c
ncRNA	SPBCPT2R1.07c
mRNA	chs2	chitin synthase homolog Chs2	SPBC1734.17	division septum|cell division site|integral component of membrane|actomyosin contractile ring	protein binding|chitin synthase activity	division septum assembly|chitin biosynthetic process
antisense	SPBC1685.12c-antisense-1
mRNA	ppr5	mitochondrial PPR repeat protein Ppr5	SPAC12B10.18	cytoplasm|mitochondrion|integral component of mitochondrial membrane	molecular_function	mitochondrial gene expression
mRNA	erg5	C-22 sterol desaturase Erg5	cyp61	endoplasmic reticulum	C-22 sterol desaturase activity|protein binding|metal ion binding	ergosterol biosynthetic process
mRNA	SPAC27E2.14	Schizosaccharomyces pombe specific protein		cellular_component	molecular_function	biological_process
mRNA	tlh2	RecQ type DNA helicase Tlh1		nuclear chromosome, telomeric region|nucleus	ATP-dependent 3'-5' DNA helicase activity|ATP binding|zinc ion binding	telomere maintenance via recombination
ncRNA	meu3
mRNA	tlh1	RecQ type DNA helicase		nucleus|nuclear chromosome, telomeric region	ATP-dependent 3'-5' DNA helicase activity|ATP binding|zinc ion binding	telomere maintenance via recombination
mRNA	tcb1	tricalbin, C2 domain protein (phospholipid binding) ER-plasma membrane tethering protein Tcb1 (predicted)	SPCP31B10.09	cortical endoplasmic reticulum|plasma membrane|integral component of membrane	phospholipid binding	endoplasmic reticulum-plasma membrane tethering
mRNA	agn2	glucan endo-1,3-alpha-glucosidase Agn2		nucleus|cytosol|actin fusion focus	glucan endo-1,3-alpha-glucosidase activity	alpha-glucan catabolic process involved in ascospore release from ascus|ascospore release from ascus|fungal-type cell wall disassembly involved in conjugation with cellular fusion
mRNA	SPAC17G8.08c	human TMEM165 homolog, implicated in calcium tranport		endoplasmic reticulum|Golgi apparatus|integral component of membrane	calcium:proton antiporter activity	calcium ion transmembrane transport|proton transmembrane transport
mRNA	SPBPB10D8.01	cysteine transmembrane transporter (predicted)		endoplasmic reticulum|integral component of membrane	cysteine transmembrane transporter activity	cysteine transmembrane transport
mRNA	hxk1	hexokinase 1		nucleus|cytosol	hexokinase activity|fructokinase activity|mannokinase activity|glucokinase activity|ATP binding|glucose binding	canonical glycolysis|fructose 6-phosphate metabolic process|mannose metabolic process|glucose 6-phosphate metabolic process|pentose-phosphate shunt, oxidative branch|cellular glucose homeostasis|fructose metabolic process|glucose metabolic process
ncRNA	meu19
mRNA	glo1	glyoxalase I	SPBC21D10.03c	nucleus|cytosol	lactoylglutathione lyase activity|zinc ion binding	glutathione metabolic process|methylglyoxal catabolic process to D-lactate via S-lactoyl-glutathione|cellular response to osmotic stress|cellular detoxification
mRNA	bbc1	WIP family cytoskeletal protein Bbc1 (predicted)		actin cortical patch|cell division site|cytosol|cell tip	myosin I binding	actin cytoskeleton organization
mRNA	tim18	TIM22 inner membrane protein import complex anchor subunit Tim18	sdh4	integral component of membrane|TIM22 mitochondrial import inner membrane insertion complex|mitochondrion|mitochondrial respiratory chain complex II, succinate dehydrogenase complex (ubiquinone)	protein membrane anchor|heme binding|metal ion binding|ubiquinone binding	protein import into mitochondrial inner membrane
ncRNA	SPNCRNA.717
antisense	alr2-antisense-1
rRNA	SPRRNA.06			cytosolic ribosome	structural constituent of ribosome	cytoplasmic translation
mRNA	agl1	maltose alpha-glucosidase Agl1	agl	extracellular region	alpha-1,4-glucosidase activity|carbohydrate binding|maltose alpha-glucosidase activity|starch alpha-glucosidase activity	maltose catabolic process
tRNA	SPBTRNAGLN.03			cytoplasm	CAG codon-amino acid adaptor activity	cytoplasmic translational elongation
tRNA	SPBTRNAASP.04			cytoplasm	GAC codon-amino acid adaptor activity	cytoplasmic translational elongation
mRNA	ssn6	transcriptional corepressor Ssn6		nucleus|nuclear chromatin|nuclear transcriptional repressor complex	molecular_function	chromatin silencing|nucleosome positioning|negative regulation of transcription by RNA polymerase II
tRNA	SPBTRNALEU.10			cytoplasm	CUU codon-amino acid adaptor activity	cytoplasmic translational elongation
mRNA	SPBC1652.01	ribosomal RNA processing element (RRPE)-binding protein (predicted)		nucleus|cytosol	transcription coactivator activity	positive regulation of transcription by RNA polymerase II
mRNA	cdc25	M phase inducer tyrosine phosphatase Cdc25	sal2	nucleus|cytoplasm|cytosol	protein binding|protein tyrosine phosphatase activity	mitotic DNA replication checkpoint|positive regulation of G2/M transition of mitotic cell cycle|regulation of cell size|response to mitotic G2 DNA damage checkpoint signaling|regulation of G2/M transition of mitotic cell cycle|positive regulation of G2/MI transition of meiotic cell cycle|signal transduction involved in intra-S DNA damage checkpoint
mRNA	kgd1	2-oxoglutarate dehydrogenase (lipoamide) (e1 component of oxoglutarate dehydrogenase complex) (predicted)		mitochondrial nucleoid|mitochondrial oxoglutarate dehydrogenase complex|mitochondrion	oxoglutarate dehydrogenase (succinyl-transferring) activity|thiamine pyrophosphate binding	2-oxoglutarate metabolic process|tricarboxylic acid cycle	mitochondrial oxoglutarate dehydrogenase complex
mRNA	cit1	citrate synthase Cit1		mitochondrial matrix|mitochondrion	citrate (Si)-synthase activity	tricarboxylic acid cycle|citrate metabolic process
ncRNA	SPNCRNA.1054
tRNA	SPCTRNAGLU.09			cytoplasm	GAG codon-amino acid adaptor activity	cytoplasmic translational elongation
ncRNA	SPNCRNA.491
rRNA	SPRRNA.18			cytosolic ribosome	structural constituent of ribosome	cytoplasmic translation
tRNA	SPBTRNASER.05			cytoplasm	UCU codon-amino acid adaptor activity	cytoplasmic translational elongation
ncRNA	SPNCRNA.906
mRNA	rps27	40S ribosomal protein S27 (predicted)		cytosolic small ribosomal subunit|cytosol	structural constituent of ribosome|metal ion binding	ribosome biogenesis|cytoplasmic translation	cytosolic small ribosomal subunit
tRNA	SPBTRNAGLU.06			cytoplasm	GAA codon-amino acid adaptor activity	cytoplasmic translational elongation
mRNA	SPCC576.02	hydantoin racemase family (predicted)		cytoplasm	racemase activity, acting on amino acids and derivatives	biological_process
mRNA	bio2	biotin synthase	SPCC320.01c	mitochondrion	biotin synthase activity|metal ion binding|2 iron, 2 sulfur cluster binding|4 iron, 4 sulfur cluster binding	biotin biosynthetic process
mRNA	eaf1	RNA polymerase II transcription elongation factor SpEAF		ELL-EAF complex	protein binding	transcription elongation from RNA polymerase II promoter|positive regulation of transcription elongation from RNA polymerase II promoter|positive regulation of transcription by RNA polymerase II	ELL-EAF complex
snoRNA	snoZ3			cellular_component	rRNA 2'-O-ribose methylation guide activity	snoRNA guided rRNA 2'-O-methylation
snoRNA	sno16			cellular_component	molecular_function	biological_process
snoRNA	snoU14			cellular_component	molecular_function	biological_process
mRNA	pyk1	pyruvate kinase		cytosol	magnesium ion binding|ATP binding|potassium ion binding|pyruvate kinase activity	pyruvate biosynthetic process|canonical glycolysis
mRNA	tpi1	triosephosphate isomerase	tpi	nucleus|cytosol	triose-phosphate isomerase activity	gluconeogenesis|canonical glycolysis
mRNA	tef101	translation elongation factor EF-1 alpha Ef1a-a	EF-1aA,ef1a-a,ef1a-e,efa11,tef1-e	eukaryotic translation elongation factor 1 complex|cytosol	translation elongation factor activity|calmodulin binding	cytoplasmic translational elongation	eukaryotic translation elongation factor 1 complex
mRNA	ssa2	heat shock protein Ssa2	csp6,hsp70	nucleus|cytosol|cytoplasm|post-mRNA release spliceosomal complex	ATPase activity|unfolded protein binding|ATP binding|protein binding	protein refolding|chaperone-mediated protein folding|negative regulation of cellular response to heat
tRNA	SPBTRNAARG.06			cytoplasm	CGU codon-amino acid adaptor activity	cytoplasmic translational elongation
mRNA	alg3	dolichol-P-Man dependent alpha(1-3) mannosyltransferase Alg3 (predicted)		integral component of endoplasmic reticulum membrane|endoplasmic reticulum	dolichyl-phosphate-mannose-glycolipid alpha-mannosyltransferase activity|dol-P-Man:Man(5)GlcNAc(2)-PP-Dol alpha-1,3-mannosyltransferase activity	dolichol-linked oligosaccharide biosynthetic process
mRNA	mcp60	mitochondrial heat shock protein Hsp60/Mcp60	hsp60	mitochondrial nucleoid|mitochondrion|mitochondrial membrane|mitochondrial intermembrane space|mitochondrial matrix|post-mRNA release spliceosomal complex	ATP binding	protein import into mitochondrial matrix|chaperone-mediated protein folding|protein refolding
mRNA	mcp60	mitochondrial heat shock protein Hsp60/Mcp60	hsp60	mitochondrial nucleoid|mitochondrion|mitochondrial membrane|mitochondrial intermembrane space|mitochondrial matrix|post-mRNA release spliceosomal complex	ATP binding	protein import into mitochondrial matrix|chaperone-mediated protein folding|protein refolding
mRNA	SPAC9.08c	steroid reductase (predicted)		endoplasmic reticulum|integral component of membrane	3-oxo-5-alpha-steroid 4-dehydrogenase activity	steroid metabolic process
mRNA	gnd1	phosphogluconate dehydrogenase, decarboxylating		mitochondrion|cytosol	phosphogluconate dehydrogenase (decarboxylating) activity|NADP binding	pentose-phosphate shunt, oxidative branch|glycolytic process via Entner-Doudoroff Pathway|D-gluconate catabolic process
ncRNA	SPNCRNA.1197
mRNA	sod1	superoxide dismutase Sod1		cytosol|mitochondrial intermembrane space	superoxide dismutase activity|metal ion binding	cell redox homeostasis|cellular copper ion homeostasis|removal of superoxide radicals|cellular zinc ion homeostasis
ncRNA	SPNCRNA.1626
mRNA	SPBPB7E8.01	Schizosaccharomyces specific protein, predicted GPI anchor	SPBP7E8.01	anchored component of external side of plasma membrane	molecular_function	biological_process
snRNA	snu32			preribosome|nucleus|nucleolus	base pairing with rRNA	maturation of SSU-rRNA from tricistronic rRNA transcript (SSU-rRNA, 5.8S rRNA, LSU-rRNA)
mRNA	pho84	inorganic phosphate transmembrane transporter (predicted)	SPBP4G3.01	integral component of plasma membrane	inorganic phosphate transmembrane transporter activity	phosphate ion transmembrane transport
mRNA	gpd1	glycerol-3-phosphate dehydrogenase Gpd1		nucleus|cytosol|glycerol-3-phosphate dehydrogenase complex	glycerol-3-phosphate dehydrogenase [NAD+] activity|NAD binding	NADH oxidation|cellular water homeostasis|glycerol biosynthetic process|cellular response to osmotic stress|glycerol-3-phosphate catabolic process
mRNA	SPCPB1C11.03	cysteine transmembrane transporter (predicted)		endoplasmic reticulum|integral component of membrane	cysteine transmembrane transporter activity	cysteine transmembrane transport
ncRNA	SPNCRNA.648
ncRNA	SPNCRNA.1625
mRNA	mbx2	MADS-box transcription factor Pvg4	pvg4	nucleus|nuclear envelope|cytosol|nuclear chromatin	RNA polymerase II proximal promoter sequence-specific DNA binding|transcription factor activity, RNA polymerase II proximal promoter sequence-specific DNA binding	positive regulation of transcription by RNA polymerase II|positive regulation of cell adhesion|positive regulation of flocculation
antisense	vta1-antisense-1
ncRNA	prl53
mRNA	rds1	conserved fungal protein		endoplasmic reticulum	molecular_function	biological_process
mRNA	SPBC1683.01	inorganic phosphate transmembrane transporter (predicted)		integral component of plasma membrane|endoplasmic reticulum	inorganic phosphate transmembrane transporter activity	phosphate ion transmembrane transport
mRNA	SPBC1683.01	inorganic phosphate transmembrane transporter (predicted)		integral component of plasma membrane|endoplasmic reticulum	inorganic phosphate transmembrane transporter activity	phosphate ion transmembrane transport
ncRNA	SPNCRNA.290
mRNA	pil1	eisosome BAR domain protein Pil1		eisosome filament|eisosome|ascus membrane	molecular_function	endocytosis|eisosome assembly
snoRNA	snoU24			cellular_component	molecular_function	biological_process
antisense	cbh1-antisense-1

## Sheet: Php5
Supplementary Data 3. Mapping of PhpC component across the genome
Type	Name	Description	Syn	GoC	GoF	GoP	mmc
ncRNA	prl26
mRNA	SPAC1F8.08	Schizosaccharomyces pombe specific protein		integral component of membrane	molecular_function	biological_process
mRNA	gsf1	transcription factor, zf-fungal binuclear cluster type Gsf1		nucleus|nuclear chromatin	RNA polymerase II proximal promoter sequence-specific DNA binding|zinc ion binding|transcription factor activity, RNA polymerase II proximal promoter sequence-specific DNA binding	meiotic cell cycle|galactose-specific flocculation|negative regulation of transcription by RNA polymerase II|negative regulation of flocculation
mRNA	SPBC887.17	transmembrane transporter (predicted)		Golgi apparatus|integral component of membrane	transmembrane transporter activity	transmembrane transport
antisense	adh1-antisense-2
ncRNA	SPNCRNA.1116
mRNA	rmp1	ribonuclease MRP complex subunit (predicted)		nucleus|nucleolus|integral component of membrane|ribonuclease MRP complex	ribonuclease MRP activity	mRNA cleavage|endonucleolytic cleavage in ITS1 to separate SSU-rRNA from 5.8S rRNA and LSU-rRNA from tricistronic rRNA transcript (SSU-rRNA, 5.8S rRNA, LSU-rRNA)|endonucleolytic cleavage involved in tRNA processing	ribonuclease MRP complex
mRNA	sdh1	succinate dehydrogenase Sdh1 (predicted)		mitochondrial respiratory chain complex II, succinate dehydrogenase complex (ubiquinone)|mitochondrion	succinate dehydrogenase (ubiquinone) activity|flavin adenine dinucleotide binding	tricarboxylic acid cycle|mitochondrial electron transport, succinate to ubiquinone|succinate metabolic process
ncRNA	SPNCRNA.1572
ncRNA	SPNCRNA.363
mRNA	hem13	coproporphyrinogen III oxidase Hem13 (predicted)		nucleus|cytosol	coproporphyrinogen oxidase activity	protoporphyrinogen IX biosynthetic process
mRNA	trx1	cytosolic thioredoxin Trx1		nucleus|cytosol|cytoplasm	antioxidant activity|protein binding|protein disulfide oxidoreductase activity	cellular response to reactive oxygen species|cellular detoxification of hydrogen peroxide|hydrogen peroxide catabolic process|cell redox homeostasis|positive regulation of cellular response to oxidative stress|L-methionine salvage from methionine sulphoxide|sulfate assimilation, phosphoadenylyl sulfate reduction by phosphoadenylyl-sulfate reductase (thioredoxin)
mRNA	but1	neddylation pathway protein But1	mug107,prx,SPAC27D7.12	nucleus|cytosol	protein binding|thioredoxin peroxidase activity	hydrogen peroxide catabolic process|cellular detoxification of hydrogen peroxide
mRNA	SPBC1683.01	inorganic phosphate transmembrane transporter (predicted)		integral component of plasma membrane|endoplasmic reticulum	inorganic phosphate transmembrane transporter activity	phosphate ion transmembrane transport
antisense	spo14-antisense-1
mRNA	leu2	3-isopropylmalate dehydratase Leu2		cytosol	3-isopropylmalate dehydratase activity|metal ion binding|4 iron, 4 sulfur cluster binding	leucine biosynthetic process
mRNA	rad16	DNA repair endonuclease XPF	rad10,rad20,swi9	nucleus|mitotic spindle pole body|nucleotide-excision repair factor 1 complex	protein binding|single-stranded DNA binding|3' overhang single-stranded DNA endodeoxyribonuclease activity	nucleotide-excision repair, DNA incision, 5'-to lesion|nucleotide-excision repair|double-strand break repair via single-strand annealing|gene conversion at mating-type locus|reciprocal meiotic recombination|nucleotide-excision repair involved in interstrand cross-link repair|double-strand break repair via homologous recombination|mating type switching	nucleotide-excision repair factor 1 complex
ncRNA	SPNCRNA.1572
mRNA	isp7	2-OG-Fe(II) oxygenase superfamily protein		nucleus|cytosol	oxidoreductase activity	TOR signaling|positive regulation of L-arginine import across plasma membrane|negative regulation of L-proline import across plasma membrane
ncRNA	SPNCRNA.1278
mRNA	isp3	Schizosaccharomyces pombe specific protein Isp3	23K,meu4,p23	Isp3 layer of spore wall	structural constituent of ascospore wall	ascospore wall assembly
mRNA	erg31	C-5 sterol desaturase Erg31	erg3	integral component of endoplasmic reticulum membrane|endoplasmic reticulum|Golgi apparatus	C-5 sterol desaturase activity|iron ion binding	ergosterol biosynthetic process
mRNA	SPAPB15E9.06	dubious
mRNA	SPBC409.08	spermine family transmembrane transporter (predicted)		plasma membrane|integral component of membrane	spermine transmembrane transporter activity	spermine transmembrane transport
mRNA	dhx29	ATP-dependent RNA helicase, human DHX29 ortholog (predicted)		cytosol	ATP-dependent RNA helicase activity|ribosomal small subunit binding|ATP binding	cytoplasmic translational initiation
mRNA	fyu1	UTP-glucose-1-phosphate uridylyltransferase Fyu1		nucleus|cytosol	UTP:glucose-1-phosphate uridylyltransferase activity|metal ion binding	UDP-glucose metabolic process
antisense	adh1-antisense-2
mRNA	SPAC17G8.06c	dihydroxy-acid dehydratase (predicted)		mitochondrion	dihydroxy-acid dehydratase activity|metal ion binding|4 iron, 4 sulfur cluster binding	isoleucine biosynthetic process|valine biosynthetic process|leucine metabolic process
mRNA	SPBPB7E8.01	Schizosaccharomyces specific protein, predicted GPI anchor	SPBP7E8.01	anchored component of external side of plasma membrane	molecular_function	biological_process
ncRNA	SPNCRNA.648
ncRNA	SPNCRNA.1625
ncRNA	SPNCRNA.1197
mRNA	sod1	superoxide dismutase Sod1		cytosol|mitochondrial intermembrane space	superoxide dismutase activity|metal ion binding	cell redox homeostasis|cellular copper ion homeostasis|removal of superoxide radicals|cellular zinc ion homeostasis
ncRNA	SPNCRNA.1626
mRNA	SPBPB7E8.01	Schizosaccharomyces specific protein, predicted GPI anchor	SPBP7E8.01	anchored component of external side of plasma membrane	molecular_function	biological_process
mRNA	pho1	acid phosphatase Pho1		fungal-type cell wall|endoplasmic reticulum|extracellular region|cytoplasm|cell wall-bounded periplasmic space|intracellular|membrane	acid phosphatase activity	organophosphate catabolic process|cellular response to phosphate starvation
mRNA	pho1	acid phosphatase Pho1		fungal-type cell wall|endoplasmic reticulum|extracellular region|cytoplasm|cell wall-bounded periplasmic space|intracellular|membrane	acid phosphatase activity	organophosphate catabolic process|cellular response to phosphate starvation
snRNA	snu32			preribosome|nucleus|nucleolus	base pairing with rRNA	maturation of SSU-rRNA from tricistronic rRNA transcript (SSU-rRNA, 5.8S rRNA, LSU-rRNA)
mRNA	pmp20	thioredoxin peroxidase Pmp20		nucleus|cytosol	peroxidase activity|thioredoxin peroxidase activity|glutathione peroxidase activity|unfolded protein binding	protein refolding
mRNA	gpd1	glycerol-3-phosphate dehydrogenase Gpd1		nucleus|cytosol|glycerol-3-phosphate dehydrogenase complex	glycerol-3-phosphate dehydrogenase [NAD+] activity|NAD binding	NADH oxidation|cellular water homeostasis|glycerol biosynthetic process|cellular response to osmotic stress|glycerol-3-phosphate catabolic process
ncRNA	prl53
mRNA	rds1	conserved fungal protein		endoplasmic reticulum	molecular_function	biological_process
mRNA	SPBPB10D8.07c	transmembrane transporter (predicted)		integral component of plasma membrane	transmembrane transporter activity	transmembrane transport
mRNA	SPBC1683.01	inorganic phosphate transmembrane transporter (predicted)		integral component of plasma membrane|endoplasmic reticulum	inorganic phosphate transmembrane transporter activity	phosphate ion transmembrane transport
mRNA	hxk2	hexokinase 2		nucleus|cytosol	fructokinase activity|glucokinase activity|mannokinase activity|ATP binding|glucose binding	fructose 6-phosphate metabolic process|glucose 6-phosphate metabolic process|mannose metabolic process|canonical glycolysis|cellular glucose homeostasis|glycolytic fermentation
mRNA	ura6	uridylate kinase Ura6		nucleus|cytosol	uridylate kinase activity|cytidylate kinase activity|ATP binding	'de novo' pyrimidine nucleobase biosynthetic process|pyrimidine nucleotide biosynthetic process
mRNA	SPAC922.04	Schizosaccharomyces specific protein		cytoplasm|cytosol	molecular_function	biological_process
mRNA	frp1	ferric-chelate reductase Frp1		plasma membrane|integral component of membrane|endoplasmic reticulum	iron ion binding|flavin adenine dinucleotide binding|ferric-chelate reductase (NADPH) activity|ferric-chelate reductase activity	copper ion transmembrane transport|iron assimilation by reduction and transport|cellular response to iron ion starvation
mRNA	jmj4	Jmj4 protein (predicted)	mug149	nuclear chromatin|nucleus	histone demethylase activity	chromatin remodeling|histone demethylation
rRNA	SPRRNA.28			cytosolic ribosome	structural constituent of ribosome	cytoplasmic translation
mRNA	SPAC25B8.12c	unknown HAD superfamily hydrolase		nucleus|cytosol	phosphatase activity	biological_process
rRNA	SPRRNA.31			cytosolic ribosome	structural constituent of ribosome	cytoplasmic translation
antisense	eta2-antisense-4
tRNA	SPATRNAPRO.03			cytoplasm	CCU codon-amino acid adaptor activity	cytoplasmic translational elongation
tRNA	SPBTRNATYR.04			cytoplasm	UAC codon-amino acid adaptor activity	cytoplasmic translational elongation
rRNA	SPRRNA.40			cytosolic ribosome	structural constituent of ribosome	cytoplasmic translation
ncRNA	SPNCRNA.1622
mRNA	ssn6	transcriptional corepressor Ssn6		nucleus|nuclear chromatin|nuclear transcriptional repressor complex	molecular_function	chromatin silencing|nucleosome positioning|negative regulation of transcription by RNA polymerase II
tRNA	SPCTRNAASP.07			cytoplasm	GAC codon-amino acid adaptor activity	cytoplasmic translational elongation
mRNA	tef101	translation elongation factor EF-1 alpha Ef1a-a	EF-1aA,ef1a-a,ef1a-e,efa11,tef1-e	eukaryotic translation elongation factor 1 complex|cytosol	translation elongation factor activity|calmodulin binding	cytoplasmic translational elongation	eukaryotic translation elongation factor 1 complex
mRNA	pil1	eisosome BAR domain protein Pil1		eisosome filament|eisosome|ascus membrane	molecular_function	endocytosis|eisosome assembly
mRNA	rpl4102	60S ribosomal protein L41 (predicted)	rpl41,rpl41-2,SPAC8F11.01c	cytosolic large ribosomal subunit|cytosol	structural constituent of ribosome	cytoplasmic translation	cytosolic large ribosomal subunit
mRNA	sks2	heat shock protein, ribosome associated molecular chaperone Sks2	hsc1	cytosol	ATPase activity|unfolded protein binding|ATP binding	'de novo' cotranslational protein folding|chaperone-mediated protein folding
tRNA	SPCTRNAGLY.10			cytoplasm	GGC codon-amino acid adaptor activity	cytoplasmic translational elongation
mRNA	ole1	acyl-coA desaturase (predicted)		intrinsic component of endoplasmic reticulum membrane|endoplasmic reticulum|integral component of membrane	stearoyl-CoA 9-desaturase activity|metal ion binding	unsaturated fatty acid biosynthetic process
tRNA	SPCTRNATHR.09			cytoplasm	ACU codon-amino acid adaptor activity	cytoplasmic translational elongation
mRNA	SPAC694.04c	metal-dependent protein hydrolase family protein, human C12orf10 ortholog		mitochondrion|nucleus|cytosol	hydrolase activity	biological_process
mRNA	ssa2	heat shock protein Ssa2	csp6,hsp70	nucleus|cytosol|cytoplasm|post-mRNA release spliceosomal complex	ATPase activity|unfolded protein binding|ATP binding|protein binding	protein refolding|chaperone-mediated protein folding|negative regulation of cellular response to heat
tRNA	SPBTRNAPRO.07			cytoplasm	CCU codon-amino acid adaptor activity	cytoplasmic translational elongation
rRNA	SPRRNA.53			cellular_component	molecular_function	biological_process
snoRNA	snoU14			cellular_component	molecular_function	biological_process
mRNA	hht3	histone H3 h3.3	h3.3	nuclear nucleosome|nuclear pericentric heterochromatin|nuclear subtelomeric heterochromatin|mating-type region heterochromatin	protein binding|DNA binding	cellular response to DNA damage stimulus|regulation of extent of heterochromatin assembly	nuclear nucleosome
mRNA	rps2202	40S ribosomal protein S15a (predicted)	rps15a-2,rps22-2	cytosolic small ribosomal subunit	structural constituent of ribosome	cytoplasmic translation	cytosolic small ribosomal subunit
mRNA	hhf3	histone H4 h4.3	h4.3	nuclear nucleosome|nucleus	protein binding|DNA binding	nucleosome assembly	nuclear nucleosome
snRNA	snu1			nucleus|nucleolus	molecular_function	mRNA cis splicing, via spliceosome
mRNA	SPBC15D4.05	conserved CobW/HypB/UreG nucleotide binding domain protein (predicted)		cytoplasm	catalytic activity|ATP binding	biological_process
tRNA	SPBTRNAARG.06			cytoplasm	CGU codon-amino acid adaptor activity	cytoplasmic translational elongation
mRNA	seb1	Nrd1 complex RNA-binding subunit Seb1		nucleus|Nrd1 complex	protein binding|RNA binding|RNA polymerase II C-terminal domain binding	termination of RNA polymerase II transcription, exosome-dependent|mRNA 3'-end processing|termination of RNA polymerase II transcription|snoRNA 3'-end processing|termination of RNA polymerase II transcription, poly(A)-coupled	Nrd1 complex
mRNA	SPAC9.08c	steroid reductase (predicted)		endoplasmic reticulum|integral component of membrane	3-oxo-5-alpha-steroid 4-dehydrogenase activity	steroid metabolic process
mRNA	SPBC1E8.05	conserved fungal protein		cell surface	molecular_function	biological_process
tRNA	SPCTRNASER.10			cytoplasm	AGC codon-amino acid adaptor activity	cytoplasmic translational elongation
tRNA	SPATRNAALA.06			cytoplasm	GCG codon-amino acid adaptor activity	cytoplasmic translational elongation
ncRNA	SPNCRNA.1424
rRNA	SPRRNA.55			cellular_component	molecular_function	biological_process
tRNA	SPCTRNALYS.10			cytoplasm	AAG codon-amino acid adaptor activity	cytoplasmic translational elongation
mRNA	rpl4301	60S ribosomal protein L37a (predicted)	rpl37a-1,rpl43,rpl43-1	cytosolic large ribosomal subunit|cytosol	structural constituent of ribosome|metal ion binding	cytoplasmic translation	cytosolic large ribosomal subunit
tRNA	SPATRNATHR.03			cytoplasm	ACU codon-amino acid adaptor activity	cytoplasmic translational elongation
tRNA	SPATRNAGLU.02			cytoplasm	GAA codon-amino acid adaptor activity	cytoplasmic translational elongation
ncRNA	SPNCRNA.906
tRNA	SPBTRNAVAL.05			cytoplasm	AAC codon-amino acid adaptor activity	cytoplasmic translational elongation
ncRNA	SPNCRNA.475
snoRNA	snoZ16			cellular_component	molecular_function	biological_process
mRNA	tef102	translation elongation factor EF-1 alpha Ef1a-b	EF-1aC,ef1a-b,ef1a-d,efa1,SPBC24E9.15c,tef1-b,tef1-d	eukaryotic translation elongation factor 1 complex|cytosol|cytoplasm	translation elongation factor activity|calmodulin binding	cytoplasmic translational elongation	eukaryotic translation elongation factor 1 complex
rRNA	SPRRNA.13			cytosolic ribosome	structural constituent of ribosome	cytoplasmic translation
ncRNA	SPNCRNA.1511
mRNA	eno101	enolase (predicted)	eno1	nucleus|cytosol|phosphopyruvate hydratase complex	phosphopyruvate hydratase activity|magnesium ion binding	canonical glycolysis
mRNA	SPCC1739.01	zf-CCCH type zinc finger protein	SPCC1906.05	cytosol	metal ion binding	biological_process
mRNA	rpl22	60S ribosomal protein L22 (predicted)	SPAP8A3.01	cytosolic large ribosomal subunit|nucleolus|cytosol	structural constituent of ribosome	cytoplasmic translation	cytosolic large ribosomal subunit
rRNA	SPRRNA.19			cytosolic ribosome	structural constituent of ribosome	cytoplasmic translation
mRNA	SPAC24C9.04	Schizosaccharomyces specific protein		nucleus|cytosol	molecular_function	biological_process
mRNA	rpl1001	60S ribosomal protein L10	rpl10,rpl10-1	cytosolic large ribosomal subunit|cytosol	structural constituent of ribosome	cytoplasmic translation	cytosolic large ribosomal subunit
mRNA	pyk1	pyruvate kinase		cytosol	magnesium ion binding|ATP binding|potassium ion binding|pyruvate kinase activity	pyruvate biosynthetic process|canonical glycolysis
ncRNA	SPNCRNA.1551

## Sheet: Php3_Php2
Supplementary Data 3. Mapping of PhpC component across the genome
type	name	description	syn	GoC	GoF	GoP	mmc
mRNA	sdh1	succinate dehydrogenase Sdh1 (predicted)		mitochondrial respiratory chain complex II, succinate dehydrogenase complex (ubiquinone)|mitochondrion	succinate dehydrogenase (ubiquinone) activity|flavin adenine dinucleotide binding	tricarboxylic acid cycle|mitochondrial electron transport, succinate to ubiquinone|succinate metabolic process
mRNA	leu2	3-isopropylmalate dehydratase Leu2		cytosol	3-isopropylmalate dehydratase activity|metal ion binding|4 iron, 4 sulfur cluster binding	leucine biosynthetic process
mRNA	rad16	DNA repair endonuclease XPF	rad10,rad20,swi9	nucleus|mitotic spindle pole body|nucleotide-excision repair factor 1 complex	protein binding|single-stranded DNA binding|3' overhang single-stranded DNA endodeoxyribonuclease activity	nucleotide-excision repair, DNA incision, 5'-to lesion|nucleotide-excision repair|double-strand break repair via single-strand annealing|gene conversion at mating-type locus|reciprocal meiotic recombination|nucleotide-excision repair involved in interstrand cross-link repair|double-strand break repair via homologous recombination|mating type switching	nucleotide-excision repair factor 1 complex
mRNA	isp3	Schizosaccharomyces pombe specific protein Isp3	23K,meu4,p23	Isp3 layer of spore wall	structural constituent of ascospore wall	ascospore wall assembly
ncRNA	SPNCRNA.1278
ncRNA	SPNCRNA.160
ncRNA	SPNCRNA.293
mRNA	zfs1	CCCH tandem zinc finger protein, human Tristetraprolin homolog Zfs1, involved in mRNA catabolism	moc4	nucleus|cytosol	metal ion binding|mRNA 3'-UTR AU-rich region binding|protein binding|double-stranded DNA binding	nuclear-transcribed mRNA catabolic process|positive regulation of conjugation with cellular fusion
mRNA	SPAPB15E9.06	dubious
mRNA	SPCC13B11.02c	Schizosaccharomyces pombe specific protein		cellular_component	molecular_function	biological_process
mRNA	scr1	transcription factor Scr1	SPBC1D7.02	cytosol|nucleus|cytoplasm	transcription factor activity, RNA polymerase II proximal promoter sequence-specific DNA binding|RNA polymerase II proximal promoter sequence-specific DNA binding|metal ion binding	negative regulation of transcription from RNA polymerase II promoter by glucose|negative regulation of transcription by RNA polymerase II|carbon catabolite repression of transcription from RNA polymerase II promoter by glucose
ncRNA	SPNCRNA.996
ncRNA	SPNCRNA.1684
ncRNA	SPNCRNA.1064
tRNA	SPBTRNAGLU.05			cytoplasm	GAG codon-amino acid adaptor activity	cytoplasmic translational elongation
ncRNA	SPNCRNA.1572
ncRNA	SPNCRNA.1164
mRNA	SPAC922.04	Schizosaccharomyces specific protein		cytoplasm|cytosol	molecular_function	biological_process
mRNA	gti1	gluconate transmembrane transporter inducer Gti1		nucleus|cytosol	molecular_function	positive regulation of gluconate transmembrane transport|signal transduction
mRNA	SPBC660.05	WW domain containing conserved fungal protein		nucleus	molecular_function	biological_process
ncRNA	SPNCRNA.867
ncRNA	SPNCRNA.1111
tRNA	SPCTRNAASP.07			cytoplasm	GAC codon-amino acid adaptor activity	cytoplasmic translational elongation
tRNA	SPBTRNAILE.06			cytoplasm	AUU codon-amino acid adaptor activity	cytoplasmic translational elongation
mRNA	abp2	ARS binding protein Abp2		nucleus|mitotic spindle pole body	DNA replication origin binding|protein binding	biological_process
tRNA	SPATRNATYR.01			cytoplasm	UAC codon-amino acid adaptor activity	cytoplasmic translational elongation
ncRNA	SPNCRNA.1606
tRNA	scn2			cytoplasm	GCA codon-amino acid adaptor activity	cytoplasmic translational elongation

## Sheet: Php3_Php5
Supplementary Data 3. Mapping of PhpC component across the genome
type	name	description	syn	GoC	GoF	GoP	mmc
mRNA	mrpl31	mitochondrial ribosomal protein subunit L31 (predicted)		mitochondrial large ribosomal subunit|mitochondrion	structural constituent of ribosome	mitochondrial translation
mRNA	SPAC977.17	MIP water channel (predicted)		integral component of membrane	channel activity	transmembrane transport
ncRNA	SPNCRNA.362
mRNA	ght2	hexose transmembrane transporter Ght2		integral component of plasma membrane|Golgi apparatus|plasma membrane	fructose transmembrane transporter activity|glucose transmembrane transporter activity	fructose import across plasma membrane|glucose import across plasma membrane|proton transmembrane transport
mRNA	sua1	sulfate adenylyltransferase	asp1,met3,SPBC28F2.01c	mitochondrion|cytosol	ATP binding|sulfate adenylyltransferase (ATP) activity	sulfur amino acid metabolic process|hydrogen sulfide biosynthetic process|sulfate assimilation|sulfate assimilation via adenylyl sulfate reduction
mRNA	SPAC1786.02	phospholipase (predicted)		fungal-type cell wall|anchored component of external side of plasma membrane|endoplasmic reticulum	lysophospholipase activity	glycerophospholipid catabolic process
tRNA	SPBTRNAGLU.05			cytoplasm	GAG codon-amino acid adaptor activity	cytoplasmic translational elongation
mRNA	SPCC2H8.02	inorganic phosphate transmembrane transporter (predicted)		integral component of plasma membrane|endoplasmic reticulum|Golgi apparatus	inorganic phosphate transmembrane transporter activity	phosphate ion transmembrane transport
mRNA	SPAPB15E9.02c	dubious
mRNA	gas1	cell wall protein Gas1, 1,3-beta-glucanosyltransferase (predicted)		fungal-type cell wall|anchored component of external side of plasma membrane|new growing cell tip|old growing cell tip|cell division site	1,3-beta-glucanosyltransferase activity	fungal-type cell wall (1->3)-beta-D-glucan biosynthetic process
ncRNA	SPNCRNA.1165
mRNA	SPBC1683.01	inorganic phosphate transmembrane transporter (predicted)		integral component of plasma membrane|endoplasmic reticulum	inorganic phosphate transmembrane transporter activity	phosphate ion transmembrane transport
mRNA	ctt1	catalase	cta1	mitochondrial matrix|peroxisomal matrix	heme binding|metal ion binding|catalase activity	hydrogen peroxide catabolic process|cellular detoxification of hydrogen peroxide
mRNA	SPAC26F1.11	dubious
mRNA	isu1	mitochondrial iron-sulfur cluster assembly scaffold protein Isu1		mitochondrial matrix|mitochondrion	iron ion binding|iron-sulfur cluster binding|iron-sulfur transferase activity|2 iron, 2 sulfur cluster binding|protein binding	iron-sulfur cluster assembly|[2Fe-2S] cluster assembly
mRNA	SPAC1F12.10c	NADPH-hemoprotein reductase (predicted)	SPAC1F12.10	nucleus|cytosol	heme binding|NADPH-hemoprotein reductase activity|metal ion binding	heme metabolic process
ncRNA	SPNCRNA.1424
ncRNA	SPNCRNA.1197
mRNA	SPAC17G8.06c	dihydroxy-acid dehydratase (predicted)		mitochondrion	dihydroxy-acid dehydratase activity|metal ion binding|4 iron, 4 sulfur cluster binding	isoleucine biosynthetic process|valine biosynthetic process|leucine metabolic process
mRNA	SPAC22F8.03c	Schizosaccharomyces pombe specific protein		nucleus|cytosol	molecular_function	biological_process
ncRNA	sme2			Mei2 nuclear dot complex	protein binding	synapsis|meiosis I	Mei2 nuclear dot complex|Mei2 nuclear dot complex
mRNA	SPAC343.21	dubious
mRNA	SPBC1271.08c	Schizosaccharomyces pombe specific protein		endoplasmic reticulum|integral component of membrane	molecular_function	biological_process
tRNA	SPBTRNAHIS.01			cytoplasm	CAC codon-amino acid adaptor activity	cytoplasmic translational elongation
tRNA	SPATRNAGLU.01			cytoplasm	GAA codon-amino acid adaptor activity	cytoplasmic translational elongation
tRNA	SPCTRNAHIS.04			cytoplasm	CAC codon-amino acid adaptor activity	cytoplasmic translational elongation
mRNA	prm1	conjugation protein Prm1		integral component of plasma membrane|cytoplasm|mating projection tip	molecular_function	plasma membrane fusion involved in cytogamy|regulation of plasma membrane sterol distribution
mRNA	pho1	acid phosphatase Pho1		fungal-type cell wall|endoplasmic reticulum|extracellular region|cytoplasm|cell wall-bounded periplasmic space|intracellular|membrane	acid phosphatase activity	organophosphate catabolic process|cellular response to phosphate starvation
rRNA	SPRRNA.05			cytosolic ribosome	structural constituent of ribosome	cytoplasmic translation
ncRNA	tos1
tRNA	SPATRNAPHE.01			cytoplasm	UUC codon-amino acid adaptor activity	cytoplasmic translational elongation
snoRNA	snR42			cellular_component	rRNA pseudouridylation guide activity	snoRNA guided rRNA pseudouridine synthesis
tRNA	SPBTRNAPRO.06			cytoplasm	CCU codon-amino acid adaptor activity	cytoplasmic translational elongation
tRNA	SPCTRNAVAL.09			cytoplasm	GUU codon-amino acid adaptor activity	cytoplasmic translational elongation
mRNA	byr2	MAP kinase kinase kinase Byr2	SPBC2F12.01,ste8	plasma membrane|cytoplasm|cell tip|cell division site|division septum	protein binding|ATP binding|MAP kinase kinase kinase activity	pheromone response MAPK cascade|regulation of ascospore formation|pheromone-dependent signal transduction involved in conjugation with cellular fusion|induction of conjugation with cellular fusion
mRNA	prp38	U4/U6 x U5 tri-snRNP complex subunit Prp38		nucleus|cytosol|spliceosomal complex|U4/U6 x U5 tri-snRNP complex	molecular_function	mRNA cis splicing, via spliceosome
mRNA	prp38	U4/U6 x U5 tri-snRNP complex subunit Prp38		nucleus|cytosol|spliceosomal complex|U4/U6 x U5 tri-snRNP complex	molecular_function	mRNA cis splicing, via spliceosome
tRNA	SPATRNAMET.02			cytoplasm	AUG codon-amino acid adaptor activity	cytoplasmic translation
tRNA	SPBTRNAHIS.02			cytoplasm	CAC codon-amino acid adaptor activity	cytoplasmic translational elongation
snRNA	snu2			nucleus|nucleolus	pre-mRNA 5'-splice site binding	mRNA 5'-splice site recognition
tRNA	SPBTRNAGLY.05			cytoplasm	GGU codon-amino acid adaptor activity	cytoplasmic translational elongation
mRNA	tbp1	TATA-binding protein (TBP)	SPAC30.12,tbp,tdf1	transcription factor TFIIIB complex|nucleus|RNA polymerase I transcription factor complex|transcription factor TFIID complex	protein binding|RNA polymerase III general transcription initiation factor activity|RNA polymerase I general transcription initiation factor activity|RNA polymerase II general transcription initiation factor activity|RNA polymerase III type 3 promoter sequence-specific DNA binding|RNA polymerase II core promoter sequence-specific DNA binding	transcription initiation from RNA polymerase II promoter|transcription initiation from RNA polymerase III promoter|transcription initiation from RNA polymerase I promoter	transcription factor TFIIIB complex
mRNA	rpc37	DNA-directed RNA polymerase III complex subunit Rpc37 (predicted)		RNA polymerase III complex|nucleus|cytosol	DNA-directed 5'-3' RNA polymerase activity	transcription by RNA polymerase III
tRNA	SPATRNACYS.03			cytoplasm	UGC codon-amino acid adaptor activity	cytoplasmic translational elongation
mRNA	SPBC8E4.02c	Schizosaccharomyces pombe specific protein		mitochondrion	molecular_function	biological_process
snRNA	snu5			U4/U6 x U5 tri-snRNP complex|U5 snRNP|nucleolus	pre-mRNA 5'-splice site binding	mRNA 5'-splice site recognition
snRNA	snu3			preribosome|nucleus|nucleolus	base pairing with rRNA	maturation of SSU-rRNA from tricistronic rRNA transcript (SSU-rRNA, 5.8S rRNA, LSU-rRNA)
mRNA	pfl8	cell surface glycoprotein, flocculin Pfl8	fta5	external side of cell wall	cell adhesion molecule binding|cell adhesion mediator activity	cell-cell adhesion involved in flocculation
mRNA	SPBPB10D8.04c	transmembrane transporter (predicted)		plasma membrane|integral component of membrane|endoplasmic reticulum	transmembrane transporter activity	transmembrane transport
mRNA	SPBPB10D8.07c	transmembrane transporter (predicted)		integral component of plasma membrane	transmembrane transporter activity	transmembrane transport
mRNA	SPAC24H6.13	DUF221 family protein implicated in Golgi to plasma membrane transport (predicted)		cytoplasm|Golgi apparatus|integral component of membrane	molecular_function	Golgi to plasma membrane transport
mRNA	SPBPB10D8.06c	transmembrane transporter (predicted)		integral component of plasma membrane	transmembrane transporter activity	sulfite transport|anion transmembrane transport
tRNA	SPBTRNAALA.11			cytoplasm	GCU codon-amino acid adaptor activity	cytoplasmic translational elongation
mRNA	rpl4102	60S ribosomal protein L41 (predicted)	rpl41,rpl41-2,SPAC8F11.01c	cytosolic large ribosomal subunit|cytosol	structural constituent of ribosome	cytoplasmic translation	cytosolic large ribosomal subunit
mRNA	seb1	Nrd1 complex RNA-binding subunit Seb1		nucleus|Nrd1 complex	protein binding|RNA binding|RNA polymerase II C-terminal domain binding	termination of RNA polymerase II transcription, exosome-dependent|mRNA 3'-end processing|termination of RNA polymerase II transcription|snoRNA 3'-end processing|termination of RNA polymerase II transcription, poly(A)-coupled	Nrd1 complex
tRNA	SPCTRNAARG.11			cytoplasm	CGU codon-amino acid adaptor activity	cytoplasmic translational elongation
ncRNA	SPNCRNA.1299

## Sheet: Php5_Php2
Supplementary Data 3. Mapping of PhpC component across the genome
type	name	description	syn	GoC	GoF	GoP	mmc
mRNA	SPCC794.16
mRNA	SPAC9E9.01	dubious
ncRNA	SPNCRNA.358
mRNA	SPBPB7E8.02	PSP1 family protein	SPBPB7E8.02	cytoplasm	molecular_function	biological_process
mRNA	SPAC1834.13	dubious	SPAC1834.12
mRNA	alr2	alanine racemase Alr2 (predicted)	alr1	cellular_component	alanine racemase activity	alanine metabolic process
ncRNA	SPNCRNA.234
mRNA	dfr1	dihydrofolate reductase/ serine hydrolase family fusion protein Dfr1		cytosol	dihydrofolate reductase activity|ATP binding	tetrahydrofolate biosynthetic process|dihydrofolate metabolic process
mRNA	dak2	dihydroxyacetone kinase Dak2		cytoplasm|cytosol	glycerone kinase activity|ATP binding|triokinase activity	glycerol metabolic process
snRNA	snu32			preribosome|nucleus|nucleolus	base pairing with rRNA	maturation of SSU-rRNA from tricistronic rRNA transcript (SSU-rRNA, 5.8S rRNA, LSU-rRNA)
tRNA	SPCTRNAASN.06			cytoplasm	AAC codon-amino acid adaptor activity	cytoplasmic translational elongation
mRNA	agl1	maltose alpha-glucosidase Agl1	agl	extracellular region	alpha-1,4-glucosidase activity|carbohydrate binding|maltose alpha-glucosidase activity|starch alpha-glucosidase activity	maltose catabolic process
tRNA	SPATRNACYS.02			cytoplasm	UGC codon-amino acid adaptor activity	cytoplasmic translational elongation
tRNA	SPBTRNAMET.04			cytoplasm	CAU codon-amino acid adaptor activity	cytoplasmic translation
tRNA	scn1			cytoplasm	GCA codon-amino acid adaptor activity	cytoplasmic translational elongation
tRNA	SPBTRNASER.06			cytoplasm	AGC codon-amino acid adaptor activity	cytoplasmic translational elongation
tRNA	SPCTRNAHIS.03			cytoplasm	CAC codon-amino acid adaptor activity	cytoplasmic translational elongation
ncRNA	srp7			signal recognition particle, endoplasmic reticulum targeting	molecular_function	SRP-dependent cotranslational protein targeting to membrane
tRNA	SPBTRNAALA.07			cytoplasm	GCU codon-amino acid adaptor activity	cytoplasmic translational elongation
ncRNA	SPNCRNA.965
tRNA	SPCTRNATHR.10			cytoplasm	ACA codon-amino acid adaptor activity	cytoplasmic translational elongation
mRNA	rep2	MBF transcription factor activator Rep2		nucleus|MBF transcription complex	metal ion binding|protein binding	positive regulation of transcription involved in G1/S transition of mitotic cell cycle
tRNA	SPBTRNAASN.02			cytoplasm	AAC codon-amino acid adaptor activity	cytoplasmic translational elongation
snoRNA	snR10			cellular_component	rRNA pseudouridylation guide activity	snoRNA guided rRNA pseudouridine synthesis
tRNA	SPBTRNAPRO.05			cytoplasm	CCU codon-amino acid adaptor activity	cytoplasmic translational elongation
tRNA	SPCTRNAGLN.05			cytoplasm	CAA codon-amino acid adaptor activity	cytoplasmic translational elongation
tRNA	SPATRNAMET.01			cytoplasm	AUG codon-amino acid adaptor activity	cytoplasmic translation
ncRNA	SPNCRNA.87
tRNA	SPATRNAVAL.04			cytoplasm	GUU codon-amino acid adaptor activity	cytoplasmic translational elongation

## Sheet: Php3_Php5_Php2
Supplementary Data 3. Mapping of PhpC component across the genome
type	name	description	syn	GoC	GoF	GoP	mmc
mRNA	map2	P-factor pheromone Map2		cell surface|extracellular region	protein binding|mating pheromone activity	pheromone-dependent signal transduction involved in conjugation with cellular fusion|cell-cell signaling|induction of conjugation upon nitrogen starvation|induction of conjugation with cellular fusion
mRNA	gdh1	NADP-specific glutamate dehydrogenase Gdh1 (predicted)		nucleus|mitochondrion|cytosol	glutamate dehydrogenase (NADP+) activity	ammonia assimilation cycle|L-glutamate biosynthetic process|invasive filamentous growth
mRNA	psk1	ribosomal protein S6 kinase Psk1		cytosol	ATP binding|ribosomal protein S6 kinase activity	TORC1 signaling
ncRNA	SPNCRNA.276
mRNA	pyr1	pyruvate carboxylase Pyr1		cytosol	pyruvate carboxylase activity|ATP binding|metal ion binding	gluconeogenesis|generation of precursor metabolites and energy
mRNA	SPAPB15E9.02c	dubious
mRNA	gaf1	transcription factor Gaf1	SPCC417.01c	cell division site|cytosol|nucleus|cytoplasm	metal ion binding|proximal promoter sequence-specific DNA binding|proximal promoter DNA-binding transcription repressor activity, RNA polymerase II-specific|RNA polymerase II proximal promoter sequence-specific DNA binding|proximal promoter DNA-binding transcription activator activity, RNA polymerase II-specific	negative regulation of induction of conjugation with cellular fusion by negative regulation of transcription from RNA polymerase II promoter
mRNA	SPBC2G2.17c	beta-glucosidase Psu2 (predicted)		fungal-type cell wall	beta-glucosidase activity	polysaccharide catabolic process
ncRNA	SPNCRNA.341
mRNA	SPCC417.16	mitochondrial protein associated with respiratory chain (predicted)		mitochondrial inner membrane|integral component of membrane	molecular_function	biological_process
ncRNA	SPNCRNA.1205
mRNA	SPBP23A10.11c	circularly permuted 1,3-beta-glucanase (predicted)		fungal-type cell wall|endoplasmic reticulum	1,3-beta-D-glucan synthase activity	fungal-type cell wall (1->3)-beta-D-glucan biosynthetic process
ncRNA	SPNCRNA.313
mRNA	atf21	transcription factor, Atf-CREB family Atf21		nucleus	RNA polymerase II proximal promoter sequence-specific DNA binding|transcription factor activity, RNA polymerase II proximal promoter sequence-specific DNA binding	regulation of transcription from RNA polymerase II promoter involved in meiotic cell cycle
mRNA	SPCC576.17c	pyridoxamine/pyridoxine/pyridoxal transmembrane transporter (predicted)		integral component of plasma membrane|cytoplasm	pyridoxine transmembrane transporter activity|pyridoxal transmembrane transporter activity|pyridoxamine transmembrane transporter activity	pyridoxine transmembrane transport|pyridoxal transmembrane transport|pyridoxamine transmembrane transport
mRNA	SPAC17A2.10c	Schizosaccharomyces pombe specific protein		nucleus|cytosol|integral component of membrane	molecular_function	biological_process
ncRNA	SPNCRNA.1165
mRNA	SPAC56F8.13	dubious
mRNA	SPAC1002.16c	carboxylic acid transmembrane transporter (predicted)		cell division site|Golgi apparatus|cell tip|integral component of membrane	carboxylic acid transmembrane transporter activity	carboxylic acid transmembrane transport
mRNA	sap1	switch-activating protein Sap1		nucleus|nuclear chromatin	DNA binding, bending|DNA binding|rDNA spacer replication fork barrier binding|sequence-specific DNA binding|sequence-specific double-stranded DNA binding|protein binding	gene conversion at mating-type locus, DNA double-strand break formation|replication fork arrest at rDNA repeats|site-specific DNA replication termination
mRNA	but2	But2 family protein But2		cellular_component	protein binding	biological_process
mRNA	SPAC1399.06	Schizosaccharomyces pombe specific protein		cellular_component	molecular_function	biological_process
mRNA	gln1	glutamate-ammonia ligase Gln1		nucleus|cytosol	ATP binding|glutamate-ammonia ligase activity	glutamine biosynthetic process|ammonia assimilation cycle
mRNA	SPAC8C9.12c	mitochondrial iron ion transmembrane transporter (predicted)		mitochondrial inner membrane|integral component of membrane	iron ion transmembrane transporter activity	iron import into the mitochondrion
mRNA	SPCC569.05c	spermidine family transmembrane transporter (predicted)		plasma membrane|endoplasmic reticulum|Golgi apparatus|integral component of membrane	spermidine transmembrane transporter activity|spermine transmembrane transporter activity	spermidine transmembrane transport|spermine transmembrane transport
mRNA	SPBC609.01	ribonuclease II (RNB) family, involved in nuclear-transcribed mRNA catabolic process (predicted)		P-body|cytoplasm|cytosol	RNA binding|3'-5'-exoribonuclease activity	nuclear-transcribed mRNA catabolic process, exonucleolytic|polyuridylation-dependent decapping of nuclear-transcribed mRNA	P-body
mRNA	SPBC1105.13c	Schizosaccharomyces pombe specific protein		cytoplasm|endoplasmic reticulum	molecular_function	biological_process
mRNA	SPAC20G8.04c	mitochondrial electron transfer flavoprotein-ubiquinone oxidoreductase Cir2 (predicted)		mitochondrion	4 iron, 4 sulfur cluster binding|electron-transferring-flavoprotein dehydrogenase activity|metal ion binding	NADH oxidation
mRNA	SPCC1235.17	dubious
mRNA	cyc1	cytochrome c		mitochondrial respiratory chain|mitochondrial intermembrane space	electron transporter, transferring electrons from CoQH2-cytochrome c reductase complex and cytochrome c oxidase complex activity|heme binding|metal ion binding	mitochondrial electron transport, cytochrome c to oxygen|mitochondrial electron transport, ubiquinol to cytochrome c|mitochondrial ATP synthesis coupled electron transport
antisense	SPAC1039.08-antisense-1
ncRNA	SPNCRNA.935
mRNA	SPCC1529.01	transmembrane transporter (predicted)	SPCC794.14	endoplasmic reticulum|integral component of membrane	transmembrane transporter activity	transmembrane transport
mRNA	rsa4	notchless-like ribosome biogenesis protein Rsa4 (predicted)		nucleolus|protein-containing complex|nucleus	molecular_function	ribosome biogenesis
mRNA	SPCC306.11	Schizosaccharomyces specific protein		cellular_component	molecular_function	biological_process
mRNA	wtf11	wtf element Wtf11	meu24	cytoplasm|Golgi apparatus|integral component of membrane	molecular_function	negative regulation of ascospore formation
mRNA	SPCC320.03	transcription factor (predicted)		nucleus	RNA polymerase II proximal promoter sequence-specific DNA binding|zinc ion binding|transcription factor activity, RNA polymerase II proximal promoter sequence-specific DNA binding	regulation of transcription by RNA polymerase II
mRNA	zwf2	glucose-6-phosphate 1-dehydrogenase Zwf2 (predicted)		cytosol	glucose-6-phosphate dehydrogenase activity|NADP binding|glucose 1-dehydrogenase (NADP+) activity	glucose metabolic process|pentose-phosphate shunt
mRNA	SPAC110.05	Schizosaccharomyces pombe specific protein
ncRNA	SPNCRNA.679
antisense	sat1-antisense-1
mRNA	mug24	RNA-binding protein, rrm type		cytosol	RNA binding	biological_process
mRNA	bdf2	BET family double bromodomain protein Bdf2	nrc1	nucleus|nuclear chromatin	nucleosomal histone binding	chromatin remodeling|negative regulation of extent of heterochromatin assembly
mRNA	SPCC1393.08	transcription factor, zf-GATA type (predicted)		nucleus|cytosol	RNA polymerase II proximal promoter sequence-specific DNA binding|metal ion binding|proximal promoter DNA-binding transcription activator activity, RNA polymerase II-specific	cellular response to amino acid starvation|positive regulation of transcription by RNA polymerase II|positive regulation of transcription from RNA polymerase II promoter in response to amino acid starvation
mRNA	amt1	ammonium transmembrane transporter Amt1		integral component of plasma membrane|Golgi apparatus	high-affinity secondary active ammonium transmembrane transporter activity	ammonium transmembrane transport|invasive growth in response to glucose limitation
ncRNA	SPNCRNA.1116
mRNA	tif51	translation elongation factor eIF5A (predicted)		cytosolic ribosome|nucleus|nucleolus|cytosol	translation elongation factor activity|ribosome binding|translation termination factor activity	cytoplasmic translational elongation|cytoplasmic translational termination|translational frameshifting|positive regulation of translational elongation|positive regulation of translational termination
ncRNA	SPNCRNA.1571
mRNA	ght8	hexose transmembrane transporter Ght8 (predicted)		integral component of plasma membrane|plasma membrane	hexose transmembrane transporter activity	hexose transmembrane transport
mRNA	SPBC19C7.04c	conserved fungal protein		cell division site|nucleus|cytosol	molecular_function	biological_process
antisense	adh1-antisense-2
mRNA	SPBC36.02c	spermidine family transmembrane transporter (predicted)		plasma membrane|endoplasmic reticulum|integral component of membrane	spermidine transmembrane transporter activity|spermine transmembrane transporter activity	spermidine transmembrane transport|spermine transmembrane transport
mRNA	psu1	cell wall protein Psu1, beta-glucosidase (predicted)		cell surface|fungal-type cell wall	beta-glucosidase activity	polysaccharide catabolic process|fungal-type cell wall organization or biogenesis
mRNA	atf1	transcription factor, Atf-CREB family Atf1	gad7,mts1,SPNCRNA.353,SPNG1409,sss1	nucleus|nuclear chromatin|atf1-pcr1 complex	protein binding|RNA binding|proximal promoter DNA-binding transcription activator activity, RNA polymerase II-specific|RNA polymerase II proximal promoter sequence-specific DNA binding|recombination hotspot binding|double-stranded DNA binding	activation of reciprocal meiotic recombination|negative regulation of reciprocal meiotic recombination|negative regulation of antisense RNA transcription|nucleosome positioning|fungal-type cell wall organization or biogenesis|positive regulation of transcription from RNA polymerase II promoter in response to maltose|cellular response to osmotic stress|cellular response to oxidative stress|negativ…	atf1-pcr1 complex
mRNA	pma1	P-type proton ATPase, P3-type Pma1		integral component of plasma membrane|cytoplasm|Golgi apparatus|integral component of membrane|plasma membrane	ATP binding|metal ion binding|ATPase activity|proton binding|proton-exporting ATPase activity, phosphorylative mechanism	ATP hydrolysis coupled ion transmembrane transport|ATP hydrolysis coupled cation transmembrane transport|regulation of intracellular pH|proton export across plasma membrane
mRNA	SPAC26F1.11	dubious
mRNA	pfl2	cell surface glycoprotein, flocculin Pfl2	SPAPB18E9.06c	anchored component of external side of plasma membrane|external side of fungal-type cell wall	cell adhesion molecule binding|cell adhesion mediator activity	cell-cell adhesion involved in flocculation
mRNA	hsp9	heat shock protein Hsp9	scf1	nucleus|cytosol|cytoplasm	molecular_function	negative regulation of G2/M transition of mitotic cell cycle|negative regulation of protein tyrosine phosphatase activity
mRNA	psy1	SNARE Psy1	sso1	Golgi apparatus|integral component of membrane|prospore membrane|plasma membrane|cell division site|endosome|cell tip|plasma membrane raft|prospore membrane spindle pole body attachment site|prospore membrane leading edge|cytoplasm	SNAP receptor activity	ascospore-type prospore membrane assembly|Golgi to plasma membrane transport|intracellular protein transport|prospore membrane biogenesis|ascospore formation
ncRNA	SPNCRNA.603
mRNA	mdh1	malate dehydrogenase Mdh1 (predicted)		mitochondrial matrix|mitochondrion	L-malate dehydrogenase activity	malate metabolic process|tricarboxylic acid cycle
mRNA	SPBC3H7.05c	mitochondrial Membrane Bound O-Acyl Transferase (MBOAT) family		mitochondrion|integral component of membrane	O-acyltransferase activity	lipid metabolic process
mRNA	kgd1	2-oxoglutarate dehydrogenase (lipoamide) (e1 component of oxoglutarate dehydrogenase complex) (predicted)		mitochondrial nucleoid|mitochondrial oxoglutarate dehydrogenase complex|mitochondrion	oxoglutarate dehydrogenase (succinyl-transferring) activity|thiamine pyrophosphate binding	2-oxoglutarate metabolic process|tricarboxylic acid cycle	mitochondrial oxoglutarate dehydrogenase complex
mRNA	SPBC12C2.03c	methionine synthase reductase (predicted)		cytosol	flavin adenine dinucleotide binding|[methionine synthase] reductase activity	methionine biosynthetic process
mRNA	sdh2	succinate dehydrogenase (ubiquinone) iron-sulfur protein subunit (predicted)		mitochondrial respiratory chain complex II, succinate dehydrogenase complex (ubiquinone)|cytoplasm	succinate dehydrogenase (ubiquinone) activity|electron transfer activity|metal ion binding|2 iron, 2 sulfur cluster binding|3 iron, 4 sulfur cluster binding|4 iron, 4 sulfur cluster binding	tricarboxylic acid cycle|mitochondrial electron transport, succinate to ubiquinone|succinate metabolic process
mRNA	gld1	mitochondrial glycerol dehydrogenase Gld1		mitochondrion	zinc ion binding|glycerol dehydrogenase [NAD+] activity	aerobic glycerol catabolic process|glycolytic process from glycerol
ncRNA	SPNCRNA.1318
antisense	mug124-antisense-1
ncRNA	SPNCRNA.626
mRNA	glt1	glutamate synthase Glt1	gog1	mitochondrion|cytosol	iron ion binding|FMN binding|flavin adenine dinucleotide binding|3 iron, 4 sulfur cluster binding|glutamate synthase (NADH) activity	ammonia assimilation cycle|L-glutamate biosynthetic process|invasive filamentous growth
mRNA	isp6	vacuolar serine protease Isp6	prb1	Golgi apparatus|fungal-type vacuole	serine-type endopeptidase activity|endopeptidase activity|peptidase activity	autophagy|vacuole organization|conjugation with cellular fusion
antisense	gnr1-antisense-1
mRNA	SPCC553.10	conserved fungal protein		anchored component of external side of plasma membrane|endoplasmic reticulum|integral component of membrane	molecular_function	biological_process
ncRNA	SPNCRNA.236
mRNA	SPAC323.07c	MatE family transmembrane transporter (predicted)		fungal-type vacuole|integral component of membrane	antiporter activity	transmembrane transport
ncRNA	SPNCRNA.155
mRNA	abc3	ABC transmembrane transporter Abc3, unknown specificity		integral component of membrane|fungal-type vacuole	ATP binding|ATPase activity, coupled to transmembrane movement of substances	transmembrane transport
mRNA	pof15	F-box protein (predicted)		ubiquitin ligase complex	protein binding, bridging	protein modification by small protein conjugation
mRNA	yhb1	nitric oxide dioxygenase Yhb1		mitochondrion|nucleus|cytosol	nitric oxide dioxygenase activity|flavin adenine dinucleotide binding|metal ion binding	cellular detoxification of nitrogen compound|cellular response to nitrosative stress
ncRNA	SPNCRNA.1598
mRNA	exg1	glucan 1,6-beta-glucosidase Exg1		extracellular region|division septum|actin fusion focus	glucan exo-1,3-beta-glucosidase activity|glucan endo-1,6-beta-glucosidase activity	fungal-type cell wall beta-glucan metabolic process|fungal-type cell wall disassembly involved in conjugation with cellular fusion
mRNA	SPAC17A2.11	Schizosaccharomyces pombe specific protein		mitochondrion|integral component of membrane	molecular_function	biological_process
mRNA	SPBC32H8.15	dubious
ncRNA	SPNCRNA.963
mRNA	eis1	eisosome assembly protein eis1		eisosome|cytosol	molecular_function	eisosome assembly|plasma membrane organization
mRNA	anc1	mitochondrial adenine nucleotide carrier Anc1		mitochondrial inner membrane|mitochondrion|integral component of membrane	ATP:ADP antiporter activity	mitochondrial ATP transmembrane transport|mitochondrial ADP transmembrane transport
ncRNA	SPNCRNA.1260
mRNA	SPBC3H7.02	sulfate transmembrane transporter (predicted)		plasma membrane|cytoplasm|cytosol|integral component of membrane	secondary active sulfate transmembrane transporter activity	sulfate transmembrane transport
mRNA	tdh1	glyceraldehyde-3-phosphate dehydrogenase Tdh1	gpd1	fungal-type cell wall|cytosol|Mcs4 RR-MAPKKK complex	glyceraldehyde-3-phosphate dehydrogenase (NAD+) (phosphorylating) activity|NADP binding|NAD binding|protein binding	canonical glycolysis|cellular response to oxidative stress|detection of oxidative stress|positive regulation of stress-activated MAPK cascade	Mcs4 RR-MAPKKK complex
mRNA	cta3	P-type ATPase, potassium exporting Cta3	SPBC24E9.06	integral component of membrane|fungal-type vacuole|plasma membrane	ATP binding|potassium-transporting ATPase activity|calcium-transporting ATPase activity	calcium ion transmembrane transport|ATP hydrolysis coupled ion transmembrane transport|ATP hydrolysis coupled cation transmembrane transport|proton transmembrane transport|potassium ion export across plasma membrane|sequestering of calcium ion
mRNA	mae2	malic enzyme, malate dehydrogenase (oxaloacetate decarboxylating), Mae2		mitochondrion|cytosol	malate dehydrogenase (decarboxylating) (NAD+) activity|oxaloacetate decarboxylase activity|metal ion binding|NAD binding	malate metabolic process|pyruvate metabolic process|tricarboxylic acid cycle
mRNA	fhn1	plasma membrane organization protein Fhn1		plasma membrane|Golgi apparatus|integral component of membrane|growing cell tip|eisosome	molecular_function	plasma membrane organization|protein localization to plasma membrane|eisosome assembly
ncRNA	SPNCRNA.1120
mRNA	btb1	BTB/POZ domain protein Btb1		ubiquitin ligase complex	protein binding	protein modification by small protein conjugation or removal
CenH	CenH
mRNA	fba1	fructose-bisphosphate aldolase Fba1		nucleus|cytosol	fructose-bisphosphate aldolase activity|zinc ion binding	canonical glycolysis
mRNA	zwf1	glucose-6-phosphate 1-dehydrogenase (predicted)	SPAC9.01	cytosol	glucose-6-phosphate dehydrogenase activity|NADP binding	pentose-phosphate shunt, oxidative branch|generation of precursor metabolites and energy|glucose metabolic process
mRNA	isa1	mitochondrial iron-sulfur protein Isa1		mitochondrion	metal ion binding|iron-sulfur cluster binding|2 iron, 2 sulfur cluster binding|iron-sulfur transferase activity|protein binding	[4Fe-4S] cluster assembly|protein maturation by iron-sulfur cluster transfer
mRNA	tef103	translation elongation factor EF-1 alpha Ef1a-c	EF-1aC,ef1-b,ef1a-c,efa13	eukaryotic translation elongation factor 1 complex	translation elongation factor activity|calmodulin binding	cytoplasmic translational elongation	eukaryotic translation elongation factor 1 complex
mRNA	pgk1	phosphoglycerate kinase Pgk1 (predicted)		nucleus|cytosol	phosphoglycerate kinase activity|ATP binding	gluconeogenesis|canonical glycolysis
mRNA	agl1	maltose alpha-glucosidase Agl1	agl	extracellular region	alpha-1,4-glucosidase activity|carbohydrate binding|maltose alpha-glucosidase activity|starch alpha-glucosidase activity	maltose catabolic process
mRNA	SPAC2E1P3.05c	fungal cellulose binding domain protein		cell surface|extracellular region	cellulose binding	biological_process
mRNA	oca2	serine/threonine protein kinase Oca2		cell division site|cytosol|cell tip	protein serine/threonine kinase activity|ATP binding|protein binding	regulation of nitrogen utilization|negative regulation of transcription by RNA polymerase II|signaling
mRNA	ecm33	cell wall protein Ecm33	SPAC1F2.01,SPAC23H4.19	fungal-type cell wall|cell surface|cytosol|integral component of membrane|anchored component of membrane	molecular_function	intracellular signal transduction
mRNA	aur1	inositol phosphorylceramide synthase Aur1 (predicted)		integral component of Golgi membrane|inositol phosphoceramide synthase complex|Golgi apparatus	inositol phosphoceramide synthase activity	inositol phosphoceramide metabolic process|sphingolipid biosynthetic process
ncRNA	SPNCRNA.1063
ncRNA	SPNCRNA.1501
mRNA	SPAC1039.02	extracellular 5'-nucleotidase, human NT5E family (predicted)		cell surface|endoplasmic reticulum	5'-nucleotidase activity	adenosine catabolic process
mRNA	pcl1	ferrous iron/manganese transmembrane transporter Pcl1		fungal-type vacuole membrane|endoplasmic reticulum|Golgi apparatus|integral component of membrane	ferrous iron transmembrane transporter activity	ferrous iron transmembrane transport|manganese ion transmembrane transport
mRNA	rrp1	ATP-dependent DNA helicase/ ubiquitin-protein ligase E3 (predicted)		nuclear chromatin|nucleus|cytosol|cytoplasm|site of double-strand break	ATP-dependent DNA helicase activity|ubiquitin protein ligase activity|zinc ion binding|ATP binding	chromatin remodeling|protein modification by small protein conjugation or removal|double-strand break repair via homologous recombination|mitotic DNA replication maintenance of fidelity
ncRNA	SPNCRNA.1460
mRNA	mug114	Schizosaccharomyces pombe specific protein Mug114		cytoplasm	molecular_function	biological_process
antisense	spo14-antisense-1
antisense	eta2-antisense-1
antisense	SPAPB1A10.13-antisense-1
mRNA	mug153	Schizosaccharomyces pombe specific protein		mitochondrion	molecular_function	biological_process
mRNA	nde2	mitochondrial NADH dehydrogenase (ubiquinone) Nde2 (predicted)		mitochondrial inner membrane|mitochondrion	NADH dehydrogenase (ubiquinone) activity	NADH oxidation|mitochondrial ATP synthesis coupled electron transport
mRNA	adh4	alcohol dehydrogenase Adh4		mitochondrion	alcohol dehydrogenase activity, zinc-dependent|metal ion binding|alcohol dehydrogenase (NAD) activity	ethanol biosynthetic process involved in glucose fermentation to ethanol
mRNA	msw1	mitochondrial tryptophan-tRNA ligase Msw1 (predicted)		mitochondrial matrix|mitochondrion	tryptophan-tRNA ligase activity|ATP binding	tryptophanyl-tRNA aminoacylation|mitochondrial translation
ncRNA	SPNCRNA.777
mRNA	hem3	hydroxymethylbilane synthase Hem3 (predicted)	SPAC806.01	nucleus|cytoplasm	hydroxymethylbilane synthase activity	protoporphyrinogen IX biosynthetic process|peptidyl-pyrromethane cofactor linkage
mRNA	SPCC1235.17	dubious
ncRNA	SPBPB21E7.08
mRNA	hsr1	transcription factor Hsr1	msn2	nuclear chromatin|nucleus	RNA polymerase II proximal promoter sequence-specific DNA binding|transcription factor activity, RNA polymerase II proximal promoter sequence-specific DNA binding|metal ion binding	regulation of transcription from RNA polymerase II promoter in response to oxidative stress
mRNA	cbf12	CBF1/Su(H)/LAG-1 family transcription factor Cbf12		nucleus|nuclear chromatin	RNA polymerase II proximal promoter sequence-specific DNA binding|sequence-specific DNA binding|proximal promoter DNA-binding transcription activator activity, RNA polymerase II-specific	positive regulation of transcription by RNA polymerase II|positive regulation of flocculation
mRNA	aco1	aconitate hydratase Aco1 (predicted)		mitochondrial matrix|mitochondrion	aconitate hydratase activity|metal ion binding|4 iron, 4 sulfur cluster binding	tricarboxylic acid cycle|glutamate metabolic process
ncRNA	SPNCRNA.234
mRNA	pst1	Clr6 histone deacetylase complex subunit Pst1	SPBC21D10.01c	Rpd3S complex|nucleus|Rpd3L complex|nuclear pericentric heterochromatin|Clr6 histone deacetylase complex I''	protein binding	chromatin remodeling|chromatin silencing at centromere|histone deacetylation	Rpd3S complex|Rpd3L complex|Clr6 histone deacetylase complex I
mRNA	erg1	squalene monooxygenase Erg1 (predicted)		endoplasmic reticulum membrane|cytoplasm|fungal-type vacuole membrane|endoplasmic reticulum|integral component of membrane	squalene monooxygenase activity|flavin adenine dinucleotide binding	ergosterol biosynthetic process
antisense	qcr10-antisense-1
mRNA	hry1	HHE domain cation binding protein (predicted)		mitochondrion	metal ion binding	biological_process
mRNA	ccr1	NADPH-cytochrome p450 reductase	SPBC365.17	endoplasmic reticulum membrane|mitochondrial outer membrane|endoplasmic reticulum|plasma membrane|integral component of membrane	FMN binding|flavin adenine dinucleotide binding|NADP binding|NADPH-hemoprotein reductase activity	ergosterol biosynthetic process
mRNA	dbl8	tRNA-splicing endonuclease positive effector Dbl8		nucleus|Nrd1 complex|site of double-strand break	ATP-dependent RNA helicase activity|ATP binding	RNA 3'-end processing|tRNA metabolic process
mRNA	mfs2	transmembrane transporter Mfs2 (predicted)		plasma membrane|endoplasmic reticulum|integral component of membrane	transmembrane transporter activity	transmembrane transport
ncRNA	SPNCRNA.993
ncRNA	SPNCRNA.989
ncRNA	SPNCRNA.781
mRNA	puf5	pumilio family RNA-binding protein Puf5 (predicted)		cytoplasm	mRNA binding	nuclear-transcribed mRNA catabolic process, deadenylation-dependent decay
mRNA	SPAC11D3.19	Schizosaccharomyces pombe specific protein		integral component of membrane	molecular_function	biological_process
ncRNA	SPNCRNA.627
mRNA	SPACUNK4.15	2',3'-cyclic-nucleotide 3'-phosphodiesterase (predicted)		clathrin-coated vesicle|nucleus|cytosol	2',3'-cyclic-nucleotide 3'-phosphodiesterase activity	cyclic nucleotide metabolic process
tRNA	SPATRNAALA.01			cytoplasm	GCU codon-amino acid adaptor activity	cytoplasmic translational elongation
mRNA	plb1	phospholipase B homolog Plb1		extracellular region|nucleus|cytosol	lysophospholipase activity	phospholipid catabolic process|cellular response to osmotic stress
ncRNA	SPNCRNA.93
ncRNA	SPNCRNA.1035
mRNA	gpm1	monomeric 2,3-bisphosphoglycerate (BPG)-dependent phosphoglycerate mutase (PGAM), Gpm1		nucleus|cytosol	phosphoglycerate mutase activity|2,3-bisphosphoglycerate-dependent phosphoglycerate mutase activity	canonical glycolysis|gluconeogenesis
antisense	prp22-antisense-1
mRNA	aru1	arginase Aru1	car3	nucleus|cytosol	arginase activity|metal ion binding	arginine catabolic process to ornithine|urea cycle|arginine catabolic process to proline via ornithine
ncRNA	SPNCRNA.100
mRNA	SPCC594.02c	conserved fungal protein		endoplasmic reticulum|integral component of membrane	molecular_function	biological_process
tRNA	SPATRNAPHE.02			cytoplasm	UUC codon-amino acid adaptor activity	cytoplasmic translational elongation
mRNA	SPCC63.13	DNAJ domain protein		endoplasmic reticulum|integral component of membrane	Hsp70 protein binding	biological_process
ncRNA	SPNCRNA.144
mRNA	rec24	meiotic recombination protein Rec24	mug6	nucleus|cytosol	molecular_function	meiotic DNA double-strand break formation|reciprocal meiotic recombination
mRNA	mug115	Schizosaccharomyces pombe specific protein Mug115		nucleus|mitochondrion	molecular_function	biological_process
mRNA	pom34	nucleoporin Pom34	mug31	perinuclear endoplasmic reticulum membrane|nuclear pore	molecular_function	nucleocytoplasmic transport
ncRNA	SPNCRNA.1069
mRNA	nde1	mitochondrial NADH dehydrogenase (ubiquinone) Nde1 (predicted)		mitochondrial inner membrane|mitochondrion	NADH dehydrogenase (ubiquinone) activity	NADH oxidation|mitochondrial ATP synthesis coupled electron transport
ncRNA	SPNCRNA.1562
mRNA	lys4	homocitrate synthase		nucleus|mitochondrion|cytosol	homocitrate synthase activity	lysine biosynthetic process via aminoadipic acid|lysine biosynthetic process
ncRNA	SPNCRNA.782
antisense	SPAC10F6.15-antisense-1
antisense	ayr1-antisense-1
tRNA	SPATRNAASP.01			cytoplasm	GAC codon-amino acid adaptor activity	cytoplasmic translational elongation
mRNA	SPAPJ695.02	Schizosaccharomyces pombe specific protein		cellular_component	molecular_function	biological_process
tRNA	SPCTRNASER.13			cytoplasm	AGC codon-amino acid adaptor activity	cytoplasmic translational elongation
mRNA	SPAC25B8.12c	unknown HAD superfamily hydrolase		nucleus|cytosol	phosphatase activity	biological_process
tRNA	SPCTRNAILE.09			cytoplasm	AUU codon-amino acid adaptor activity	cytoplasmic translational elongation
mRNA	gpd3	glyceraldehyde 3-phosphate dehydrogenase Gpd3	SPNCRNA.314,SPNG1235	cytosol	glyceraldehyde-3-phosphate dehydrogenase (NAD+) (phosphorylating) activity|NADP binding|NAD binding	canonical glycolysis
tRNA	SPBTRNAARG.05			cytoplasm	AGG codon-amino acid adaptor activity	cytoplasmic translational elongation
tRNA	SPCTRNAALA.12			cytoplasm	GCU codon-amino acid adaptor activity	cytoplasmic translational elongation
tRNA	sup9			cytoplasm	UCA codon-amino acid adaptor activity	cytoplasmic translational elongation
tRNA	SPCTRNAASP.06			cytoplasm	GAC codon-amino acid adaptor activity	cytoplasmic translational elongation
tRNA	SPBTRNAILE.07			cytoplasm	AUU codon-amino acid adaptor activity	cytoplasmic translational elongation

## Sheet: ALL_CCAAT SIte
Supplementary Data 3. Mapping of PhpC component across the genome
type	name	description	syn	GoC	GoF	GoP	mmc
mRNA	SPAPJ695.02	Schizosaccharomyces pombe specific protein		cellular_component	molecular_function	biological_process
ncRNA	SPNCRNA.603
mRNA	SPAC11D3.19	Schizosaccharomyces pombe specific protein		integral component of membrane	molecular_function	biological_process
mRNA	mfs2	transmembrane transporter Mfs2 (predicted)		plasma membrane|endoplasmic reticulum|integral component of membrane	transmembrane transporter activity	transmembrane transport
mRNA	adh4	alcohol dehydrogenase Adh4		mitochondrion	alcohol dehydrogenase activity, zinc-dependent|metal ion binding|alcohol dehydrogenase (NAD) activity	ethanol biosynthetic process involved in glucose fermentation to ethanol
mRNA	hem3	hydroxymethylbilane synthase Hem3 (predicted)	SPAC806.01	nucleus|cytoplasm	hydroxymethylbilane synthase activity	protoporphyrinogen IX biosynthetic process|peptidyl-pyrromethane cofactor linkage
ncRNA	SPNCRNA.626
ncRNA	SPNCRNA.627
ncRNA	SPNCRNA.144
ncRNA	SPNCRNA.155
mRNA	aur1	inositol phosphorylceramide synthase Aur1 (predicted)		integral component of Golgi membrane|inositol phosphoceramide synthase complex|Golgi apparatus	inositol phosphoceramide synthase activity	inositol phosphoceramide metabolic process|sphingolipid biosynthetic process
mRNA	puf5	pumilio family RNA-binding protein Puf5 (predicted)		cytoplasm	mRNA binding	nuclear-transcribed mRNA catabolic process, deadenylation-dependent decay
ncRNA	SPNCRNA.679
tRNA	SPATRNAALA.01			cytoplasm	GCU codon-amino acid adaptor activity	cytoplasmic translational elongation
mRNA	plb1	phospholipase B homolog Plb1		extracellular region|nucleus|cytosol	lysophospholipase activity	phospholipid catabolic process|cellular response to osmotic stress
mRNA	mug115	Schizosaccharomyces pombe specific protein Mug115		nucleus|mitochondrion	molecular_function	biological_process
mRNA	SPAC56F8.13	dubious
antisense	prp22-antisense-1
antisense	SPAC10F6.15-antisense-1
mRNA	SPAC20G8.04c	mitochondrial electron transfer flavoprotein-ubiquinone oxidoreductase Cir2 (predicted)		mitochondrion	4 iron, 4 sulfur cluster binding|electron-transferring-flavoprotein dehydrogenase activity|metal ion binding	NADH oxidation
mRNA	zwf1	glucose-6-phosphate 1-dehydrogenase (predicted)	SPAC9.01	cytosol	glucose-6-phosphate dehydrogenase activity|NADP binding	pentose-phosphate shunt, oxidative branch|generation of precursor metabolites and energy|glucose metabolic process
mRNA	ecm33	cell wall protein Ecm33	SPAC1F2.01,SPAC23H4.19	fungal-type cell wall|cell surface|cytosol|integral component of membrane|anchored component of membrane	molecular_function	intracellular signal transduction
mRNA	gln1	glutamate-ammonia ligase Gln1		nucleus|cytosol	ATP binding|glutamate-ammonia ligase activity	glutamine biosynthetic process|ammonia assimilation cycle
mRNA	pom34	nucleoporin Pom34	mug31	perinuclear endoplasmic reticulum membrane|nuclear pore	molecular_function	nucleocytoplasmic transport
mRNA	psu1	cell wall protein Psu1, beta-glucosidase (predicted)		cell surface|fungal-type cell wall	beta-glucosidase activity	polysaccharide catabolic process|fungal-type cell wall organization or biogenesis
mRNA	SPAC1002.16c	carboxylic acid transmembrane transporter (predicted)		cell division site|Golgi apparatus|cell tip|integral component of membrane	carboxylic acid transmembrane transporter activity	carboxylic acid transmembrane transport
mRNA	SPAC1399.06	Schizosaccharomyces pombe specific protein		cellular_component	molecular_function	biological_process
antisense	SPAPB1A10.13-antisense-1
mRNA	pof15	F-box protein (predicted)		ubiquitin ligase complex	protein binding, bridging	protein modification by small protein conjugation
mRNA	sdh2	succinate dehydrogenase (ubiquinone) iron-sulfur protein subunit (predicted)		mitochondrial respiratory chain complex II, succinate dehydrogenase complex (ubiquinone)|cytoplasm	succinate dehydrogenase (ubiquinone) activity|electron transfer activity|metal ion binding|2 iron, 2 sulfur cluster binding|3 iron, 4 sulfur cluster binding|4 iron, 4 sulfur cluster binding	tricarboxylic acid cycle|mitochondrial electron transport, succinate to ubiquinone|succinate metabolic process
mRNA	SPAC110.05	Schizosaccharomyces pombe specific protein
mRNA	aru1	arginase Aru1	car3	nucleus|cytosol	arginase activity|metal ion binding	arginine catabolic process to ornithine|urea cycle|arginine catabolic process to proline via ornithine
ncRNA	SPNCRNA.777
ncRNA	SPNCRNA.781
ncRNA	SPNCRNA.782
mRNA	hsr1	transcription factor Hsr1	msn2	nuclear chromatin|nucleus	RNA polymerase II proximal promoter sequence-specific DNA binding|transcription factor activity, RNA polymerase II proximal promoter sequence-specific DNA binding|metal ion binding	regulation of transcription from RNA polymerase II promoter in response to oxidative stress
mRNA	bdf2	BET family double bromodomain protein Bdf2	nrc1	nucleus|nuclear chromatin	nucleosomal histone binding	chromatin remodeling|negative regulation of extent of heterochromatin assembly
mRNA	gld1	mitochondrial glycerol dehydrogenase Gld1		mitochondrion	zinc ion binding|glycerol dehydrogenase [NAD+] activity	aerobic glycerol catabolic process|glycolytic process from glycerol
mRNA	isp6	vacuolar serine protease Isp6	prb1	Golgi apparatus|fungal-type vacuole	serine-type endopeptidase activity|endopeptidase activity|peptidase activity	autophagy|vacuole organization|conjugation with cellular fusion
mRNA	mug114	Schizosaccharomyces pombe specific protein Mug114		cytoplasm	molecular_function	biological_process
mRNA	mug153	Schizosaccharomyces pombe specific protein		mitochondrion	molecular_function	biological_process
mRNA	SPACUNK4.15	2',3'-cyclic-nucleotide 3'-phosphodiesterase (predicted)		clathrin-coated vesicle|nucleus|cytosol	2',3'-cyclic-nucleotide 3'-phosphodiesterase activity	cyclic nucleotide metabolic process
mRNA	SPAC2E1P3.05c	fungal cellulose binding domain protein		cell surface|extracellular region	cellulose binding	biological_process
mRNA	agl1	maltose alpha-glucosidase Agl1	agl	extracellular region	alpha-1,4-glucosidase activity|carbohydrate binding|maltose alpha-glucosidase activity|starch alpha-glucosidase activity	maltose catabolic process
antisense	eta2-antisense-1
mRNA	aco1	aconitate hydratase Aco1 (predicted)		mitochondrial matrix|mitochondrion	aconitate hydratase activity|metal ion binding|4 iron, 4 sulfur cluster binding	tricarboxylic acid cycle|glutamate metabolic process
mRNA	msw1	mitochondrial tryptophan-tRNA ligase Msw1 (predicted)		mitochondrial matrix|mitochondrion	tryptophan-tRNA ligase activity|ATP binding	tryptophanyl-tRNA aminoacylation|mitochondrial translation
mRNA	glt1	glutamate synthase Glt1	gog1	mitochondrion|cytosol	iron ion binding|FMN binding|flavin adenine dinucleotide binding|3 iron, 4 sulfur cluster binding|glutamate synthase (NADH) activity	ammonia assimilation cycle|L-glutamate biosynthetic process|invasive filamentous growth
mRNA	nde2	mitochondrial NADH dehydrogenase (ubiquinone) Nde2 (predicted)		mitochondrial inner membrane|mitochondrion	NADH dehydrogenase (ubiquinone) activity	NADH oxidation|mitochondrial ATP synthesis coupled electron transport
mRNA	SPAC17A2.10c	Schizosaccharomyces pombe specific protein		nucleus|cytosol|integral component of membrane	molecular_function	biological_process
mRNA	SPAC17A2.11	Schizosaccharomyces pombe specific protein		mitochondrion|integral component of membrane	molecular_function	biological_process
mRNA	rrp1	ATP-dependent DNA helicase/ ubiquitin-protein ligase E3 (predicted)		nuclear chromatin|nucleus|cytosol|cytoplasm|site of double-strand break	ATP-dependent DNA helicase activity|ubiquitin protein ligase activity|zinc ion binding|ATP binding	chromatin remodeling|protein modification by small protein conjugation or removal|double-strand break repair via homologous recombination|mitotic DNA replication maintenance of fidelity
mRNA	SPAC8C9.12c	mitochondrial iron ion transmembrane transporter (predicted)		mitochondrial inner membrane|integral component of membrane	iron ion transmembrane transporter activity	iron import into the mitochondrion
ncRNA	SPNCRNA.935
tRNA	SPATRNAPHE.02			cytoplasm	UUC codon-amino acid adaptor activity	cytoplasmic translational elongation
ncRNA	SPNCRNA.234
ncRNA	SPNCRNA.236
mRNA	pma1	P-type proton ATPase, P3-type Pma1		integral component of plasma membrane|cytoplasm|Golgi apparatus|integral component of membrane|plasma membrane	ATP binding|metal ion binding|ATPase activity|proton binding|proton-exporting ATPase activity, phosphorylative mechanism	ATP hydrolysis coupled ion transmembrane transport|ATP hydrolysis coupled cation transmembrane transport|regulation of intracellular pH|proton export across plasma membrane
ncRNA	SPNCRNA.93
mRNA	SPAC323.07c	MatE family transmembrane transporter (predicted)		fungal-type vacuole|integral component of membrane	antiporter activity	transmembrane transport
mRNA	pfl2	cell surface glycoprotein, flocculin Pfl2	SPAPB18E9.06c	anchored component of external side of plasma membrane|external side of fungal-type cell wall	cell adhesion molecule binding|cell adhesion mediator activity	cell-cell adhesion involved in flocculation
mRNA	SPAPB15E9.02c	dubious
ncRNA	SPNCRNA.341
ncRNA	SPNCRNA.963
mRNA	tif51	translation elongation factor eIF5A (predicted)		cytosolic ribosome|nucleus|nucleolus|cytosol	translation elongation factor activity|ribosome binding|translation termination factor activity	cytoplasmic translational elongation|cytoplasmic translational termination|translational frameshifting|positive regulation of translational elongation|positive regulation of translational termination
mRNA	SPAC25B8.12c	unknown HAD superfamily hydrolase		nucleus|cytosol	phosphatase activity	biological_process
antisense	ayr1-antisense-1
ncRNA	SPNCRNA.989
ncRNA	SPNCRNA.993
tRNA	SPATRNAASP.01			cytoplasm	GAC codon-amino acid adaptor activity	cytoplasmic translational elongation
ncRNA	SPNCRNA.1035
mRNA	rec24	meiotic recombination protein Rec24	mug6	nucleus|cytosol	molecular_function	meiotic DNA double-strand break formation|reciprocal meiotic recombination
mRNA	SPAC26F1.11	dubious
mRNA	gpm1	monomeric 2,3-bisphosphoglycerate (BPG)-dependent phosphoglycerate mutase (PGAM), Gpm1		nucleus|cytosol	phosphoglycerate mutase activity|2,3-bisphosphoglycerate-dependent phosphoglycerate mutase activity	canonical glycolysis|gluconeogenesis
ncRNA	SPNCRNA.1063
ncRNA	SPNCRNA.1069
mRNA	hsp9	heat shock protein Hsp9	scf1	nucleus|cytosol|cytoplasm	molecular_function	negative regulation of G2/M transition of mitotic cell cycle|negative regulation of protein tyrosine phosphatase activity
mRNA	SPAC1039.02	extracellular 5'-nucleotidase, human NT5E family (predicted)		cell surface|endoplasmic reticulum	5'-nucleotidase activity	adenosine catabolic process
antisense	SPAC1039.08-antisense-1
ncRNA	SPNCRNA.276
mRNA	hry1	HHE domain cation binding protein (predicted)		mitochondrion	metal ion binding	biological_process
mRNA	yhb1	nitric oxide dioxygenase Yhb1		mitochondrion|nucleus|cytosol	nitric oxide dioxygenase activity|flavin adenine dinucleotide binding|metal ion binding	cellular detoxification of nitrogen compound|cellular response to nitrosative stress
ncRNA	SPBPB21E7.08
mRNA	abc3	ABC transmembrane transporter Abc3, unknown specificity		integral component of membrane|fungal-type vacuole	ATP binding|ATPase activity, coupled to transmembrane movement of substances	transmembrane transport
ncRNA	SPNCRNA.1318
mRNA	pcl1	ferrous iron/manganese transmembrane transporter Pcl1		fungal-type vacuole membrane|endoplasmic reticulum|Golgi apparatus|integral component of membrane	ferrous iron transmembrane transporter activity	ferrous iron transmembrane transport|manganese ion transmembrane transport
ncRNA	SPNCRNA.100
mRNA	fhn1	plasma membrane organization protein Fhn1		plasma membrane|Golgi apparatus|integral component of membrane|growing cell tip|eisosome	molecular_function	plasma membrane organization|protein localization to plasma membrane|eisosome assembly
ncRNA	SPNCRNA.313
mRNA	gpd3	glyceraldehyde 3-phosphate dehydrogenase Gpd3	SPNCRNA.314,SPNG1235	cytosol	glyceraldehyde-3-phosphate dehydrogenase (NAD+) (phosphorylating) activity|NADP binding|NAD binding	canonical glycolysis
mRNA	cta3	P-type ATPase, potassium exporting Cta3	SPBC24E9.06	integral component of membrane|fungal-type vacuole|plasma membrane	ATP binding|potassium-transporting ATPase activity|calcium-transporting ATPase activity	calcium ion transmembrane transport|ATP hydrolysis coupled ion transmembrane transport|ATP hydrolysis coupled cation transmembrane transport|proton transmembrane transport|potassium ion export across plasma membrane|sequestering of calcium ion
mRNA	tef103	translation elongation factor EF-1 alpha Ef1a-c	EF-1aC,ef1-b,ef1a-c,efa13	eukaryotic translation elongation factor 1 complex	translation elongation factor activity|calmodulin binding	cytoplasmic translational elongation	eukaryotic translation elongation factor 1 complex
mRNA	nde1	mitochondrial NADH dehydrogenase (ubiquinone) Nde1 (predicted)		mitochondrial inner membrane|mitochondrion	NADH dehydrogenase (ubiquinone) activity	NADH oxidation|mitochondrial ATP synthesis coupled electron transport
mRNA	anc1	mitochondrial adenine nucleotide carrier Anc1		mitochondrial inner membrane|mitochondrion|integral component of membrane	ATP:ADP antiporter activity	mitochondrial ATP transmembrane transport|mitochondrial ADP transmembrane transport
mRNA	SPBC36.02c	spermidine family transmembrane transporter (predicted)		plasma membrane|endoplasmic reticulum|integral component of membrane	spermidine transmembrane transporter activity|spermine transmembrane transporter activity	spermidine transmembrane transport|spermine transmembrane transport
mRNA	erg1	squalene monooxygenase Erg1 (predicted)		endoplasmic reticulum membrane|cytoplasm|fungal-type vacuole membrane|endoplasmic reticulum|integral component of membrane	squalene monooxygenase activity|flavin adenine dinucleotide binding	ergosterol biosynthetic process
tRNA	SPBTRNAARG.05			cytoplasm	AGG codon-amino acid adaptor activity	cytoplasmic translational elongation
mRNA	but2	But2 family protein But2		cellular_component	protein binding	biological_process
mRNA	SPBC32H8.15	dubious
mRNA	atf1	transcription factor, Atf-CREB family Atf1	gad7,mts1,SPNCRNA.353,SPNG1409,sss1	nucleus|nuclear chromatin|atf1-pcr1 complex	protein binding|RNA binding|proximal promoter DNA-binding transcription activator activity, RNA polymerase II-specific|RNA polymerase II proximal promoter sequence-specific DNA binding|recombination hotspot binding|double-stranded DNA binding	activation of reciprocal meiotic recombination|negative regulation of reciprocal meiotic recombination|negative regulation of antisense RNA transcription|nucleosome positioning|fungal-type cell wall organization or biogenesis|positive regulation of transcription from RNA polymerase II promoter in response to maltose|cellular response to osmotic stress|cellular response to oxidative stress|negativ…	atf1-pcr1 complex
tRNA	SPBTRNAILE.07			cytoplasm	AUU codon-amino acid adaptor activity	cytoplasmic translational elongation
antisense	mug124-antisense-1
mRNA	fba1	fructose-bisphosphate aldolase Fba1		nucleus|cytosol	fructose-bisphosphate aldolase activity|zinc ion binding	canonical glycolysis
mRNA	atf21	transcription factor, Atf-CREB family Atf21		nucleus	RNA polymerase II proximal promoter sequence-specific DNA binding|transcription factor activity, RNA polymerase II proximal promoter sequence-specific DNA binding	regulation of transcription from RNA polymerase II promoter involved in meiotic cell cycle
ncRNA	SPNCRNA.1460
mRNA	SPBC3H7.05c	mitochondrial Membrane Bound O-Acyl Transferase (MBOAT) family		mitochondrion|integral component of membrane	O-acyltransferase activity	lipid metabolic process
mRNA	kgd1	2-oxoglutarate dehydrogenase (lipoamide) (e1 component of oxoglutarate dehydrogenase complex) (predicted)		mitochondrial nucleoid|mitochondrial oxoglutarate dehydrogenase complex|mitochondrion	oxoglutarate dehydrogenase (succinyl-transferring) activity|thiamine pyrophosphate binding	2-oxoglutarate metabolic process|tricarboxylic acid cycle	mitochondrial oxoglutarate dehydrogenase complex
mRNA	SPBC3H7.02	sulfate transmembrane transporter (predicted)		plasma membrane|cytoplasm|cytosol|integral component of membrane	secondary active sulfate transmembrane transporter activity	sulfate transmembrane transport
antisense	spo14-antisense-1
mRNA	SPBP23A10.11c	circularly permuted 1,3-beta-glucanase (predicted)		fungal-type cell wall|endoplasmic reticulum	1,3-beta-D-glucan synthase activity	fungal-type cell wall (1->3)-beta-D-glucan biosynthetic process
mRNA	pyr1	pyruvate carboxylase Pyr1		cytosol	pyruvate carboxylase activity|ATP binding|metal ion binding	gluconeogenesis|generation of precursor metabolites and energy
ncRNA	SPNCRNA.1501
mRNA	pst1	Clr6 histone deacetylase complex subunit Pst1	SPBC21D10.01c	Rpd3S complex|nucleus|Rpd3L complex|nuclear pericentric heterochromatin|Clr6 histone deacetylase complex I''	protein binding	chromatin remodeling|chromatin silencing at centromere|histone deacetylation	Rpd3S complex|Rpd3L complex|Clr6 histone deacetylase complex I
mRNA	SPBC12C2.03c	methionine synthase reductase (predicted)		cytosol	flavin adenine dinucleotide binding|[methionine synthase] reductase activity	methionine biosynthetic process
mRNA	ccr1	NADPH-cytochrome p450 reductase	SPBC365.17	endoplasmic reticulum membrane|mitochondrial outer membrane|endoplasmic reticulum|plasma membrane|integral component of membrane	FMN binding|flavin adenine dinucleotide binding|NADP binding|NADPH-hemoprotein reductase activity	ergosterol biosynthetic process
mRNA	dbl8	tRNA-splicing endonuclease positive effector Dbl8		nucleus|Nrd1 complex|site of double-strand break	ATP-dependent RNA helicase activity|ATP binding	RNA 3'-end processing|tRNA metabolic process
mRNA	tdh1	glyceraldehyde-3-phosphate dehydrogenase Tdh1	gpd1	fungal-type cell wall|cytosol|Mcs4 RR-MAPKKK complex	glyceraldehyde-3-phosphate dehydrogenase (NAD+) (phosphorylating) activity|NADP binding|NAD binding|protein binding	canonical glycolysis|cellular response to oxidative stress|detection of oxidative stress|positive regulation of stress-activated MAPK cascade	Mcs4 RR-MAPKKK complex
mRNA	SPBC19C7.04c	conserved fungal protein		cell division site|nucleus|cytosol	molecular_function	biological_process
antisense	qcr10-antisense-1
ncRNA	SPNCRNA.1562
ncRNA	SPNCRNA.1571
mRNA	SPBC609.01	ribonuclease II (RNB) family, involved in nuclear-transcribed mRNA catabolic process (predicted)		P-body|cytoplasm|cytosol	RNA binding|3'-5'-exoribonuclease activity	nuclear-transcribed mRNA catabolic process, exonucleolytic|polyuridylation-dependent decapping of nuclear-transcribed mRNA	P-body
ncRNA	SPNCRNA.1598
mRNA	SPBC2G2.17c	beta-glucosidase Psu2 (predicted)		fungal-type cell wall	beta-glucosidase activity	polysaccharide catabolic process
mRNA	lys4	homocitrate synthase		nucleus|mitochondrion|cytosol	homocitrate synthase activity	lysine biosynthetic process via aminoadipic acid|lysine biosynthetic process
mRNA	exg1	glucan 1,6-beta-glucosidase Exg1		extracellular region|division septum|actin fusion focus	glucan exo-1,3-beta-glucosidase activity|glucan endo-1,6-beta-glucosidase activity	fungal-type cell wall beta-glucan metabolic process|fungal-type cell wall disassembly involved in conjugation with cellular fusion
mRNA	SPBC1105.13c	Schizosaccharomyces pombe specific protein		cytoplasm|endoplasmic reticulum	molecular_function	biological_process
antisense	sat1-antisense-1
mRNA	pgk1	phosphoglycerate kinase Pgk1 (predicted)		nucleus|cytosol	phosphoglycerate kinase activity|ATP binding	gluconeogenesis|canonical glycolysis
mRNA	btb1	BTB/POZ domain protein Btb1		ubiquitin ligase complex	protein binding	protein modification by small protein conjugation or removal
mRNA	SPCC320.03	transcription factor (predicted)		nucleus	RNA polymerase II proximal promoter sequence-specific DNA binding|zinc ion binding|transcription factor activity, RNA polymerase II proximal promoter sequence-specific DNA binding	regulation of transcription by RNA polymerase II
ncRNA	SPNCRNA.1116
mRNA	SPCC1235.17	dubious
mRNA	ght8	hexose transmembrane transporter Ght8 (predicted)		integral component of plasma membrane|plasma membrane	hexose transmembrane transporter activity	hexose transmembrane transport
ncRNA	SPNCRNA.1120
mRNA	SPCC1529.01	transmembrane transporter (predicted)	SPCC794.14	endoplasmic reticulum|integral component of membrane	transmembrane transporter activity	transmembrane transport
mRNA	zwf2	glucose-6-phosphate 1-dehydrogenase Zwf2 (predicted)		cytosol	glucose-6-phosphate dehydrogenase activity|NADP binding|glucose 1-dehydrogenase (NADP+) activity	glucose metabolic process|pentose-phosphate shunt
mRNA	mae2	malic enzyme, malate dehydrogenase (oxaloacetate decarboxylating), Mae2		mitochondrion|cytosol	malate dehydrogenase (decarboxylating) (NAD+) activity|oxaloacetate decarboxylase activity|metal ion binding|NAD binding	malate metabolic process|pyruvate metabolic process|tricarboxylic acid cycle
mRNA	SPCC553.10	conserved fungal protein		anchored component of external side of plasma membrane|endoplasmic reticulum|integral component of membrane	molecular_function	biological_process
mRNA	SPCC594.02c	conserved fungal protein		endoplasmic reticulum|integral component of membrane	molecular_function	biological_process
mRNA	mdh1	malate dehydrogenase Mdh1 (predicted)		mitochondrial matrix|mitochondrion	L-malate dehydrogenase activity	malate metabolic process|tricarboxylic acid cycle
mRNA	SPCC306.11	Schizosaccharomyces specific protein		cellular_component	molecular_function	biological_process
mRNA	psk1	ribosomal protein S6 kinase Psk1		cytosol	ATP binding|ribosomal protein S6 kinase activity	TORC1 signaling
mRNA	sap1	switch-activating protein Sap1		nucleus|nuclear chromatin	DNA binding, bending|DNA binding|rDNA spacer replication fork barrier binding|sequence-specific DNA binding|sequence-specific double-stranded DNA binding|protein binding	gene conversion at mating-type locus, DNA double-strand break formation|replication fork arrest at rDNA repeats|site-specific DNA replication termination
mRNA	oca2	serine/threonine protein kinase Oca2		cell division site|cytosol|cell tip	protein serine/threonine kinase activity|ATP binding|protein binding	regulation of nitrogen utilization|negative regulation of transcription by RNA polymerase II|signaling
antisense	gnr1-antisense-1
mRNA	SPCC1393.08	transcription factor, zf-GATA type (predicted)		nucleus|cytosol	RNA polymerase II proximal promoter sequence-specific DNA binding|metal ion binding|proximal promoter DNA-binding transcription activator activity, RNA polymerase II-specific	cellular response to amino acid starvation|positive regulation of transcription by RNA polymerase II|positive regulation of transcription from RNA polymerase II promoter in response to amino acid starvation
tRNA	SPCTRNAILE.09			cytoplasm	AUU codon-amino acid adaptor activity	cytoplasmic translational elongation
mRNA	SPCC63.13	DNAJ domain protein		endoplasmic reticulum|integral component of membrane	Hsp70 protein binding	biological_process
mRNA	eis1	eisosome assembly protein eis1		eisosome|cytosol	molecular_function	eisosome assembly|plasma membrane organization
ncRNA	SPNCRNA.1165
mRNA	map2	P-factor pheromone Map2		cell surface|extracellular region	protein binding|mating pheromone activity	pheromone-dependent signal transduction involved in conjugation with cellular fusion|cell-cell signaling|induction of conjugation upon nitrogen starvation|induction of conjugation with cellular fusion
mRNA	psy1	SNARE Psy1	sso1	Golgi apparatus|integral component of membrane|prospore membrane|plasma membrane|cell division site|endosome|cell tip|plasma membrane raft|prospore membrane spindle pole body attachment site|prospore membrane leading edge|cytoplasm	SNAP receptor activity	ascospore-type prospore membrane assembly|Golgi to plasma membrane transport|intracellular protein transport|prospore membrane biogenesis|ascospore formation
tRNA	SPCTRNAALA.12			cytoplasm	GCU codon-amino acid adaptor activity	cytoplasmic translational elongation
tRNA	SPCTRNAASP.06			cytoplasm	GAC codon-amino acid adaptor activity	cytoplasmic translational elongation
mRNA	isa1	mitochondrial iron-sulfur protein Isa1		mitochondrion	metal ion binding|iron-sulfur cluster binding|2 iron, 2 sulfur cluster binding|iron-sulfur transferase activity|protein binding	[4Fe-4S] cluster assembly|protein maturation by iron-sulfur cluster transfer
mRNA	wtf11	wtf element Wtf11	meu24	cytoplasm|Golgi apparatus|integral component of membrane	molecular_function	negative regulation of ascospore formation
mRNA	gdh1	NADP-specific glutamate dehydrogenase Gdh1 (predicted)		nucleus|mitochondrion|cytosol	glutamate dehydrogenase (NADP+) activity	ammonia assimilation cycle|L-glutamate biosynthetic process|invasive filamentous growth
ncRNA	SPNCRNA.1205
antisense	adh1-antisense-2
mRNA	gaf1	transcription factor Gaf1	SPCC417.01c	cell division site|cytosol|nucleus|cytoplasm	metal ion binding|proximal promoter sequence-specific DNA binding|proximal promoter DNA-binding transcription repressor activity, RNA polymerase II-specific|RNA polymerase II proximal promoter sequence-specific DNA binding|proximal promoter DNA-binding transcription activator activity, RNA polymerase II-specific	negative regulation of induction of conjugation with cellular fusion by negative regulation of transcription from RNA polymerase II promoter
tRNA	sup9			cytoplasm	UCA codon-amino acid adaptor activity	cytoplasmic translational elongation
mRNA	SPCC417.16	mitochondrial protein associated with respiratory chain (predicted)		mitochondrial inner membrane|integral component of membrane	molecular_function	biological_process
mRNA	cyc1	cytochrome c		mitochondrial respiratory chain|mitochondrial intermembrane space	electron transporter, transferring electrons from CoQH2-cytochrome c reductase complex and cytochrome c oxidase complex activity|heme binding|metal ion binding	mitochondrial electron transport, cytochrome c to oxygen|mitochondrial electron transport, ubiquinol to cytochrome c|mitochondrial ATP synthesis coupled electron transport
mRNA	cbf12	CBF1/Su(H)/LAG-1 family transcription factor Cbf12		nucleus|nuclear chromatin	RNA polymerase II proximal promoter sequence-specific DNA binding|sequence-specific DNA binding|proximal promoter DNA-binding transcription activator activity, RNA polymerase II-specific	positive regulation of transcription by RNA polymerase II|positive regulation of flocculation
mRNA	mug24	RNA-binding protein, rrm type		cytosol	RNA binding	biological_process
mRNA	rsa4	notchless-like ribosome biogenesis protein Rsa4 (predicted)		nucleolus|protein-containing complex|nucleus	molecular_function	ribosome biogenesis
mRNA	amt1	ammonium transmembrane transporter Amt1		integral component of plasma membrane|Golgi apparatus	high-affinity secondary active ammonium transmembrane transporter activity	ammonium transmembrane transport|invasive growth in response to glucose limitation
tRNA	SPCTRNASER.13			cytoplasm	AGC codon-amino acid adaptor activity	cytoplasmic translational elongation
ncRNA	SPNCRNA.1260
mRNA	SPCC576.17c	pyridoxamine/pyridoxine/pyridoxal transmembrane transporter (predicted)		integral component of plasma membrane|cytoplasm	pyridoxine transmembrane transporter activity|pyridoxal transmembrane transporter activity|pyridoxamine transmembrane transporter activity	pyridoxine transmembrane transport|pyridoxal transmembrane transport|pyridoxamine transmembrane transport
mRNA	SPCC569.05c	spermidine family transmembrane transporter (predicted)		plasma membrane|endoplasmic reticulum|Golgi apparatus|integral component of membrane	spermidine transmembrane transporter activity|spermine transmembrane transporter activity	spermidine transmembrane transport|spermine transmembrane transport
CenH	CenH							CenH	CenH

## Sheet: High CCAAT Site
Supplementary Data 3. Mapping of PhpC component across the genome
type	name	description	syn	GoC	GoF	GoP	mmc
ncRNA	SPNCRNA.603
mRNA	SPAC11D3.19	Schizosaccharomyces pombe specific protein		integral component of membrane	molecular_function	biological_process
mRNA	mfs2	transmembrane transporter Mfs2 (predicted)		plasma membrane|endoplasmic reticulum|integral component of membrane	transmembrane transporter activity	transmembrane transport
mRNA	adh4	alcohol dehydrogenase Adh4		mitochondrion	alcohol dehydrogenase activity, zinc-dependent|metal ion binding|alcohol dehydrogenase (NAD) activity	ethanol biosynthetic process involved in glucose fermentation to ethanol
ncRNA	SPNCRNA.626
ncRNA	SPNCRNA.155
mRNA	aur1	inositol phosphorylceramide synthase Aur1 (predicted)		integral component of Golgi membrane|inositol phosphoceramide synthase complex|Golgi apparatus	inositol phosphoceramide synthase activity	inositol phosphoceramide metabolic process|sphingolipid biosynthetic process
mRNA	puf5	pumilio family RNA-binding protein Puf5 (predicted)		cytoplasm	mRNA binding	nuclear-transcribed mRNA catabolic process, deadenylation-dependent decay
ncRNA	SPNCRNA.679
mRNA	SPAC56F8.13	dubious
mRNA	SPAC20G8.04c	mitochondrial electron transfer flavoprotein-ubiquinone oxidoreductase Cir2 (predicted)		mitochondrion	4 iron, 4 sulfur cluster binding|electron-transferring-flavoprotein dehydrogenase activity|metal ion binding	NADH oxidation
mRNA	zwf1	glucose-6-phosphate 1-dehydrogenase (predicted)	SPAC9.01	cytosol	glucose-6-phosphate dehydrogenase activity|NADP binding	pentose-phosphate shunt, oxidative branch|generation of precursor metabolites and energy|glucose metabolic process
mRNA	ecm33	cell wall protein Ecm33	SPAC1F2.01,SPAC23H4.19	fungal-type cell wall|cell surface|cytosol|integral component of membrane|anchored component of membrane	molecular_function	intracellular signal transduction
mRNA	gln1	glutamate-ammonia ligase Gln1		nucleus|cytosol	ATP binding|glutamate-ammonia ligase activity	glutamine biosynthetic process|ammonia assimilation cycle
mRNA	pom34	nucleoporin Pom34	mug31	perinuclear endoplasmic reticulum membrane|nuclear pore	molecular_function	nucleocytoplasmic transport
mRNA	SPAC1399.06	Schizosaccharomyces pombe specific protein		cellular_component	molecular_function	biological_process
mRNA	sdh2	succinate dehydrogenase (ubiquinone) iron-sulfur protein subunit (predicted)		mitochondrial respiratory chain complex II, succinate dehydrogenase complex (ubiquinone)|cytoplasm	succinate dehydrogenase (ubiquinone) activity|electron transfer activity|metal ion binding|2 iron, 2 sulfur cluster binding|3 iron, 4 sulfur cluster binding|4 iron, 4 sulfur cluster binding	tricarboxylic acid cycle|mitochondrial electron transport, succinate to ubiquinone|succinate metabolic process
mRNA	SPAC110.05	Schizosaccharomyces pombe specific protein
ncRNA	SPNCRNA.777
ncRNA	SPNCRNA.781
ncRNA	SPNCRNA.782
mRNA	hsr1	transcription factor Hsr1	msn2	nuclear chromatin|nucleus	RNA polymerase II proximal promoter sequence-specific DNA binding|transcription factor activity, RNA polymerase II proximal promoter sequence-specific DNA binding|metal ion binding	regulation of transcription from RNA polymerase II promoter in response to oxidative stress
mRNA	bdf2	BET family double bromodomain protein Bdf2	nrc1	nucleus|nuclear chromatin	nucleosomal histone binding	chromatin remodeling|negative regulation of extent of heterochromatin assembly
mRNA	isp6	vacuolar serine protease Isp6	prb1	Golgi apparatus|fungal-type vacuole	serine-type endopeptidase activity|endopeptidase activity|peptidase activity	autophagy|vacuole organization|conjugation with cellular fusion
mRNA	mug114	Schizosaccharomyces pombe specific protein Mug114		cytoplasm	molecular_function	biological_process
mRNA	mug153	Schizosaccharomyces pombe specific protein		mitochondrion	molecular_function	biological_process
mRNA	agl1	maltose alpha-glucosidase Agl1	agl	extracellular region	alpha-1,4-glucosidase activity|carbohydrate binding|maltose alpha-glucosidase activity|starch alpha-glucosidase activity	maltose catabolic process
antisense	eta2-antisense-1
mRNA	aco1	aconitate hydratase Aco1 (predicted)		mitochondrial matrix|mitochondrion	aconitate hydratase activity|metal ion binding|4 iron, 4 sulfur cluster binding	tricarboxylic acid cycle|glutamate metabolic process
mRNA	glt1	glutamate synthase Glt1	gog1	mitochondrion|cytosol	iron ion binding|FMN binding|flavin adenine dinucleotide binding|3 iron, 4 sulfur cluster binding|glutamate synthase (NADH) activity	ammonia assimilation cycle|L-glutamate biosynthetic process|invasive filamentous growth
mRNA	SPAC17A2.10c	Schizosaccharomyces pombe specific protein		nucleus|cytosol|integral component of membrane	molecular_function	biological_process
mRNA	SPAC17A2.11	Schizosaccharomyces pombe specific protein		mitochondrion|integral component of membrane	molecular_function	biological_process
mRNA	SPAC8C9.12c	mitochondrial iron ion transmembrane transporter (predicted)		mitochondrial inner membrane|integral component of membrane	iron ion transmembrane transporter activity	iron import into the mitochondrion
ncRNA	SPNCRNA.935
ncRNA	SPNCRNA.234
mRNA	SPAC323.07c	MatE family transmembrane transporter (predicted)		fungal-type vacuole|integral component of membrane	antiporter activity	transmembrane transport
mRNA	pfl2	cell surface glycoprotein, flocculin Pfl2	SPAPB18E9.06c	anchored component of external side of plasma membrane|external side of fungal-type cell wall	cell adhesion molecule binding|cell adhesion mediator activity	cell-cell adhesion involved in flocculation
mRNA	SPAPB15E9.02c	dubious
ncRNA	SPNCRNA.341
ncRNA	SPNCRNA.963
mRNA	tif51	translation elongation factor eIF5A (predicted)		cytosolic ribosome|nucleus|nucleolus|cytosol	translation elongation factor activity|ribosome binding|translation termination factor activity	cytoplasmic translational elongation|cytoplasmic translational termination|translational frameshifting|positive regulation of translational elongation|positive regulation of translational termination
antisense	ayr1-antisense-1
mRNA	rec24	meiotic recombination protein Rec24	mug6	nucleus|cytosol	molecular_function	meiotic DNA double-strand break formation|reciprocal meiotic recombination
mRNA	SPAC26F1.11	dubious
ncRNA	SPNCRNA.1063
ncRNA	SPNCRNA.1069
mRNA	hsp9	heat shock protein Hsp9	scf1	nucleus|cytosol|cytoplasm	molecular_function	negative regulation of G2/M transition of mitotic cell cycle|negative regulation of protein tyrosine phosphatase activity
antisense	SPAC1039.08-antisense-1
ncRNA	SPNCRNA.276
mRNA	hry1	HHE domain cation binding protein (predicted)		mitochondrion	metal ion binding	biological_process
mRNA	yhb1	nitric oxide dioxygenase Yhb1		mitochondrion|nucleus|cytosol	nitric oxide dioxygenase activity|flavin adenine dinucleotide binding|metal ion binding	cellular detoxification of nitrogen compound|cellular response to nitrosative stress
mRNA	pcl1	ferrous iron/manganese transmembrane transporter Pcl1		fungal-type vacuole membrane|endoplasmic reticulum|Golgi apparatus|integral component of membrane	ferrous iron transmembrane transporter activity	ferrous iron transmembrane transport|manganese ion transmembrane transport
mRNA	gpd3	glyceraldehyde 3-phosphate dehydrogenase Gpd3	SPNCRNA.314,SPNG1235	cytosol	glyceraldehyde-3-phosphate dehydrogenase (NAD+) (phosphorylating) activity|NADP binding|NAD binding	canonical glycolysis
mRNA	tef103	translation elongation factor EF-1 alpha Ef1a-c	EF-1aC,ef1-b,ef1a-c,efa13	eukaryotic translation elongation factor 1 complex	translation elongation factor activity|calmodulin binding	cytoplasmic translational elongation	eukaryotic translation elongation factor 1 complex
mRNA	nde1	mitochondrial NADH dehydrogenase (ubiquinone) Nde1 (predicted)		mitochondrial inner membrane|mitochondrion	NADH dehydrogenase (ubiquinone) activity	NADH oxidation|mitochondrial ATP synthesis coupled electron transport
mRNA	anc1	mitochondrial adenine nucleotide carrier Anc1		mitochondrial inner membrane|mitochondrion|integral component of membrane	ATP:ADP antiporter activity	mitochondrial ATP transmembrane transport|mitochondrial ADP transmembrane transport
tRNA	SPBTRNAARG.05			cytoplasm	AGG codon-amino acid adaptor activity	cytoplasmic translational elongation
mRNA	but2	But2 family protein But2		cellular_component	protein binding	biological_process
mRNA	SPBC32H8.15	dubious
mRNA	atf1	transcription factor, Atf-CREB family Atf1	gad7,mts1,SPNCRNA.353,SPNG1409,sss1	nucleus|nuclear chromatin|atf1-pcr1 complex	protein binding|RNA binding|proximal promoter DNA-binding transcription activator activity, RNA polymerase II-specific|RNA polymerase II proximal promoter sequence-specific DNA binding|recombination hotspot binding|double-stranded DNA binding	activation of reciprocal meiotic recombination|negative regulation of reciprocal meiotic recombination|negative regulation of antisense RNA transcription|nucleosome positioning|fungal-type cell wall organization or biogenesis|positive regulation of transcription from RNA polymerase II promoter in response to maltose|cellular response to osmotic stress|cellular response to oxidative stress|negativ…	atf1-pcr1 complex
antisense	mug124-antisense-1
mRNA	fba1	fructose-bisphosphate aldolase Fba1		nucleus|cytosol	fructose-bisphosphate aldolase activity|zinc ion binding	canonical glycolysis
mRNA	atf21	transcription factor, Atf-CREB family Atf21		nucleus	RNA polymerase II proximal promoter sequence-specific DNA binding|transcription factor activity, RNA polymerase II proximal promoter sequence-specific DNA binding	regulation of transcription from RNA polymerase II promoter involved in meiotic cell cycle
mRNA	SPBC3H7.05c	mitochondrial Membrane Bound O-Acyl Transferase (MBOAT) family		mitochondrion|integral component of membrane	O-acyltransferase activity	lipid metabolic process
mRNA	kgd1	2-oxoglutarate dehydrogenase (lipoamide) (e1 component of oxoglutarate dehydrogenase complex) (predicted)		mitochondrial nucleoid|mitochondrial oxoglutarate dehydrogenase complex|mitochondrion	oxoglutarate dehydrogenase (succinyl-transferring) activity|thiamine pyrophosphate binding	2-oxoglutarate metabolic process|tricarboxylic acid cycle	mitochondrial oxoglutarate dehydrogenase complex
mRNA	SPBC3H7.02	sulfate transmembrane transporter (predicted)		plasma membrane|cytoplasm|cytosol|integral component of membrane	secondary active sulfate transmembrane transporter activity	sulfate transmembrane transport
antisense	spo14-antisense-1
mRNA	SPBP23A10.11c	circularly permuted 1,3-beta-glucanase (predicted)		fungal-type cell wall|endoplasmic reticulum	1,3-beta-D-glucan synthase activity	fungal-type cell wall (1->3)-beta-D-glucan biosynthetic process
mRNA	pyr1	pyruvate carboxylase Pyr1		cytosol	pyruvate carboxylase activity|ATP binding|metal ion binding	gluconeogenesis|generation of precursor metabolites and energy
mRNA	pst1	Clr6 histone deacetylase complex subunit Pst1	SPBC21D10.01c	Rpd3S complex|nucleus|Rpd3L complex|nuclear pericentric heterochromatin|Clr6 histone deacetylase complex I''	protein binding	chromatin remodeling|chromatin silencing at centromere|histone deacetylation	Rpd3S complex|Rpd3L complex|Clr6 histone deacetylase complex I
mRNA	ccr1	NADPH-cytochrome p450 reductase	SPBC365.17	endoplasmic reticulum membrane|mitochondrial outer membrane|endoplasmic reticulum|plasma membrane|integral component of membrane	FMN binding|flavin adenine dinucleotide binding|NADP binding|NADPH-hemoprotein reductase activity	ergosterol biosynthetic process
mRNA	dbl8	tRNA-splicing endonuclease positive effector Dbl8		nucleus|Nrd1 complex|site of double-strand break	ATP-dependent RNA helicase activity|ATP binding	RNA 3'-end processing|tRNA metabolic process
mRNA	tdh1	glyceraldehyde-3-phosphate dehydrogenase Tdh1	gpd1	fungal-type cell wall|cytosol|Mcs4 RR-MAPKKK complex	glyceraldehyde-3-phosphate dehydrogenase (NAD+) (phosphorylating) activity|NADP binding|NAD binding|protein binding	canonical glycolysis|cellular response to oxidative stress|detection of oxidative stress|positive regulation of stress-activated MAPK cascade	Mcs4 RR-MAPKKK complex
mRNA	SPBC19C7.04c	conserved fungal protein		cell division site|nucleus|cytosol	molecular_function	biological_process
ncRNA	SPNCRNA.1562
ncRNA	SPNCRNA.1571
mRNA	SPBC609.01	ribonuclease II (RNB) family, involved in nuclear-transcribed mRNA catabolic process (predicted)		P-body|cytoplasm|cytosol	RNA binding|3'-5'-exoribonuclease activity	nuclear-transcribed mRNA catabolic process, exonucleolytic|polyuridylation-dependent decapping of nuclear-transcribed mRNA	P-body
ncRNA	SPNCRNA.1598
mRNA	SPBC2G2.17c	beta-glucosidase Psu2 (predicted)		fungal-type cell wall	beta-glucosidase activity	polysaccharide catabolic process
mRNA	exg1	glucan 1,6-beta-glucosidase Exg1		extracellular region|division septum|actin fusion focus	glucan exo-1,3-beta-glucosidase activity|glucan endo-1,6-beta-glucosidase activity	fungal-type cell wall beta-glucan metabolic process|fungal-type cell wall disassembly involved in conjugation with cellular fusion
mRNA	SPBC1105.13c	Schizosaccharomyces pombe specific protein		cytoplasm|endoplasmic reticulum	molecular_function	biological_process
antisense	sat1-antisense-1
mRNA	pgk1	phosphoglycerate kinase Pgk1 (predicted)		nucleus|cytosol	phosphoglycerate kinase activity|ATP binding	gluconeogenesis|canonical glycolysis
mRNA	SPCC320.03	transcription factor (predicted)		nucleus	RNA polymerase II proximal promoter sequence-specific DNA binding|zinc ion binding|transcription factor activity, RNA polymerase II proximal promoter sequence-specific DNA binding	regulation of transcription by RNA polymerase II
ncRNA	SPNCRNA.1116
mRNA	SPCC1235.17	dubious
mRNA	ght8	hexose transmembrane transporter Ght8 (predicted)		integral component of plasma membrane|plasma membrane	hexose transmembrane transporter activity	hexose transmembrane transport
ncRNA	SPNCRNA.1120
mRNA	SPCC1529.01	transmembrane transporter (predicted)	SPCC794.14	endoplasmic reticulum|integral component of membrane	transmembrane transporter activity	transmembrane transport
mRNA	zwf2	glucose-6-phosphate 1-dehydrogenase Zwf2 (predicted)		cytosol	glucose-6-phosphate dehydrogenase activity|NADP binding|glucose 1-dehydrogenase (NADP+) activity	glucose metabolic process|pentose-phosphate shunt
mRNA	mae2	malic enzyme, malate dehydrogenase (oxaloacetate decarboxylating), Mae2		mitochondrion|cytosol	malate dehydrogenase (decarboxylating) (NAD+) activity|oxaloacetate decarboxylase activity|metal ion binding|NAD binding	malate metabolic process|pyruvate metabolic process|tricarboxylic acid cycle
mRNA	SPCC553.10	conserved fungal protein		anchored component of external side of plasma membrane|endoplasmic reticulum|integral component of membrane	molecular_function	biological_process
mRNA	SPCC594.02c	conserved fungal protein		endoplasmic reticulum|integral component of membrane	molecular_function	biological_process
mRNA	SPCC306.11	Schizosaccharomyces specific protein		cellular_component	molecular_function	biological_process
mRNA	psk1	ribosomal protein S6 kinase Psk1		cytosol	ATP binding|ribosomal protein S6 kinase activity	TORC1 signaling
mRNA	sap1	switch-activating protein Sap1		nucleus|nuclear chromatin	DNA binding, bending|DNA binding|rDNA spacer replication fork barrier binding|sequence-specific DNA binding|sequence-specific double-stranded DNA binding|protein binding	gene conversion at mating-type locus, DNA double-strand break formation|replication fork arrest at rDNA repeats|site-specific DNA replication termination
antisense	gnr1-antisense-1
mRNA	SPCC1393.08	transcription factor, zf-GATA type (predicted)		nucleus|cytosol	RNA polymerase II proximal promoter sequence-specific DNA binding|metal ion binding|proximal promoter DNA-binding transcription activator activity, RNA polymerase II-specific	cellular response to amino acid starvation|positive regulation of transcription by RNA polymerase II|positive regulation of transcription from RNA polymerase II promoter in response to amino acid starvation
mRNA	eis1	eisosome assembly protein eis1		eisosome|cytosol	molecular_function	eisosome assembly|plasma membrane organization
ncRNA	SPNCRNA.1165
mRNA	map2	P-factor pheromone Map2		cell surface|extracellular region	protein binding|mating pheromone activity	pheromone-dependent signal transduction involved in conjugation with cellular fusion|cell-cell signaling|induction of conjugation upon nitrogen starvation|induction of conjugation with cellular fusion
mRNA	psy1	SNARE Psy1	sso1	Golgi apparatus|integral component of membrane|prospore membrane|plasma membrane|cell division site|endosome|cell tip|plasma membrane raft|prospore membrane spindle pole body attachment site|prospore membrane leading edge|cytoplasm	SNAP receptor activity	ascospore-type prospore membrane assembly|Golgi to plasma membrane transport|intracellular protein transport|prospore membrane biogenesis|ascospore formation
tRNA	SPCTRNAALA.12			cytoplasm	GCU codon-amino acid adaptor activity	cytoplasmic translational elongation
tRNA	SPCTRNAASP.06			cytoplasm	GAC codon-amino acid adaptor activity	cytoplasmic translational elongation
mRNA	isa1	mitochondrial iron-sulfur protein Isa1		mitochondrion	metal ion binding|iron-sulfur cluster binding|2 iron, 2 sulfur cluster binding|iron-sulfur transferase activity|protein binding	[4Fe-4S] cluster assembly|protein maturation by iron-sulfur cluster transfer
mRNA	wtf11	wtf element Wtf11	meu24	cytoplasm|Golgi apparatus|integral component of membrane	molecular_function	negative regulation of ascospore formation
mRNA	gdh1	NADP-specific glutamate dehydrogenase Gdh1 (predicted)		nucleus|mitochondrion|cytosol	glutamate dehydrogenase (NADP+) activity	ammonia assimilation cycle|L-glutamate biosynthetic process|invasive filamentous growth
ncRNA	SPNCRNA.1205
antisense	adh1-antisense-2
mRNA	gaf1	transcription factor Gaf1	SPCC417.01c	cell division site|cytosol|nucleus|cytoplasm	metal ion binding|proximal promoter sequence-specific DNA binding|proximal promoter DNA-binding transcription repressor activity, RNA polymerase II-specific|RNA polymerase II proximal promoter sequence-specific DNA binding|proximal promoter DNA-binding transcription activator activity, RNA polymerase II-specific	negative regulation of induction of conjugation with cellular fusion by negative regulation of transcription from RNA polymerase II promoter
mRNA	SPCC417.16	mitochondrial protein associated with respiratory chain (predicted)		mitochondrial inner membrane|integral component of membrane	molecular_function	biological_process
mRNA	cyc1	cytochrome c		mitochondrial respiratory chain|mitochondrial intermembrane space	electron transporter, transferring electrons from CoQH2-cytochrome c reductase complex and cytochrome c oxidase complex activity|heme binding|metal ion binding	mitochondrial electron transport, cytochrome c to oxygen|mitochondrial electron transport, ubiquinol to cytochrome c|mitochondrial ATP synthesis coupled electron transport
mRNA	mug24	RNA-binding protein, rrm type		cytosol	RNA binding	biological_process
mRNA	rsa4	notchless-like ribosome biogenesis protein Rsa4 (predicted)		nucleolus|protein-containing complex|nucleus	molecular_function	ribosome biogenesis
mRNA	amt1	ammonium transmembrane transporter Amt1		integral component of plasma membrane|Golgi apparatus	high-affinity secondary active ammonium transmembrane transporter activity	ammonium transmembrane transport|invasive growth in response to glucose limitation
mRNA	SPCC576.17c	pyridoxamine/pyridoxine/pyridoxal transmembrane transporter (predicted)		integral component of plasma membrane|cytoplasm	pyridoxine transmembrane transporter activity|pyridoxal transmembrane transporter activity|pyridoxamine transmembrane transporter activity	pyridoxine transmembrane transport|pyridoxal transmembrane transport|pyridoxamine transmembrane transport
CenH	CenH							CenH	CenH

## Sheet: Low CCAAT Site
Supplementary Data 3. Mapping of PhpC component across the genome
type	name	description	syn	GoC	GoF	GoP	mmc
mRNA	SPAPJ695.02	Schizosaccharomyces pombe specific protein		cellular_component	molecular_function	biological_process
mRNA	hem3	hydroxymethylbilane synthase Hem3 (predicted)	SPAC806.01	nucleus|cytoplasm	hydroxymethylbilane synthase activity	protoporphyrinogen IX biosynthetic process|peptidyl-pyrromethane cofactor linkage
ncRNA	SPNCRNA.627
ncRNA	SPNCRNA.144
tRNA	SPATRNAALA.01			cytoplasm	GCU codon-amino acid adaptor activity	cytoplasmic translational elongation
mRNA	plb1	phospholipase B homolog Plb1		extracellular region|nucleus|cytosol	lysophospholipase activity	phospholipid catabolic process|cellular response to osmotic stress
mRNA	mug115	Schizosaccharomyces pombe specific protein Mug115		nucleus|mitochondrion	molecular_function	biological_process
antisense	prp22-antisense-1
antisense	SPAC10F6.15-antisense-1
mRNA	psu1	cell wall protein Psu1, beta-glucosidase (predicted)		cell surface|fungal-type cell wall	beta-glucosidase activity	polysaccharide catabolic process|fungal-type cell wall organization or biogenesis
mRNA	SPAC1002.16c	carboxylic acid transmembrane transporter (predicted)		cell division site|Golgi apparatus|cell tip|integral component of membrane	carboxylic acid transmembrane transporter activity	carboxylic acid transmembrane transport
antisense	SPAPB1A10.13-antisense-1
mRNA	pof15	F-box protein (predicted)		ubiquitin ligase complex	protein binding, bridging	protein modification by small protein conjugation
mRNA	aru1	arginase Aru1	car3	nucleus|cytosol	arginase activity|metal ion binding	arginine catabolic process to ornithine|urea cycle|arginine catabolic process to proline via ornithine
mRNA	gld1	mitochondrial glycerol dehydrogenase Gld1		mitochondrion	zinc ion binding|glycerol dehydrogenase [NAD+] activity	aerobic glycerol catabolic process|glycolytic process from glycerol
mRNA	SPACUNK4.15	2',3'-cyclic-nucleotide 3'-phosphodiesterase (predicted)		clathrin-coated vesicle|nucleus|cytosol	2',3'-cyclic-nucleotide 3'-phosphodiesterase activity	cyclic nucleotide metabolic process
mRNA	SPAC2E1P3.05c	fungal cellulose binding domain protein		cell surface|extracellular region	cellulose binding	biological_process
mRNA	msw1	mitochondrial tryptophan-tRNA ligase Msw1 (predicted)		mitochondrial matrix|mitochondrion	tryptophan-tRNA ligase activity|ATP binding	tryptophanyl-tRNA aminoacylation|mitochondrial translation
mRNA	nde2	mitochondrial NADH dehydrogenase (ubiquinone) Nde2 (predicted)		mitochondrial inner membrane|mitochondrion	NADH dehydrogenase (ubiquinone) activity	NADH oxidation|mitochondrial ATP synthesis coupled electron transport
mRNA	rrp1	ATP-dependent DNA helicase/ ubiquitin-protein ligase E3 (predicted)		nuclear chromatin|nucleus|cytosol|cytoplasm|site of double-strand break	ATP-dependent DNA helicase activity|ubiquitin protein ligase activity|zinc ion binding|ATP binding	chromatin remodeling|protein modification by small protein conjugation or removal|double-strand break repair via homologous recombination|mitotic DNA replication maintenance of fidelity
tRNA	SPATRNAPHE.02			cytoplasm	UUC codon-amino acid adaptor activity	cytoplasmic translational elongation
ncRNA	SPNCRNA.236
mRNA	pma1	P-type proton ATPase, P3-type Pma1		integral component of plasma membrane|cytoplasm|Golgi apparatus|integral component of membrane|plasma membrane	ATP binding|metal ion binding|ATPase activity|proton binding|proton-exporting ATPase activity, phosphorylative mechanism	ATP hydrolysis coupled ion transmembrane transport|ATP hydrolysis coupled cation transmembrane transport|regulation of intracellular pH|proton export across plasma membrane
ncRNA	SPNCRNA.93
mRNA	SPAC25B8.12c	unknown HAD superfamily hydrolase		nucleus|cytosol	phosphatase activity	biological_process
ncRNA	SPNCRNA.989
ncRNA	SPNCRNA.993
tRNA	SPATRNAASP.01			cytoplasm	GAC codon-amino acid adaptor activity	cytoplasmic translational elongation
ncRNA	SPNCRNA.1035
mRNA	gpm1	monomeric 2,3-bisphosphoglycerate (BPG)-dependent phosphoglycerate mutase (PGAM), Gpm1		nucleus|cytosol	phosphoglycerate mutase activity|2,3-bisphosphoglycerate-dependent phosphoglycerate mutase activity	canonical glycolysis|gluconeogenesis
mRNA	SPAC1039.02	extracellular 5'-nucleotidase, human NT5E family (predicted)		cell surface|endoplasmic reticulum	5'-nucleotidase activity	adenosine catabolic process
ncRNA	SPBPB21E7.08
mRNA	abc3	ABC transmembrane transporter Abc3, unknown specificity		integral component of membrane|fungal-type vacuole	ATP binding|ATPase activity, coupled to transmembrane movement of substances	transmembrane transport
ncRNA	SPNCRNA.1318
ncRNA	SPNCRNA.100
mRNA	fhn1	plasma membrane organization protein Fhn1		plasma membrane|Golgi apparatus|integral component of membrane|growing cell tip|eisosome	molecular_function	plasma membrane organization|protein localization to plasma membrane|eisosome assembly
ncRNA	SPNCRNA.313
mRNA	cta3	P-type ATPase, potassium exporting Cta3	SPBC24E9.06	integral component of membrane|fungal-type vacuole|plasma membrane	ATP binding|potassium-transporting ATPase activity|calcium-transporting ATPase activity	calcium ion transmembrane transport|ATP hydrolysis coupled ion transmembrane transport|ATP hydrolysis coupled cation transmembrane transport|proton transmembrane transport|potassium ion export across plasma membrane|sequestering of calcium ion
mRNA	SPBC36.02c	spermidine family transmembrane transporter (predicted)		plasma membrane|endoplasmic reticulum|integral component of membrane	spermidine transmembrane transporter activity|spermine transmembrane transporter activity	spermidine transmembrane transport|spermine transmembrane transport
mRNA	erg1	squalene monooxygenase Erg1 (predicted)		endoplasmic reticulum membrane|cytoplasm|fungal-type vacuole membrane|endoplasmic reticulum|integral component of membrane	squalene monooxygenase activity|flavin adenine dinucleotide binding	ergosterol biosynthetic process
tRNA	SPBTRNAILE.07			cytoplasm	AUU codon-amino acid adaptor activity	cytoplasmic translational elongation
ncRNA	SPNCRNA.1460
ncRNA	SPNCRNA.1501
mRNA	SPBC12C2.03c	methionine synthase reductase (predicted)		cytosol	flavin adenine dinucleotide binding|[methionine synthase] reductase activity	methionine biosynthetic process
antisense	qcr10-antisense-1
mRNA	lys4	homocitrate synthase		nucleus|mitochondrion|cytosol	homocitrate synthase activity	lysine biosynthetic process via aminoadipic acid|lysine biosynthetic process
mRNA	btb1	BTB/POZ domain protein Btb1		ubiquitin ligase complex	protein binding	protein modification by small protein conjugation or removal
mRNA	SPCC1235.17	dubious
mRNA	mdh1	malate dehydrogenase Mdh1 (predicted)		mitochondrial matrix|mitochondrion	L-malate dehydrogenase activity	malate metabolic process|tricarboxylic acid cycle
mRNA	oca2	serine/threonine protein kinase Oca2		cell division site|cytosol|cell tip	protein serine/threonine kinase activity|ATP binding|protein binding	regulation of nitrogen utilization|negative regulation of transcription by RNA polymerase II|signaling
tRNA	SPCTRNAILE.09			cytoplasm	AUU codon-amino acid adaptor activity	cytoplasmic translational elongation
mRNA	SPCC63.13	DNAJ domain protein		endoplasmic reticulum|integral component of membrane	Hsp70 protein binding	biological_process
tRNA	sup9			cytoplasm	UCA codon-amino acid adaptor activity	cytoplasmic translational elongation
mRNA	cbf12	CBF1/Su(H)/LAG-1 family transcription factor Cbf12		nucleus|nuclear chromatin	RNA polymerase II proximal promoter sequence-specific DNA binding|sequence-specific DNA binding|proximal promoter DNA-binding transcription activator activity, RNA polymerase II-specific	positive regulation of transcription by RNA polymerase II|positive regulation of flocculation
tRNA	SPCTRNASER.13			cytoplasm	AGC codon-amino acid adaptor activity	cytoplasmic translational elongation
ncRNA	SPNCRNA.1260
mRNA	SPCC569.05c	spermidine family transmembrane transporter (predicted)		plasma membrane|endoplasmic reticulum|Golgi apparatus|integral component of membrane	spermidine transmembrane transporter activity|spermine transmembrane transporter activity	spermidine transmembrane transport|spermine transmembrane transport
