# Supplementary material for: PhpCNF-Y transcription factor infiltrates heterochromatin to generate cryptic intron-containing transcripts crucial for small RNA production
Source: Nat Commun. 2025 Jan 2;16:268. doi: 10.1038/s41467-024-55736-3 (PMC11696164; doi:10.1038/s41467-024-55736-3)
Supplement: Supplementary file 7 — Supplementary Data 4 [file 41467_2024_55736_MOESM7_ESM.xlsx]

## Sheet: Php3
Supplementary Data 4. Mapping of Php3 and Moc3 in the indicated mutants background
gene	gene_type	pos	Php3-GFP_WT	Php3-GFP_php2∆	Php3-GFP_moc3∆	Php3-GFP_CCAATmut	Php3-GFP_clr4∆	Php3-GFP_nda3KM311	description	GoP	GoC
SPAC212.11	mRNA	promoter	3.65484	1.39826	3.32918	3.13057	3.04864	1.55063	RecQ type DNA helicase	telomere maintenance via recombination	nucleus|nuclear chromosome, telomeric region
SPAC212.09c	ncRNA	promoter	7.11903	1.42984	4.14867	4.17261	7.86543	2.0162
SPAC212.12	mRNA	promoter	1.69231	4.19384	2.47704	2.53935	6.40485	4.05091	S. pombe specific GPI anchored protein family 1	biological_process	anchored component of external side of plasma membrane
Unassigned		unassigned	0.977858	1.86515	0.781165	8.61827	6.22392	8.11618	None	None	None
SPAC977.05c	mRNA	promoter	0.979315	2.08122	0.836956	1.39799	1.07818	2.3896	conserved fungal family	biological_process	endoplasmic reticulum|cytosol
SPAC977.05c	mRNA	promoter	0.979315	2.08122	0.838925	1.39799	1.07818	2.3896	conserved fungal family	biological_process	endoplasmic reticulum|cytosol
SPNCRNA.601	ncRNA	promoter	0.950785	3.11864	1.64291	1.80962	1.13482	3.73807
SPNCRNA.19	ncRNA	promoter	1.38221	1.27524	1.50122	1.81592	2.67992	5.04199
SPNCRNA.602	ncRNA	promoter	1.38221	1.66255	1.52814	2.43966	3.86586	6.24147
SPAC977.12	mRNA	internal	1.53975	2.28601	1.33999	2.12254	2.44923	2.07156	L-asparaginase (predicted)	asparagine catabolic process|aspartate metabolic process	cell surface|cell wall
SPAC977.13c	ncRNA	promoter	1.47739	2.40709	3.86055	4.67141	4.82335	2.72458
SPAC977.13c	ncRNA	promoter	1.47739	2.40709	3.86055	4.67141	4.82335	2.72458
SPAC977.13c	ncRNA	promoter	1.47739	2.40709	3.86055	4.67141	4.82335	2.72458
SPAC977.14c	mRNA	promoter	2.20927	1.57003	3.07135	2.42531	2.33398	1.32404	aldo/keto reductase, predicted calcium channel regulator	potassium ion transmembrane transport	nucleus|cytosol
SPAC977.14c	mRNA	promoter	2.20927	1.57003	3.07135	2.42531	2.33398	1.32404	aldo/keto reductase, predicted calcium channel regulator	potassium ion transmembrane transport	nucleus|cytosol
SPAC977.17	mRNA	promoter	9.45308	1.00837	12.7703	11.5361	8.3278	11.1936	MIP water channel (predicted)	transmembrane transport	integral component of membrane
SPAC977.16c	mRNA	promoter	4.14056	1.53712	4.19393	5.61997	10.5615	12.5676	dihydroxyacetone kinase Dak2	glycerol metabolic process	cytoplasm|cytosol
SPAC977.16c	mRNA	promoter	4.14056	1.53712	3.89453	4.6224	10.5615	12.5676	dihydroxyacetone kinase Dak2	glycerol metabolic process	cytoplasm|cytosol
SPNCRNA.137	ncRNA	promoter	1.76306	4.78996	3.01889	3.37492	2.52383	8.77904
Unassigned		unassigned	1.35294	3.02424	1.88644	1.78372	2.18607	2.48149	None	None	None
SPNCRNA.83	ncRNA	promoter	1.35294	3.02424	1.88644	1.78372	2.18607	2.48149
Unassigned		unassigned	1.66673	2.0005	1.12739	0.894197	1.44668	1.57897	None	None	None
SPAPJ695.02	mRNA	internal	4.09823	3.25266	3.96778	2.9654	5.0609	5.28359	Schizosaccharomyces pombe specific protein	biological_process	cellular_component
SPAPJ695.02	mRNA	promoter	3.74378	3.98033	3.83991	4.46909	5.0609	5.06004	Schizosaccharomyces pombe specific protein	biological_process	cellular_component
SPAPJ695.02	mRNA	promoter	3.19189	3.98033	3.15655	4.46909	4.12487	4.18192	Schizosaccharomyces pombe specific protein	biological_process	cellular_component
SPAPJ695.02	mRNA	promoter	1.6536	3.98033	2.9373	4.46909	3.4397	4.18192	Schizosaccharomyces pombe specific protein	biological_process	cellular_component
SPAPJ695.02	mRNA	promoter	1.6536	3.98033	2.9373	4.46909	3.4397	4.18192	Schizosaccharomyces pombe specific protein	biological_process	cellular_component
SPAPJ695.02	mRNA	promoter	1.6536	8.05384	2.9373	4.46909	3.42865	5.60935	Schizosaccharomyces pombe specific protein	biological_process	cellular_component
Unassigned		unassigned	1.35148	8.05384	2.9373	4.46909	3.32573	5.60935	None	None	None
SPNCRNA.603	ncRNA	promoter	10.015	2.32709	12.2527	12.1479	13.0736	25.9102
Unassigned		unassigned	1.7895	2.62964	1.90553	2.34165	2.34977	3.09788	None	None	None
Unassigned		unassigned	1.83165	4.81839	2.86842	3.76905	3.53778	7.56327	None	None	None
Unassigned		unassigned	2.15566	4.87252	3.96341	4.90102	5.03522	7.59632	None	None	None
SPAC1F8.03c	mRNA	promoter	1.52954	2.6531	2.51475	2.67838	2.82221	2.92643	siderophore-iron transporter Str3	siderophore transport|iron assimilation by chelation and transport|transmembrane transport	cytoplasm|integral component of membrane
SPNCRNA.139	ncRNA	promoter	1.52954	2.6531	2.51475	2.67838	2.82221	2.92643
SPNCRNA.605	antisense	promoter	1.4084	2.6531	2.51475	2.67838	2.82221	2.92643
SPAC1F8.04c	mRNA	internal	1.64922	2.96144	1.96576	1.72001	2.30142	4.96013	hydrolase (predicted)	biological_process	nucleus|cytosol
SPAC1F8.04c	mRNA	promoter	2.39648	2.94523	2.51146	3.70254	3.97292	9.88719	hydrolase (predicted)	biological_process	nucleus|cytosol
SPAC1F8.04c	mRNA	promoter	2.39648	2.94523	2.51146	3.70254	3.97292	9.88719	hydrolase (predicted)	biological_process	nucleus|cytosol
SPAC1F8.05	mRNA	promoter	5.92113	1.42402	8.56677	7.02566	6.68669	8.41015	Schizosaccharomyces pombe specific protein Isp3	ascospore wall assembly	Isp3 layer of spore wall
SPAC1F8.05	mRNA	promoter	5.92113	1.36227	8.56677	7.02566	6.68669	8.41015	Schizosaccharomyces pombe specific protein Isp3	ascospore wall assembly	Isp3 layer of spore wall
SPAC1F8.05	mRNA	promoter	5.92113	1.36227	8.56677	7.02566	6.68669	8.41015	Schizosaccharomyces pombe specific protein Isp3	ascospore wall assembly	Isp3 layer of spore wall
SPAC1F8.06	mRNA	promoter	4.32525	2.77264	2.49665	2.65177	1.80204	6.1127	cell surface glycoprotein, flocculin Pfl8	cell-cell adhesion involved in flocculation	external side of cell wall
SPAC1F8.06	mRNA	promoter	4.32525	2.42517	2.49665	2.65177	1.72123	6.1127	cell surface glycoprotein, flocculin Pfl8	cell-cell adhesion involved in flocculation	external side of cell wall
SPNCRNA.607	antisense	promoter	2.3659	2.20705	2.83629	2.06164	1.76129	4.63697
SPNCRNA.607	antisense	promoter	1.64902	1.60965	2.95167	2.06164	1.66513	3.76691
SPAC1F8.07c	mRNA	promoter	11.5302	8.12334	12.1385	13.3352	13.3174	32.0778	pyruvate decarboxylase (predicted)	generation of precursor metabolites and energy|pyruvate metabolic process	cellular_component
SPAC1F8.08	mRNA	promoter	11.5302	8.12334	12.1385	13.3352	13.3174	32.0778	Schizosaccharomyces pombe specific protein	biological_process	integral component of membrane
SPAC1F8.08	mRNA	promoter	11.5302	8.12334	12.1385	13.3352	13.3174	32.0778	Schizosaccharomyces pombe specific protein	biological_process	integral component of membrane
SPAC1F8.08	mRNA	promoter	11.5302	8.12334	12.1385	13.3352	13.3174	32.0778	Schizosaccharomyces pombe specific protein	biological_process	integral component of membrane
SPAC1F8.08	mRNA	promoter	11.5302	8.12334	12.1385	13.3352	13.3174	32.0778	Schizosaccharomyces pombe specific protein	biological_process	integral component of membrane
SPAC11D3.19	mRNA	promoter	4.57048	4.03388	8.97535	8.63507	10.6423	12.5342	Schizosaccharomyces pombe specific protein	biological_process	integral component of membrane
SPAC11D3.19	mRNA	promoter	4.57048	4.03388	8.97535	8.63507	10.6423	12.5342	Schizosaccharomyces pombe specific protein	biological_process	integral component of membrane
SPAC11D3.19	mRNA	internal	1.9106	3.68062	1.57393	1.80262	1.9319	5.32227	Schizosaccharomyces pombe specific protein	biological_process	integral component of membrane
SPAC11D3.19	mRNA	internal	1.22479	3.68062	1.65846	1.83412	2.44923	5.32227	Schizosaccharomyces pombe specific protein	biological_process	integral component of membrane
SPAC11D3.03c	mRNA	promoter	1.33251	1.93114	1.12587	0.858959	1.79376	1.68553	conserved protein	biological_process	cellular_component
SPAC11D3.05	mRNA	promoter	5.36361	1.90708	3.65831	9.75858	7.99751	21.3621	transmembrane transporter Mfs2 (predicted)	transmembrane transport	plasma membrane|endoplasmic reticulum|integral component of membrane
SPAC11D3.06	mRNA	promoter	0.953047	2.92379	1.39961	1.85722	1.7385	2.66447	MatE family transmembrane transporter (predicted)	transmembrane transport	fungal-type vacuole membrane|Golgi apparatus|integral component of membrane
SPAC11D3.07c	mRNA	promoter	1.39734	1.6607	1.58321	1.24553	1.24948	2.53757	transcription factor, zf-fungal binuclear cluster type(predicted)	regulation of transcription by RNA polymerase II	nucleus
SPAC11D3.09	mRNA	promoter	1.51649	2.66059	1.77859	1.5317	2.39674	4.8861	agmatinase (predicted)	cellular amino acid metabolic process	endoplasmic reticulum
SPAC11D3.08c	mRNA	promoter	1.97614	3.4765	1.91481	2.14984	1.40558	3.01622	amino acid permease, unknown 1 (predicted)	amino acid transmembrane transport	cytoplasm|integral component of membrane
SPAC11D3.13	mRNA	promoter	1.25224	2.44007	1.76425	1.43859	1.98887	1.43623	ThiJ domain protein	lactate biosynthetic process|methylglyoxal catabolic process to lactate	cytoplasm|cytosol
SPAC11D3.16c	mRNA	promoter	2.34539	2.38468	4.33855	5.46316	5.87166	3.73013	Schizosaccharomyces specific protein	biological_process	nucleus|cytosol|mitotic spindle pole body
SPAC11D3.18c	mRNA	promoter	1.02894	2.27678	4.96285	3.24121	4.93369	3.21847	carboxylic acid transmembrane transporter (predicted)	carboxylic acid transmembrane transport	plasma membrane|endoplasmic reticulum|integral component of membrane
SPAC11D3.18c	mRNA	promoter	1.02894	2.27678	4.96285	3.24121	4.93369	3.21847	carboxylic acid transmembrane transporter (predicted)	carboxylic acid transmembrane transport	plasma membrane|endoplasmic reticulum|integral component of membrane
SPAC5H10.03	mRNA	internal	1.24348	3.86242	1.90494	1.32659	1.49882	2.76151	phosphoglycerate mutase family	biological_process	nucleus|cytosol
SPAC5H10.06c	mRNA	promoter	7.01428	5.25636	10.0093	10.0807	10.7218	15.5597	alcohol dehydrogenase Adh4	ethanol biosynthetic process involved in glucose fermentation to ethanol	mitochondrion
SPAC5H10.07	mRNA	promoter	7.01428	4.1843	10.0093	10.0807	10.7218	14.6382	Schizosaccharomyces pombe specific protein	biological_process	nucleus|cytoplasm|cytosol
SPAC5H10.10	mRNA	promoter	2.846	1.53825	5.87828	6.75124	7.38637	8.61212	NADPH dehydrogenase (predicted)	cellular detoxification	nucleus|cytosol
Unassigned		unassigned	1.33302	4.26584	2.60241	1.65955	1.41554	3.36874	None	None	None
SPNCRNA.624	antisense	promoter	6.25973	3.87296	9.88047	11.2588	9.3307	22.3871
SPAC24B11.13	mRNA	promoter	6.25973	3.87296	9.88047	11.2588	9.3307	22.3871	hydroxymethylbilane synthase Hem3 (predicted)	protoporphyrinogen IX biosynthetic process|peptidyl-pyrromethane cofactor linkage	nucleus|cytoplasm
SPAC806.02c	mRNA	internal	1.10381	2.42901	1.79907	1.20021	1.37588	1.62725	Par A family ATPase/WD repeat iron cluster assembly fusion protein (predicted)	protein maturation by [4Fe-4S] cluster transfer|[4Fe-4S] cluster assembly	nucleus|cytosol|CIA complex
SPNCRNA.627	ncRNA	promoter	4.00718	12.1787	6.51436	5.10964	5.42823	7.10286
SPNCRNA.627	ncRNA	promoter	4.00718	12.1787	6.51436	5.10964	5.42823	7.10286
SPNCRNA.144	ncRNA	promoter	5.91237	12.1543	6.58779	4.84852	4.99999	7.10286
SPNCRNA.626	ncRNA	promoter	9.46184	9.78936	10.0704	8.16674	6.93672	9.18059
SPNCRNA.145	ncRNA	internal	1.42591	5.62121	2.60902	2.53627	3.33402	9.05149
SPAC1639.01c	mRNA	promoter	2.22134	2.99141	4.33139	3.90906	1.799	3.91359	GNS1/SUR4 family protein (predicted)	fatty acid elongation, unsaturated fatty acid|sphingolipid biosynthetic process	nucleus|cytosol|integral component of endoplasmic reticulum membrane
SPAC1F5.04c	mRNA	promoter	0.79688	1.3667	0.840923	1.16838	1.06713	2.19519	formin Cdc12	actin nucleation|mitotic actomyosin contractile ring assembly|actin filament polymerization|transitional endoplasmic reticulum polarization at cell division site|actin filament polymerization involved in mitotic actomyosin contractile ring assembly|mitotic actomyosin contractile ring maintenance|barbed-end actin filament capping|negative regulation of barbed-end actin filament capping|protein loc…	cell division site|cytoplasm|actomyosin contractile ring|medial cortical node|actomyosin contractile ring, proximal layer
SPSNORNA.29	snoRNA	promoter	1.40929	4.63522	5.12149	2.58549	1.1629	2.95514		rRNA methylation	box C/D snoRNP complex
SPAC12G12.04	mRNA	promoter	2.39201	2.88289	5.47141	6.0476	4.0484	11.1185	mitochondrial heat shock protein Hsp60/Mcp60	protein import into mitochondrial matrix|chaperone-mediated protein folding|protein refolding	mitochondrial nucleoid|mitochondrion|mitochondrial membrane|mitochondrial intermembrane space|mitochondrial matrix|post-mRNA release spliceosomal complex
SPAC12G12.04	mRNA	promoter	2.39201	2.88289	5.47141	6.0476	4.0484	11.1185	mitochondrial heat shock protein Hsp60/Mcp60	protein import into mitochondrial matrix|chaperone-mediated protein folding|protein refolding	mitochondrial nucleoid|mitochondrion|mitochondrial membrane|mitochondrial intermembrane space|mitochondrial matrix|post-mRNA release spliceosomal complex
SPAC630.15	mRNA	promoter	2.04328	3.95443	4.18443	3.67859	5.26143	5.13137	Schizosaccharomyces pombe specific protein	biological_process	cytosol
SPAC630.15	mRNA	promoter	2.29869	3.95443	4.56095	3.93442	5.32484	5.13137	Schizosaccharomyces pombe specific protein	biological_process	cytosol
SPATRNAPRO.01	tRNA	promoter	2.03452	1.81587	3.99497	1.36722	1.00516	1.45498		cytoplasmic translational elongation	cytoplasm
SPAC1751.01c	mRNA	internal	3.55676	3.9849	6.9765	8.40335	9.21189	13.1445	gluconate transmembrane transporter inducer Gti1	positive regulation of gluconate transmembrane transport|signal transduction	nucleus|cytosol
SPAC1751.04	mRNA	promoter	2.36145	4.80875	5.48664	6.65954	6.04226	8.72636	ribosome biogenesis protein Loc1 (predicted)	ribosomal large subunit biogenesis	preribosome|nucleolus
SPAC1751.04	mRNA	promoter	1.17197	3.52304	1.53258	1.91743	2.56941	5.21643	ribosome biogenesis protein Loc1 (predicted)	ribosomal large subunit biogenesis	preribosome|nucleolus
SPAC1751.03	mRNA	internal	1.0713	1.63526	1.18674	1.22676	0.969038	1.59142	translation initiation factor eIF3m	cytoplasmic translational initiation|formation of cytoplasmic translation initiation complex	cytoplasm|eukaryotic translation initiation factor 3 complex|cytosol|eukaryotic 48S preinitiation complex|eukaryotic translation initiation factor 3 complex, eIF3m|eukaryotic 43S preinitiation complex
SPAC31A2.06	mRNA	promoter	1.04645	2.62035	2.42257	2.57267	4.38803	1.88454	mitochondrial ATP synthase complex assembly protein Atp25 (predicted)	mitochondrial gene expression	mitochondrial inner membrane|mitochondrion
SPAC31A2.07c	mRNA	promoter	1.90755	3.74347	2.64345	3.0291	4.55932	2.98027	ATP-dependent RNA helicase Dbp10 (predicted)	ribosome biogenesis	nucleus|nucleolus
SPAC13C5.05c	mRNA	internal	1.64117	2.92066	2.2951	1.9358	1.463	2.19797	N-acetylglucosamine-phosphate mutase (predicted)	UDP-N-acetylglucosamine biosynthetic process	nucleus|cytosol
SPNCRNA.648	ncRNA	internal	4.37361	4.94717	8.53475	9.21233	7.83102	8.58123
SPNCRNA.648	ncRNA	internal	4.37361	4.94717	8.53475	9.21233	7.83102	8.58123
SPNCRNA.648	ncRNA	promoter	1.16759	4.14091	2.52908	5.00253	4.04061	4.2091
Unassigned		unassigned	3.67936	4.1364	9.28988	7.5304	7.97761	13.7402	None	None	None
SPATRNAVAL.01	tRNA	promoter	2.94865	1.84632	4.27428	2.43307	1.55363	1.97212		cytoplasmic translational elongation	cytoplasm
SPNCRNA.650	ncRNA	promoter	1.86084	6.55283	3.12247	4.34169	2.38776	6.74877
SPNCRNA.650	ncRNA	internal	1.73533	6.55283	2.75033	3.43443	1.52783	5.94076
SPNCRNA.650	ncRNA	internal	1.31208	4.86338	2.33212	3.88456	3.22973	4.34586
SPAC24H6.13	mRNA	internal	2.97151	5.01797	5.57803	6.53773	6.02983	15.3674	DUF221 family protein implicated in Golgi to plasma membrane transport (predicted)	Golgi to plasma membrane transport	cytoplasm|Golgi apparatus|integral component of membrane
SPAC24H6.12c	mRNA	promoter	1.33835	3.19936	2.91939	5.23564	7.61982	10.0351	NEDD8 activating enzyme E1-type Uba3	protein neddylation	nucleus|cytosol
SPAC24H6.06	mRNA	promoter	2.08397	7.07646	3.27851	4.82738	5.63248	5.29205	DNA replication pre-initiation complex subunit Sld3	mitotic DNA replication initiation	nucleus|nuclear chromatin
SPAC24H6.06	mRNA	promoter	2.08397	7.07646	3.27851	4.82738	5.63248	5.29205	DNA replication pre-initiation complex subunit Sld3	mitotic DNA replication initiation	nucleus|nuclear chromatin
SPAC24H6.05	mRNA	promoter	3.46482	2.8654	10.4835	8.91999	9.47298	10.698	M phase inducer tyrosine phosphatase Cdc25	mitotic DNA replication checkpoint|positive regulation of G2/M transition of mitotic cell cycle|regulation of cell size|response to mitotic G2 DNA damage checkpoint signaling|regulation of G2/M transition of mitotic cell cycle|positive regulation of G2/MI transition of meiotic cell cycle|signal transduction involved in intra-S DNA damage checkpoint	nucleus|cytoplasm|cytosol
SPAC24H6.04	mRNA	promoter	4.99436	2.17066	7.36294	9.44152	4.96063	8.35905	hexokinase 1	canonical glycolysis|fructose 6-phosphate metabolic process|mannose metabolic process|glucose 6-phosphate metabolic process|pentose-phosphate shunt, oxidative branch|cellular glucose homeostasis|fructose metabolic process|glucose metabolic process	nucleus|cytosol
SPAC227.13c	mRNA	promoter	7.24694	1.79541	10.6332	11.4542	10.2397	45.8697	mitochondrial iron-sulfur cluster assembly scaffold protein Isu1	iron-sulfur cluster assembly|[2Fe-2S] cluster assembly	mitochondrial matrix|mitochondrion
SPAC227.13c	mRNA	promoter	7.24694	1.84207	10.6332	11.4542	10.2397	45.8697	mitochondrial iron-sulfur cluster assembly scaffold protein Isu1	iron-sulfur cluster assembly|[2Fe-2S] cluster assembly	mitochondrial matrix|mitochondrion
SPNCRNA.658	ncRNA	promoter	7.24694	1.85068	10.6332	11.4542	10.2397	45.8697
SPSNORNA.06	snoRNA	promoter	2.47537	2.55804	3.73279	1.80251	1.61024	2.36614		snoRNA guided rRNA 2'-O-methylation	cellular_component
SPSNORNA.06	snoRNA	promoter	2.47537	2.55804	3.73279	1.80251	1.61024	2.36614		snoRNA guided rRNA 2'-O-methylation	cellular_component
SPNCRNA.155	ncRNA	promoter	9.50708	3.96165	12.5235	13.2456	12.6095	41.1814
SPNCRNA.155	ncRNA	promoter	9.50708	3.96165	12.5235	13.2456	12.6095	41.1814
SPAC13A11.03	mRNA	promoter	5.07755	5.53119	6.72964	9.21751	7.64746	8.5488	meiosis specific coiled-coil protein Mcp7	reciprocal meiotic recombination	nuclear chromatin|nucleus|cytosol
SPAC13A11.04c	mRNA	internal	1.9309	2.96046	1.93232	1.65516	1.58717	1.64574	SAGA complex ubiquitin C-terminal hydrolase Ubp8	histone H2B conserved C-terminal lysine deubiquitination|chromatin remodeling|histone acetylation|protein deubiquitination|ubiquitin-dependent protein catabolic process|regulation of transcription by RNA polymerase II	SAGA complex|nucleus|nucleoplasm|nucleolus
SPAC3H8.06	mRNA	promoter	8.01403	2.78528	10.4791	12.822	11.5223	112.112	inositol phosphorylceramide synthase Aur1 (predicted)	inositol phosphoceramide metabolic process|sphingolipid biosynthetic process	integral component of Golgi membrane|inositol phosphoceramide synthase complex|Golgi apparatus
SPAC1F3.07c	mRNA	promoter	0.808557	2.47747	1.14428	1.40359	1.59829	2.68377	RSC complex subunit Rsc58	chromatin remodeling|regulation of transcription by RNA polymerase II	RSC-type complex|nucleus|cytosol
SPAC1D4.08	mRNA	promoter	1.12234	2.62293	1.38081	1.70321	1.05194	3.49781	CDP-diacylglycerol--inositol 3-phosphatidyltransferase Pis1	phosphatidylinositol biosynthetic process|CDP-diacylglycerol biosynthetic process	mitochondrial outer membrane|endoplasmic reticulum membrane|integral component of membrane
SPAC1D4.10	mRNA	promoter	0.915101	5.99848	1.0021	1.63461	2.35115	2.64952	nuclear 3'-tRNA processing endonuclease tRNAse Z, Trz1	tRNA 3'-trailer cleavage|nuclear tRNA 3'-trailer cleavage, endonucleolytic	nucleus
SPNCRNA.79	ncRNA	promoter	1.12234	2.63547	1.70763	1.18728	2.8823	3.20401
SPNCRNA.79	ncRNA	promoter	1.03186	2.63547	1.70763	1.18728	2.8823	3.20401
SPAC1D4.13	mRNA	promoter	1.46678	1.75786	1.50226	1.5674	1.19353	1.50709	MAP kinase kinase Byr1	activation of MAPK activity|conjugation with cellular fusion|regulation of ascospore formation|pheromone response MAPK cascade|pheromone-dependent signal transduction involved in conjugation with cellular fusion	nucleus|cytosol|cell tip|cell division site
SPAC22F3.10c	mRNA	promoter	0.944287	2.83841	1.22172	1.5072	1.67634	2.13852	glutamate-cysteine ligase Gcs1	cellular response to cadmium ion|glutathione biosynthetic process|phytochelatin biosynthetic process|cellular detoxification of cadmium ion	glutamate-cysteine ligase complex|nucleus|cytosol
SPAC22F3.10c	mRNA	promoter	1.46386	2.83841	1.17375	1.5072	1.67634	2.13852	glutamate-cysteine ligase Gcs1	cellular response to cadmium ion|glutathione biosynthetic process|phytochelatin biosynthetic process|cellular detoxification of cadmium ion	glutamate-cysteine ligase complex|nucleus|cytosol
SPAC1296.05c	mRNA	promoter	2.70123	1.8095	4.34516	1.90791	1.13662	1.85791	cyclin L family cyclin	biological_process	nucleus|cytosol
SPATRNAGLU.01	tRNA	promoter	2.70123	1.8095	4.34516	1.90791	1.13662	1.85791		cytoplasmic translational elongation	cytoplasm
SPAC22G7.06c	mRNA	promoter	1.93719	3.91601	2.04791	2.61046	1.72106	4.18941	carbamoyl-phosphate synthase (glutamine hydrolyzing), aspartate carbamoyltransferase Ura1	'de novo' pyrimidine nucleobase biosynthetic process|glutamine metabolic process|'de novo' UMP biosynthetic process	cytosol
SPAC22G7.06c	mRNA	promoter	1.93719	3.91601	2.04791	2.61046	1.72106	4.18941	carbamoyl-phosphate synthase (glutamine hydrolyzing), aspartate carbamoyltransferase Ura1	'de novo' pyrimidine nucleobase biosynthetic process|glutamine metabolic process|'de novo' UMP biosynthetic process	cytosol
SPAC22G7.07c	mRNA	promoter	0.779367	1.62313	1.0786	0.95066	1.49537	1.83147	mRNA (N6-adenosine)-methyltransferase Ime4 (predicted)	mRNA methylation|DNA methylation on adenine	cytosol
SPAC4G8.03c	mRNA	internal	5.45847	3.87993	3.36238	2.70848	5.75185	6.61735	pumilio family RNA-binding protein Puf5 (predicted)	nuclear-transcribed mRNA catabolic process, deadenylation-dependent decay	cytoplasm
SPNCRNA.679	ncRNA	promoter	21.7434	6.50756	13.9732	13.8161	13.7298	21.422
SPNCRNA.679	ncRNA	internal	2.70734	7.02896	2.92529	5.12084	7.80286	13.0413
SPNCRNA.680	ncRNA	promoter	1.26537	4.44543	1.39428	1.61501	1.30404	2.01731
SPNCRNA.680	ncRNA	internal	0.818773	2.85686	1.54874	1.31259	1.65147	2.22911
SPNCRNA.688	antisense	promoter	1.12094	3.14716	1.33452	1.12627	0.925916	1.46694
SPAC2G11.09	mRNA	promoter	0.849422	2.08297	1.23541	1.07317	1.04987	4.59665	calcium ion transmembrane transporter (predicted)	calcium ion transmembrane transport	fungal-type vacuole membrane|integral component of membrane
SPAC521.03	mRNA	promoter	1.15153	2.24684	2.1485	1.79212	2.57148	1.86568	short chain dehydrogenase (predicted)	biological_process	cytosol
SPAC521.03	mRNA	promoter	1.15153	2.24684	2.1485	1.79212	2.57148	1.86568	short chain dehydrogenase (predicted)	biological_process	cytosol
SPAC521.05	mRNA	promoter	1.62838	2.30333	1.26049	2.14774	1.40005	2.50621	40S ribosomal protein S8 (predicted)	ribosome biogenesis|cytoplasmic translational elongation	cytosolic small ribosomal subunit|cytosol
SPAC23G3.02c	mRNA	promoter	1.49	4.01911	2.45258	2.35776	2.92512	2.78133	ferrichrome synthetase Sib1	ferrichrome biosynthetic process|cellular response to iron ion starvation	cytosol
SPAC23G3.02c	mRNA	promoter	1.49	4.01911	2.45258	2.35776	2.92512	2.78133	ferrichrome synthetase Sib1	ferrichrome biosynthetic process|cellular response to iron ion starvation	cytosol
SPAC23G3.12c	mRNA	promoter	0.945747	1.9472	1.16022	1.6003	1.33305	2.51269	serine protease (predicted)	cellular lipid metabolic process	nucleus
SPAC22H12.03	mRNA	internal	1.43682	4.32879	2.11352	1.46314	1.39009	1.49392	mitochondrial hydrolase (predicted)	fatty acid metabolic process	mitochondrion
SPRRNA.12	rRNA	promoter	2.75602	1.63409	2.37103	1.63653	0.750545	1.7268		cytoplasmic translation	cytosolic ribosome
SPAC1687.23c	mRNA	promoter	1.30478	2.5656	1.96124	2.07634	1.47948	1.94522	Schizosaccharomyces pombe specific protein	biological_process	mitochondrion
SPAC1687.16c	mRNA	promoter	7.10769	6.70513	10.9895	12.9901	11.4449	42.5401	C-5 sterol desaturase Erg31	ergosterol biosynthetic process	integral component of endoplasmic reticulum membrane|endoplasmic reticulum|Golgi apparatus
SPNCRNA.160	ncRNA	promoter	7.10769	6.70513	10.9895	12.9901	11.4449	42.5401
SPATRNAALA.01	tRNA	promoter	3.61369	6.70513	4.53656	8.64347	6.05608	42.5401		cytoplasmic translational elongation	cytoplasm
SPAC1687.22c	mRNA	promoter	1.00851	4.66494	1.27063	1.31759	1.28825	3.27606	pumilio family RNA-binding protein Puf3 (predicted)	nuclear-transcribed mRNA catabolic process, deadenylation-dependent decay	cytosol
SPATRNAGLU.02	tRNA	promoter	2.31964	1.43677	4.12174	1.56905	1.42007	1.78276		cytoplasmic translational elongation	cytoplasm
SPAC222.08c	mRNA	promoter	1.93289	8.27401	4.75798	2.6328	2.59096	5.38916	glutamine aminotransferase subunit Sno1 (predicted)	pyridoxine biosynthetic process|pyridoxal phosphate biosynthetic process	glutaminase complex|cytoplasm
SPAC222.08c	mRNA	promoter	2.80089	8.27401	5.30992	2.6328	2.59096	5.38916	glutamine aminotransferase subunit Sno1 (predicted)	pyridoxine biosynthetic process|pyridoxal phosphate biosynthetic process	glutaminase complex|cytoplasm
SPSNRNA.02	snRNA	promoter	2.80089	7.89797	5.30992	2.6328	2.59096	5.09582		mRNA 5'-splice site recognition	nucleus|nucleolus
SPAC222.09	mRNA	promoter	2.56417	3.58683	4.34771	2.06562	2.41331	2.79915	Nrd1 complex RNA-binding subunit Seb1	termination of RNA polymerase II transcription, exosome-dependent|mRNA 3'-end processing|termination of RNA polymerase II transcription|snoRNA 3'-end processing|termination of RNA polymerase II transcription, poly(A)-coupled	nucleus|Nrd1 complex
SPAC222.09	mRNA	internal	2.56417	2.40225	3.08325	2.22397	1.51748	2.02392	Nrd1 complex RNA-binding subunit Seb1	termination of RNA polymerase II transcription, exosome-dependent|mRNA 3'-end processing|termination of RNA polymerase II transcription|snoRNA 3'-end processing|termination of RNA polymerase II transcription, poly(A)-coupled	nucleus|Nrd1 complex
SPAC222.09	mRNA	internal	2.56417	2.40225	3.08325	2.22397	1.51748	2.02392	Nrd1 complex RNA-binding subunit Seb1	termination of RNA polymerase II transcription, exosome-dependent|mRNA 3'-end processing|termination of RNA polymerase II transcription|snoRNA 3'-end processing|termination of RNA polymerase II transcription, poly(A)-coupled	nucleus|Nrd1 complex
SPAC222.09	mRNA	internal	2.56417	2.40225	3.08325	2.22397	1.51748	2.02392	Nrd1 complex RNA-binding subunit Seb1	termination of RNA polymerase II transcription, exosome-dependent|mRNA 3'-end processing|termination of RNA polymerase II transcription|snoRNA 3'-end processing|termination of RNA polymerase II transcription, poly(A)-coupled	nucleus|Nrd1 complex
SPAC222.10c	mRNA	internal	1.16012	3.66559	1.23271	1.05614	0.995145	1.25599	two-component GAP Byr4	regulation of Ras protein signal transduction|negative regulation of exit from mitosis|negative regulation of septation initiation signaling	mitotic spindle pole body|cytosol|Bfa1-Bub2 complex
SPAC222.11	mRNA	promoter	11.257	4.26468	6.00183	3.37562	1.72968	7.58021	coproporphyrinogen III oxidase Hem13 (predicted)	protoporphyrinogen IX biosynthetic process	nucleus|cytosol
SPAC222.11	mRNA	promoter	11.257	4.26468	6.00183	3.37562	1.72968	7.58021	coproporphyrinogen III oxidase Hem13 (predicted)	protoporphyrinogen IX biosynthetic process	nucleus|cytosol
SPAC222.17	mRNA	promoter	1.2464	5.73445	1.56837	1.5998	1.41218	1.82315	conserved fungal protein	biological_process	cellular_component
SPAC821.03c	mRNA	promoter	0.748717	4.58014	1.11142	1.46326	1.38554	2.52676	cell cortex node protein Slf1	lateral cortical node assembly|protein localization to lateral cortical node	lateral cortical node
SPAC821.04c	mRNA	promoter	3.44367	4.85441	4.8197	2.64906	2.69465	3.41767	poly(A) polymerase Cid13	mRNA polyadenylation	cytoplasm|nucleus|cytosol
SPSNRNA.03	snRNA	promoter	3.8667	4.85441	4.92465	2.64906	2.69465	3.41767		maturation of SSU-rRNA from tricistronic rRNA transcript (SSU-rRNA, 5.8S rRNA, LSU-rRNA)	preribosome|nucleus|nucleolus
SPSNRNA.03	snRNA	promoter	3.8667	4.85441	4.92465	2.64906	2.69465	3.41767		maturation of SSU-rRNA from tricistronic rRNA transcript (SSU-rRNA, 5.8S rRNA, LSU-rRNA)	preribosome|nucleus|nucleolus
SPSNRNA.03	snRNA	promoter	3.8667	4.62914	4.92465	2.64906	2.69465	3.28347		maturation of SSU-rRNA from tricistronic rRNA transcript (SSU-rRNA, 5.8S rRNA, LSU-rRNA)	preribosome|nucleus|nucleolus
SPNCRNA.702	antisense	promoter	0.972971	1.44871	1.8997	0.698795	0.814463	1.33435
SPAC821.10c	mRNA	promoter	4.37175	0.855347	5.41354	2.98257	2.58031	2.41413	superoxide dismutase Sod1	cell redox homeostasis|cellular copper ion homeostasis|removal of superoxide radicals|cellular zinc ion homeostasis	cytosol|mitochondrial intermembrane space
SPAC821.10c	mRNA	promoter	4.37175	0.786441	5.41354	2.98257	2.58031	2.41413	superoxide dismutase Sod1	cell redox homeostasis|cellular copper ion homeostasis|removal of superoxide radicals|cellular zinc ion homeostasis	cytosol|mitochondrial intermembrane space
SPAC821.10c	mRNA	promoter	4.37175	0.786441	5.41354	2.98257	2.58031	2.41413	superoxide dismutase Sod1	cell redox homeostasis|cellular copper ion homeostasis|removal of superoxide radicals|cellular zinc ion homeostasis	cytosol|mitochondrial intermembrane space
Unassigned		unassigned	4.37175	0.668568	5.41354	2.98257	2.58031	3.77391	None	None	None
Unassigned		unassigned	3.2687	2.41591	10.4728	6.14151	6.00341	18.8209	None	None	None
Unassigned		unassigned	3.2687	2.41591	10.4728	6.14151	6.00341	18.8209	None	None	None
SPNCRNA.220	ncRNA	promoter	0.872771	1.54333	1.41912	1.39519	2.08247	2.45872
SPAC23C4.05c	mRNA	promoter	1.05079	1.67584	0.898797	0.984797	1.13363	1.30302	LEA domain protein	biological_process	cellular_component
SPAC1A6.11	mRNA	promoter	1.36465	2.48243	2.33387	1.43399	2.556	4.45834	dubious
SPAC1A6.11	mRNA	promoter	1.36465	2.48243	2.33387	1.43399	2.556	4.45834	dubious
SPAC1A6.11	mRNA	internal	1.20473	8.39572	2.15894	1.75292	2.77798	5.78159	dubious
SPAC1A6.04c	mRNA	internal	4.62793	3.5158	6.65048	6.02824	5.86657	7.02702	phospholipase B homolog Plb1	phospholipid catabolic process|cellular response to osmotic stress	extracellular region|nucleus|cytosol
SPAC1A6.04c	mRNA	promoter	5.95616	6.67079	6.72279	7.94737	6.78986	13.6697	phospholipase B homolog Plb1	phospholipid catabolic process|cellular response to osmotic stress	extracellular region|nucleus|cytosol
SPAC1A6.04c	mRNA	promoter	9.88071	6.67079	10.9116	10.3749	10.0264	14.0349	phospholipase B homolog Plb1	phospholipid catabolic process|cellular response to osmotic stress	extracellular region|nucleus|cytosol
Unassigned		unassigned	17.1402	9.09174	13.7894	13.2085	13.042	49.8142	None	None	None
Unassigned		unassigned	17.1402	9.09174	13.7894	13.2085	13.042	49.8142	None	None	None
Unassigned		unassigned	17.1402	9.09174	13.7894	13.2085	13.042	49.8142	None	None	None
SPAC1A6.07	mRNA	promoter	1.31208	3.38572	1.39652	1.75362	1.51056	2.53556	eisosome assembly protein Seg1	plasma membrane organization|eisosome assembly	eisosome filament|cell tip
SPATRNAMET.01	tRNA	promoter	1.9412	2.27881	4.00192	2.11823	1.72437	2.90012		cytoplasmic translation	cytoplasm
SPAC30D11.02c	mRNA	promoter	1.89587	2.89972	3.4409	4.27938	4.83699	3.06242	Schizosaccharomyces pombe specific protein	biological_process	nucleus|cytosol
SPAC56F8.13	mRNA	promoter	1.03916	8.67583	1.51384	2.63567	2.42989	7.17833	dubious
SPAC56F8.13	mRNA	internal	21.5376	10.1908	13.8048	13.4661	13.6566	16.8159	dubious
SPAC56F8.15	mRNA	promoter	12.1473	10.1908	9.45783	10.3162	10.547	16.8159	Schizosaccharomyces pombe specific protein	biological_process	endoplasmic reticulum|integral component of membrane
SPAC56F8.15	mRNA	promoter	4.14202	7.81929	3.78232	6.60283	5.98493	11.7517	Schizosaccharomyces pombe specific protein	biological_process	endoplasmic reticulum|integral component of membrane
SPAC56F8.15	mRNA	promoter	2.80367	7.81929	3.48653	4.5139	4.96822	11.7517	Schizosaccharomyces pombe specific protein	biological_process	endoplasmic reticulum|integral component of membrane
SPAC56F8.14c	mRNA	promoter	5.13739	10.9516	6.90693	7.6242	8.95426	12.4031	Schizosaccharomyces pombe specific protein Mug115	biological_process	nucleus|mitochondrion
SPAC22A12.06c	mRNA	promoter	2.22863	4.57308	4.74063	3.18241	1.91187	4.60048	serine hydrolase-like	biological_process	cell division site|nucleus|cytosol|cell tip
SPNCRNA.717	ncRNA	promoter	3.16562	5.60124	5.54937	4.90522	2.13496	6.39816
SPNCRNA.717	ncRNA	promoter	3.16562	5.60124	5.54937	4.90522	2.13496	6.39816
SPNCRNA.717	ncRNA	promoter	3.16562	5.60124	5.54937	4.90522	2.13496	6.39816
SPAC22A12.17c	mRNA	promoter	1.5237	1.98597	1.01235	1.28109	1.12239	2.03943	short chain dehydrogenase (predicted)	biological_process	nucleus|cytosol
SPNCRNA.168	ncRNA	promoter	0.867584	2.90607	0.948733	1.28109	1.02362	1.37114
SPATRNAALA.02	tRNA	promoter	2.15301	2.44241	3.6787	1.9233	1.06519	1.83992		cytoplasmic translational elongation	cytoplasm
SPSNORNA.09	snoRNA	promoter	2.42026	2.96881	2.37898	1.45813	1.14919	1.50112		biological_process	cellular_component
SPAC10F6.01c	mRNA	promoter	4.37148	16.4898	8.5404	8.13575	8.13466	13.0981	sulfite reductase beta subunit Sir1	sulfate assimilation|hydrogen sulfide biosynthetic process	sulfite reductase complex (NADPH)|cytosol
SPNCRNA.724	antisense	promoter	4.37148	16.4898	8.5404	8.13575	8.13466	13.0981
SPAC10F6.06	mRNA	promoter	1.5414	2.40056	2.64441	3.08016	2.38581	3.15583	RNA-binding protein Vip1	biological_process	cytosol
SPAC10F6.07c	mRNA	promoter	1.08409	6.12178	2.54859	2.01745	2.07385	3.10825	Schizosaccharomyces pombe specific protein Mug94	biological_process	nucleus|cytoplasm|cytosol
SPAC10F6.11c	mRNA	promoter	1.08877	3.51244	0.705842	0.86316	0.916562	1.54651	autophagy associated protein kinase activator Atg17	autophagosome assembly|autophagy of mitochondrion|macroautophagy	Atg1/ULK1 kinase complex|phagophore assembly site membrane|phagophore assembly site
SPSNORNA.10	snoRNA	promoter	1.71868	2.6095	3.06866	1.48567	1.32487	2.37959		biological_process	cellular_component
SPSNORNA.10	snoRNA	promoter	1.71868	2.6095	3.06866	1.48567	1.32487	2.37959		biological_process	cellular_component
SPNCRNA.432	ncRNA	promoter	1.10472	1.91883	0.958308	2.24505	1.7385	3.90308
SPNCRNA.728	antisense	promoter	3.94353	6.98425	5.62917	5.86359	6.56374	15.5741
SPNCRNA.728	antisense	promoter	3.94353	6.98425	5.62917	5.86359	6.56374	15.5741
SPAC10F6.17c	mRNA	promoter	0.782057	2.16702	1.0523	1.99363	1.30432	3.16482	mitochondrial pyruvate dehydrogenase (lipoamide) phosphatase (predicted)	generation of precursor metabolites and energy	mitochondrion
SPAC56E4.03	mRNA	promoter	1.23948	2.66434	1.32233	1.09426	1.76238	2.43406	aromatic aminotransferase (predicted)	aromatic amino acid family metabolic process	nucleus|cytosol
SPAC56E4.04c	mRNA	promoter	2.09134	2.65034	2.69276	4.22871	2.48769	2.77812	acetyl-CoA/biotin carboxylase	fatty acid biosynthetic process|malonyl-CoA biosynthetic process	cytoplasm|fungal-type vacuole membrane|cytosol
SPNCRNA.730	antisense	promoter	1.29753	1.98148	3.04846	1.88537	2.37586	3.17883
SPAC1420.02c	mRNA	promoter	1.50619	3.09056	2.37836	2.81493	3.82374	2.47327	chaperonin-containing T-complex epsilon subunit Cct5	protein folding	chaperonin-containing T-complex|cytoskeleton|cytoplasm
SPAC1420.03	mRNA	promoter	1.50619	3.09056	2.37836	2.81493	3.82374	2.47327	19S proteasome regulatory subunit Rpn501	positive regulation of mitotic metaphase/anaphase transition|proteasome-mediated ubiquitin-dependent protein catabolic process	nuclear periphery|nucleus|nuclear envelope|cytosol|proteasome regulatory particle, lid subcomplex|nuclear proteasome complex
SPAC1565.01	mRNA	promoter	2.70151	4.25797	6.19464	8.17654	4.60353	14.2343	cytochrome c oxidase assembly protein Rcf2	mitochondrial respiratory chain complex IV assembly	integral component of mitochondrial inner membrane|mitochondrion
SPATRNAPRO.02	tRNA	promoter	1.8447	2.19358	3.06435	2.32179	1.62581	1.71246		cytoplasmic translational elongation	cytoplasm
SPSNORNA.53	snoRNA	promoter	2.13617	3.62683	3.66379	2.00856	1.67251	1.99536		snoRNA guided rRNA 2'-O-methylation	cellular_component
SPNCRNA.86	ncRNA	promoter	0.824609	4.3271	2.7154	2.49916	2.58184	6.05741
SPAC57A10.05c	mRNA	internal	1.50035	8.79531	2.2368	3.37842	2.43472	19.2712	F-box/WD repeat protein protein Pof1	SCF-dependent proteasomal ubiquitin-dependent protein catabolic process	SCF ubiquitin ligase complex|nucleus
SPAC57A10.05c	mRNA	internal	1.50035	8.79531	2.2368	3.37842	2.43472	19.2712	F-box/WD repeat protein protein Pof1	SCF-dependent proteasomal ubiquitin-dependent protein catabolic process	SCF ubiquitin ligase complex|nucleus
SPAC57A10.09c	mRNA	promoter	1.48137	2.26733	1.44819	2.54397	1.91048	5.37644	High-mobility group non-histone chromatin protein (predicted)	chromatin remodeling|positive regulation of transcription by RNA polymerase II|nucleosome assembly	nuclear chromatin|nucleus|cytosol
SPAC20G8.04c	mRNA	promoter	16.4451	1.44853	10.8458	13.8385	13.3644	28.4631	mitochondrial electron transfer flavoprotein-ubiquinone oxidoreductase Cir2 (predicted)	NADH oxidation	mitochondrion
SPAC20G8.04c	mRNA	promoter	16.5681	2.76123	11.7581	13.8784	13.6068	30.5239	mitochondrial electron transfer flavoprotein-ubiquinone oxidoreductase Cir2 (predicted)	NADH oxidation	mitochondrion
SPATRNACYS.01	tRNA	promoter	2.31839	1.81888	3.38397	2.16139	1.34236	1.47807		cytoplasmic translational elongation	cytoplasm
SPATRNAPRO.03	tRNA	promoter	2.60128	1.35328	2.44858	1.30293	1.11199	1.36627		cytoplasmic translational elongation	cytoplasm
SPATRNAPRO.03	tRNA	promoter	2.60128	1.35328	2.44858	1.30293	1.11199	1.36627		cytoplasmic translational elongation	cytoplasm
SPAC3A12.18	mRNA	promoter	9.42484	4.76863	11.2155	10.374	10.3068	13.7435	glucose-6-phosphate 1-dehydrogenase (predicted)	pentose-phosphate shunt, oxidative branch|generation of precursor metabolites and energy|glucose metabolic process	cytosol
Unassigned		unassigned	1.89922	2.02236	2.46934	2.1801	3.50631	1.3774	None	None	None
SPAC9.09	mRNA	promoter	2.51282	2.373	4.93182	3.17138	1.93926	3.5335	homocysteine methyltransferase Met26	adenine biosynthetic process|cysteine metabolic process|L-methionine biosynthetic process from homoserine via O-acetyl-L-homoserine and cystathionine	nucleus|cytosol
SPAC9.08c	mRNA	promoter	2.51282	2.373	4.93182	3.17138	1.93926	3.5335	steroid reductase (predicted)	steroid metabolic process	endoplasmic reticulum|integral component of membrane
SPAC9.08c	mRNA	promoter	2.51282	2.373	4.93182	3.17138	1.93926	3.5335	steroid reductase (predicted)	steroid metabolic process	endoplasmic reticulum|integral component of membrane
SPAC9.08c	mRNA	promoter	2.51282	2.373	4.93182	3.17138	1.93926	3.5335	steroid reductase (predicted)	steroid metabolic process	endoplasmic reticulum|integral component of membrane
SPAC9.10	mRNA	promoter	1.36371	4.81554	4.15041	1.93254	1.62127	2.57969	thiamine transmembrane transporter Thi9	thiamine import across plasma membrane	plasma membrane|endoplasmic reticulum|integral component of membrane|plasma membrane of cell tip|medial membrane band
SPATRNAMET.02	tRNA	promoter	2.98183	1.52454	3.80903	2.02744	2.1229	0.961183		cytoplasmic translation	cytoplasm
SPAC5D6.10c	mRNA	promoter	1.32376	3.36083	6.68638	4.91432	6.48777	3.25409	Schizosaccharomyces pombe specific protein Mug116	biological_process	mitochondrion|integral component of membrane
SPAC5D6.02c	mRNA	internal	1.49936	4.9259	2.33959	1.47156	1.50428	1.63742	Clr6 histone deacetylase complex subunit Mug165	histone H3-K9 deacetylation|chromatin organization	nucleus|nuclear chromatin|Clr6 histone deacetylase complex I''
SPAC5D6.02c	mRNA	internal	1.50398	4.9259	2.47141	1.47156	1.50428	1.91949	Clr6 histone deacetylase complex subunit Mug165	histone H3-K9 deacetylation|chromatin organization	nucleus|nuclear chromatin|Clr6 histone deacetylase complex I''
SPAC5D6.01	mRNA	promoter	2.20652	1.7238	2.91336	1.25423	1.60253	1.98258	40S ribosomal protein S15a (predicted)	cytoplasmic translation	cytosolic small ribosomal subunit
SPAC57A7.05	mRNA	internal	1.74719	4.74452	2.95921	2.35075	3.68628	6.97261	conserved protein	transmembrane transport	endoplasmic reticulum|integral component of membrane
SPAC57A7.04c	mRNA	promoter	1.96937	5.21314	3.16286	2.36966	3.98121	6.97261	mRNA export shuttling protein	mRNA export from nucleus	cytoplasm|nucleus|cytosol|cytoplasmic stress granule|post-mRNA release spliceosomal complex
SPAC57A7.04c	mRNA	promoter	1.96937	5.21314	3.16286	2.36966	3.98121	6.97261	mRNA export shuttling protein	mRNA export from nucleus	cytoplasm|nucleus|cytosol|cytoplasmic stress granule|post-mRNA release spliceosomal complex
SPAC57A7.04c	mRNA	promoter	1.96937	5.21314	3.16286	2.36966	3.98121	6.97261	mRNA export shuttling protein	mRNA export from nucleus	cytoplasm|nucleus|cytosol|cytoplasmic stress granule|post-mRNA release spliceosomal complex
SPAC57A7.04c	mRNA	internal	1.49064	2.32515	1.66172	1.59547	1.33903	2.73197	mRNA export shuttling protein	mRNA export from nucleus	cytoplasm|nucleus|cytosol|cytoplasmic stress granule|post-mRNA release spliceosomal complex
SPAC167.06c	mRNA	promoter	1.47116	1.70069	1.61236	1.6659	1.96436	2.34814	Schizosaccharomyces specific protein Mug143	biological_process	mitochondrion
SPRRNA.53	rRNA	promoter	2.55226	2.20215	2.29709	2.00457	3.17408	1.44493		biological_process	cellular_component
Unassigned		unassigned	2.13534	2.20215	2.03306	2.02382	3.17408	1.44493	None	None	None
SPAC1705.03c	mRNA	promoter	6.54236	2.3629	9.08477	7.29525	6.91846	20.6826	cell wall protein Ecm33	intracellular signal transduction	fungal-type cell wall|cell surface|cytosol|integral component of membrane|anchored component of membrane
SPAC1705.03c	mRNA	promoter	6.54236	2.3629	9.08477	7.29525	6.91846	20.6826	cell wall protein Ecm33	intracellular signal transduction	fungal-type cell wall|cell surface|cytosol|integral component of membrane|anchored component of membrane
SPNCRNA.175	ncRNA	promoter	1.12307	3.61429	1.1806	1.52485	0.859267	5.13877
SPAC23H4.06	mRNA	promoter	17.0409	39.2528	13.9716	13.7566	13.6883	823.261	glutamate-ammonia ligase Gln1	glutamine biosynthetic process|ammonia assimilation cycle	nucleus|cytosol
SPAC23H4.05c	mRNA	promoter	1.24202	4.54705	2.11632	2.95069	2.8305	5.28157	Schizosaccharomyces pombe specific protein	biological_process	mitochondrion
SPATRNATHR.01	tRNA	promoter	2.04434	4.15267	4.09109	1.80906	1.24661	2.5803		cytoplasmic translational elongation	cytoplasm
SPAC343.21	mRNA	promoter	1.61543	8.53399	4.84088	5.99238	3.86131	7.32502	dubious
SPAC343.21	mRNA	promoter	5.38274	8.53399	6.20704	7.13815	4.05734	14.78	dubious
SPAC343.21	mRNA	internal	5.41995	8.53399	6.20704	7.21118	4.05734	14.78	dubious
SPAC343.21	mRNA	internal	5.41995	7.26302	6.20704	7.21118	4.05734	14.78	dubious
SPAC343.21	mRNA	internal	5.41995	5.50563	6.20704	7.21118	4.05734	14.78	dubious
SPAC343.12	mRNA	promoter	3.32587	11.6653	6.97728	5.83928	4.14059	10.9425	conserved fungal protein	biological_process	endoplasmic reticulum
SPAC343.12	mRNA	promoter	3.32587	11.6653	6.97728	5.83928	4.14059	10.9425	conserved fungal protein	biological_process	endoplasmic reticulum
SPAC343.12	mRNA	promoter	3.32587	11.6653	6.97728	5.83928	4.14059	10.9425	conserved fungal protein	biological_process	endoplasmic reticulum
SPAC343.12	mRNA	promoter	3.32587	11.6653	6.97728	5.83928	4.14059	10.9425	conserved fungal protein	biological_process	endoplasmic reticulum
SPAC343.12	mRNA	promoter	3.32587	10.8334	6.74806	5.54176	4.11059	9.14358	conserved fungal protein	biological_process	endoplasmic reticulum
SPAC343.20	mRNA	promoter	1.66073	5.29917	5.72612	2.7458	2.86655	2.94164	dubious
SPAC343.20	mRNA	promoter	1.66073	5.29917	5.72612	2.7458	2.86655	2.94164	dubious
SPATRNALYS.01	tRNA	promoter	1.98194	2.02562	3.04708	2.03143	1.49467	2.13311		cytoplasmic translational elongation	cytoplasm
SPNCRNA.757	ncRNA	promoter	1.52945	3.42723	2.39583	3.95736	2.07073	1.72501
SPATRNALYS.02	tRNA	promoter	2.03641	1.61298	2.82376	1.52692	1.43726	1.36286		cytoplasmic translational elongation	cytoplasm
SPATRNATYR.01	tRNA	promoter	2.58828	2.80412	6.60547	4.83662	2.14496	4.42912		cytoplasmic translational elongation	cytoplasm
SPAC105.03c	mRNA	promoter	0.808557	1.42596	1.22814	1.61221	1.53957	2.18793	transcription factor (predicted)	regulation of transcription by RNA polymerase II	nucleus
SPAC17A5.03	mRNA	promoter	1.26787	1.18474	1.93997	0.993769	1.12885	0.93667	60S ribosomal protein L3	cytoplasmic translation|ribosomal large subunit assembly	cytosolic large ribosomal subunit|cytosol
SPATRNAILE.01	tRNA	promoter	2.54788	1.98968	3.65191	2.07096	1.48128	1.75581		cytoplasmic translational elongation	cytoplasm
SPAC17A5.11	mRNA	promoter	2.25957	1.98968	3.49666	1.84755	1.3378	1.75581	meiotic recombination endonuclease Rec12	reciprocal meiotic recombination|DNA catabolic process, endonucleolytic|meiotic DNA double-strand break formation|homologous chromosome orientation involved in meiotic metaphase I plate congression	nuclear chromosome|nucleus|site of double-strand break
SPAC17A5.15c	mRNA	promoter	1.06105	2.79827	1.31814	1.22088	1.12308	2.22853	cytoplasmic glutamate-tRNA ligase gus1 (predicted)	glutamyl-tRNA aminoacylation|cytoplasmic translation	nucleus|cytosol
SPAC1002.02	mRNA	promoter	5.10236	3.17456	7.55167	7.92732	6.71777	19.2093	nucleoporin Pom34	nucleocytoplasmic transport	perinuclear endoplasmic reticulum membrane|nuclear pore
SPAC1002.12c	mRNA	promoter	0.877846	3.9813	1.30527	1.14594	1.49265	3.21693	succinate-semialdehyde dehydrogenase	glutamate decarboxylation to succinate	cytosol
Unassigned		unassigned	1.61612	2.67626	2.58955	1.4096	1.45974	2.03493	None	None	None
SPAC1002.13c	mRNA	promoter	11.9218	4.92448	11.9567	9.5696	9.4876	22.2153	cell wall protein Psu1, beta-glucosidase (predicted)	polysaccharide catabolic process|fungal-type cell wall organization or biogenesis	cell surface|fungal-type cell wall
SPAC1002.16c	mRNA	promoter	20.1963	4.61454	14.1762	13.7457	13.5888	24.5884	carboxylic acid transmembrane transporter (predicted)	carboxylic acid transmembrane transport	cell division site|Golgi apparatus|cell tip|integral component of membrane
SPAC1002.17c	mRNA	promoter	1.83603	3.26339	4.25365	4.47517	5.84665	2.57093	uracil phosphoribosyltransferase (predicted)	pyrimidine nucleobase metabolic process|UMP salvage	nucleus|cytosol
SPAC1002.19	mRNA	promoter	1.24494	4.99766	1.98844	3.24051	3.92043	4.41726	GTP cyclohydrolase II Urg1 (predicted)	riboflavin biosynthetic process	nucleus|cytosol
SPAC1002.19	mRNA	promoter	1.24494	4.99766	1.98844	3.24051	3.92043	4.41726	GTP cyclohydrolase II Urg1 (predicted)	riboflavin biosynthetic process	nucleus|cytosol
SPAC1002.19	mRNA	promoter	1.24494	4.99766	1.98844	3.24051	3.92043	4.41726	GTP cyclohydrolase II Urg1 (predicted)	riboflavin biosynthetic process	nucleus|cytosol
Unassigned		unassigned	1.58208	2.55653	2.39302	2.67487	3.71736	2.2766	None	None	None
SPNCRNA.764	antisense	promoter	1.5777	2.32562	2.34428	1.83832	3.57093	2.44617
SPAC1399.06	mRNA	promoter	19.7045	2.73995	13.5243	13.8266	13.7781	47.5898	Schizosaccharomyces pombe specific protein	biological_process	cellular_component
SPNCRNA.766	ncRNA	promoter	1.05521	4.23035	2.26154	2.67417	3.4024	5.09168
SPNCRNA.769	antisense	promoter	6.45384	3.60959	8.24979	8.52866	9.39286	10.4965
SPAPB1A10.14	mRNA	promoter	9.13637	6.27896	11.9159	11.6831	11.4767	25.4166	F-box protein (predicted)	protein modification by small protein conjugation	ubiquitin ligase complex
SPAC140.01	mRNA	promoter	9.52189	2.18725	10.9791	12.8149	9.22272	18.623	succinate dehydrogenase (ubiquinone) iron-sulfur protein subunit (predicted)	tricarboxylic acid cycle|mitochondrial electron transport, succinate to ubiquinone|succinate metabolic process	mitochondrial respiratory chain complex II, succinate dehydrogenase complex (ubiquinone)|cytoplasm
SPAC140.01	mRNA	promoter	9.52189	2.18725	10.9791	12.8149	9.22272	18.623	succinate dehydrogenase (ubiquinone) iron-sulfur protein subunit (predicted)	tricarboxylic acid cycle|mitochondrial electron transport, succinate to ubiquinone|succinate metabolic process	mitochondrial respiratory chain complex II, succinate dehydrogenase complex (ubiquinone)|cytoplasm
SPNCRNA.772	antisense	promoter	1.65651	3.79297	2.4823	2.03923	2.45337	8.27064
SPAC110.05	mRNA	internal	1.65651	3.79297	2.48337	2.03923	2.45337	8.27064	Schizosaccharomyces pombe specific protein
SPAC110.05	mRNA	promoter	18.3997	12.3894	12.7696	13.6894	13.814	32.6813	Schizosaccharomyces pombe specific protein
SPNCRNA.774	ncRNA	promoter	1.07024	1.73772	1.45783	1.10977	1.41994	2.58653
SPAC3H1.06c	mRNA	internal	1.36024	2.32152	4.02043	1.94963	1.33996	2.96505	transmembrane transporter (predicted)	transmembrane transport	integral component of membrane|endoplasmic reticulum
SPAC3H1.07	mRNA	promoter	4.35656	3.09714	6.52847	6.50833	5.51111	9.19446	arginase Aru1	arginine catabolic process to ornithine|urea cycle|arginine catabolic process to proline via ornithine	nucleus|cytosol
SPNCRNA.778	ncRNA	promoter	3.59471	3.8227	5.39658	8.04563	5.78394	6.69837
SPNCRNA.777	ncRNA	promoter	4.98852	4.73624	6.64363	9.48282	9.60698	7.04334
SPNCRNA.780	ncRNA	promoter	1.82873	3.84668	2.98762	3.53033	5.33706	5.42544
SPNCRNA.781	ncRNA	promoter	5.28042	7.06559	4.33321	4.82682	7.99212	10.6947
SPNCRNA.782	ncRNA	promoter	4.14056	4.51837	7.29081	8.75618	8.42657	18.1817
SPNCRNA.782	ncRNA	promoter	4.14056	4.051	7.29081	8.75618	8.42657	18.1817
SPAC3H1.11	mRNA	promoter	5.32274	12.5573	7.0554	8.15467	8.60745	11.7783	transcription factor Hsr1	regulation of transcription from RNA polymerase II promoter in response to oxidative stress	nuclear chromatin|nucleus
SPNCRNA.783	ncRNA	promoter	1.88467	2.55113	2.73241	4.39072	4.49962	3.90942
SPAC9G1.06c	mRNA	promoter	0.969101	1.78219	1.17728	1.62131	1.16176	1.48928	Nebulin-family actin filament anchoring protein Cyk3 (predicted)	mitotic actomyosin contractile ring contraction|Error in (function (classes, fdef, mtable) : unable to find an inherited method for function ‘Term’ for signature ‘"NULL"’ |division septum assembly	cell division site|cell tip|actomyosin contractile ring, intermediate layer|division septum|cell cortex of cell tip|actomyosin contractile ring|cell surface
SPAC3C7.05c	mRNA	promoter	0.724889	1.90989	1.04924	1.02819	1.34876	1.77073	alpha-1,6- mannanase (predicted)	fungal-type cell wall biogenesis|cellular oligosaccharide catabolic process	anchored component of external side of plasma membrane|nucleus|cytosol
SPNCRNA.792	ncRNA	promoter	2.27083	6.47616	2.60052	1.2831	1.82478	1.49997
SPNCRNA.792	ncRNA	promoter	2.27083	6.47616	2.60052	1.2831	1.82478	1.49997
SPNCRNA.792	ncRNA	promoter	2.27083	6.47616	2.60052	1.2831	1.82478	1.49997
SPAC3C7.14c	mRNA	promoter	1.47858	1.74272	1.43196	1.2294	1.48144	1.41998	ubiquitinated protein Uhp1	chromatin silencing at silent mating-type cassette	nucleus|cytosol|mating-type region heterochromatin
SPAC3C7.14c	mRNA	promoter	1.00701	1.49262	1.43196	1.26138	1.48144	2.72203	ubiquitinated protein Uhp1	chromatin silencing at silent mating-type cassette	nucleus|cytosol|mating-type region heterochromatin
SPAC631.02	mRNA	internal	15.4509	2.66818	12.696	13.2477	13.6662	21.0977	BET family double bromodomain protein Bdf2	chromatin remodeling|negative regulation of extent of heterochromatin assembly	nucleus|nuclear chromatin
SPAC631.02	mRNA	internal	14.5883	2.92786	12.5444	13.0538	13.5882	16.3313	BET family double bromodomain protein Bdf2	chromatin remodeling|negative regulation of extent of heterochromatin assembly	nucleus|nuclear chromatin
SPAC23C11.06c	mRNA	promoter	1.40056	4.05945	1.98122	3.33222	3.49634	5.35063	hydrolase (inferred_from_context)	biological_process	integral component of fungal-type vacuolar membrane|cytoplasm
SPAC23C11.07	mRNA	promoter	1.00121	2.3118	1.05887	1.61081	1.1735	6.86781	Schizosaccharomyces pombe specific protein	biological_process	nucleus|mitochondrion|cytosol
SPNCRNA.799	antisense	promoter	1.45696	1.56361	1.32404	1.0715	1.59346	3.13814
SPNCRNA.801	antisense	promoter	4.02672	1.46994	2.79184	7.45059	3.38237	5.99111
SPAC13F5.03c	mRNA	promoter	9.59903	4.06924	11.1009	10.4867	11.9229	23.6137	mitochondrial glycerol dehydrogenase Gld1	aerobic glycerol catabolic process|glycolytic process from glycerol	mitochondrion
SPAC13F5.07c	mRNA	promoter	1.32488	1.85133	1.49825	1.05917	1.34134	2.61165	zf PARP type zinc finger protein Hpz2	biological_process	nucleus|cytosol
SPAC1783.07c	mRNA	promoter	1.42136	3.415	1.32401	2.04063	2.07142	3.24518	transcription factor Pap1/Caf3	cellular response to oxidative stress|positive regulation of transcription by RNA polymerase II|positive regulation of transcription from RNA polymerase II promoter in response to oxidative stress|response to oxidative stress|positive regulation of transcription from RNA polymerase II promoter in response to heat stress|positive regulation of transcription from RNA polymerase II promoter in respo…	cytoplasm|nucleus|cytosol|nuclear chromatin|RNA polymerase II transcription factor complex
SPAC18G6.01c	mRNA	internal	1.31062	2.10306	1.54957	2.05006	2.46166	1.16103	chalcone related protein family	biological_process	mitochondrion
SPATRNAVAL.03	tRNA	promoter	2.0162	1.9637	2.65615	2.01664	1.26166	2.22167		cytoplasmic translational elongation	cytoplasm
SPAC18G6.03	mRNA	promoter	1.20969	3.06285	1.4436	1.27549	1.37173	3.86676	Rab11 family GTPase Ypt3	mitotic cytokinesis|positive regulation of exocytosis|intracellular protein transport|small GTPase mediated signal transduction|vacuole fusion, non-autophagic|membrane addition at site of mitotic cytokinesis|positive regulation of ascospore-type prospore membrane assembly|protein localization to cell cortex of cell tip|protein localization to meiotic spindle pole body	cytoplasm|nucleus|cytosol|endosome|Golgi apparatus|cortical dynamic polarity patch|prospore membrane|meiotic spindle pole
SPAC18G6.10	mRNA	promoter	1.56479	1.81637	1.08756	1.20626	1.22944	2.31981	LEM domain protein Heh1/Lem2	nuclear inner membrane organization|centromere clustering at the mitotic nuclear envelope|chromatin silencing at centromere|chromatin silencing at subtelomere|chromatin silencing at rDNA|chromosome attachment to the nuclear envelope|nuclear envelope organization|meiotic attachment of telomere to nuclear envelope	integral component of nuclear inner membrane|perinuclear endoplasmic reticulum membrane|CENP-A containing chromatin|perinuclear endoplasmic reticulum|nuclear envelope|mitotic spindle pole body|nuclear CENP-A containing chromatin|nuclear rDNA heterochromatin|nuclear telomeric heterochromatin
SPAC4G9.07	mRNA	promoter	1.07272	3.21828	0.906518	0.994064	1.06852	2.67026	S. pombe specific UPF0300 family protein 2	biological_process	fungal-type vacuole membrane|Golgi apparatus
SPAC4G9.12	mRNA	promoter	0.990991	3.328	2.1932	3.0053	2.67578	4.46189	gluconokinase	glycolytic process via Entner-Doudoroff Pathway|D-gluconate catabolic process	nucleus|cytosol
SPAC4G9.15	mRNA	internal	1.25749	4.19903	1.39169	1.28382	1.53155	2.77538	ketoreductase involved in fatty acid elongation (predicted)	fatty acid elongation	endoplasmic reticulum|endoplasmic reticulum membrane|integral component of membrane
SPNCRNA.810	ncRNA	promoter	1.47722	1.7797	2.05504	2.59087	1.79376	3.11531
SPNCRNA.810	ncRNA	promoter	1.47722	1.7797	2.21118	2.92199	1.92568	3.3127
SPAC13G7.02c	mRNA	promoter	2.01409	5.14248	3.72888	3.0697	2.63986	4.76481	heat shock protein Ssa1 (predicted)	protein refolding|cytoplasmic translation	cytosol
SPAC13G7.02c	mRNA	promoter	2.01409	8.07425	3.72888	3.0697	3.02389	8.60875	heat shock protein Ssa1 (predicted)	protein refolding|cytoplasmic translation	cytosol
SPAC13G7.13c	mRNA	internal	1.47408	2.84063	5.30909	1.76342	1.55961	4.3401	RNA-binding protein Msa1	negative regulation of conjugation with cellular fusion	cytosol
SPAC6C3.04	mRNA	promoter	3.14519	2.96706	6.69351	8.81078	6.02223	15.6207	citrate synthase Cit1	tricarboxylic acid cycle|citrate metabolic process	mitochondrial matrix|mitochondrion
SPAC17G8.06c	mRNA	promoter	5.05128	1.94936	6.84453	8.54126	7.8374	12.6219	dihydroxy-acid dehydratase (predicted)	isoleucine biosynthetic process|valine biosynthetic process|leucine metabolic process	mitochondrion
SPAC17G8.06c	mRNA	promoter	5.62048	2.26779	8.18909	9.0642	8.53086	16.325	dihydroxy-acid dehydratase (predicted)	isoleucine biosynthetic process|valine biosynthetic process|leucine metabolic process	mitochondrion
SPAC17G8.08c	mRNA	promoter	3.20211	2.31068	4.6576	4.31928	3.55366	3.46927	human TMEM165 homolog, implicated in calcium tranport	calcium ion transmembrane transport|proton transmembrane transport	endoplasmic reticulum|Golgi apparatus|integral component of membrane
SPNCRNA.821	ncRNA	promoter	0.881296	1.37559	1.43276	1.34479	1.19768	3.6996
SPAC22H10.12c	mRNA	promoter	1.49013	1.96663	2.06464	1.69717	1.72883	1.65954	GDP dissociation inhibitor Gdi1 (predicted)	small GTPase mediated signal transduction|vesicle-mediated transport|intracellular protein transport	cell division site|cytoplasm|cytosol
SPAC15F9.01c	mRNA	promoter	1.09461	1.94355	1.31994	1.04727	1.06161	1.83146	central kinetochore associated family protein	proteasome-mediated ubiquitin-dependent protein catabolic process	cell division site|cell tip
SPAC6B12.03c	mRNA	promoter	1.46678	2.91182	1.20915	1.42879	1.25086	1.67097	HbrB family protein involved in TOR signaling Bit2 (predicted)	TOR signaling	nucleus|cytosol
SPAC6B12.04c	mRNA	promoter	1.15737	2.27597	1.38897	1.40289	1.76336	2.90273	2-aminoadipate transaminase (predicted)	kynurenic acid biosynthetic process|cellular amino acid metabolic process	mitochondrion|nucleus|cytosol
SPAC6B12.07c	mRNA	promoter	2.2228	2.43939	2.33009	3.45123	2.54524	3.29147	ubiquitin-protein ligase E3 (predicted)	proteasome-mediated ubiquitin-dependent protein catabolic process|protein modification by small protein conjugation or removal	cytosol
SPATRNATHR.02	tRNA	promoter	2.11872	2.08808	3.13809	1.92599	1.79157	2.28308		cytoplasmic translational elongation	cytoplasm
SPAC6B12.14c	mRNA	promoter	2.2056	2.35427	3.56388	2.78435	3.92816	1.83594	conserved fungal protein	biological_process	nucleus
SPATRNALYS.03	tRNA	promoter	1.4594	3.67004	3.39186	2.30766	1.90649	2.29248		cytoplasmic translational elongation	cytoplasm
SPAC32A11.02c	mRNA	promoter	1.7076	13.7766	4.45883	8.98369	9.22364	10.9369	conserved fungal protein	biological_process	cellular_component
SPAC32A11.03c	mRNA	internal	1.08363	4.78594	1.32288	1.68641	1.51056	2.73996	stationary phase-specific homeobox transcription factor Phx1	regulation of transcription by RNA polymerase II|positive regulation of glycolytic fermentation to ethanol	nuclear chromatin|nucleus
SPAC32A11.03c	mRNA	internal	1.15156	3.05176	1.32288	1.5345	1.47948	2.73996	stationary phase-specific homeobox transcription factor Phx1	regulation of transcription by RNA polymerase II|positive regulation of glycolytic fermentation to ethanol	nuclear chromatin|nucleus
SPAC19A8.10	mRNA	internal	1.07564	1.68469	2.23636	0.991965	1.16931	1.26579	SUMO-targeted ubiquitin-protein ligase subunit Rfp1	DNA repair|negative regulation of protein sumoylation|ubiquitin-dependent protein catabolic process	SUMO-targeted ubiquitin ligase complex|nucleus|site of double-strand break|nuclear chromatin
SPAC19A8.04	mRNA	promoter	3.90412	4.36085	8.23621	11.4717	5.38402	8.22814	C-22 sterol desaturase Erg5	ergosterol biosynthetic process	endoplasmic reticulum
SPAC19A8.04	mRNA	promoter	3.90412	4.36085	8.23621	11.4717	5.38402	8.22814	C-22 sterol desaturase Erg5	ergosterol biosynthetic process	endoplasmic reticulum
SPAC23H3.03c	mRNA	promoter	0.954508	2.56907	1.15621	0.827571	1.02638	1.49863	SEA/Iml1/Npr2/3 complex subunit Npr2 (predicted)	cellular response to amino acid starvation|regulation of proline transport|regulation of autophagosome assembly|negative regulation of TORC1 signaling|cellular response to nitrogen starvation	nucleus|cytosol|GATOR1 complex
SPAC23H3.08c	mRNA	promoter	2.12239	3.11758	1.77524	1.3475	1.55701	2.51667	mitotic spindle checkpoint protein Bub3	mitotic spindle assembly checkpoint|cellular protein localization|negative regulation of protein binding|signal transduction involved in mitotic spindle assembly checkpoint	condensed nuclear chromosome kinetochore|mitotic checkpoint complex|bub1-bub3 complex
SPAC23H3.09c	mRNA	promoter	1.56899	2.26622	1.53269	1.46642	1.93589	3.12211	threonine aldolase Gly1 (predicted)	glycine biosynthetic process|threonine catabolic process	nucleus|cytosol
SPAC23H3.09c	mRNA	promoter	1.56899	2.26622	1.53269	1.46642	1.93589	3.12211	threonine aldolase Gly1 (predicted)	glycine biosynthetic process|threonine catabolic process	nucleus|cytosol
SPATRNACYS.02	tRNA	promoter	2.76846	2.68105	3.03845	1.98822	2.27437	3.0914		cytoplasmic translational elongation	cytoplasm
SPNCRNA.197	ncRNA	promoter	1.22451	3.55874	2.85841	1.5233	1.33512	1.87501
SPAC23H3.13c	mRNA	promoter	1.14132	3.55874	2.85841	1.5233	1.31233	1.80446	heterotrimeric G protein alpha-2 subunit Gpa2	adenylate cyclase-activating glucose-activated G protein-coupled receptor signaling pathway|carbon catabolite repression of transcription from RNA polymerase II promoter by glucose|negative regulation of transcription by RNA polymerase II|signal transduction involved in regulation of aerobic respiration|negative regulation of induction of conjugation with cellular fusion	cell division site|nucleus|cytosol|mitotic spindle pole body|heterotrimeric G-protein complex
SPNCRNA.831	ncRNA	internal	1.3077	5.57326	6.20752	1.5261	1.46567	3.72125
SPAC23H3.14	mRNA	internal	1.2334	4.19897	2.8337	3.90064	4.45479	3.81634	post-Golgi vesicle-mediated transport protein Avl9 (predicted)	post-Golgi vesicle-mediated transport	cytoplasm
SPNCRNA.832	antisense	promoter	1.2334	4.48614	3.10536	4.19222	4.66294	5.0595
SPNCRNA.832	antisense	internal	1.19399	5.34172	2.9814	5.37181	4.41359	8.92119
SPAC23H3.15c	mRNA	promoter	2.27972	17.5924	6.5763	10.9172	11.0941	36.1492	Schizosaccharomyces specific protein	DNA repair	nucleus|cytosol
SPAC23H3.15c	mRNA	promoter	2.27972	17.5924	6.5763	10.9172	11.0941	36.1492	Schizosaccharomyces specific protein	DNA repair	nucleus|cytosol
SPAC25H1.02	mRNA	promoter	1.15153	3.21627	0.942286	1.88592	1.13137	5.75756	histone demethylase Jmj1 (predicted)	chromatin remodeling|histone demethylation	nuclear chromatin
SPAC25H1.05	mRNA	promoter	1.20991	1.66556	1.09066	1.42389	1.04987	2.09455	calcium transport regulatory factor (predicted)	regulation of calcium ion transmembrane transport	fungal-type vacuole|Golgi apparatus|integral component of membrane
SPAC25H1.08c	mRNA	promoter	1.32011	2.60837	1.74854	3.25241	1.57204	3.44984	ribosome assembly protein Sqt1 (predicted)	ribosomal large subunit assembly	preribosome, large subunit precursor|nucleus|cytosol
SPAC4A8.03c	mRNA	promoter	1.40402	2.02585	1.17423	1.4806	1.80342	3.62481	protein phosphatase 2C Ptc4	signaling|regulation of aerobic respiration|cellular response to oxidative stress|positive regulation of vacuole fusion, non-autophagic|positive regulation of autophagosome maturation	cytoplasm|mitochondrial inner membrane|mitochondrial matrix|fungal-type vacuole membrane
SPAC4A8.04	mRNA	promoter	11.0731	2.2448	13.0903	12.9045	12.357	36.9765	vacuolar serine protease Isp6	autophagy|vacuole organization|conjugation with cellular fusion	Golgi apparatus|fungal-type vacuole
SPSNRNA.06	snRNA	promoter	2.17171	2.2823	3.13448	1.9283	1.20195	1.89589		mRNA cis splicing, via spliceosome	U4/U6 x U5 tri-snRNP complex|U6 snRNP|nucleolus
SPAC4A8.09c	mRNA	internal	1.64519	1.53786	1.77504	1.79562	1.00403	1.39746	complexed with Cdc5 protein Cwf21	mRNA cis splicing, via spliceosome	nucleus|U2-type spliceosomal complex
SPNCRNA.840	antisense	promoter	1.01142	2.6508	1.52151	1.21143	1.25017	1.91485
SPAC823.14	mRNA	promoter	0.967638	2.6337	1.49098	1.75852	1.92706	2.56475	Mst2 histone acetytransferase acytyltransferase complex, predicted phosphoric monoester hydrolase Ptf1	biological_process	Mst2 histone acetyltransferase complex|nucleus|cytosol
SPAC823.14	mRNA	promoter	0.967638	2.36684	1.49098	1.74101	1.92706	2.56475	Mst2 histone acetytransferase acytyltransferase complex, predicted phosphoric monoester hydrolase Ptf1	biological_process	Mst2 histone acetyltransferase complex|nucleus|cytosol
SPAC7D4.07c	mRNA	promoter	8.40079	5.86834	11.5388	10.3243	6.16382	42.5709	cytosolic thioredoxin Trx1	cellular response to reactive oxygen species|cellular detoxification of hydrogen peroxide|hydrogen peroxide catabolic process|cell redox homeostasis|positive regulation of cellular response to oxidative stress|L-methionine salvage from methionine sulphoxide|sulfate assimilation, phosphoadenylyl sulfate reduction by phosphoadenylyl-sulfate reductase (thioredoxin)	nucleus|cytosol|cytoplasm
SPAC7D4.07c	mRNA	promoter	8.40079	5.86834	11.5388	10.3243	6.16382	42.5709	cytosolic thioredoxin Trx1	cellular response to reactive oxygen species|cellular detoxification of hydrogen peroxide|hydrogen peroxide catabolic process|cell redox homeostasis|positive regulation of cellular response to oxidative stress|L-methionine salvage from methionine sulphoxide|sulfate assimilation, phosphoadenylyl sulfate reduction by phosphoadenylyl-sulfate reductase (thioredoxin)	nucleus|cytosol|cytoplasm
SPAC7D4.06c	mRNA	promoter	2.81636	3.1211	4.90805	3.78786	1.57683	4.0904	dolichol-P-Man dependent alpha(1-3) mannosyltransferase Alg3 (predicted)	dolichol-linked oligosaccharide biosynthetic process	integral component of endoplasmic reticulum membrane|endoplasmic reticulum
SPSNORNA.12	snoRNA	promoter	1.90911	1.84938	2.0606	1.38304	1.29776	1.35205		biological_process	cellular_component
SPAC4F8.07c	mRNA	promoter	3.16416	9.48071	4.9243	6.0407	7.27724	12.5966	hexokinase 2	fructose 6-phosphate metabolic process|glucose 6-phosphate metabolic process|mannose metabolic process|canonical glycolysis|cellular glucose homeostasis|glycolytic fermentation	nucleus|cytosol
SPAC4F8.07c	mRNA	promoter	7.07996	9.48071	7.23056	7.26788	9.06961	12.5966	hexokinase 2	fructose 6-phosphate metabolic process|glucose 6-phosphate metabolic process|mannose metabolic process|canonical glycolysis|cellular glucose homeostasis|glycolytic fermentation	nucleus|cytosol
SPAC4F8.08	mRNA	promoter	7.07996	9.28357	7.23056	7.26788	9.06961	12.3499	Schizosaccharomyces pombe specific protein Mug114	biological_process	cytoplasm
SPAC4F8.07c	mRNA	internal	1.39369	2.98789	1.76382	1.46823	1.38693	2.94207	hexokinase 2	fructose 6-phosphate metabolic process|glucose 6-phosphate metabolic process|mannose metabolic process|canonical glycolysis|cellular glucose homeostasis|glycolytic fermentation	nucleus|cytosol
SPNCRNA.844	ncRNA	internal	1.31646	3.11787	7.19602	3.97556	8.48251	6.30667
SPATRNALYS.04	tRNA	promoter	1.73655	2.00667	3.87382	2.56783	5.95731	2.10739		cytoplasmic translational elongation	cytoplasm
SPAPB2B4.04c	mRNA	promoter	2.97735	6.85936	5.24495	6.18981	6.84555	15.9541	vacuolar calcium transporting P-type ATPase P2 type, Pmc1	calcium ion transmembrane transport|cellular calcium ion homeostasis	integral component of fungal-type vacuolar membrane
SPAPB2B4.04c	mRNA	promoter	2.97735	6.85936	5.24495	6.18981	6.84555	15.9541	vacuolar calcium transporting P-type ATPase P2 type, Pmc1	calcium ion transmembrane transport|cellular calcium ion homeostasis	integral component of fungal-type vacuolar membrane
Unassigned		unassigned	2.97735	6.45333	5.24495	6.17791	6.79029	15.9541	None	None	None
SPAC6F6.04c	mRNA	promoter	0.85964	1.8125	0.968839	1.03747	0.944879	1.4926	transmembrane transporter (predicted)	transmembrane transport	integral component of membrane
Unassigned		unassigned	0.855259	1.95072	1.10336	1.16278	1.04387	1.99305	None	None	None
SPATRNALEU.02	tRNA	promoter	1.94718	2.42353	4.66259	1.88334	1.58799	1.73708		cytoplasmic translational elongation	cytoplasm
SPAC1B2.02c	mRNA	internal	1.32102	2.76576	1.59818	1.40268	0.926897	1.64832	mitochondrial fusion protein Ugo1 (predicted)	mitochondrial fusion|mitochondrial genome maintenance|mitochondrial outer membrane fusion	mitochondrial outer membrane|mitochondrion|integral component of membrane
SPATRNATHR.03	tRNA	promoter	1.82654	2.65927	3.81099	1.9265	2.22883	1.47939		cytoplasmic translational elongation	cytoplasm
SPAC3F10.18c	mRNA	promoter	2.77416	2.72401	2.73458	2.2266	2.70611	2.13417	60S ribosomal protein L41 (predicted)	cytoplasmic translation	cytosolic large ribosomal subunit|cytosol
SPAC3F10.18c	mRNA	promoter	2.77416	2.7172	2.73458	2.2266	2.8874	2.13417	60S ribosomal protein L41 (predicted)	cytoplasmic translation	cytosolic large ribosomal subunit|cytosol
SPAC3F10.18c	mRNA	promoter	2.77416	2.20965	2.73458	2.2266	2.8874	2.13417	60S ribosomal protein L41 (predicted)	cytoplasmic translation	cytosolic large ribosomal subunit|cytosol
SPAC8F11.10c	mRNA	promoter	2.40523	5.04594	8.0259	7.12717	4.08343	4.87938	pyruvyltransferase Pvg1	4,6-pyruvylated galactose residue biosynthetic process|fungal-type cell wall biogenesis	cytoplasm|Golgi apparatus
SPAC8F11.10c	mRNA	promoter	2.40523	5.04594	8.0259	7.12717	4.08343	4.87938	pyruvyltransferase Pvg1	4,6-pyruvylated galactose residue biosynthetic process|fungal-type cell wall biogenesis	cytoplasm|Golgi apparatus
SPNCRNA.857	antisense	promoter	2.40523	13.0912	8.0259	7.12717	4.08343	4.87938
SPNCRNA.857	antisense	promoter	2.40523	13.0912	8.0259	7.12717	4.08343	4.87938
SPACUNK4.19	mRNA	promoter	1.207	5.60885	1.67468	2.10084	1.48086	3.0649	Schizosaccharomyces pombe specific protein	biological_process	mitochondrion
SPACUNK4.19	mRNA	internal	6.69904	10.6012	11.939	13.1553	13.0494	35.1225	Schizosaccharomyces pombe specific protein	biological_process	mitochondrion
SPACUNK4.19	mRNA	internal	6.69904	10.6012	11.939	13.1553	13.0494	35.1225	Schizosaccharomyces pombe specific protein	biological_process	mitochondrion
SPACUNK4.16c	mRNA	promoter	2.10895	12.4572	4.39608	5.13554	3.96808	21.904	alpha,alpha-trehalose-phosphate synthase (predicted)	trehalose biosynthetic process	alpha,alpha-trehalose-phosphate synthase complex (UDP-forming)|cytosol
SPACUNK4.16c	mRNA	promoter	2.10895	12.4572	4.39608	5.13554	3.96808	21.904	alpha,alpha-trehalose-phosphate synthase (predicted)	trehalose biosynthetic process	alpha,alpha-trehalose-phosphate synthase complex (UDP-forming)|cytosol
SPACUNK4.15	mRNA	promoter	3.67072	3.82317	4.88279	4.5909	7.10249	2.77738	2',3'-cyclic-nucleotide 3'-phosphodiesterase (predicted)	cyclic nucleotide metabolic process	clathrin-coated vesicle|nucleus|cytosol
SPACUNK4.10	mRNA	promoter	1.2318	2.67628	2.90798	2.52857	3.43624	3.79332	glyoxylate reductase (predicted)	glyoxylate catabolic process|generation of precursor metabolites and energy	nucleus|cytosol
SPAC513.07	mRNA	promoter	1.64467	2.69349	2.81767	2.58527	2.10802	2.67366	flavonol reductase/cinnamoyl-CoA reductase family	cellular detoxification of methylglyoxal	nucleus|cytosol
SPAC513.07	mRNA	promoter	1.64467	2.69349	2.81767	2.58527	2.10802	2.67366	flavonol reductase/cinnamoyl-CoA reductase family	cellular detoxification of methylglyoxal	nucleus|cytosol
SPAC513.07	mRNA	internal	1.64467	1.98361	2.81767	2.58527	2.10802	1.31879	flavonol reductase/cinnamoyl-CoA reductase family	cellular detoxification of methylglyoxal	nucleus|cytosol
SPAC2E1P3.01	mRNA	promoter	1.63608	1.85899	1.85682	1.66484	1.51545	1.3981	dehydrogenase (predicted)	biological_process	mitochondrion
SPNCRNA.859	antisense	promoter	1.31062	2.2575	7.53439	6.65904	5.85314	1.78892
SPAC2E1P3.02c	mRNA	internal	1.83457	3.00944	2.44755	2.77667	3.48115	3.68966	ammonium transmembrane transporter Amt3	ammonium transmembrane transport|methylammonium transmembrane transport	integral component of plasma membrane|fungal-type vacuole
SPAC2E1P3.02c	mRNA	promoter	1.83457	3.00944	2.44755	2.77667	3.48115	3.68966	ammonium transmembrane transporter Amt3	ammonium transmembrane transport|methylammonium transmembrane transport	integral component of plasma membrane|fungal-type vacuole
SPAC2E1P3.02c	mRNA	promoter	1.83457	3.00944	2.44755	2.77667	3.48115	3.68966	ammonium transmembrane transporter Amt3	ammonium transmembrane transport|methylammonium transmembrane transport	integral component of plasma membrane|fungal-type vacuole
SPAC2E1P3.04	mRNA	promoter	1.68133	2.02995	1.95966	2.22401	3.03504	1.64297	copper amine oxidase Cao1	cellular copper ion homeostasis|amine catabolic process|cellular detoxification	cytosol|cytoplasm|ascospore-type prospore
SPNCRNA.528	ncRNA	promoter	1.37149	2.02995	1.3473	1.99086	2.50864	1.5806
SPAC2E1P3.04	mRNA	internal	1.65129	1.46914	4.00941	2.25506	1.09913	1.23853	copper amine oxidase Cao1	cellular copper ion homeostasis|amine catabolic process|cellular detoxification	cytosol|cytoplasm|ascospore-type prospore
SPAC2E1P3.05c	mRNA	internal	8.19308	3.58463	10.3839	10.8347	7.99174	4.2621	fungal cellulose binding domain protein	biological_process	cell surface|extracellular region
SPNCRNA.861	ncRNA	promoter	1.37483	2.41539	4.49268	3.96856	1.45047	5.71788
SPNCRNA.861	ncRNA	promoter	1.37483	2.41539	4.49268	3.96856	1.45047	5.71788
SPNCRNA.861	ncRNA	promoter	1.37483	1.9485	4.49268	3.96856	1.45047	5.71788
SPAPB2C8.01	mRNA	promoter	1.67111	1.77861	2.4422	2.37824	3.91422	2.02429	cell surface glycoprotein, adhesion molecule (predicted)	cell-cell adhesion	external side of fungal-type cell wall
SPAPB24D3.06c	mRNA	promoter	1.6491	2.8839	1.57282	1.90622	1.27089	3.82537	DUF1749 family protein	biological_process	nucleus|cytosol
SPAPB24D3.07c	mRNA	promoter	1.86875	2.55677	1.59793	1.96153	1.49675	6.2481	Schizosaccharomyces pombe specific protein	biological_process	endoplasmic reticulum
Unassigned		unassigned	3.7319	10.696	5.66447	7.99663	8.16134	16.3678	None	None	None
SPAPB24D3.09c	mRNA	promoter	1.83303	2.47765	4.4654	6.10759	4.42395	2.83076	ABC transmembrane transporter Pdr1	transmembrane transport	plasma membrane|integral component of membrane|endoplasmic reticulum
SPAPB24D3.09c	mRNA	promoter	1.83303	2.47765	4.4654	6.10759	4.42395	2.83076	ABC transmembrane transporter Pdr1	transmembrane transport	plasma membrane|integral component of membrane|endoplasmic reticulum
SPAPB24D3.10c	mRNA	internal	7.80095	2.94419	10.7721	9.82445	9.15595	26.4333	maltose alpha-glucosidase Agl1	maltose catabolic process	extracellular region
SPAPB24D3.10c	mRNA	promoter	3.02989	1.64539	3.69301	4.39979	5.71625	5.93694	maltose alpha-glucosidase Agl1	maltose catabolic process	extracellular region
SPAPB24D3.10c	mRNA	promoter	3.02989	1.64539	3.69301	4.39979	5.71625	5.93694	maltose alpha-glucosidase Agl1	maltose catabolic process	extracellular region
SPNCRNA.867	ncRNA	internal	3.0693	4.71878	4.41971	5.31825	8.38305	5.77217
SPRRNA.13	rRNA	promoter	1.7694	2.35554	3.61859	1.88313	1.08456	2.73467		cytoplasmic translation	cytosolic ribosome
SPRRNA.13	rRNA	promoter	1.7694	2.35554	3.61859	1.88313	1.08456	2.59437		cytoplasmic translation	cytosolic ribosome
SPNCRNA.869	ncRNA	internal	2.00387	1.80837	2.29513	6.0946	4.01229	7.95783
Unassigned		unassigned	1.0771	1.16482	1.01091	1.05759	1.1217	2.17272	None	None	None
Unassigned		unassigned	1.04207	1.42088	1.17746	1.05759	1.12515	2.17272	None	None	None
SPAC31G5.10	mRNA	promoter	1.86237	4.77869	2.92645	1.7719	1.25012	3.61407	Myb family protein, RNA polymerase I termination factor Eta2 (predicted)	termination of RNA polymerase I transcription	nucleus|nucleolus
SPNCRNA.72	antisense	promoter	2.06003	2.26456	3.11053	3.38007	2.74249	6.73116
SPNCRNA.74	antisense	promoter	2.90454	5.04277	6.19397	7.8079	7.6747	12.1765
SPNCRNA.74	antisense	promoter	5.26254	5.89778	7.64308	9.08164	9.80093	12.9449
SPNCRNA.872	antisense	promoter	7.04649	9.45603	8.79687	9.08164	9.89253	12.9449
SPAC1786.01c	mRNA	promoter	1.61565	3.1343	1.24932	2.11204	2.39306	2.68136	triacylglycerol lipase ptl2	cellular detoxification|triglyceride mobilization	cytoplasm|integral component of membrane|lipid droplet
SPNCRNA.876	ncRNA	promoter	1.81347	3.86906	2.31941	2.30081	1.67884	8.08045
SPAC1786.02	mRNA	promoter	5.93011	5.58783	8.76535	8.76017	8.13458	22.3728	phospholipase (predicted)	glycerophospholipid catabolic process	fungal-type cell wall|anchored component of external side of plasma membrane|endoplasmic reticulum
SPAC1786.02	mRNA	promoter	5.93011	5.58783	8.76535	8.76017	8.13458	22.3728	phospholipase (predicted)	glycerophospholipid catabolic process	fungal-type cell wall|anchored component of external side of plasma membrane|endoplasmic reticulum
SPNCRNA.88	ncRNA	promoter	5.93011	5.58783	8.76535	8.76017	8.13458	22.3728
SPAC24C9.04	mRNA	promoter	1.74474	3.40587	2.04172	2.95213	3.99978	2.36966	Schizosaccharomyces specific protein	biological_process	nucleus|cytosol
SPAC24C9.04	mRNA	promoter	1.74474	3.40587	2.04172	2.95213	3.99978	2.36966	Schizosaccharomyces specific protein	biological_process	nucleus|cytosol
SPATRNASER.02	tRNA	promoter	1.76412	1.67326	4.07764	2.55524	1.49664	2.00489		cytoplasmic translational elongation	cytoplasm
SPATRNASER.02	tRNA	promoter	1.76412	1.67326	4.07764	2.55524	1.49664	2.00489		cytoplasmic translational elongation	cytoplasm
SPAC24C9.06c	mRNA	promoter	11.6977	2.57697	11.4799	11.4713	9.95928	26.051	aconitate hydratase Aco1 (predicted)	tricarboxylic acid cycle|glutamate metabolic process	mitochondrial matrix|mitochondrion
SPNCRNA.879	ncRNA	promoter	11.6977	2.73007	11.4799	11.4713	9.95928	26.051
SPNCRNA.879	ncRNA	promoter	3.41483	3.87253	3.22332	6.04955	4.31531	23.8532
SPNCRNA.879	ncRNA	internal	2.736	3.87253	3.02734	6.04955	4.31531	23.8532
SPAC24C9.10c	mRNA	promoter	0.807474	1.64128	1.19996	0.778995	0.945928	2.00041	mitochondrial ribosomal protein subunit S2 (predicted)	mitochondrial translation	mitochondrial small ribosomal subunit|mitochondrion
SPAC24C9.12c	mRNA	promoter	1.70076	2.51132	1.67031	1.14882	1.49276	2.74081	serine hydroxymethyltransferase Shm1 (predicted)	glycine metabolic process|L-serine metabolic process|tetrahydrofolate interconversion	cytoplasm
SPAC24C9.12c	mRNA	promoter	1.70076	2.51132	1.67031	1.14882	1.49276	2.74081	serine hydroxymethyltransferase Shm1 (predicted)	glycine metabolic process|L-serine metabolic process|tetrahydrofolate interconversion	cytoplasm
SPNCRNA.213	ncRNA	promoter	2.53804	10.1496	4.86847	5.22025	6.86213	9.64934
SPATRNALYS.05	tRNA	promoter	1.9054	1.51138	3.63579	1.83182	1.08019	1.94487		cytoplasmic translational elongation	cytoplasm
SPAC589.10c	mRNA	promoter	1.56751	1.981	2.02379	1.57351	1.54992	2.20379	ribosomal-ubiquitin fusion protein Ubi5 (predicted)	ribosome biogenesis|cytoplasmic translation	cytosolic small ribosomal subunit|nucleolus
SPAC688.04c	mRNA	promoter	0.958885	1.66956	1.05194	1.17778	1.52156	2.09291	glutathione S-transferase Gst3	removal of superoxide radicals	cytoplasm|endoplasmic reticulum
SPAC3G9.16c	mRNA	promoter	1.35148	3.27332	1.44099	1.95884	1.17972	3.55696	TRAPP complex subunit Bet5 (predicted)	ER to Golgi vesicle-mediated transport|intracellular protein transport	TRAPP complex|cis-Golgi network|nucleus|cytosol
SPNCRNA.216	ncRNA	promoter	6.57498	3.59838	4.2239	12.5819	10.2452	14.6551
SPAC3G9.13c	mRNA	promoter	6.57498	3.59838	4.2239	12.5819	10.2452	14.6551	mitochondrial tryptophan-tRNA ligase Msw1 (predicted)	tryptophanyl-tRNA aminoacylation|mitochondrial translation	mitochondrial matrix|mitochondrion
SPAC3G9.14	mRNA	promoter	5.63069	2.99606	2.89175	9.85735	7.17709	8.81255	transcriptional activator Sak1	positive regulation of transcription by RNA polymerase II	cytoplasm|nucleus|nuclear chromatin
SPATRNAALA.03	tRNA	promoter	2.51215	1.73387	4.09623	1.85152	1.26811	1.12635		cytoplasmic translational elongation	cytoplasm
SPAC3G9.11c	mRNA	promoter	1.71925	2.57606	2.75213	2.55867	6.63281	6.79993	pyruvate decarboxylase (predicted)	generation of precursor metabolites and energy|pyruvate metabolic process	nucleus|cytosol
SPATRNATHR.04	tRNA	promoter	1.97829	1.88991	3.41412	1.30897	1.3784	2.16579		cytoplasmic translational elongation	cytoplasm
SPRRNA.14	rRNA	promoter	2.60001	1.87643	2.92906	1.40408	1.0465	2.0445		cytoplasmic translation	cytosolic ribosome
SPNCRNA.892	antisense	promoter	1.13694	1.57566	1.3962	1.70391	1.05935	2.27463
SPNCRNA.87	ncRNA	promoter	1.74491	4.18326	3.27663	1.81513	2.08618	2.83837
SPNCRNA.87	ncRNA	promoter	1.74491	4.18326	3.27663	1.81513	2.08618	2.83837
SPAC3G9.03	mRNA	promoter	2.14404	2.17804	1.63103	1.44808	1.51652	1.84747	60S ribosomal protein L23	cytoplasmic translation	cytosolic large ribosomal subunit|nucleus
SPAC3G9.03	mRNA	promoter	2.14404	2.17804	1.63103	1.44808	1.51652	1.84747	60S ribosomal protein L23	cytoplasmic translation	cytosolic large ribosomal subunit|nucleus
SPAC1486.03c	mRNA	promoter	2.02722	2.18364	2.26304	3.0179	4.03793	1.88694	RNA-binding splicing factor (predicted)	spliceosomal complex disassembly|mRNA cis splicing, via spliceosome	nucleus|post-mRNA release spliceosomal complex
SPAC1486.03c	mRNA	promoter	2.02722	2.18364	2.26304	3.0179	4.03793	1.88694	RNA-binding splicing factor (predicted)	spliceosomal complex disassembly|mRNA cis splicing, via spliceosome	nucleus|post-mRNA release spliceosomal complex
SPAC1486.10	mRNA	promoter	1.11651	2.5717	0.938867	1.02557	0.850945	2.3707	transcription factor Thi1	positive regulation of transcription by RNA polymerase II|regulation of transcription by RNA polymerase II|positive regulation of thiamine biosynthetic process	nucleus
SPAC6G10.05c	mRNA	promoter	0.873917	2.15845	1.05826	1.11587	1.03191	1.96434	TRAPP complex subunit Trs120	intracellular protein transport|membrane addition at site of mitotic cytokinesis|Golgi to plasma membrane transport	TRAPP complex|cis-Golgi network|cell division site|cleavage furrow|growing cell tip
SPAC6G10.10c	mRNA	promoter	1.75071	4.27648	3.04615	4.55293	2.28929	10.1281	human hmmtag2 homolog	biological_process	nucleus
SPAC6G9.05	mRNA	promoter	1.11796	1.98209	1.12703	1.40149	1.13275	2.13625	coenzyme A diphosphatase (predicted)	cellular detoxification|nucleoside diphosphate metabolic process	peroxisome|mitochondrion
Unassigned		unassigned	1.17509	1.65354	1.22609	0.941917	1.26899	0.901979	None	None	None
SPAC6G9.14	mRNA	promoter	1.17509	1.65354	1.25606	0.951142	1.26899	1.17508	pumilio family RNA-binding protein Puf4 (predicted)	nuclear-transcribed mRNA catabolic process, deadenylation-dependent decay	cytosol
SPAPB1E7.04c	mRNA	promoter	1.18652	1.75612	1.6014	1.24429	1.04503	2.47606	chitinase (predicted)	ascospore wall chitin catabolic process	fungal-type cell wall|fungal-type vacuole
SPAPB1E7.05	mRNA	promoter	0.960259	3.53246	1.53207	1.82922	1.5002	3.15274	glycerophosphoryl diester phosphodiesterase Gde1 (predicted)	glycerophospholipid catabolic process	cytoplasm|cytosol
SPAPB1E7.05	mRNA	promoter	0.960259	3.53246	1.53207	1.82922	1.5002	3.15274	glycerophosphoryl diester phosphodiesterase Gde1 (predicted)	glycerophospholipid catabolic process	cytoplasm|cytosol
SPNCRNA.900	ncRNA	promoter	1.14132	4.26715	2.26955	2.72458	2.61293	10.4423
SPAPB1E7.07	mRNA	promoter	11.9648	2.88445	12.7594	13.4437	12.4064	29.4805	glutamate synthase Glt1	ammonia assimilation cycle|L-glutamate biosynthetic process|invasive filamentous growth	mitochondrion|cytosol
Unassigned		unassigned	2.68895	2.52786	1.87591	1.44215	1.7271	1.65112	None	None	None
SPAPB1E7.14	mRNA	promoter	1.39527	1.69153	2.58703	2.64208	3.38255	2.01771	Ino80 complex subunit Iec5	chromatin remodeling|nucleosome organization	Ino80 complex
SPAPB1E7.14	mRNA	promoter	1.39527	1.69153	2.58703	2.64208	3.38255	2.01771	Ino80 complex subunit Iec5	chromatin remodeling|nucleosome organization	Ino80 complex
SPAPB1E7.14	mRNA	promoter	1.39527	1.69153	2.58703	2.64208	3.38255	2.01771	Ino80 complex subunit Iec5	chromatin remodeling|nucleosome organization	Ino80 complex
SPAC2E1P5.03	mRNA	promoter	1.30916	1.31745	0.974082	1.12971	0.78922	2.01901	DNAJ domain protein Erj5 (predicted)	protein folding in endoplasmic reticulum	endoplasmic reticulum|integral component of membrane
SPAC2E1P5.03	mRNA	internal	1.30916	1.31745	1.49168	1.12971	0.79442	2.01901	DNAJ domain protein Erj5 (predicted)	protein folding in endoplasmic reticulum	endoplasmic reticulum|integral component of membrane
SPAC2E1P5.05	mRNA	promoter	0.974938	1.67213	0.821423	1.18238	0.98494	2.39036	U3 snoRNP-associated protein Rrp9 (predicted)	maturation of SSU-rRNA	small-subunit processome|nucleus|nucleolus
SPAC26A3.01	mRNA	promoter	1.87106	1.92992	2.36543	3.76135	2.45614	3.73094	aspartic protease Sxa1	proteolysis	plasma membrane|anchored component of external side of plasma membrane|endoplasmic reticulum
SPAC26A3.04	mRNA	promoter	2.09156	1.37023	1.76812	1.69637	1.70932	1.65299	60S ribosomal protein L20 (predicted)	cytoplasmic translation	cytosolic large ribosomal subunit|cytosol|nucleolus
SPAC26A3.05	mRNA	promoter	1.03168	1.81232	1.62605	1.05149	1.14887	1.94418	clathrin heavy chain Chc1 (predicted)	endocytosis|intracellular protein transport|clathrin coat assembly	cytoplasm|clathrin coat of trans-Golgi network vesicle|clathrin coat of coated pit|clathrin complex|actin cortical patch
SPAC26A3.12c	mRNA	promoter	1.34934	1.40746	2.24727	2.30686	3.9616	1.66817	5'-3' exoribonuclease Dhp1	termination of RNA polymerase II transcription, poly(A)-coupled|cleavage in ITS2 between 5.8S rRNA and LSU-rRNA of tricistronic rRNA transcript (SSU-rRNA, 5.8S rRNA, LSU-rRNA)|nuclear mRNA surveillance|nuclear-transcribed mRNA catabolic process, exonucleolytic, 5'-3'	Las1 complex|nucleus
Unassigned		unassigned	1.67549	2.31126	2.35676	2.26448	4.53057	1.82243	None	None	None
SPAC26A3.16	mRNA	promoter	1.36826	1.49614	1.29053	1.63682	1.37548	2.20869	UBA domain protein Dph1	ubiquitin-dependent ERAD pathway|negative regulation of protein catabolic process	nucleus|cytosol
SPAC8E11.12	mRNA	promoter	1.62733	2.13489	2.52914	1.37139	1.73643	3.64897	Schizosaccharomyces pombe specific protein	biological_process	cellular_component
SPAC8E11.10	mRNA	promoter	1.62733	2.13489	2.52914	1.37139	1.73643	2.97375	sorbose reductase (predicted)	sorbose metabolic process	mitochondrion
SPNCRNA.904	antisense	promoter	2.05073	3.5917	5.16267	5.69208	3.62412	4.07693
SPNCRNA.906	ncRNA	promoter	2.2869	4.94386	3.49292	2.41991	2.11595	3.2261
SPNCRNA.906	ncRNA	promoter	2.2869	5.32498	3.49292	2.41991	2.11595	3.2261
SPAC959.05c	mRNA	internal	2.2869	5.56841	3.49292	2.41991	2.11595	3.2261	protein disulfide isomerase (predicted)	protein retention in ER lumen|ubiquitin-dependent ERAD pathway|polyamine metabolic process	endoplasmic reticulum membrane|endoplasmic reticulum|integral component of membrane
SPAC959.05c	mRNA	internal	1.87153	5.56841	3.43608	2.41991	2.11595	3.2261	protein disulfide isomerase (predicted)	protein retention in ER lumen|ubiquitin-dependent ERAD pathway|polyamine metabolic process	endoplasmic reticulum membrane|endoplasmic reticulum|integral component of membrane
SPAP32A8.02	mRNA	promoter	1.35294	1.18206	1.88238	1.2595	1.74187	1.09459	xylose and arabinose reductase (predicted)	D-xylose catabolic process|arabinose catabolic process	nucleus|cytoplasm|cytosol
SPAC3H5.11	mRNA	promoter	1.67592	7.40382	1.98214	1.85641	1.59949	2.21103	NAD/NADH kinase (predicted)	NADP biosynthetic process|NAD metabolic process	nucleus|cytosol
SPAC3H5.11	mRNA	promoter	1.67592	7.40382	1.98214	1.85641	1.59949	2.21574	NAD/NADH kinase (predicted)	NADP biosynthetic process|NAD metabolic process	nucleus|cytosol
SPAC3H5.09c	mRNA	promoter	1.56213	2.02041	1.77868	1.96853	1.63213	2.37577	conserved mitochondrial protein (predicted)	biological_process	mitochondrion|integral component of membrane
SPAC3H5.04	mRNA	promoter	1.87494	3.77525	2.21982	3.18513	3.6117	2.97371	U5 snRNP-associated protein Aar2 (predicted)	spliceosomal tri-snRNP complex assembly	U5 snRNP|spliceosomal complex|nucleus|cytosol
SPATRNAARG.01	tRNA	promoter	1.61349	2.17666	3.46061	2.15899	0.978194	1.80666		cytoplasmic translational elongation	cytoplasm
SPAC3A11.07	mRNA	promoter	6.17598	2.86297	8.94411	8.17624	8.31561	14.4119	mitochondrial NADH dehydrogenase (ubiquinone) Nde2 (predicted)	NADH oxidation|mitochondrial ATP synthesis coupled electron transport	mitochondrial inner membrane|mitochondrion
SPAC3A11.07	mRNA	promoter	6.17598	2.86297	8.94411	8.17624	8.31561	14.4119	mitochondrial NADH dehydrogenase (ubiquinone) Nde2 (predicted)	NADH oxidation|mitochondrial ATP synthesis coupled electron transport	mitochondrial inner membrane|mitochondrion
SPAC3A11.05c	mRNA	promoter	0.699095	1.65405	0.930971	1.21108	1.54096	1.33247	meiotic spindle pole body protein Kms1	meiotic telomere clustering|regulation of double-strand break repair via homologous recombination|DNA double-strand break attachment to nuclear envelope	meiotic nuclear membrane microtubule tethering complex|mitotic spindle pole body|nuclear membrane|interphase microtubule organizing center
SPNCRNA.911	ncRNA	internal	2.07393	5.68488	3.29993	4.90102	5.58295	2.90381
SPNCRNA.911	ncRNA	internal	2.07393	5.68488	3.29993	4.90102	5.58295	2.90381
SPAC328.03	mRNA	promoter	1.70778	3.00741	1.65663	2.77874	2.39084	1.77006	alpha,alpha-trehalose-phosphate synthase	ascospore formation|trehalose biosynthesis in response to heat stress|trehalose metabolism in response to stress	cytosol|alpha,alpha-trehalose-phosphate synthase complex (UDP-forming)
SPAC328.04	mRNA	promoter	1.73825	2.41465	1.14452	1.34922	1.34343	1.86736	AAA family ATPase, unknown biological role	microtubule severing	cytoplasm
SPAC16E8.16	mRNA	internal	1.71556	1.88095	1.62168	2.13746	1.14422	2.4372	transcription factor TFIIB	transcription initiation from RNA polymerase II promoter|regulation of transcription, DNA-templated|RNA polymerase II preinitiation complex assembly	nucleus
Unassigned		unassigned	3.55374	2.87793	4.53525	3.37987	4.01257	3.20536	None	None	None
Unassigned		unassigned	3.55374	2.87793	4.53525	3.37987	4.01257	3.20536	None	None	None
Unassigned		unassigned	3.55374	2.87793	4.53525	3.37987	4.01257	3.20536	None	None	None
SPAC17A2.10c	mRNA	promoter	23.1382	18.8544	8.0112	13.8889	13.794	25.3429	Schizosaccharomyces pombe specific protein	biological_process	nucleus|cytosol|integral component of membrane
SPNCRNA.917	ncRNA	promoter	23.1382	18.8544	8.0112	13.8889	13.794	25.3429
SPAC17A2.11	mRNA	promoter	10.6922	9.72938	10.6328	12.43	11.9326	11.0068	Schizosaccharomyces pombe specific protein	biological_process	mitochondrion|integral component of membrane
SPAC17A2.11	mRNA	internal	2.39973	4.20626	4.43635	5.03963	5.24726	5.02558	Schizosaccharomyces pombe specific protein	biological_process	mitochondrion|integral component of membrane
SPAC17A2.11	mRNA	internal	5.18701	4.20626	7.84359	7.98053	7.08177	5.02558	Schizosaccharomyces pombe specific protein	biological_process	mitochondrion|integral component of membrane
SPAC17A2.12	mRNA	promoter	5.45118	4.26494	8.44353	8.27875	8.18068	6.26519	ATP-dependent DNA helicase/ ubiquitin-protein ligase E3 (predicted)	chromatin remodeling|protein modification by small protein conjugation or removal|double-strand break repair via homologous recombination|mitotic DNA replication maintenance of fidelity	nuclear chromatin|nucleus|cytosol|cytoplasm|site of double-strand break
SPAC17A2.12	mRNA	internal	1.31208	2.32601	1.1907	1.92583	1.53405	2.7271	ATP-dependent DNA helicase/ ubiquitin-protein ligase E3 (predicted)	chromatin remodeling|protein modification by small protein conjugation or removal|double-strand break repair via homologous recombination|mitotic DNA replication maintenance of fidelity	nuclear chromatin|nucleus|cytosol|cytoplasm|site of double-strand break
SPAC17A2.12	mRNA	internal	1.22655	1.84767	1.58292	1.41152	1.11144	1.6275	ATP-dependent DNA helicase/ ubiquitin-protein ligase E3 (predicted)	chromatin remodeling|protein modification by small protein conjugation or removal|double-strand break repair via homologous recombination|mitotic DNA replication maintenance of fidelity	nuclear chromatin|nucleus|cytosol|cytoplasm|site of double-strand break
SPAC17A2.13c	mRNA	internal	1.22655	1.84767	1.58292	1.41152	1.11144	1.6275	14-3-3 protein Rad25	mitotic G2 DNA damage checkpoint|cellular protein localization	cell division site|nucleus|cytosol|cell tip
SPAC17A2.13c	mRNA	promoter	2.1285	2.32315	1.71278	1.4236	1.79293	1.66175	14-3-3 protein Rad25	mitotic G2 DNA damage checkpoint|cellular protein localization	cell division site|nucleus|cytosol|cell tip
SPATRNALEU.03	tRNA	promoter	2.35624	2.16006	4.04502	1.94467	1.34841	1.33042		cytoplasmic translational elongation	cytoplasm
SPAC8C9.03	mRNA	promoter	1.02456	7.54727	1.75406	2.38996	2.86434	4.56366	cAMP-dependent protein kinase regulatory subunit Cgs1	negative regulation of meiotic cell cycle|negative regulation of cAMP-dependent protein kinase activity|cAMP-mediated signaling|cellular response to glucose starvation|positive regulation of protein export from nucleus	nucleus|cytosol|cAMP-dependent protein kinase complex|cytoplasm
SPAC8C9.04	mRNA	internal	1.45381	7.77468	1.71494	2.46149	2.81207	6.12231	Schizosaccharomyces specific protein	biological_process	cell periphery|cell division site|plasma membrane
SPAC8C9.04	mRNA	internal	1.45381	7.77468	1.71494	2.46149	2.81207	6.12231	Schizosaccharomyces specific protein	biological_process	cell periphery|cell division site|plasma membrane
SPAC8C9.04	mRNA	internal	1.50817	2.18873	1.65408	1.63916	1.428	1.88589	Schizosaccharomyces specific protein	biological_process	cell periphery|cell division site|plasma membrane
SPAC8C9.04	mRNA	internal	1.59886	2.37558	1.65408	1.28299	1.428	1.88589	Schizosaccharomyces specific protein	biological_process	cell periphery|cell division site|plasma membrane
SPAC8C9.04	mRNA	internal	1.59886	2.37558	1.86525	1.28299	1.35733	1.88589	Schizosaccharomyces specific protein	biological_process	cell periphery|cell division site|plasma membrane
SPAC8C9.12c	mRNA	promoter	16.768	5.50602	13.16	13.9316	13.5557	49.731	mitochondrial iron ion transmembrane transporter (predicted)	iron import into the mitochondrion	mitochondrial inner membrane|integral component of membrane
SPAC8C9.12c	mRNA	promoter	16.768	5.50602	13.16	13.9316	13.5557	49.731	mitochondrial iron ion transmembrane transporter (predicted)	iron import into the mitochondrion	mitochondrial inner membrane|integral component of membrane
Unassigned		unassigned	2.44902	8.87903	2.82973	4.8187	6.03397	12.8472	None	None	None
SPAC8C9.14	mRNA	promoter	2.28883	5.4258	3.63135	4.5573	3.42658	9.24987	transcription factor Prr1	regulation of conjugation with cellular fusion by regulation of transcription from RNA polymerase II promoter|phosphorelay signal transduction system|positive regulation of induction of conjugation with cellular fusion by regulation of transcription from RNA polymerase II promoter|regulation of transcription from RNA polymerase II promoter in response to oxidative stress|positive regulation of tr…	nucleus|nuclear chromatin|RNA polymerase II transcription factor complex
SPAC8C9.14	mRNA	promoter	2.28883	5.4258	3.63135	4.5573	3.42658	9.24987	transcription factor Prr1	regulation of conjugation with cellular fusion by regulation of transcription from RNA polymerase II promoter|phosphorelay signal transduction system|positive regulation of induction of conjugation with cellular fusion by regulation of transcription from RNA polymerase II promoter|regulation of transcription from RNA polymerase II promoter in response to oxidative stress|positive regulation of tr…	nucleus|nuclear chromatin|RNA polymerase II transcription factor complex
SPAC8C9.14	mRNA	promoter	2.28883	5.4258	3.63135	4.5573	3.42658	9.24987	transcription factor Prr1	regulation of conjugation with cellular fusion by regulation of transcription from RNA polymerase II promoter|phosphorelay signal transduction system|positive regulation of induction of conjugation with cellular fusion by regulation of transcription from RNA polymerase II promoter|regulation of transcription from RNA polymerase II promoter in response to oxidative stress|positive regulation of tr…	nucleus|nuclear chromatin|RNA polymerase II transcription factor complex
SPAC8C9.14	mRNA	promoter	2.28883	5.4258	3.63135	4.5573	3.42658	9.24987	transcription factor Prr1	regulation of conjugation with cellular fusion by regulation of transcription from RNA polymerase II promoter|phosphorelay signal transduction system|positive regulation of induction of conjugation with cellular fusion by regulation of transcription from RNA polymerase II promoter|regulation of transcription from RNA polymerase II promoter in response to oxidative stress|positive regulation of tr…	nucleus|nuclear chromatin|RNA polymerase II transcription factor complex
SPAC8C9.14	mRNA	promoter	2.28883	5.4258	3.63135	4.5573	3.42658	9.24987	transcription factor Prr1	regulation of conjugation with cellular fusion by regulation of transcription from RNA polymerase II promoter|phosphorelay signal transduction system|positive regulation of induction of conjugation with cellular fusion by regulation of transcription from RNA polymerase II promoter|regulation of transcription from RNA polymerase II promoter in response to oxidative stress|positive regulation of tr…	nucleus|nuclear chromatin|RNA polymerase II transcription factor complex
SPATRNACYS.03	tRNA	promoter	4.00892	1.9679	3.40133	2.28334	1.7144	1.42014		cytoplasmic translational elongation	cytoplasm
SPATRNAPHE.01	tRNA	promoter	3.04928	1.57024	3.48728	1.46516	1.25842	1.90704		cytoplasmic translational elongation	cytoplasm
SPAC15A10.11	mRNA	internal	1.25513	1.27886	0.980946	0.778833	0.902902	1.17866	UBR ubiquitin-protein ligase E3 Ubr11	protein modification by small protein conjugation or removal|regulation of transcription by RNA polymerase II|ubiquitin-dependent protein catabolic process via the N-end rule pathway	nucleus
SPATRNAVAL.04	tRNA	promoter	1.39267	1.66509	3.05949	1.41391	1.14595	2.69534		cytoplasmic translational elongation	cytoplasm
SPAC15E1.02c	mRNA	promoter	1.18384	1.31788	2.02252	1.46094	2.4335	1.61642	DUF1761 family protein	biological_process	integral component of membrane
SPAC15E1.04	mRNA	promoter	1.92673	4.74678	2.20795	1.90245	2.01222	3.31417	thymidylate synthase/ flavoprotein fusion protein Hal3	dTMP biosynthetic process|coenzyme A biosynthetic process|dTTP biosynthetic process|regulation of signal transduction	cytosol
SPAC15E1.04	mRNA	promoter	1.92673	4.74678	2.20795	1.90245	2.01222	3.31417	thymidylate synthase/ flavoprotein fusion protein Hal3	dTMP biosynthetic process|coenzyme A biosynthetic process|dTTP biosynthetic process|regulation of signal transduction	cytosol
SPAP7G5.03	mRNA	promoter	3.35487	1.43946	2.49588	1.81089	2.84078	1.73424	conjugation protein Prm1	plasma membrane fusion involved in cytogamy|regulation of plasma membrane sterol distribution	integral component of plasma membrane|cytoplasm|mating projection tip
SPNCRNA.933	antisense	internal	1.54989	2.23412	1.77504	1.66191	2.37602	2.88063
SPNCRNA.935	ncRNA	promoter	1.34995	2.3516	1.18632	1.69621	1.66805	2.75994
SPNCRNA.935	ncRNA	internal	3.54509	2.04024	3.23337	6.61964	5.70451	6.07619
SPNCRNA.935	ncRNA	internal	13.4389	3.19337	11.4937	12.7989	12.7365	32.201
SPATRNAPHE.02	tRNA	promoter	3.72165	2.32078	3.68439	1.98591	1.28935	1.8337		cytoplasmic translational elongation	cytoplasm
SPNCRNA.84	ncRNA	promoter	1.76578	2.01765	1.18365	1.12095	1.16573	1.84009
Unassigned		unassigned	9.23493	1.97375	1.33887	9.50298	9.27801	13.6684	None	None	None
Unassigned		unassigned	2.02593	1.88934	1.24127	1.12237	4.46444	1.51993	None	None	None
SPNCRNA.231	ncRNA	promoter	1.48644	1.51949	0.865615	0.914219	0.827443	0.891965
SPNCRNA.232	ncRNA	promoter	1.60343	0.871662	0.952517	0.905773	1.33903	0.858257
Unassigned		unassigned	1.40605	1.44635	1.54677	1.03018	1.47785	1.27938	None	None	None
SPATRNAALA.04	tRNA	promoter	2.53366	1.50738	3.03023	1.58397	1.92106	1.08238		cytoplasmic translational elongation	cytoplasm
SPATRNAGLU.03	tRNA	promoter	2.53366	1.97357	3.03023	1.58397	1.92106	1.16481		cytoplasmic translational elongation	cytoplasm
SPATRNAILE.03	tRNA	promoter	1.64152	2.61733	2.93414	1.25798	1.70192	1.47931		cytoplasmic translational elongation	cytoplasm
Unassigned		unassigned	1.2464	3.04172	2.0856	2.11554	3.07086	2.92799	None	None	None
SPATRNAILE.04	tRNA	promoter	2.11589	1.54303	2.57996	1.22487	1.64412	1.85789		cytoplasmic translational elongation	cytoplasm
SPATRNAGLU.04	tRNA	promoter	2.95254	2.07115	3.08831	1.47231	1.78881	2.08994		cytoplasmic translational elongation	cytoplasm
SPATRNAALA.05	tRNA	promoter	2.95254	1.62048	3.10372	1.47231	1.95688	1.34918		cytoplasmic translational elongation	cytoplasm
Unassigned		unassigned	1.52024	1.62048	1.20478	0.913013	1.24968	1.0617	None	None	None
Unassigned		unassigned	1.25286	1.83374	0.739227	0.830682	0.904322	1.50928	None	None	None
Unassigned		unassigned	1.26901	1.64035	0.972359	1.06565	3.63848	2.11928	None	None	None
Unassigned		unassigned	2.02909	1.57119	1.08689	1.17424	4.3492	1.27508	None	None	None
SPNCRNA.234	ncRNA	promoter	9.65008	1.42659	0.852939	9.04613	8.76004	8.60815
SPNCRNA.234	ncRNA	promoter	9.65008	1.2976	1.08675	9.04613	8.76004	8.60815
SPNCRNA.95	ncRNA	promoter	1.22939	1.39704	0.853416	1.11158	1.14418	1.55691
SPAC1556.02c	mRNA	promoter	8.1629	1.79929	10.182	11.9841	10.4773	21.7699	succinate dehydrogenase Sdh1 (predicted)	tricarboxylic acid cycle|mitochondrial electron transport, succinate to ubiquinone|succinate metabolic process	mitochondrial respiratory chain complex II, succinate dehydrogenase complex (ubiquinone)|mitochondrion
SPAC1556.02c	mRNA	promoter	9.13783	3.42076	10.3548	12.3544	11.0436	31.1905	succinate dehydrogenase Sdh1 (predicted)	tricarboxylic acid cycle|mitochondrial electron transport, succinate to ubiquinone|succinate metabolic process	mitochondrial respiratory chain complex II, succinate dehydrogenase complex (ubiquinone)|mitochondrion
SPAC1556.02c	mRNA	promoter	9.13783	3.42076	10.3548	12.3544	11.0436	31.1905	succinate dehydrogenase Sdh1 (predicted)	tricarboxylic acid cycle|mitochondrial electron transport, succinate to ubiquinone|succinate metabolic process	mitochondrial respiratory chain complex II, succinate dehydrogenase complex (ubiquinone)|mitochondrion
SPAC1556.05c	mRNA	promoter	1.32272	1.89905	1.1709	1.23488	1.47465	2.0848	ribosome biogenesis CGR1 family (predicted)	rRNA processing	nucleus|nucleolus
SPAC1F12.05	mRNA	promoter	1.09389	2.58059	1.22472	1.44195	1.61389	2.96379	arrestin-related endocytic adaptor Any2 (predicted)	ubiquitin-dependent endocytosis	clathrin-coated vesicle|nucleus|cytosol
SPAC1F12.10c	mRNA	promoter	6.2778	2.09368	9.33508	11.4934	10.6382	19.8755	NADPH-hemoprotein reductase (predicted)	heme metabolic process	nucleus|cytosol
SPAC1F12.10c	mRNA	promoter	6.2778	2.09368	9.33508	11.4934	10.6382	19.8755	NADPH-hemoprotein reductase (predicted)	heme metabolic process	nucleus|cytosol
SPAC4H3.03c	mRNA	promoter	0.961803	1.81189	1.12371	1.41059	1.77994	2.51874	glucan 1,4-alpha-glucosidase (predicted)	cellular polysaccharide metabolic process	nucleus|cytosol|integral component of membrane
SPRRNA.17	rRNA	promoter	2.28521	1.9314	3.13447	1.62909	0.77019	1.33903		cytoplasmic translation	cytosolic ribosome
SPAC4H3.10c	mRNA	promoter	2.52069	1.40871	3.89203	2.18662	1.35406	1.88931	pyruvate kinase	pyruvate biosynthetic process|canonical glycolysis	cytosol
SPAC4H3.10c	mRNA	promoter	2.52069	2.33088	3.89203	3.65874	2.5329	3.63128	pyruvate kinase	pyruvate biosynthetic process|canonical glycolysis	cytosol
SPNCRNA.236	ncRNA	promoter	9.59045	3.32617	12.1281	10.3499	9.79813	26.0742
SPNCRNA.942	ncRNA	promoter	2.18977	2.84197	3.11938	1.92383	1.27677	2.61862
SPAC1071.02	mRNA	promoter	0.793963	2.35247	1.04634	1.10677	1.05056	2.11409	Dos2 silencing complex subunit Mms19	protein maturation by [4Fe-4S] cluster transfer	nucleus|cytosol|nuclear pericentric heterochromatin
SPAC1071.10c	mRNA	promoter	15.4229	10.7163	12.5185	7.26468	7.24702	27.4953	P-type proton ATPase, P3-type Pma1	ATP hydrolysis coupled ion transmembrane transport|ATP hydrolysis coupled cation transmembrane transport|regulation of intracellular pH|proton export across plasma membrane	integral component of plasma membrane|cytoplasm|Golgi apparatus|integral component of membrane|plasma membrane
SPNCRNA.93	ncRNA	promoter	4.36831	9.44172	9.69587	5.14116	4.71936	24.3206
SPNCRNA.94	ncRNA	promoter	1.70086	2.39497	7.08886	4.07276	4.19111	7.01299
SPNCRNA.94	ncRNA	promoter	1.70086	3.63387	7.08886	4.07276	4.19111	7.01299
SPNCRNA.945	ncRNA	promoter	1.87719	3.63387	7.08886	4.07276	4.19111	7.01299
SPAC926.04c	mRNA	promoter	2.50644	8.15579	3.06489	3.19236	3.45129	11.5263	Hsp90 chaperone	'de novo' protein folding|protein folding|chaperone-mediated protein folding|heterochromatin assembly involved in chromatin silencing by small RNA	mitochondrion|cytosol
SPRRNA.18	rRNA	promoter	2.50644	8.15579	3.06489	3.19236	3.45129	11.5263		cytoplasmic translation	cytosolic ribosome
SPRRNA.18	rRNA	promoter	2.50644	8.15579	3.06489	3.19236	3.45129	11.5263		cytoplasmic translation	cytosolic ribosome
SPAC926.08c	mRNA	promoter	1.18867	4.84435	1.5492	1.60684	1.07358	2.38732	Brix domain ribosome biogenesis protein Rpf2	ribosomal large subunit biogenesis	small nucleolar ribonucleoprotein complex|nucleus|nucleolus|cytosol
SPAC323.07c	mRNA	promoter	11.1052	2.76766	10.8847	12.7873	12.1539	30.0374	MatE family transmembrane transporter (predicted)	transmembrane transport	fungal-type vacuole|integral component of membrane
SPAC323.07c	mRNA	promoter	11.1052	3.36712	10.8847	12.7873	12.1539	30.0374	MatE family transmembrane transporter (predicted)	transmembrane transport	fungal-type vacuole|integral component of membrane
SPAC323.08	mRNA	promoter	11.1052	3.36712	10.8847	12.7873	12.1539	30.0374	ribonuclease MRP complex subunit (predicted)	mRNA cleavage|endonucleolytic cleavage in ITS1 to separate SSU-rRNA from 5.8S rRNA and LSU-rRNA from tricistronic rRNA transcript (SSU-rRNA, 5.8S rRNA, LSU-rRNA)|endonucleolytic cleavage involved in tRNA processing	nucleus|nucleolus|integral component of membrane|ribonuclease MRP complex
SPAC2F3.08	mRNA	promoter	1.03332	4.84721	2.74445	2.66647	3.62619	2.91474	alpha-glucoside transmembrane transporter Sut1	sucrose import across plasma membrane|maltose import across plasma membrane	fungal-type vacuole membrane|Golgi apparatus|integral component of plasma membrane
SPAC2F3.08	mRNA	promoter	1.03332	4.84721	2.74445	2.66647	3.62619	2.91474	alpha-glucoside transmembrane transporter Sut1	sucrose import across plasma membrane|maltose import across plasma membrane	fungal-type vacuole membrane|Golgi apparatus|integral component of plasma membrane
SPAC2F3.08	mRNA	promoter	1.03332	4.84721	2.74445	2.66647	3.62619	2.91474	alpha-glucoside transmembrane transporter Sut1	sucrose import across plasma membrane|maltose import across plasma membrane	fungal-type vacuole membrane|Golgi apparatus|integral component of plasma membrane
SPNCRNA.950	ncRNA	promoter	1.54851	5.65998	2.27816	1.77864	1.05196	4.69574
SPNCRNA.950	ncRNA	promoter	1.54851	5.65998	2.27816	1.96468	1.07963	4.69574
SPAC2F3.09	mRNA	promoter	3.40498	4.58469	3.39371	3.9809	2.45329	4.43427	5-aminolevulinate synthase Hem1	protoporphyrinogen IX biosynthetic process|heme biosynthetic process	mitochondrial matrix|mitochondrion
SPAC2F3.09	mRNA	promoter	3.40498	3.39628	3.39371	3.9809	2.45329	4.43427	5-aminolevulinate synthase Hem1	protoporphyrinogen IX biosynthetic process|heme biosynthetic process	mitochondrial matrix|mitochondrion
SPNCRNA.953	ncRNA	promoter	1.24775	2.94727	2.09446	1.50837	1.88742	2.25678
SPAPB18E9.02c	mRNA	promoter	1.22787	3.13156	1.26276	0.931954	1.47213	2.10765	greatwall kinase Ppk18	phosphorelay signal transduction system|positive regulation of G2/M transition of mitotic cell cycle involved in cellular response to nitrogen starvation|intracellular signal transduction	cytosol
SPAPB18E9.05c	mRNA	promoter	6.29659	3.28883	7.19618	4.70818	2.91653	5.4552	Schizosaccharomyces pombe specific protein	biological_process	endoplasmic reticulum|integral component of membrane
SPAPB15E9.01c	mRNA	promoter	14	6.26978	12.982	8.35153	8.19411	11.4753	cell surface glycoprotein, flocculin Pfl2	cell-cell adhesion involved in flocculation	anchored component of external side of plasma membrane|external side of fungal-type cell wall
SPAPB15E9.02c	mRNA	internal	4.49154	15.4415	9.71957	7.29941	6.91929	11.6571	dubious
SPAPB15E9.06	mRNA	promoter	4.49154	15.4415	9.8743	7.55067	7.06091	13.4457	dubious
SPAPB15E9.06	mRNA	promoter	2.91884	15.4415	9.8743	7.55067	7.06091	17.3791	dubious
SPAPB15E9.06	mRNA	promoter	5.13085	14.4724	9.8743	7.55067	7.06091	22.6899	dubious
SPAPB15E9.02c	mRNA	promoter	24.5647	3.1878	13.8733	12.6288	12.4916	40.7552	dubious
Unassigned		unassigned	1.20262	3.94305	1.80582	2.50407	3.4397	4.54406	None	None	None
Unassigned		unassigned	1.49013	3.28668	1.83456	2.50407	3.4397	4.20742	None	None	None
SPAPB15E9.03c	mRNA	promoter	1.67111	1.96568	2.06682	2.20943	3.32018	2.26625	retrotransposable element/transposon Tf2-type	DNA recombination|DNA integration	cellular_component
SPAC27E2.03c	mRNA	promoter	1.27821	13.7771	3.96487	3.48164	3.21025	5.90929	Obg-Like ATPase (predicted)	biological_process	nucleus|cytosol
SPAC27E2.11c	mRNA	internal	1.4017	2.48403	5.90303	1.56164	1.21944	3.26409	Schizosaccharomyces specific protein	biological_process	anchored component of external side of plasma membrane|mitochondrion|integral component of membrane
SPAC27E2.11c	mRNA	internal	1.48715	1.61143	5.90303	1.56164	1.21944	2.40187	Schizosaccharomyces specific protein	biological_process	anchored component of external side of plasma membrane|mitochondrion|integral component of membrane
SPNCRNA.53	ncRNA	promoter	3.49489	4.99983	7.74883	4.01007	3.22966	8.03456
SPNCRNA.53	ncRNA	promoter	3.49489	9.9662	7.74883	4.01007	3.22966	19.5953
SPNCRNA.53	ncRNA	promoter	3.49489	9.9662	7.74883	4.01007	3.22966	19.5953
SPAC27E2.11c	mRNA	promoter	3.49489	9.9662	7.74883	4.01007	3.22966	19.5953	Schizosaccharomyces specific protein	biological_process	anchored component of external side of plasma membrane|mitochondrion|integral component of membrane
SPAC27E2.14	mRNA	promoter	4.20475	1.44278	5.9042	4.33476	2.50126	5.58778	Schizosaccharomyces pombe specific protein	biological_process	cellular_component
SPAC27E2.09	mRNA	promoter	1.78488	1.78144	2.44935	2.40453	3.43376	1.41091	histidine kinase Mak2	cellular response to oxidative stress|phosphorelay signal transduction system|positive regulation of stress-activated MAPK cascade|detection of oxidative stress	cytoplasm|protein histidine kinase complex
SPAC19G12.09	mRNA	promoter	1.06698	2.93183	1.39868	1.87224	2.0032	2.31661	NADH/NADPH dependent indole-3-acetaldehyde reductase	biological_process	nucleus|cytosol
SPAC19G12.10c	mRNA	promoter	1.26663	3.54834	2.04511	2.71695	2.77985	3.00523	vacuolar carboxypeptidase Y	protein catabolic process in the vacuole	fungal-type vacuole
SPAC19G12.14	mRNA	promoter	1.07272	1.47407	1.24028	1.09417	0.92416	1.38168	1-phosphatidylinositol-4-phosphate 5-kinase Its3	phosphatidylinositol phosphorylation	division septum|plasma membrane
SPAC19G12.14	mRNA	internal	1.28786	1.84878	0.831144	1.09388	0.913247	0.860059	1-phosphatidylinositol-4-phosphate 5-kinase Its3	phosphatidylinositol phosphorylation	division septum|plasma membrane
SPAC19G12.14	mRNA	internal	1.28786	1.92476	1.00707	1.22215	0.811065	1.96463	1-phosphatidylinositol-4-phosphate 5-kinase Its3	phosphatidylinositol phosphorylation	division septum|plasma membrane
SPAC23A1.10	mRNA	promoter	1.77344	1.94715	3.2254	2.27484	1.70159	1.9707	translation elongation factor EF-1 alpha Ef1a-b	cytoplasmic translational elongation	eukaryotic translation elongation factor 1 complex|cytosol|cytoplasm
SPAC23A1.14c	mRNA	promoter	1.57254	3.2492	1.25875	1.31749	1.12887	1.74937	uncharacterised trans-sulfuration enzyme (predicted)	biological_process	cellular_component
SPNCRNA.341	ncRNA	promoter	22.2031	3.85849	11.9651	13.9386	13.6455	83.7187
SPAC23A1.17	mRNA	internal	3.21563	1.24031	1.64167	9.57474	5.28153	11.1862	WIP family cytoskeletal protein Bbc1 (predicted)	actin cytoskeleton organization	actin cortical patch|cell division site|cytosol|cell tip
SPAC26H5.09c	mRNA	promoter	7.62951	10.4012	6.73141	5.85571	6.86356	9.81362	oxidoreductase involved in NADPH regeneration (predicted)	NADPH regeneration	nucleus
SPNCRNA.963	ncRNA	promoter	10.4527	15.2451	10.4419	7.20378	8.75181	9.90514
SPNCRNA.963	ncRNA	internal	2.52503	7.34393	4.87999	2.8393	3.48517	5.83783
Unassigned		unassigned	2.52503	7.34393	4.87999	2.8393	3.48517	5.83783	None	None	None
Unassigned		unassigned	2.52503	7.34393	4.87999	2.8393	3.27512	5.83783	None	None	None
Unassigned		unassigned	2.52503	7.34393	4.87999	2.8393	3.27512	5.83783	None	None	None
SPAC26H5.10c	mRNA	promoter	16.7283	6.38864	12.7598	11.9997	11.8142	96.1948	translation elongation factor eIF5A (predicted)	cytoplasmic translational elongation|cytoplasmic translational termination|translational frameshifting|positive regulation of translational elongation|positive regulation of translational termination	cytosolic ribosome|nucleus|nucleolus|cytosol
SPAC26H5.10c	mRNA	promoter	16.7283	6.38864	12.7598	11.9997	11.8142	96.1948	translation elongation factor eIF5A (predicted)	cytoplasmic translational elongation|cytoplasmic translational termination|translational frameshifting|positive regulation of translational elongation|positive regulation of translational termination	cytosolic ribosome|nucleus|nucleolus|cytosol
SPNCRNA.965	ncRNA	promoter	2.23552	2.05733	3.43191	2.35624	1.57114	1.99821
SPAC25B8.02	mRNA	promoter	1.11218	5.16601	1.85391	1.86562	1.99268	3.3448	Clr6 histone deacetylase complex subunit Sds3	histone deacetylation|chromatin silencing|chromatin remodeling	Rpd3S complex|Rpd3L complex|Rpd3L-Expanded complex|nuclear chromatin|Clr6 histone deacetylase complex I''
SPAC25B8.20	mRNA	promoter	1.36754	1.76999	1.06228	0.828156	0.935437	1.05425	Schizosaccharomyces specific protein	biological_process	cellular_component
SPAC25B8.08	mRNA	promoter	1.55873	1.53788	1.49405	1.83832	1.68462	1.94719	Ras-interacting protein (predicted)	biological_process	cytoplasm|Golgi apparatus
SPAC25B8.12c	mRNA	promoter	2.79622	7.85617	6.68783	6.91967	6.54705	7.3077	unknown HAD superfamily hydrolase	biological_process	nucleus|cytosol
SPAC25B8.12c	mRNA	promoter	2.83199	7.85617	7.12805	7.02495	6.76873	7.3077	unknown HAD superfamily hydrolase	biological_process	nucleus|cytosol
SPNCRNA.968	ncRNA	internal	2.83199	7.85617	7.12805	7.02495	6.76873	7.3077
SPAC25B8.13c	mRNA	promoter	7.15731	2.07047	8.36361	11.863	9.87152	19.9776	2-OG-Fe(II) oxygenase superfamily protein	TOR signaling|positive regulation of L-arginine import across plasma membrane|negative regulation of L-proline import across plasma membrane	nucleus|cytosol
SPAC25B8.13c	mRNA	promoter	7.15731	3.30999	9.47723	12.0317	10.0435	21.5544	2-OG-Fe(II) oxygenase superfamily protein	TOR signaling|positive regulation of L-arginine import across plasma membrane|negative regulation of L-proline import across plasma membrane	nucleus|cytosol
SPAC25B8.13c	mRNA	promoter	7.15731	3.30999	9.47723	12.0317	10.0435	21.5544	2-OG-Fe(II) oxygenase superfamily protein	TOR signaling|positive regulation of L-arginine import across plasma membrane|negative regulation of L-proline import across plasma membrane	nucleus|cytosol
SPAC25B8.13c	mRNA	promoter	7.15731	3.30999	9.47723	12.0317	10.0435	21.5544	2-OG-Fe(II) oxygenase superfamily protein	TOR signaling|positive regulation of L-arginine import across plasma membrane|negative regulation of L-proline import across plasma membrane	nucleus|cytosol
SPRRNA.19	rRNA	promoter	1.8724	1.92945	2.8774	1.86772	1.34341	2.06838		cytoplasmic translation	cytosolic ribosome
SPAC683.03	mRNA	promoter	1.37775	3.49352	2.27313	3.13341	3.9004	5.43443	Schizosaccharomyces pombe specific protein	biological_process	mitochondrion
SPAC683.03	mRNA	promoter	1.37775	4.99472	2.28266	3.52893	3.9004	6.60187	Schizosaccharomyces pombe specific protein	biological_process	mitochondrion
Unassigned		unassigned	1.55581	5.76699	3.32907	5.16634	4.74098	7.73299	None	None	None
SPNCRNA.969	antisense	promoter	1.0505	4.35438	2.86911	3.18311	2.06451	3.04179
SPAC683.02c	mRNA	promoter	1.12667	1.91934	1.14591	1.13478	0.948334	1.64823	zf-CCHC type zinc finger protein (predicted)	biological_process	nucleolus
SPAC694.04c	mRNA	promoter	2.14861	3.39506	2.3669	3.09971	1.73675	2.10769	metal-dependent protein hydrolase family protein, human C12orf10 ortholog	biological_process	mitochondrion|nucleus|cytosol
SPAC1F7.05	mRNA	promoter	1.79227	3.67834	2.51737	2.32928	2.57886	3.43471	ribonucleoside reductase large subunit Cdc22	dCDP biosynthetic process|CDP metabolic process|dTTP biosynthetic process	cytoplasm|cytosol|ribonucleoside-diphosphate reductase complex
SPAC1F7.06	mRNA	promoter	0.933675	1.46982	1.57113	1.13688	1.33305	3.78403	ThiJ domain protein	biological_process	nucleus|cytosol
SPAC1F7.08	mRNA	promoter	1.84994	8.94006	4.07585	5.15514	4.01022	6.11644	iron transport multicopper oxidase Fio1	ferrous iron import across plasma membrane|iron assimilation by reduction and transport	endoplasmic reticulum|high-affinity iron permease complex
SPAC1F7.08	mRNA	promoter	1.84994	8.94006	4.07585	5.15514	4.01022	6.11644	iron transport multicopper oxidase Fio1	ferrous iron import across plasma membrane|iron assimilation by reduction and transport	endoplasmic reticulum|high-affinity iron permease complex
SPAC1F7.08	mRNA	promoter	1.84994	8.94006	4.07585	5.15514	4.01022	6.11644	iron transport multicopper oxidase Fio1	ferrous iron import across plasma membrane|iron assimilation by reduction and transport	endoplasmic reticulum|high-affinity iron permease complex
Unassigned		unassigned	1.19094	2.734	2.23723	3.39662	2.85122	2.01825	None	None	None
Unassigned		unassigned	1.54923	3.83052	1.80344	1.57315	1.82805	2.08361	None	None	None
SPAC21E11.03c	mRNA	internal	1.35567	1.85398	1.11141	0.991884	0.798485	0.805717	transcription factor Pcr1	reciprocal meiotic recombination|regulation of chromatin assembly|regulation of histone acetylation|transcription by RNA polymerase II|positive regulation of transcription by RNA polymerase II|positive regulation of transcription from RNA polymerase II promoter in response to maltose|negative regulation of adenylate cyclase-activating glucose-activated G protein-coupled receptor signaling pathway…	nuclear chromatin|nucleus|mitotic spindle|atf1-pcr1 complex
SPAC21E11.03c	mRNA	promoter	1.47081	3.15205	1.703	2.62691	2.15553	1.72547	transcription factor Pcr1	reciprocal meiotic recombination|regulation of chromatin assembly|regulation of histone acetylation|transcription by RNA polymerase II|positive regulation of transcription by RNA polymerase II|positive regulation of transcription from RNA polymerase II promoter in response to maltose|negative regulation of adenylate cyclase-activating glucose-activated G protein-coupled receptor signaling pathway…	nuclear chromatin|nucleus|mitotic spindle|atf1-pcr1 complex
SPAC21E11.03c	mRNA	promoter	1.47081	3.15205	1.703	2.62691	2.15553	1.72547	transcription factor Pcr1	reciprocal meiotic recombination|regulation of chromatin assembly|regulation of histone acetylation|transcription by RNA polymerase II|positive regulation of transcription by RNA polymerase II|positive regulation of transcription from RNA polymerase II promoter in response to maltose|negative regulation of adenylate cyclase-activating glucose-activated G protein-coupled receptor signaling pathway…	nuclear chromatin|nucleus|mitotic spindle|atf1-pcr1 complex
SPATRNASER.03	tRNA	promoter	2.59205	3.05959	4.03765	2.19942	1.3856	1.73969		cytoplasmic translational elongation	cytoplasm
SPNCRNA.98	ncRNA	promoter	2.49372	2.56869	3.52247	2.06438	1.5124	1.65844		SRP-dependent cotranslational protein targeting to membrane	signal recognition particle, endoplasmic reticulum targeting
SPNCRNA.98	ncRNA	promoter	2.49372	2.56869	3.52247	2.06438	1.5124	1.65844		SRP-dependent cotranslational protein targeting to membrane	signal recognition particle, endoplasmic reticulum targeting
SPAC25G10.03	mRNA	promoter	0.880069	3.37925	1.15876	1.09825	1.55063	2.85451	transcription factor Zip1	regulation of transcription by RNA polymerase II	nucleus
SPAC27F1.10	mRNA	promoter	1.47991	2.05272	3.11501	5.33505	1.63697	2.86699	Schizosaccharomyces pombe specific protein	biological_process	nucleus|cytosol|integral component of membrane
SPAC27F1.06c	mRNA	promoter	1.05813	1.13372	1.3328	1.33034	1.01602	1.93717	FKBP-type peptidyl-prolyl cis-trans isomerase (predicted)	nucleosome assembly|histone peptidyl-prolyl isomerization	nucleolus
SPAC27F1.06c	mRNA	promoter	1.05813	1.22788	1.3328	1.33034	1.01602	2.17223	FKBP-type peptidyl-prolyl cis-trans isomerase (predicted)	nucleosome assembly|histone peptidyl-prolyl isomerization	nucleolus
SPNCRNA.980	antisense	promoter	4.40618	2.59015	8.21788	8.01973	7.45544	9.85831
SPNCRNA.985	ncRNA	promoter	0.998287	2.15168	0.920502	1.24538	1.52841	1.71319
SPAC29E6.03c	mRNA	promoter	1.07499	1.70787	0.993107	1.01857	1.01365	1.28938	ER to Golgi tethering factor Uso1 (predicted)	ER to Golgi vesicle-mediated transport|intracellular protein transport|SNARE complex assembly|vesicle fusion with Golgi apparatus	ER to Golgi transport vesicle membrane|protein-containing complex|Golgi membrane
SPAC29E6.07	mRNA	promoter	2.52696	3.30523	2.8985	2.82322	3.11347	2.12507	Schizosaccharomyces pombe specific protein	biological_process	mitochondrion
SPAC29E6.08	mRNA	promoter	2.52696	3.30523	2.8985	2.82322	3.11347	2.12507	TATA-binding protein (TBP)	transcription initiation from RNA polymerase II promoter|transcription initiation from RNA polymerase III promoter|transcription initiation from RNA polymerase I promoter	transcription factor TFIIIB complex|nucleus|RNA polymerase I transcription factor complex|transcription factor TFIID complex
SPAC29E6.08	mRNA	internal	1.76354	1.61267	2.32409	1.61431	1.54328	2.01228	TATA-binding protein (TBP)	transcription initiation from RNA polymerase II promoter|transcription initiation from RNA polymerase III promoter|transcription initiation from RNA polymerase I promoter	transcription factor TFIIIB complex|nucleus|RNA polymerase I transcription factor complex|transcription factor TFIID complex
SPAC9E9.01	mRNA	promoter	13.6023	3.79509	13.5482	11.2804	11.3225	28.7763	dubious
SPAC9E9.01	mRNA	promoter	13.6023	3.79509	13.5482	11.2804	11.3225	28.7763	dubious
SPNCRNA.12	ncRNA	promoter	2.06079	3.21995	2.51117	4.75293	3.77786	7.43806
SPAC9E9.03	mRNA	promoter	6.22299	3.21995	8.64716	10.34	8.11492	12.4288	3-isopropylmalate dehydratase Leu2	leucine biosynthetic process	cytosol
SPAC9E9.03	mRNA	promoter	6.22299	3.21995	8.64716	10.34	8.11492	12.4288	3-isopropylmalate dehydratase Leu2	leucine biosynthetic process	cytosol
SPAC9E9.04	mRNA	promoter	1.94093	3.1254	1.93849	1.20671	1.19115	3.26185	bcap family homolog, implicated in vesicle-mediated transport (predicted)	ER to Golgi vesicle-mediated transport|intracellular protein transport	endoplasmic reticulum membrane|cytoplasm|integral component of membrane
SPAC9E9.06c	mRNA	promoter	1.30624	3.13355	1.78814	2.01527	2.41472	2.7392	threonine synthase (predicted)	threonine biosynthetic process	nucleus|cytosol
SPAC9E9.08	mRNA	internal	1.15447	1.04006	4.08312	0.955326	1.60161	1.39455	ATRIP, ATR checkpoint kinase regulatory subunit Rad26	signal transduction involved in intra-S DNA damage checkpoint|telomere maintenance|protein localization to chromosome, telomeric region	nucleus|nuclear chromosome, telomeric region|chromosome, telomeric region
SPAC9E9.09c	mRNA	internal	1.43099	0.438089	3.09392	0.788016	1.05521	1.09985	aldehyde dehydrogenase (predicted)	ethanol catabolic process|NADPH regeneration|pyruvate metabolic process|acetate biosynthetic process	mitochondrial matrix|nucleus|cytoplasm|Golgi apparatus|cytosol
SPAC9E9.09c	mRNA	internal	1.4397	0.438089	3.09392	0.791617	1.11037	1.09985	aldehyde dehydrogenase (predicted)	ethanol catabolic process|NADPH regeneration|pyruvate metabolic process|acetate biosynthetic process	mitochondrial matrix|nucleus|cytoplasm|Golgi apparatus|cytosol
SPAC9E9.09c	mRNA	promoter	1.4397	0.438089	3.07523	0.926442	1.12287	1.50313	aldehyde dehydrogenase (predicted)	ethanol catabolic process|NADPH regeneration|pyruvate metabolic process|acetate biosynthetic process	mitochondrial matrix|nucleus|cytoplasm|Golgi apparatus|cytosol
SPNCRNA.989	ncRNA	promoter	5.83176	3.98049	11.9211	8.83392	9.20195	18.8138
SPNCRNA.989	ncRNA	promoter	5.83176	3.98049	11.9211	8.83392	9.20195	18.8138
SPNCRNA.989	ncRNA	promoter	5.83176	3.98049	11.9211	8.83392	9.20195	18.8138
SPNCRNA.989	ncRNA	promoter	5.308	4.4628	10.7296	8.49995	9.02333	17.056
SPNCRNA.989	ncRNA	internal	4.35092	4.4628	6.96722	4.97914	8.87721	16.4423
SPNCRNA.989	ncRNA	internal	4.35092	4.4628	6.96722	4.97914	8.87721	16.4423
SPNCRNA.989	ncRNA	internal	2.8157	5.29206	4.30563	2.54771	2.81689	8.15441
SPNCRNA.990	antisense	promoter	2.8157	5.29206	4.30563	2.54771	2.81689	8.15441
SPAC17C9.12	mRNA	internal	1.30394	2.7081	1.4239	1.45884	0.996154	1.36329	VAP family protein Scs22	phospholipid biosynthetic process|endoplasmic reticulum-plasma membrane tethering|maintenance of ER location	integral component of endoplasmic reticulum membrane|cytosol
SPNCRNA.993	ncRNA	promoter	5.80013	2.14308	6.91998	6.87515	7.54592	12.0307
Unassigned		unassigned	1.26373	3.93727	3.27891	1.5107	1.84279	4.75036	None	None	None
Unassigned		unassigned	0.747255	4.10417	1.98384	1.40289	2.69719	5.12191	None	None	None
Unassigned		unassigned	1.09675	4.02432	3.04321	1.66331	2.01133	5.48173	None	None	None
SPAC27D7.11c	mRNA	internal	1.43274	1.86552	3.04321	1.66331	2.01133	3.22804	But2 family protein	biological_process	cellular_component
SPNCRNA.996	ncRNA	promoter	4.76522	1.80025	8.88104	8.30114	6.49951	12.2367
SPNCRNA.996	ncRNA	promoter	4.76522	1.92931	8.88104	8.30114	6.49951	12.2367
SPNCRNA.996	ncRNA	internal	4.76522	2.26944	8.88104	8.30114	6.49951	12.2367
SPATRNAASP.01	tRNA	promoter	3.6269	3.14467	4.60582	2.35978	2.02689	3.09952		cytoplasmic translational elongation	cytoplasm
SPAC27D7.12c	mRNA	promoter	7.52158	3.82503	11.1466	11.9206	11.1605	47.2004	neddylation pathway protein But1	hydrogen peroxide catabolic process|cellular detoxification of hydrogen peroxide	nucleus|cytosol
SPAC27D7.12c	mRNA	promoter	7.52158	3.82503	11.1466	11.9206	11.1605	47.2004	neddylation pathway protein But1	hydrogen peroxide catabolic process|cellular detoxification of hydrogen peroxide	nucleus|cytosol
SPAC27D7.14c	mRNA	promoter	0.991309	3.43395	1.63392	1.86982	2.58875	2.96926	RNA polymerase II associated Paf1 complex subunit Tpr1	positive regulation of transcription elongation from RNA polymerase II promoter|positive regulation of transcription elongation from RNA polymerase I promoter|histone modification	nucleus|Cdc73/Paf1 complex
SPAC637.12c	mRNA	promoter	1.39462	10.5257	1.03151	2.24645	1.66045	4.97227	KAT5 family histone acetyltransferase Mst1	centromere complex assembly|double-strand break repair|histone H4 acetylation|replication fork protection|regulation of transcription, DNA-templated|negative regulation of heterochromatin assembly|histone H3-K4 acetylation|positive regulation of heterochromatin assembly	nucleus|NuA4 histone acetyltransferase complex|nuclear pericentric heterochromatin
SPNCRNA.1004	antisense	promoter	1.45365	2.98067	2.03026	2.37316	1.42906	2.56038
SPAC1093.01	mRNA	promoter	4.88636	7.37705	7.69695	6.74844	3.72979	11.9244	mitochondrial PPR repeat protein Ppr5	mitochondrial gene expression	cytoplasm|mitochondrion|integral component of mitochondrial membrane
SPAC1093.01	mRNA	promoter	4.88636	7.37705	7.69695	6.74844	3.72979	11.9244	mitochondrial PPR repeat protein Ppr5	mitochondrial gene expression	cytoplasm|mitochondrion|integral component of mitochondrial membrane
SPAC1093.01	mRNA	promoter	4.88636	7.37705	7.69695	6.74844	3.72979	11.9244	mitochondrial PPR repeat protein Ppr5	mitochondrial gene expression	cytoplasm|mitochondrion|integral component of mitochondrial membrane
SPAC1093.04c	mRNA	promoter	0.78958	2.13331	1.4719	1.24328	1.39383	2.6114	ATP(CTP) tRNA nucleotidyltransferase Cca1 (predicted)	tRNA 3'-terminal CCA addition	cellular_component
SPAC1093.05	mRNA	promoter	0.990993	2.05624	1.4719	1.95873	2.04517	2.19674	ATP-dependent RNA helicase Hca4 (predicted)	rRNA processing	nucleolus|nucleus|cytoplasm|cytosol
SPAC1635.01	mRNA	promoter	1.83166	2.71433	4.0607	4.46279	4.16908	3.0589	mitochondrial outer membrane voltage-dependent anion-selective channel (predicted)	anion transmembrane transport|mitochondrial transmembrane transport	mitochondrial outer membrane|integral component of membrane
SPAC144.13c	mRNA	internal	0.904698	1.75263	1.00026	1.17048	1.29368	3.23831	substrate-specific mitotic G1 APC coactivator Srw1/Ste9	mitotic G1 cell cycle arrest in response to nitrogen starvation|positive regulation of anaphase-promoting complex-dependent catabolic process	protein-containing complex|nucleus
SPAC1834.08	mRNA	promoter	2.24761	2.14877	4.26722	8.21873	5.24259	4.98003	histidine kinase Mak1	phosphorelay signal transduction system|cellular response to oxidative stress	cell division site|cytosol|cell tip|cytoplasm
SPAC1834.08	mRNA	promoter	2.24761	2.14877	4.26722	8.21873	5.24259	4.98003	histidine kinase Mak1	phosphorelay signal transduction system|cellular response to oxidative stress	cell division site|cytosol|cell tip|cytoplasm
SPATRNATHR.05	tRNA	promoter	2.32662	2.99582	3.94695	3.01507	3.7644	1.91542		cytoplasmic translational elongation	cytoplasm
SPAC1834.09	mRNA	promoter	2.15865	1.8893	3.00936	2.33751	3.6752	1.89785	variant protein kinase 19 family protein	biological_process	nucleus
SPAC1834.11c	mRNA	promoter	1.8842	26.6521	4.35434	5.88574	5.3531	47.689	secretory pathway protein Sec18 (predicted)	intracellular protein transport|ER to Golgi vesicle-mediated transport|vacuole fusion, non-autophagic	cytoplasm
SPAC1834.11c	mRNA	promoter	2.07685	26.6521	4.61032	5.88574	5.3531	47.689	secretory pathway protein Sec18 (predicted)	intracellular protein transport|ER to Golgi vesicle-mediated transport|vacuole fusion, non-autophagic	cytoplasm
SPAC1834.13	mRNA	promoter	6.24367	11.0442	9.63427	9.86858	8.24852	23.9895	dubious
SPAC1834.13	mRNA	promoter	6.24367	11.0442	9.63427	9.86858	8.24852	23.9895	dubious
SPAC458.03	mRNA	internal	0.91072	2.24969	0.938635	0.94436	1.00635	2.51733	Tel2/Rad-5/Clk-2 family protein Tel2	telomere maintenance via telomerase|chromatin remodeling|positive regulation of protein phosphorylation|signal transduction involved in mitotic DNA replication checkpoint	ASTRA complex|cytosol|TORC1 complex|TORC2 complex
SPAC458.06	mRNA	promoter	1.01288	2.59336	0.855307	1.13197	1.11112	2.27657	autophagy associated WD repeat protein Atg18c	autophagy|macroautophagy	fungal-type vacuole|protein-containing complex|cytoplasm|Golgi apparatus|phagophore assembly site membrane|phagophore assembly site
SPNCRNA.1021	ncRNA	promoter	1.17162	1.9117	1.22157	1.00036	1.03674	3.26755
SPNCRNA.1023	antisense	promoter	1.09403	2.28733	1.72224	1.02379	0.865878	1.73686
SPAC1782.11	mRNA	promoter	1.41278	5.28128	1.59036	1.76972	1.69637	5.27088	adenylyl-sulfate kinase (predicted)	sulfate assimilation|hydrogen sulfide biosynthetic process	nucleus|cytosol
SPAC11H11.06	mRNA	internal	1.34477	3.2623	1.70917	1.2058	1.08076	1.43315	ARP2/3 actin-organizing complex subunit Arp2	Arp2/3 complex-mediated actin nucleation|actin cortical patch assembly|endocytosis	Arp2/3 protein complex|actin cortical patch
Unassigned		unassigned	2.08852	5.30841	4.12789	4.79322	3.77883	5.88954	None	None	None
SPNCRNA.253	ncRNA	promoter	4.62073	5.16672	7.97033	8.27734	6.58654	13.6752
SPNCRNA.253	ncRNA	promoter	4.62073	5.16672	7.97033	8.27734	6.58654	13.6752
SPNCRNA.253	ncRNA	promoter	4.62073	5.16672	7.97033	8.27734	6.58654	13.6752
SPAC22F8.03c	mRNA	promoter	5.08484	13.5755	9.01387	9.36381	8.42588	6.69752	Schizosaccharomyces pombe specific protein	biological_process	nucleus|cytosol
SPNCRNA.1024	ncRNA	promoter	1.0771	3.66623	1.58768	2.26885	3.18828	2.935
SPAC22F8.05	mRNA	promoter	1.18218	3.66623	1.58768	2.26885	3.18828	2.935	alpha,alpha-trehalose-phosphate synthase (predicted)	trehalose biosynthetic process	alpha,alpha-trehalose-phosphate synthase complex (UDP-forming)|cytosol
SPATRNAALA.06	tRNA	promoter	2.11969	2.23326	3.23456	1.93834	1.17274	1.36225		cytoplasmic translational elongation	cytoplasm
SPATRNAALA.06	tRNA	promoter	2.11969	2.23326	3.23456	1.93834	1.17274	1.38429		cytoplasmic translational elongation	cytoplasm
SPAC4F10.20	mRNA	promoter	1.63025	2.11667	2.06223	1.99931	1.44495	2.0627	glutaredoxin Grx1	removal of superoxide radicals	cytosol|nucleus
SPAC19B12.02c	mRNA	promoter	4.61934	7.56196	8.22762	6.65698	6.37171	26.7817	cell wall protein Gas1, 1,3-beta-glucanosyltransferase (predicted)	fungal-type cell wall (1->3)-beta-D-glucan biosynthetic process	fungal-type cell wall|anchored component of external side of plasma membrane|new growing cell tip|old growing cell tip|cell division site
SPNCRNA.255	ncRNA	promoter	4.61934	7.56196	8.22762	6.65698	6.37171	26.7817
SPNCRNA.1034	ncRNA	promoter	1.58739	1.69252	2.32013	1.48113	1.3027	1.53613
SPAC19B12.08	mRNA	promoter	1.45219	3.01503	2.39475	2.41656	4.07154	2.45661	Atg8 deconjugator Atg4 (predicted)	autophagosome assembly|protein modification by small protein conjugation or removal|autophagy|macroautophagy	nucleus|cytosol
SPAC19B12.08	mRNA	promoter	1.45219	3.01503	2.39475	2.41656	4.07154	2.45661	Atg8 deconjugator Atg4 (predicted)	autophagosome assembly|protein modification by small protein conjugation or removal|autophagy|macroautophagy	nucleus|cytosol
SPAC19B12.09	mRNA	promoter	1.0625	1.65599	2.14937	1.5093	1.52783	2.39032	signal recognition particle subunit Srp14	SRP-dependent cotranslational protein targeting to membrane, signal sequence recognition	signal recognition particle, endoplasmic reticulum targeting|nucleus|nucleolus
SPAC19B12.09	mRNA	promoter	1.07087	1.65599	2.14937	1.5093	1.52783	2.39032	signal recognition particle subunit Srp14	SRP-dependent cotranslational protein targeting to membrane, signal sequence recognition	signal recognition particle, endoplasmic reticulum targeting|nucleus|nucleolus
SPNCRNA.1035	ncRNA	promoter	4.24349	4.68708	5.94656	5.45446	6.48637	7.18695
SPAPB8E5.02c	mRNA	promoter	4.24349	5.91136	5.94656	5.45446	6.48637	7.18695	19S proteasome regulatory subunit Rpn502	positive regulation of mitotic metaphase/anaphase transition|proteasome-mediated ubiquitin-dependent protein catabolic process	nuclear periphery|proteasome regulatory particle, lid subcomplex|nucleus|nuclear proteasome complex
SPAPB8E5.02c	mRNA	promoter	4.24349	5.91136	5.94656	5.45446	6.48637	7.18695	19S proteasome regulatory subunit Rpn502	positive regulation of mitotic metaphase/anaphase transition|proteasome-mediated ubiquitin-dependent protein catabolic process	nuclear periphery|proteasome regulatory particle, lid subcomplex|nucleus|nuclear proteasome complex
SPAPB8E5.03	mRNA	promoter	3.33997	5.91136	3.96791	2.92599	4.24795	6.17563	malic acid transport protein Mae1	succinate transmembrane transport|proton transmembrane transport|malate import across plasma membrane|succinate import across plasma membrane|malonic acid import across plasma membrane	endoplasmic reticulum|integral component of membrane
SPAPB8E5.04c	mRNA	promoter	1.21331	5.39018	1.01219	1.70449	2.32346	2.41047	Niemann-Pick disease type C2 protein hE1 homolog Npc2 (predicted)	intracellular sterol transport|membrane organization	fungal-type vacuole lumen
SPAPB8E5.06c	mRNA	promoter	1.46167	3.47717	1.74126	2.02635	3.53571	2.4911	60S ribosomal protein L3	cytoplasmic translation	cytosolic large ribosomal subunit|cytosol
SPAPB8E5.08	mRNA	promoter	1.52808	1.94249	1.178	1.08653	1.11617	2.09256	Schizosaccharomyces pombe specific protein	biological_process	endoplasmic reticulum|integral component of membrane
SPAC1B3.05	mRNA	internal	1.08375	3.28437	1.42873	1.26778	0.906501	1.29987	CCR4-Not complex NOT box subunit Not3/5	regulation of transcription by RNA polymerase II|nuclear-transcribed mRNA poly(A) tail shortening	cytosol|nucleus|CCR4-NOT core complex|CCR4-NOT complex
SPAC1B3.05	mRNA	internal	1.14325	3.66678	2.91891	1.45765	1.30821	2.1371	CCR4-Not complex NOT box subunit Not3/5	regulation of transcription by RNA polymerase II|nuclear-transcribed mRNA poly(A) tail shortening	cytosol|nucleus|CCR4-NOT core complex|CCR4-NOT complex
Unassigned		unassigned	1.10228	2.05264	1.53961	1.879	2.5049	3.08147	None	None	None
SPAC1B3.07c	mRNA	promoter	1.85522	2.90469	2.05149	2.13916	3.7025	2.5365	ESCRT I complex subunit Vps28	protein transport to vacuole involved in ubiquitin-dependent protein catabolic process via the multivesicular body sorting pathway|late endosome to vacuole transport	ESCRT I complex|late endosome membrane
SPAC1B3.08	mRNA	promoter	1.85522	2.90469	2.05149	2.13916	3.7025	2.5365	COP9 signalosome complex subunit 12 (predicted)	poly(A)+ mRNA export from nucleus	transcription export complex 2|nucleus|cytosol
SPAC1B3.15c	mRNA	promoter	1.74762	2.34104	2.71885	1.69513	1.56902	2.36055	transmembrane transporter (predicted)	biotin import across plasma membrane|transmembrane transport	integral component of plasma membrane|Golgi apparatus
SPAC1B3.16c	mRNA	promoter	2.07314	2.44947	3.23466	2.97342	2.41171	4.33234	vitamin H transmembrane transporter Vht1	biotin import across plasma membrane|dethiobiotin import across plasma membrane	Golgi apparatus|integral component of plasma membrane
SPAC1B3.16c	mRNA	promoter	2.07314	2.54311	3.23466	3.64907	3.05399	4.33234	vitamin H transmembrane transporter Vht1	biotin import across plasma membrane|dethiobiotin import across plasma membrane	Golgi apparatus|integral component of plasma membrane
SPAC1B3.16c	mRNA	promoter	2.14018	2.79157	6.6654	6.31931	5.33722	5.17782	vitamin H transmembrane transporter Vht1	biotin import across plasma membrane|dethiobiotin import across plasma membrane	Golgi apparatus|integral component of plasma membrane
SPNCRNA.1039	ncRNA	promoter	2.25469	3.26184	6.6654	6.40994	5.51336	6.13842
SPNCRNA.1039	ncRNA	promoter	2.25469	3.26184	6.6654	6.40994	5.51336	6.13842
SPNCRNA.1039	ncRNA	promoter	2.25469	4.13747	6.6654	6.40994	5.51336	6.13842
SPAC1952.15c	mRNA	promoter	5.99848	1.72251	7.80021	7.50869	4.94819	8.13422	meiotic recombination protein Rec24	meiotic DNA double-strand break formation|reciprocal meiotic recombination	nucleus|cytosol
SPAC890.02c	mRNA	promoter	0.951586	1.79112	1.19887	0.995463	0.791547	1.85355	centrosomal transforming acidic coiled-coil (TACC) protein ortholog Alp7	astral microtubule organization|establishment or maintenance of cell polarity regulating cell shape|attachment of mitotic spindle microtubules to kinetochore|protein transport along microtubule to kinetochore|mitotic chromosome movement towards spindle pole|microtubule nucleation by interphase microtubule organizing center|mitotic spindle assembly|mitotic spindle elongation during mitotic prophas…	TACC/TOG complex|condensed nuclear chromosome kinetochore|cytoplasm|nucleus|mitotic spindle pole body|microtubule minus-end|equatorial microtubule organizing center|mitotic spindle|cytoplasmic microtubule|mitotic spindle microtubule|condensed nuclear chromosome outer kinetochore|static microtubule bundle
SPAC890.03	mRNA	internal	1.21093	2.3053	1.13558	0.95206	0.932449	1.26695	serine/threonine protein kinase Ppk16 (predicted)	signaling|regulation of establishment or maintenance of cell polarity	cell division site|cytosol|cell tip|cytoplasm
SPAC22E12.02	mRNA	promoter	1.42824	2.29989	1.99813	2.32002	3.78462	1.77987	splicing factor, WW domain -binding Rbm42 (predicted)	mRNA cis splicing, via spliceosome	nucleus
SPATRNAARG.03	tRNA	promoter	1.81785	2.00236	3.15127	2.20476	1.96127	1.90278		cytoplasmic translational elongation	cytoplasm
SPAC2E12.03c	mRNA	promoter	1.04499	2.91317	1.24731	1.12688	1.32138	2.1315	basic amino acid transmembrane transporter (predicted)	basic amino acid transmembrane transport	cell division site|Golgi apparatus|cell tip|integral component of membrane
Unassigned		unassigned	1.4005	2.72619	1.75384	1.75621	1.68179	1.56694	None	None	None
Unassigned		unassigned	2.32997	1.57222	1.78181	1.3582	1.6281	2.09566	None	None	None
SPAC1250.01	mRNA	promoter	1.02531	1.7988	1.00833	1.23978	0.81779	1.39655	ATP-dependent DNA helicase Snf21	chromatin remodeling|transcription by RNA polymerase II	RSC-type complex|nucleus
SPAC29A4.16	mRNA	promoter	1.4941	3.73635	1.08403	1.4589	1.22876	4.26296	serine/threonine protein kinase Hal4	cellular potassium ion homeostasis	cytosol
SPAC29A4.22	mRNA	promoter	1.54413	1.96562	1.63519	2.10784	2.19643	2.61013	dubious
SPAC26F1.14c	mRNA	promoter	9.25686	3.78764	10.8475	11.0073	8.79112	13.1939	apoptosis-inducing factor homolog Aif1 (predicted)	apoptotic process	nucleus|mitochondrial inner membrane|cytosol
SPAC26F1.14c	mRNA	promoter	9.25686	3.78764	10.8475	11.0073	8.79112	13.1939	apoptosis-inducing factor homolog Aif1 (predicted)	apoptotic process	nucleus|mitochondrial inner membrane|cytosol
SPNCRNA.1054	ncRNA	promoter	3.00216	4.67673	1.61237	2.52222	2.08038	3.41083
SPAC26F1.11	mRNA	internal	14.7157	7.17614	12.2849	11.2898	11.7544	10.729	dubious
SPAC26F1.11	mRNA	internal	5.91587	7.17614	5.17859	6.43244	6.89767	10.729	dubious
SPAC26F1.11	mRNA	promoter	7.69243	2.0662	8.85981	10.5673	9.6331	14.2303	dubious
SPAC26F1.11	mRNA	promoter	7.69243	2.0662	8.85981	10.5673	9.6331	14.2303	dubious
SPAC26F1.07	mRNA	promoter	1.56619	4.33428	2.85037	2.4781	3.2697	2.73066	glucose 1-dehydrogenase (NADP+) (predicted)	D-xylose catabolic process|arabinose catabolic process	nucleus|cytosol
SPNCRNA.90	ncRNA	promoter	1.56619	4.33428	2.85037	2.4781	3.2697	2.73066
SPNCRNA.1055	ncRNA	promoter	0.933142	6.68124	1.59812	2.10609	1.41024	4.48267
SPAC26F1.06	mRNA	promoter	4.74805	4.88329	9.33787	10.7149	9.81656	17.0414	monomeric 2,3-bisphosphoglycerate (BPG)-dependent phosphoglycerate mutase (PGAM), Gpm1	canonical glycolysis|gluconeogenesis	nucleus|cytosol
SPAC26F1.05	mRNA	promoter	1.21099	3.11502	2.45963	2.41676	4.28519	3.21501	Schizosaccharomyces pombe specific protein Mug106	biological_process	integral component of membrane
Unassigned		unassigned	1.43029	1.57252	1.83294	2.14395	3.3669	1.20948	None	None	None
SPAC13D1.01c	mRNA	promoter	1.52516	1.95824	2.21163	1.58232	3.3108	1.41622	retrotransposable element/transposon Tf2-type	DNA recombination|DNA integration	cellular_component
SPAC13D1.01c	mRNA	promoter	1.52516	1.95824	2.21163	1.58232	3.3108	1.41622	retrotransposable element/transposon Tf2-type	DNA recombination|DNA integration	cellular_component
SPNCRNA.1058	ncRNA	promoter	2.00533	6.33688	2.65476	3.35112	5.26315	4.4978
SPNCRNA.1058	ncRNA	promoter	2.00533	6.33688	2.65476	3.35112	5.26315	4.4978
SPNCRNA.1058	ncRNA	promoter	2.00533	6.33688	2.65476	3.35112	5.26315	4.4978
SPAC19D5.07	mRNA	promoter	1.48867	1.88308	0.928518	1.31399	1.02017	1.56343	4-aminobutyrate aminotransferase (GABA transaminase)	gamma-aminobutyric acid catabolic process|glutamate metabolic process|nitrogen utilization	mitochondrion|cytosol
SPATRNAASP.02	tRNA	promoter	2.32376	1.93804	3.25748	1.57188	1.42392	1.56948		cytoplasmic translational elongation	cytoplasm
SPNCRNA.1064	ncRNA	internal	4.09348	2.32643	9.52853	7.00252	5.22516	4.50191
SPNCRNA.1063	ncRNA	promoter	7.34851	9.28586	7.20117	8.69177	9.02748	23.0414
SPNCRNA.1063	ncRNA	promoter	7.34851	9.28586	7.20117	8.69177	9.02748	23.0414
Unassigned		unassigned	5.18117	9.90314	3.16271	5.49956	5.12363	13.0776	None	None	None
SPNCRNA.1065	ncRNA	promoter	1.63754	3.98838	2.64633	3.79285	3.43625	7.79702
SPNCRNA.1065	ncRNA	promoter	1.63754	3.98838	2.64633	3.79285	3.43625	7.79702
SPAC2H10.01	mRNA	promoter	1.7905	5.37564	2.6448	4.00776	4.22362	6.60301	transcription factor, zf-fungal binuclear cluster type (predicted)	regulation of transcription by RNA polymerase II	nucleus|cytosol
SPAC2H10.01	mRNA	promoter	1.7905	5.37564	2.6448	4.00776	4.22362	6.60301	transcription factor, zf-fungal binuclear cluster type (predicted)	regulation of transcription by RNA polymerase II	nucleus|cytosol
SPAC2H10.01	mRNA	internal	1.34357	1.23311	1.80441	1.55114	1.75594	1.56801	transcription factor, zf-fungal binuclear cluster type (predicted)	regulation of transcription by RNA polymerase II	nucleus|cytosol
SPNCRNA.1066	antisense	promoter	1.5606	2.78083	1.46553	0.839312	1.22332	1.86065
SPAC11E3.05	mRNA	promoter	1.17926	2.58861	1.13777	1.26288	1.58309	2.46026	ubiquitin-protein ligase E3, coatamer related complex subunit Sea3 (predicted)	positive regulation of TOR signaling|protein modification by small protein conjugation or removal	fungal-type vacuole membrane|Seh1-associated complex
SPNCRNA.1067	antisense	promoter	1.28143	1.67375	1.38846	1.00177	1.03882	1.22768
SPAC11E3.09	mRNA	promoter	0.915098	8.27804	3.14336	1.81942	2.34217	2.95473	protein-tyrosine phosphatase Pyp3	signal transduction|positive regulation of G2/M transition of mitotic cell cycle	nucleus|cytosol
SPNCRNA.1069	ncRNA	promoter	5.3043	2.49723	6.68054	8.82024	4.77648	15.0007
SPNCRNA.1069	ncRNA	internal	1.21968	3.0983	2.79266	3.79433	5.84682	5.22175
SPAC11E3.14	mRNA	promoter	1.21968	3.0983	2.79266	3.79433	5.84682	5.22175	protein with a role in clearing protein aggregates (predicted)	cellular response to misfolded protein|cellular detoxification	nucleus|cytosol
SPAC11E3.15	mRNA	promoter	1.98889	3.27035	2.45981	1.83209	1.8178	1.51183	60S ribosomal protein L22 (predicted)	cytoplasmic translation	cytosolic large ribosomal subunit|nucleolus|cytosol
Unassigned		unassigned	1.55202	10.0943	5.08846	4.57514	4.54484	4.67428	None	None	None
Unassigned		unassigned	1.55202	10.0943	5.08846	4.57514	4.54484	4.67428	None	None	None
SPAP8A3.04c	mRNA	promoter	15.3568	6.45695	13.604	13.6121	13.3378	43.8632	heat shock protein Hsp9	negative regulation of G2/M transition of mitotic cell cycle|negative regulation of protein tyrosine phosphatase activity	nucleus|cytosol|cytoplasm
SPAP8A3.06	mRNA	promoter	1.30916	2.70276	2.80475	2.30433	3.53313	1.8314	U2AF small subunit, U2AF-23	mRNA cis splicing, via spliceosome	commitment complex|nucleus|cytosol|U2-type prespliceosome|U2AF
SPAP8A3.06	mRNA	promoter	1.30916	2.70276	2.80475	2.30433	3.53313	1.8314	U2AF small subunit, U2AF-23	mRNA cis splicing, via spliceosome	commitment complex|nucleus|cytosol|U2-type prespliceosome|U2AF
SPNCRNA.1072	antisense	promoter	1.19728	2.6857	1.35142	1.17414	1.25639	1.8258
SPAC4D7.08c	mRNA	promoter	1.38067	4.25057	1.50591	2.41236	1.57342	3.87465	amidophosphoribosyltransferase Ade4	purine nucleobase biosynthetic process|'de novo' IMP biosynthetic process|adenine metabolic process	cytoplasm
SPSNORNA.18	snoRNA	promoter	3.12274	1.78543	1.79112	1.22765	1.19983	1.27943		biological_process	cellular_component
SPAC3G6.05	mRNA	promoter	2.26497	4.54009	2.46345	1.63367	1.37015	3.56372	mitochondrial Mpv17/PMP22 family protein 1 (predicted)	biological_process	mitochondrion|integral component of membrane
SPAC3G6.07	mRNA	promoter	1.05229	1.72852	1.63074	1.31963	2.41302	1.27733	Schizosaccharomyces specific protein	biological_process	nucleus|cytosol
SPAC3G6.09c	mRNA	promoter	1.27756	1.60688	1.29484	1.61151	1.12515	1.4706	trehalose-phosphate synthase Tps2 (predicted)	trehalose biosynthetic process	alpha,alpha-trehalose-phosphate synthase complex (UDP-forming)|nucleus|cytosol
SPAC3G6.13c	mRNA	promoter	1.54239	2.917	2.54341	2.00385	2.10186	2.02924	60S ribosomal protein L41	cytoplasmic translation	cytosolic large ribosomal subunit|nucleus|cytosol
SPAC3G6.13c	mRNA	promoter	1.54239	2.12046	2.54341	2.0165	2.10186	2.79241	60S ribosomal protein L41	cytoplasmic translation	cytosolic large ribosomal subunit|nucleus|cytosol
SPAC29B12.04	mRNA	promoter	1.60981	1.88738	1.43379	1.24347	1.55854	2.61047	pyridoxine biosynthesis protein	pyridoxine biosynthetic process|pyridoxal phosphate biosynthetic process|cysteine biosynthetic process from serine	glutaminase complex|cytosol
SPNCRNA.1082	antisense	internal	1.36646	2.52797	1.57692	1.47877	1.2482	1.83673
SPAC29B12.10c	mRNA	promoter	0.85088	3.86591	1.03249	1.26778	0.889624	2.11676	glutathione transmembrane transporter Pgt1	glutathione transmembrane transport|glutathione import across plasma membrane	integral component of plasma membrane|endoplasmic reticulum|plasma membrane of cell tip|plasma membrane|endoplasmic reticulum membrane
SPAC29B12.10c	mRNA	promoter	0.988072	3.86591	1.03249	1.26778	0.889624	2.11676	glutathione transmembrane transporter Pgt1	glutathione transmembrane transport|glutathione import across plasma membrane	integral component of plasma membrane|endoplasmic reticulum|plasma membrane of cell tip|plasma membrane|endoplasmic reticulum membrane
SPATRNASER.04	tRNA	promoter	2.19913	5.2322	3.41549	1.97096	1.50873	6.63175		cytoplasmic translational elongation	cytoplasm
SPAC29B12.14c	mRNA	promoter	1.69738	3.43751	2.59485	2.65387	1.50711	3.83631	purine transmembrane transporter (predicted)	uracil import across plasma membrane	plasma membrane|integral component of membrane
SPAC29B12.14c	mRNA	promoter	1.69738	3.43751	2.59485	2.65387	1.50711	3.83631	purine transmembrane transporter (predicted)	uracil import across plasma membrane	plasma membrane|integral component of membrane
SPAC1039.01	mRNA	promoter	1.53392	2.4649	5.55327	4.5146	3.39964	3.75539	amino acid permease (predicted)	amino acid transmembrane transport	cytoplasm|integral component of membrane
SPAC1039.02	mRNA	promoter	7.41126	9.36801	7.58935	8.22764	8.12473	12.474	extracellular 5'-nucleotidase, human NT5E family (predicted)	adenosine catabolic process	cell surface|endoplasmic reticulum
SPAC1039.02	mRNA	promoter	7.41126	9.36801	7.58935	8.22764	8.12473	12.474	extracellular 5'-nucleotidase, human NT5E family (predicted)	adenosine catabolic process	cell surface|endoplasmic reticulum
SPAC1039.06	mRNA	promoter	0.831908	2.01325	0.987436	1.15228	1.31095	4.27728	alanine racemase (predicted)	D-serine catabolic process	nucleus|cytosol
SPNCRNA.1086	antisense	promoter	14.8371	3.03039	12.2576	13.5844	13.1675	35.0337
SPNCRNA.1086	antisense	promoter	14.8371	3.03039	12.2576	13.5844	13.1675	35.0337
SPAC1039.10	mRNA	internal	1.35838	1.26882	1.09048	1.04727	1.29852	2.98976	homologous Pmf1 factor 1, isoleucine biosynthesis protein (predicted)	isoleucine biosynthetic process	nucleus|mitochondrion
SPAC1039.11c	mRNA	internal	1.12818	2.1963	1.00994	1.1603	1.06023	2.33049	alpha-glucosidase (predicted)	carbohydrate catabolic process	endoplasmic reticulum|spore wall
SPNCRNA.276	ncRNA	promoter	28.1476	1.44019	14.1172	13.2176	13.0412	19.0543
SPAC922.03	mRNA	promoter	1.17197	2.24903	1.80869	2.08894	2.35184	5.27309	deaminase (predicted)	nitrogen cycle metabolic process|cellular detoxification|amine catabolic process	nucleus|cytosol
SPNCRNA.277	ncRNA	promoter	1.28872	3.64195	2.16767	1.98043	1.45047	4.22582
SPAC922.04	mRNA	promoter	3.01396	6.43704	7.00641	6.4047	5.38676	6.07898	Schizosaccharomyces specific protein	biological_process	cytoplasm|cytosol
SPAC922.04	mRNA	promoter	3.01396	6.43704	7.00641	6.4047	5.38676	6.07898	Schizosaccharomyces specific protein	biological_process	cytoplasm|cytosol
Unassigned		unassigned	2.25101	5.63087	3.62595	3.02356	2.46383	4.07119	None	None	None
Unassigned		unassigned	2.25101	5.63087	3.62595	3.02356	2.46383	4.07119	None	None	None
Unassigned		unassigned	2.25101	5.63087	3.62595	3.02356	2.46383	4.07119	None	None	None
SPAC922.09	mRNA	promoter	1.27121	2.10001	1.08624	1.23348	1.11134	2.13303	dubious
SPAC922.07c	mRNA	promoter	0.760392	1.58378	1.28658	0.968863	1.16289	1.87095	aldehyde dehydrogenase (predicted)	cellular aldehyde metabolic process|beta-alanine biosynthetic process|polyamine catabolic process	nucleus|cytosol
SPAC869.11	mRNA	promoter	1.16905	2.00295	1.52341	1.71091	2.02674	2.75895	cationic amino acid transmembrane transporter Cat1	L-arginine import across plasma membrane|L-lysine import across plasma membrane	integral component of plasma membrane|cytoplasm|cell division site|plasma membrane of cell tip|medial membrane band|plasma membrane
SPAC869.06c	mRNA	promoter	9.59757	2.29538	11.2756	12.0898	9.43499	26.9738	HHE domain cation binding protein (predicted)	biological_process	mitochondrion
SPNCRNA.279	ncRNA	promoter	1.83749	3.9453	4.62549	5.22794	4.88603	12.2239
SPAC869.05c	mRNA	promoter	1.747	2.86276	4.37499	4.91082	4.26025	7.72116	sulfate transmembrane transporter (predicted)	sulfate import across plasma membrane	plasma membrane|Golgi apparatus|integral component of membrane
SPAC869.02c	mRNA	promoter	12.2392	1.57763	12.9746	12.4272	11.7005	10.938	nitric oxide dioxygenase Yhb1	cellular detoxification of nitrogen compound|cellular response to nitrosative stress	mitochondrion|nucleus|cytosol
SPNCRNA.284	ncRNA	promoter	2.19069	3.39037	3.66725	2.28635	1.13068	3.26932
Unassigned		unassigned	1.36754	1.83854	1.23393	1.22578	0.969055	2.22755	None	None	None
SPAC186.03	mRNA	promoter	1.94487	1.88509	5.55115	3.59072	3.81658	1.9618	L-asparaginase (predicted)	asparagine catabolic process|aspartate metabolic process	cell surface|cell wall
Unassigned		unassigned	1.33397	3.38462	1.20967	1.20758	1.68877	1.62994	None	None	None
SPAC750.01	mRNA	promoter	1.05452	1.43265	1.63161	0.845658	1.61141	1.11015	aldo/keto reductase family protein	biological_process	cellular_component
Unassigned		unassigned	1.05229	1.38311	0.874636	7.32808	6.08854	4.18608	None	None	None
Unassigned		unassigned	2.02722	1.56897	1.7705	2.6866	2.33242	2.91125	None	None	None
Unassigned		unassigned	1.16613	2.42214	1.87934	3.14601	2.33596	4.43658	None	None	None
SPBC1348.05	mRNA	promoter	1.08878	2.21052	1.55292	1.20957	2.4513	1.23008	transmembrane transporter (predicted)	transmembrane transport	integral component of membrane
Unassigned		unassigned	1.11359	2.24902	0.970984	7.45899	6.05608	3.95308	None	None	None
SPBC1348.06c	mRNA	promoter	1.28435	3.1458	0.82497	0.994066	0.875979	2.60448	conserved fungal family	biological_process	cytosol
SPNCRNA.287	ncRNA	promoter	1.50327	3.41991	1.27732	2.02733	1.33789	4.87205
Unassigned		unassigned	1.27267	1.89031	7.20428	5.74458	3.49495	3.8765	None	None	None
SPBPB8B6.04c	mRNA	internal	2.17317	2.51053	4.41104	5.50796	4.51167	7.18963	transcription factor Grt1 (predicted)	regulation of transcription by RNA polymerase II	nucleus
SPBPB8B6.06c	mRNA	promoter	1.01288	2.43051	2.5092	2.81629	4.31482	2.68431	fluoride channel Fex2	fluoride export across plasma membrane|cellular detoxification of fluoride	integral component of plasma membrane|endoplasmic reticulum
SPBPB8B6.06c	mRNA	promoter	0.853802	2.43051	2.5092	2.81629	4.31482	2.68431	fluoride channel Fex2	fluoride export across plasma membrane|cellular detoxification of fluoride	integral component of plasma membrane|endoplasmic reticulum
SPNCRNA.1302	antisense	promoter	1.14132	4.10615	4.02446	4.12747	2.64746	10.2531
SPBPB21E7.11	mRNA	promoter	1.4697	1.90915	1.73771	3.15091	4.80453	6.72631	Schizosaccharomyces pombe specific protein	biological_process	cellular_component
SPBPB21E7.11	mRNA	promoter	1.4697	1.99919	1.73771	3.15091	4.80453	8.01156	Schizosaccharomyces pombe specific protein	biological_process	cellular_component
SPNCRNA.1303	ncRNA	promoter	1.51056	2.01009	1.73771	3.15091	4.80453	8.01156
Unassigned		unassigned	1.39655	1.93932	1.20304	1.44788	1.36974	2.63154	None	None	None
SPNCRNA.1304	ncRNA	promoter	1.67403	2.07212	2.96111	4.67351	5.85854	4.44447
SPBPB21E7.04c	mRNA	promoter	1.67403	1.81351	2.96111	4.67351	5.85854	4.44447	human COMT ortholog 2	biological_process	mitochondrion|fungal-type vacuole
SPBPB21E7.04c	mRNA	promoter	1.67403	1.81351	2.96111	4.67351	5.85854	4.44447	human COMT ortholog 2	biological_process	mitochondrion|fungal-type vacuole
SPBPB21E7.05	mRNA	promoter	1.10045	3.31358	1.70964	3.89856	5.01933	8.67546	Schizosaccharomyces pombe specific protein	biological_process	cellular_component
SPBPB21E7.08	ncRNA	promoter	1.55581	1.9222	2.43906	3.33922	3.36787	3.07828
SPBPB21E7.08	ncRNA	promoter	3.58786	1.9222	4.02917	4.07946	4.15418	3.07828
SPBPB21E7.08	ncRNA	promoter	5.45995	2.13566	9.15772	6.96432	7.30494	3.36721
SPNCRNA.1305	antisense	promoter	1.76067	1.56522	4.17591	4.30233	2.49924	2.27209
SPNCRNA.1305	antisense	promoter	1.39278	1.56522	3.08237	2.84249	2.49924	2.27209
SPBPB21E7.09	mRNA	internal	1.17051	1.66028	1.49363	2.23035	2.15844	2.06202	L-asparaginase (predicted)	aspartate metabolic process|asparagine metabolic process	cell surface|cell wall
SPBPB21E7.09	mRNA	internal	1.17051	1.66028	1.49363	2.23035	2.15844	2.06202	L-asparaginase (predicted)	aspartate metabolic process|asparagine metabolic process	cell surface|cell wall
Unassigned		unassigned	1.01251	2.21133	2.15439	2.26885	2.38983	2.12107	None	None	None
SPNCRNA.1306	ncRNA	promoter	5.12717	25.7269	9.37015	9.83775	5.0145	98.9927
SPBPB10D8.01	mRNA	promoter	5.12717	25.7269	9.37015	9.83775	5.0145	98.9927	cysteine transmembrane transporter (predicted)	cysteine transmembrane transport	endoplasmic reticulum|integral component of membrane
SPNCRNA.1307	antisense	promoter	1.05521	4.50044	3.46214	2.78408	1.0105	6.29575
SPBPB10D8.02c	mRNA	promoter	1.05958	1.44844	2.67261	2.17924	1.09338	1.62624	arylsulfatase (predicted)	sulfolipid metabolic process	nucleus|cytosol
SPBPB10D8.04c	mRNA	internal	1.22228	2.86675	1.57676	1.04705	1.95557	2.40652	transmembrane transporter (predicted)	transmembrane transport	plasma membrane|integral component of membrane|endoplasmic reticulum
SPBPB10D8.04c	mRNA	promoter	3.52405	6.28332	3.79129	2.53746	4.87432	6.41674	transmembrane transporter (predicted)	transmembrane transport	plasma membrane|integral component of membrane|endoplasmic reticulum
Unassigned		unassigned	3.52405	6.28332	3.79129	2.44051	4.87432	6.41674	None	None	None
Unassigned		unassigned	3.0594	6.28332	2.68844	1.50055	4.03198	6.41674	None	None	None
Unassigned		unassigned	2.5481	4.70955	2.57626	1.08051	4.03198	4.23632	None	None	None
SPBPB10D8.05c	mRNA	promoter	2.1269	2.46087	4.71518	2.18817	4.22518	3.83432	transmembrane transporter (predicted)	transmembrane transport	integral component of plasma membrane
Unassigned		unassigned	2.23223	2.17029	4.10912	1.8366	4.72892	2.13477	None	None	None
SPBPB10D8.06c	mRNA	promoter	3.46965	2.54713	4.20453	2.65412	5.37279	3.63138	transmembrane transporter (predicted)	sulfite transport|anion transmembrane transport	integral component of plasma membrane
Unassigned		unassigned	3.08626	2.45341	3.19926	2.02598	4.20782	3.27534	None	None	None
SPBPB10D8.07c	mRNA	internal	1.39614	2.46271	1.61111	0.920982	2.64046	3.19838	transmembrane transporter (predicted)	transmembrane transport	integral component of plasma membrane
SPBPB10D8.07c	mRNA	promoter	3.36264	4.68526	4.34585	2.84117	5.25619	7.2025	transmembrane transporter (predicted)	transmembrane transport	integral component of plasma membrane
SPBPB10D8.07c	mRNA	promoter	3.31948	2.80757	4.29155	2.66788	5.15028	4.69294	transmembrane transporter (predicted)	transmembrane transport	integral component of plasma membrane
SPNCRNA.290	ncRNA	promoter	3.16262	2.80757	2.69848	1.31174	3.35473	2.77785
SPNCRNA.290	ncRNA	promoter	3.16262	2.80757	2.37194	0.952672	3.35473	2.77785
SPBC359.02	mRNA	promoter	5.66572	6.00652	9.63632	9.68444	9.2934	11.4767	alanine racemase Alr2 (predicted)	alanine metabolic process	cellular_component
SPBC359.02	mRNA	promoter	5.66572	6.00652	9.63632	9.68444	9.2934	11.4767	alanine racemase Alr2 (predicted)	alanine metabolic process	cellular_component
SPNCRNA.1309	antisense	promoter	2.80659	4.16325	5.81273	6.52513	2.12598	7.1689
SPNCRNA.1309	antisense	promoter	2.80659	4.16325	5.81273	6.52513	2.12598	7.1689
SPBC359.03c	mRNA	promoter	1.29748	3.96365	1.89477	2.56287	3.11921	3.44813	amino acid transmembrane transporter Aat1	L-lysine transmembrane transport|basic amino acid transmembrane transport	Golgi apparatus|plasma membrane|cell tip|integral component of membrane|fungal-type vacuole|plasma membrane of cell tip
SPBC359.03c	mRNA	promoter	1.29748	3.96365	1.89477	2.79038	3.11921	5.7551	amino acid transmembrane transporter Aat1	L-lysine transmembrane transport|basic amino acid transmembrane transport	Golgi apparatus|plasma membrane|cell tip|integral component of membrane|fungal-type vacuole|plasma membrane of cell tip
SPNCRNA.292	ncRNA	promoter	1.6857	3.94823	2.77871	3.33012	3.75604	5.7551
SPNCRNA.292	ncRNA	promoter	1.6857	5.92889	2.77871	3.33012	3.75604	5.7551
SPNCRNA.292	ncRNA	promoter	1.6857	6.35524	2.77871	3.33012	3.75604	3.59698
SPNCRNA.293	ncRNA	promoter	8.91599	1.91718	4.42929	11.842	10.2334	36.2555
SPBC359.05	mRNA	promoter	9.83109	1.46178	11.086	12.4713	12.3836	27.7637	ABC transmembrane transporter Abc3, unknown specificity	transmembrane transport	integral component of membrane|fungal-type vacuole
SPBC359.05	mRNA	promoter	9.83109	1.46178	11.086	12.4713	12.3836	27.7637	ABC transmembrane transporter Abc3, unknown specificity	transmembrane transport	integral component of membrane|fungal-type vacuole
SPNCRNA.1314	ncRNA	promoter	4.95933	3.02006	7.3865	9.75164	9.24436	15.1605
SPNCRNA.1314	ncRNA	promoter	4.95933	3.02006	7.3865	9.75164	9.24436	15.1605
SPNCRNA.1314	ncRNA	promoter	4.95933	3.02006	7.3865	9.75164	9.24436	15.1605
Unassigned		unassigned	1.20699	2.53193	1.58575	1.12217	1.25984	3.20651	None	None	None
SPBC1683.01	mRNA	promoter	3.27177	1.93097	3.43999	2.1297	2.2224	4.52725	inorganic phosphate transmembrane transporter (predicted)	phosphate ion transmembrane transport	integral component of plasma membrane|endoplasmic reticulum
SPBC1683.01	mRNA	promoter	3.27177	2.37666	3.43999	2.1297	2.81809	4.52725	inorganic phosphate transmembrane transporter (predicted)	phosphate ion transmembrane transport	integral component of plasma membrane|endoplasmic reticulum
SPBC1683.01	mRNA	promoter	3.27177	5.8743	3.43999	2.86343	4.17042	7.25528	inorganic phosphate transmembrane transporter (predicted)	phosphate ion transmembrane transport	integral component of plasma membrane|endoplasmic reticulum
SPBC1683.01	mRNA	promoter	3.27177	5.8743	3.43999	3.24681	5.1706	7.25528	inorganic phosphate transmembrane transporter (predicted)	phosphate ion transmembrane transport	integral component of plasma membrane|endoplasmic reticulum
SPBC1683.01	mRNA	internal	7.30325	6.04159	4.08825	5.22235	12.4416	18.6019	inorganic phosphate transmembrane transporter (predicted)	phosphate ion transmembrane transport	integral component of plasma membrane|endoplasmic reticulum
SPBC1683.01	mRNA	internal	7.30325	6.04159	4.08825	5.22235	12.4416	18.6019	inorganic phosphate transmembrane transporter (predicted)	phosphate ion transmembrane transport	integral component of plasma membrane|endoplasmic reticulum
SPBC1683.01	mRNA	internal	7.30325	6.04159	4.08825	5.22235	12.4416	18.6019	inorganic phosphate transmembrane transporter (predicted)	phosphate ion transmembrane transport	integral component of plasma membrane|endoplasmic reticulum
SPBC1683.03c	mRNA	promoter	1.15737	7.57999	0.91235	1.30349	1.67496	9.69297	transmembrane transporter (predicted)	transmembrane transport	endoplasmic reticulum|integral component of membrane
SPBC1683.05	mRNA	promoter	0.99829	2.61907	1.41926	1.5373	1.67772	3.06077	uricil/uridine permese transmembrane transporter family (predicted)	amine transport|nucleobase transport|transmembrane transport	plasma membrane|Golgi apparatus|integral component of membrane
SPBC1683.06c	mRNA	internal	0.894665	2.03907	1.01362	1.14787	1.73159	1.49956	uridine ribohydrolase Urh1 (predicted)	pyrimidine-containing compound salvage|NAD biosynthesis via nicotinamide riboside salvage pathway|nicotinate nucleotide salvage|pyrimidine nucleoside catabolic process	nucleus|cytosol
SPNCRNA.1318	ncRNA	promoter	11.0848	3.81779	10.9886	13.0706	13.0094	31.8499
SPBC1683.09c	mRNA	promoter	2.08706	4.25121	3.59039	3.28182	3.34645	3.7332	ferric-chelate reductase Frp1	copper ion transmembrane transport|iron assimilation by reduction and transport|cellular response to iron ion starvation	plasma membrane|integral component of membrane|endoplasmic reticulum
SPBC1683.09c	mRNA	promoter	2.08706	4.25121	3.59039	3.28182	3.34645	3.7332	ferric-chelate reductase Frp1	copper ion transmembrane transport|iron assimilation by reduction and transport|cellular response to iron ion starvation	plasma membrane|integral component of membrane|endoplasmic reticulum
SPNCRNA.100	ncRNA	promoter	3.77277	9.88264	7.79297	7.31828	4.25749	3.40271
SPBC1683.10c	mRNA	promoter	5.97951	2.78364	9.68467	10.4454	9.68641	10.3273	ferrous iron/manganese transmembrane transporter Pcl1	ferrous iron transmembrane transport|manganese ion transmembrane transport	fungal-type vacuole membrane|endoplasmic reticulum|Golgi apparatus|integral component of membrane
SPBC1683.11c	mRNA	promoter	0.98059	1.46486	1.56565	2.20585	2.1695	2.30853	isocitrate lyase (predicted)	threonine catabolic process	mitochondrial matrix|cytosol
SPBC1198.01	mRNA	promoter	0.734122	2.18853	1.22843	1.24538	1.62453	2.21307	glutathione-dependent formaldehyde dehydrogenase Fmd2	cellular detoxification of nitrogen compound|cellular response to nitrosative stress	Golgi apparatus
SPBTRNAGLY.03	tRNA	promoter	2.11994	2.5008	3.60982	2.35352	1.85372	2.99663		cytoplasmic translational elongation	cytoplasm
SPBC1198.08	mRNA	promoter	1.12818	2.68899	3.06576	3.92586	2.40917	2.70861	dipeptidase Dug1 (predicted)	glutathione catabolic process	nucleus|cytosol
SPNCRNA.1324	antisense	promoter	1.09545	2.40084	1.09692	1.29439	1.5527	3.26025
SPBC1198.14c	mRNA	promoter	2.91317	1.24829	1.28586	2.36756	6.66735	13.2246	fructose-1,6-bisphosphatase Fbp1	gluconeogenesis|cellular response to glucose starvation	nucleus|cytosol
SPNCRNA.1325	ncRNA	promoter	1.89587	2.07797	1.16853	2.02103	5.43997	7.1553
SPBC660.05	mRNA	promoter	3.28676	4.06065	5.57592	6.04668	9.92841	5.16007	WW domain containing conserved fungal protein	biological_process	nucleus
SPBC660.06	mRNA	promoter	0.868393	1.60124	1.25316	1.48793	1.73988	1.54844	WW domain containing conserved fungal protein	biological_process	nucleus
SPBC660.07	mRNA	promoter	1.14334	3.04726	1.22444	1.68431	1.48155	2.05853	alpha,alpha-trehalase Ntp1	ascospore formation|trehalose catabolic process involved in cellular response to stress|trehalose catabolic process	cytosol
SPBC660.09	mRNA	promoter	0.80272	1.4321	0.927792	0.93496	1.25904	1.95373	Schizosaccharomyces specific protein Mug168	biological_process	nucleus|cytosol
SPBC660.16	mRNA	promoter	2.05904	6.81355	4.4555	5.23406	4.85895	7.84904	phosphogluconate dehydrogenase, decarboxylating	pentose-phosphate shunt, oxidative branch|glycolytic process via Entner-Doudoroff Pathway|D-gluconate catabolic process	mitochondrion|cytosol
SPBC660.16	mRNA	internal	2.39877	2.2814	2.67557	1.96274	1.4342	1.59369	phosphogluconate dehydrogenase, decarboxylating	pentose-phosphate shunt, oxidative branch|glycolytic process via Entner-Doudoroff Pathway|D-gluconate catabolic process	mitochondrion|cytosol
SPBC660.17c	mRNA	internal	1.35673	2.02653	2.29881	1.48027	1.67345	1.56967	Schizosaccharomyces specific protein	biological_process	endoplasmic reticulum|integral component of membrane
SPBTRNAGLN.01	tRNA	promoter	1.31578	1.56453	2.77077	1.93371	2.10673	1.40063		cytoplasmic translational elongation	cytoplasm
SPBTRNAGLN.01	tRNA	promoter	1.80074	1.56453	2.77077	1.93371	2.10673	1.40063		cytoplasmic translational elongation	cytoplasm
SPBTRNAGLN.03	tRNA	promoter	3.04885	3.05325	2.76555	1.80638	2.11028	2.72883		cytoplasmic translational elongation	cytoplasm
SPBTRNAGLN.03	tRNA	promoter	3.04885	3.05325	2.76555	1.80638	2.11028	2.72883		cytoplasmic translational elongation	cytoplasm
Unassigned		unassigned	2.21536	3.05325	2.36318	1.61901	1.81571	2.72883	None	None	None
SPBC800.04c	mRNA	promoter	1.92135	3.05325	1.97373	1.54172	1.57131	2.72883	60S ribosomal protein L37a (predicted)	cytoplasmic translation	cytosolic large ribosomal subunit|cytosol
SPBTRNAGLY.04	tRNA	promoter	2.47962	2.33032	3.15027	1.87583	2.03566	1.52173		cytoplasmic translational elongation	cytoplasm
SPBTRNAALA.07	tRNA	promoter	2.47962	2.32919	3.15027	1.87583	2.03566	1.52173		cytoplasmic translational elongation	cytoplasm
SPNCRNA.300	ncRNA	promoter	1.27121	1.57885	0.912103	0.819054	0.901455	1.18244
SPNCRNA.1336	ncRNA	promoter	1.05521	1.86609	1.35308	1.73262	1.17108	1.26237
SPBP26C9.02c	mRNA	promoter	1.54268	2.13418	2.97471	3.77325	4.34935	4.32441	arginase Car1	arginine catabolic process to ornithine|urea cycle|arginine catabolic process to proline via ornithine	cytosol|nucleus
SPBTRNAGLY.05	tRNA	promoter	2.66113	2.44348	3.70455	1.97679	2.24831	1.59872		cytoplasmic translational elongation	cytoplasm
SPBTRNAARG.04	tRNA	promoter	2.66113	3.14831	5.16113	2.27729	2.32248	1.90008		cytoplasmic translational elongation	cytoplasm
SPBTRNAARG.04	tRNA	promoter	2.66113	3.14831	5.16113	2.27729	2.32248	1.90008		cytoplasmic translational elongation	cytoplasm
SPBP26C9.03c	mRNA	promoter	12.6012	4.23954	11.2687	13.6593	10.6002	23.9841	iron/zinc ion transmembrane transporter (predicted)	iron ion transmembrane transport|zinc ion import across plasma membrane|iron ion homeostasis	integral component of plasma membrane|cell division site|Golgi apparatus|cell tip
SPBP26C9.03c	mRNA	promoter	12.6012	3.11501	11.2687	13.6593	10.6002	23.9841	iron/zinc ion transmembrane transporter (predicted)	iron ion transmembrane transport|zinc ion import across plasma membrane|iron ion homeostasis	integral component of plasma membrane|cell division site|Golgi apparatus|cell tip
SPBP26C9.03c	mRNA	promoter	12.1575	3.12968	10.7076	13.3758	10.288	14.8522	iron/zinc ion transmembrane transporter (predicted)	iron ion transmembrane transport|zinc ion import across plasma membrane|iron ion homeostasis	integral component of plasma membrane|cell division site|Golgi apparatus|cell tip
SPBP26C9.03c	mRNA	promoter	4.84987	3.12968	3.96705	8.11773	3.70216	6.64348	iron/zinc ion transmembrane transporter (predicted)	iron ion transmembrane transport|zinc ion import across plasma membrane|iron ion homeostasis	integral component of plasma membrane|cell division site|Golgi apparatus|cell tip
SPNCRNA.1340	ncRNA	promoter	1.39965	3.0069	1.71285	2.31015	2.17709	2.15314
SPBC1271.14	mRNA	promoter	1.37775	2.17275	1.85835	1.21443	1.85152	4.52284	glutamate N-acetyltransferase (predicted)	arginine biosynthetic process|ornithine biosynthetic process|glutamate metabolic process	mitochondrial matrix|mitochondrion
SPBC1271.14	mRNA	promoter	1.4508	2.17275	1.9898	1.21443	1.85152	4.80896	glutamate N-acetyltransferase (predicted)	arginine biosynthetic process|ornithine biosynthetic process|glutamate metabolic process	mitochondrial matrix|mitochondrion
SPNCRNA.103	ncRNA	promoter	6.80996	2.81462	7.37173	10.8545	10.6487	23.9936		synapsis|meiosis I	Mei2 nuclear dot complex
SPBC1271.09	mRNA	promoter	1.83926	3.0668	2.86118	1.63111	1.91106	3.89229	glycerophosphodiester transmembrane transporter (predicted)	glycerophosphodiester transmembrane transport	plasma membrane|integral component of membrane
SPBC1271.09	mRNA	promoter	1.87745	3.18065	2.86118	1.93799	1.91106	4.552	glycerophosphodiester transmembrane transporter (predicted)	glycerophosphodiester transmembrane transport	plasma membrane|integral component of membrane
Unassigned		unassigned	2.42043	3.18065	3.17863	1.93799	1.91593	4.552	None	None	None
Unassigned		unassigned	2.42043	3.18065	3.17863	1.93799	1.91593	4.552	None	None	None
Unassigned		unassigned	2.42043	3.18065	3.17863	1.93799	1.91593	4.552	None	None	None
SPNCRNA.1343	ncRNA	promoter	2.39436	1.80144	3.17863	1.13966	1.6318	3.4779
SPBC1271.08c	mRNA	promoter	2.7545	1.69928	3.58606	1.98419	2.20312	2.06336	Schizosaccharomyces pombe specific protein	biological_process	endoplasmic reticulum|integral component of membrane
SPBC1271.07c	mRNA	promoter	1.32083	2.26397	1.6888	1.24678	2.0058	3.92624	N-acetyltransferase (predicted)	biological_process	nucleus|cytosol
SPBC1271.07c	mRNA	promoter	1.32083	2.26397	1.6888	1.24678	2.0058	3.92624	N-acetyltransferase (predicted)	biological_process	nucleus|cytosol
SPBC1271.06c	mRNA	promoter	1.10669	1.70404	0.869202	0.809228	1.02638	1.52708	Schizosaccharomyces pombe specific protein	biological_process	cytoplasm|integral component of membrane
SPBC106.02c	mRNA	promoter	1.1384	2.88415	2.10797	2.72248	3.28844	2.31265	sulfiredoxin	cellular response to oxidative stress|cellular detoxification|cellular protein localization	nucleus|cytosol
SPBC106.07c	mRNA	promoter	1.10337	2.73821	1.38166	2.13304	2.86779	3.35919	N alpha-acetylation related protein Nat2 (predicted)	N-terminal peptidyl-methionine acetylation	mitochondrion
SPNCRNA.1351	antisense	promoter	1.10337	2.73821	1.38166	2.13304	2.86779	3.35919
SPBC106.17c	mRNA	promoter	1.64046	2.18675	1.36075	1.503	1.50987	1.84354	homoserine O-acetyltransferase (predicted)	cysteine biosynthetic process|methionine metabolic process|cysteine biosynthetic process from serine	mitochondrion
SPNCRNA.1358	ncRNA	promoter	4.38721	3.55327	5.08169	6.48523	5.75631	7.02917
SPBC428.02c	mRNA	promoter	4.38721	3.55327	5.08169	6.48523	5.75631	7.02917	branched chain amino acid aminotransferase Eca39	isoleucine biosynthetic process|leucine biosynthetic process|valine biosynthetic process	mitochondrial matrix|nucleus|cytosol
SPBC428.02c	mRNA	promoter	4.38721	3.55327	5.08169	6.48523	5.75631	7.02917	branched chain amino acid aminotransferase Eca39	isoleucine biosynthetic process|leucine biosynthetic process|valine biosynthetic process	mitochondrial matrix|nucleus|cytosol
SPBC428.02c	mRNA	promoter	4.38721	3.55327	5.08169	6.48523	5.75631	7.02917	branched chain amino acid aminotransferase Eca39	isoleucine biosynthetic process|leucine biosynthetic process|valine biosynthetic process	mitochondrial matrix|nucleus|cytosol
SPBC428.02c	mRNA	promoter	4.38721	3.55327	5.08169	6.48523	5.75631	7.02917	branched chain amino acid aminotransferase Eca39	isoleucine biosynthetic process|leucine biosynthetic process|valine biosynthetic process	mitochondrial matrix|nucleus|cytosol
Unassigned		unassigned	0.961804	1.49625	1.17891	1.10957	1.30957	1.66699	None	None	None
SPBTRNAHIS.01	tRNA	promoter	2.52308	1.61805	3.97451	1.90991	1.71792	1.51999		cytoplasmic translational elongation	cytoplasm
SPRRNA.28	rRNA	promoter	2.52308	3.86142	3.97451	2.06482	3.26058	5.10753		cytoplasmic translation	cytosolic ribosome
SPBC428.11	mRNA	promoter	2.52308	3.86142	3.4868	2.238	3.56068	5.10753	homocysteine synthase Met17	methionine metabolic process|cysteine biosynthetic process from serine|L-homocysteine biosynthetic process	nucleus|cytosol
SPBC428.11	mRNA	promoter	1.98746	3.86142	2.12006	2.238	3.56068	5.10753	homocysteine synthase Met17	methionine metabolic process|cysteine biosynthetic process from serine|L-homocysteine biosynthetic process	nucleus|cytosol
SPSNRNA.04	snRNA	promoter	1.10298	2.59945	3.54024	1.41454	1.90208	1.59713		mRNA cis splicing, via spliceosome	nucleus|nucleolus
SPSNRNA.04	snRNA	promoter	1.10298	2.59945	3.54024	1.41454	1.90208	1.83382		mRNA cis splicing, via spliceosome	nucleus|nucleolus
SPBC902.05c	mRNA	promoter	1.45052	2.29485	2.88175	3.19221	4.52133	7.85044	isocitrate dehydrogenase (NAD+) subunit 2	tricarboxylic acid cycle|isocitrate metabolic process	mitochondrial matrix|mitochondrion
SPBC902.06	mRNA	promoter	1.45052	3.5621	2.26955	3.0025	4.16079	7.8869	microtubule organizer Mto2	nuclear migration|gamma-tubulin complex localization|microtubule nucleation by interphase microtubule organizing center|regulation of microtubule nucleation|interphase microtubule organizing center assembly|mitotic actomyosin contractile ring localization	equatorial microtubule organizing center|microtubule cytoskeleton|interphase microtubule organizing center|mitotic spindle pole body|cell division site|cytoplasm|cytosol|cytoplasmic microtubule|static microtubule bundle
SPBC1685.02c	mRNA	promoter	1.99433	1.85417	1.73397	1.28263	1.19739	1.10839	40S ribosomal protein S12 (predicted)	cytoplasmic translation	cytosolic small ribosomal subunit|nucleus|cytosol
SPBC1685.10	mRNA	promoter	2.37793	4.25059	2.50646	1.89252	2.3013	2.38819	40S ribosomal protein S27 (predicted)	ribosome biogenesis|cytoplasmic translation	cytosolic small ribosomal subunit|cytosol
SPBC1685.10	mRNA	promoter	1.88493	3.51081	2.17306	2.01363	1.79935	2.74231	40S ribosomal protein S27 (predicted)	ribosome biogenesis|cytoplasmic translation	cytosolic small ribosomal subunit|cytosol
SPBC1685.11	mRNA	promoter	1.88493	4.0533	2.17306	2.01363	1.84695	3.52482	RecA family ATPase Rlp1	reciprocal meiotic recombination|recombinational repair|regulation of reciprocal meiotic recombination|double-strand break repair via homologous recombination|mitotic recombination	nucleus|cytosol
SPBC1685.11	mRNA	promoter	1.88493	4.0533	2.14802	2.01363	1.84695	3.52482	RecA family ATPase Rlp1	reciprocal meiotic recombination|recombinational repair|regulation of reciprocal meiotic recombination|double-strand break repair via homologous recombination|mitotic recombination	nucleus|cytosol
SPNCRNA.1367	antisense	promoter	1.45246	6.08266	4.62161	3.81912	3.44566	3.60907
SPNCRNA.1367	antisense	promoter	1.44189	6.74688	4.62161	3.81912	3.44566	4.58976
SPNCRNA.1367	antisense	promoter	1.12037	6.74688	4.62161	3.81912	3.44566	4.58976
SPNCRNA.1367	antisense	promoter	1.06664	6.74688	4.62161	3.81912	3.44566	4.58976
SPNCRNA.1367	antisense	internal	4.14002	6.74688	8.44251	4.94517	4.9522	13.7605
SPNCRNA.1367	antisense	internal	4.14002	6.74688	8.44251	4.97011	4.9522	13.7605
SPNCRNA.1367	antisense	internal	4.14002	6.74688	8.44251	4.97011	4.9522	13.7605
SPBC1685.13	mRNA	promoter	7.70616	12.5783	10.5262	6.59508	7.13626	14.2831	plasma membrane organization protein Fhn1	plasma membrane organization|protein localization to plasma membrane|eisosome assembly	plasma membrane|Golgi apparatus|integral component of membrane|growing cell tip|eisosome
SPNCRNA.133	ncRNA	promoter	1.28601	2.08192	4.46755	1.79649	1.92532	1.60944
SPNCRNA.133	ncRNA	promoter	1.28601	2.08192	4.46755	1.79649	1.92532	1.60944
SPNCRNA.134	ncRNA	promoter	0.940759	5.12641	4.39071	2.83538	2.9128	2.44016
SPNCRNA.1368	antisense	internal	1.59814	2.18297	1.05484	1.22648	1.14095	1.75842
SPNCRNA.1368	antisense	promoter	1.79745	4.52036	1.56423	1.63681	1.36294	3.88545
SPBC354.05c	mRNA	promoter	1.12344	3.53882	1.43351	2.13287	2.15932	3.94242	membrane-tethered transcription factor Sre2	regulation of transcription by RNA polymerase II	integral component of membrane|cytoplasm|nuclear chromatin
SPBC354.05c	mRNA	promoter	0.9837	3.53882	1.44814	2.13287	2.15932	3.94242	membrane-tethered transcription factor Sre2	regulation of transcription by RNA polymerase II	integral component of membrane|cytoplasm|nuclear chromatin
Unassigned		unassigned	1.4025	2.55359	1.72221	1.36241	1.02941	1.59677	None	None	None
SPNCRNA.312	ncRNA	promoter	2.0414	2.51104	2.41681	2.25832	1.70427	2.67318
SPNCRNA.312	ncRNA	promoter	2.0414	2.51104	2.41681	2.25832	1.70427	2.67318
SPNCRNA.313	ncRNA	promoter	19.8162	4.42342	14.1778	13.9939	13.814	31.2951
SPBC354.11c	mRNA	internal	12.5531	2.54695	10.4464	11.7753	12.0289	23.0753
SPBC354.12	mRNA	promoter	7.33968	2.54695	6.6656	9.48352	9.09033	23.0753	glyceraldehyde 3-phosphate dehydrogenase Gpd3	canonical glycolysis	cytosol
SPBC354.12	mRNA	promoter	2.54384	2.36095	2.24978	2.55609	3.4618	5.51852	glyceraldehyde 3-phosphate dehydrogenase Gpd3	canonical glycolysis	cytosol
SPBC354.11c	mRNA	promoter	2.54384	2.36095	2.24978	2.55609	3.15845	5.51852
SPBC354.11c	mRNA	promoter	2.54384	2.04069	2.24978	2.55609	3.15845	5.36465
SPNCRNA.315	ncRNA	promoter	1.40639	2.40003	1.2176	1.01634	1.14191	3.58286
SPBC354.13	mRNA	promoter	1.32003	2.40003	1.55496	1.62271	1.29023	3.58286	RhoGAP, GTPase activating protein Rga6 (predicted)	signal transduction	cellular_component
SPBC1706.03	mRNA	promoter	0.753094	2.11409	1.02025	1.04937	1.37657	2.19221	mitofusin, mitochondrial dynamin family fusion GTPase protein (predicted)	mitochondrial fusion	mitochondrial outer membrane|integral component of membrane
SPBTRNALYS.06	tRNA	promoter	1.9306	2.57957	2.59649	2.40207	1.56286	1.38255		cytoplasmic translational elongation	cytoplasm
SPNCRNA.319	ncRNA	promoter	4.13849	3.77816	5.68428	7.01557	7.82979	9.84844
SPNCRNA.319	ncRNA	promoter	5.80924	3.77816	7.52172	8.73679	9.25369	9.84844
SPBC839.06	mRNA	promoter	10.1983	3.15108	12.1635	12.2004	12.6009	17.0471	P-type ATPase, potassium exporting Cta3	calcium ion transmembrane transport|ATP hydrolysis coupled ion transmembrane transport|ATP hydrolysis coupled cation transmembrane transport|proton transmembrane transport|potassium ion export across plasma membrane|sequestering of calcium ion	integral component of membrane|fungal-type vacuole|plasma membrane
SPBC839.06	mRNA	promoter	10.1983	2.89518	12.1635	12.2004	12.6009	16.3598	P-type ATPase, potassium exporting Cta3	calcium ion transmembrane transport|ATP hydrolysis coupled ion transmembrane transport|ATP hydrolysis coupled cation transmembrane transport|proton transmembrane transport|potassium ion export across plasma membrane|sequestering of calcium ion	integral component of membrane|fungal-type vacuole|plasma membrane
SPNCRNA.1375	ncRNA	promoter	1.449	2.70765	4.08065	2.11668	2.4306	2.27351
SPBC839.15c	mRNA	promoter	7.37639	2.27481	9.841	8.77478	8.57842	16.0914	translation elongation factor EF-1 alpha Ef1a-c	cytoplasmic translational elongation	eukaryotic translation elongation factor 1 complex
SPBC947.15c	mRNA	promoter	6.15465	2.48386	8.33639	10.9963	11.3469	30.3661	mitochondrial NADH dehydrogenase (ubiquinone) Nde1 (predicted)	NADH oxidation|mitochondrial ATP synthesis coupled electron transport	mitochondrial inner membrane|mitochondrion
SPBC947.15c	mRNA	promoter	6.15465	2.48386	8.33639	10.9963	11.3469	30.3661	mitochondrial NADH dehydrogenase (ubiquinone) Nde1 (predicted)	NADH oxidation|mitochondrial ATP synthesis coupled electron transport	mitochondrial inner membrane|mitochondrion
SPBC947.10	mRNA	promoter	1.1311	8.18576	2.55201	3.1222	3.73532	5.57339	Golgi Dsc E3 ligase complex subunit Dsc1	ubiquitin-dependent protein catabolic process via the multivesicular body sorting pathway|protein modification by small protein conjugation or removal|proteasome-mediated ubiquitin-dependent protein catabolic process|positive regulation of cellular response to hypoxia|sterol regulatory element binding protein cleavage|protein localization to Golgi apparatus	Golgi apparatus|endoplasmic reticulum|integral component of membrane|Dsc E3 ubiquitin ligase complex
SPBC947.09	mRNA	promoter	1.15591	4.32188	2.61247	3.37562	3.41	3.66317	ThiJ domain protein	lactate biosynthetic process|methylglyoxal catabolic process to lactate	cellular_component
SPBTRNAMET.04	tRNA	promoter	2.69833	2.70161	4.08672	1.58683	1.12785	2.1155		cytoplasmic translation	cytoplasm
SPBC947.07	mRNA	promoter	1.05862	2.39412	1.42586	1.69411	1.93397	2.59211	ribosome biogenesis protein Rrp14 (predicted)	ribosomal large subunit biogenesis	nucleolus
SPBC947.05c	mRNA	promoter	1.02829	3.10997	1.85482	1.35319	2.14118	2.38997	ferric-chelate reductase Frp2 (predicted)	copper ion import|iron ion transmembrane transport|siderophore transport|cellular iron ion homeostasis	plasma membrane|integral component of membrane|endoplasmic reticulum
SPNCRNA.322	ncRNA	promoter	1.26246	3.13816	1.68593	2.72948	2.56181	1.27902
SPNCRNA.322	ncRNA	promoter	1.423	4.30748	2.55316	3.17891	2.56181	4.26831
SPNCRNA.322	ncRNA	internal	1.38505	4.84575	2.55316	3.17891	2.35806	4.26831
SPBC947.03c	mRNA	promoter	1.62149	3.01678	1.9519	2.88139	4.35488	2.43086	NatC N-acetyltransferase non-catalytic Sm-like domain subunit Naa38 (predicted)	N-terminal peptidyl-methionine acetylation	NatC complex|endoplasmic reticulum|integral component of membrane
SPBPJ4664.01	mRNA	promoter	2.23331	2.67943	2.63375	2.71757	3.28091	2.16167	decaprenyl diphosphate synthase subunit Dps1	ubiquinone biosynthetic process|farnesyl diphosphate biosynthetic process, mevalonate pathway	decaprenyl diphosphate synthase complex|mitochondrial inner membrane|mitochondrion
SPBPJ4664.02	mRNA	promoter	1.65651	2.64853	4.53346	2.32918	1.71623	1.59989	cell surface glycoprotein, flocculin, related to Gsf2	cell adhesion	external side of cell wall|anchored component of external side of plasma membrane
SPBC119.02	mRNA	promoter	1.3185	3.13404	2.60283	2.28348	2.64159	2.3493	ubiquitin conjugating enzyme E2 Ubc4/UbcP1	protein polyubiquitination|ubiquitin-dependent protein catabolic process|positive regulation of mitotic metaphase/anaphase transition|SCF-dependent proteasomal ubiquitin-dependent protein catabolic process|sterol regulatory element binding protein cleavage|regulation of protein glycosylation	nucleus|cytosol|nuclear SCF ubiquitin ligase complex|cytoplasm
SPNCRNA.1382	antisense	promoter	1.40005	1.58025	2.18326	1.76645	1.66268	1.47319
SPBTRNATRP.02	tRNA	promoter	2.0249	3.97944	2.96649	2.18987	1.54172	2.20364		cytoplasmic translational elongation	cytoplasm
SPBTRNATRP.02	tRNA	promoter	2.1779	3.97944	2.96649	2.20389	2.26984	2.51638		cytoplasmic translational elongation	cytoplasm
SPBC119.04	mRNA	promoter	1.57916	5.43458	1.90378	2.57127	3.58613	3.35957	meiosis inducing protein Mei3	signal transduction involved in cell cycle switching, mitotic to meiotic cell cycle	cellular_component
SPNCRNA.325	ncRNA	promoter	1.03025	2.09262	1.1645	1.06351	1.1956	1.33804
SPBC119.12	mRNA	promoter	1.74947	5.20189	2.12104	1.97499	3.30185	5.30785	Golgi matrix protein Rud3 (predicted)	intracellular protein transport|ER to Golgi vesicle-mediated transport	Golgi lumen
SPBTRNASER.05	tRNA	promoter	2.30001	1.76868	3.62117	1.67501	1.29059	0.973652		cytoplasmic translational elongation	cytoplasm
SPBC577.03c	mRNA	internal	1.69156	2.47952	1.63219	1.38779	1.49357	2.13409	GCN5-related N-acetyltransferase (predicted)	biological_process	nucleus|cytosol
SPBC577.14c	mRNA	promoter	0.945748	3.02699	1.59212	1.98183	3.21591	2.77322	ornithine decarboxylase antizyme with +1 programmed ribosomal frameshift Spa1	ornithine metabolic process|regulation of polyamine biosynthetic process	cellular_component
SPRRNA.31	rRNA	promoter	2.67349	1.9621	2.6285	1.67615	0.863355	1.42129		cytoplasmic translation	cytosolic ribosome
SPBC530.06c	mRNA	promoter	1.12444	1.65721	1.62485	1.42281	1.34366	1.4198	clustered mitochondria (cluA/CLU1) homolog Clu1 (predicted)	cytoplasmic translational initiation|intracellular distribution of mitochondria	eukaryotic translation initiation factor 3 complex
SPBC530.10c	mRNA	promoter	15.2451	3.93111	13.2178	11.5585	11.6644	66.1894	mitochondrial adenine nucleotide carrier Anc1	mitochondrial ATP transmembrane transport|mitochondrial ADP transmembrane transport	mitochondrial inner membrane|mitochondrion|integral component of membrane
SPBC530.10c	mRNA	promoter	15.2451	3.93111	13.2178	11.5585	11.6644	66.1894	mitochondrial adenine nucleotide carrier Anc1	mitochondrial ATP transmembrane transport|mitochondrial ADP transmembrane transport	mitochondrial inner membrane|mitochondrion|integral component of membrane
SPBC530.11c	mRNA	internal	1.06612	2.58232	1.13976	1.69481	1.88769	3.18956	transcription factor, zf-fungal binuclear cluster type (predicted)	regulation of transcription by RNA polymerase II	nucleus
SPBTRNAGLU.05	tRNA	promoter	3.88515	11.011	3.7187	4.06937	5.76598	7.54725		cytoplasmic translational elongation	cytoplasm
SPBTRNAGLU.05	tRNA	promoter	3.88515	11.011	4.14592	4.06937	5.76598	7.54725		cytoplasmic translational elongation	cytoplasm
SPBC530.12c	mRNA	promoter	1.62003	2.90688	1.57694	1.42879	1.4339	1.98375	palmitoyl protein thioesterase/ dolichol pyrophosphate phosphatase fusion protein Pdf1	sphingolipid biosynthetic process|vacuolar acidification|protein depalmitoylation	endoplasmic reticulum membrane|endoplasmic reticulum|integral component of membrane
SPBC530.12c	mRNA	promoter	1.62003	2.90688	1.57694	1.42879	1.4339	1.98375	palmitoyl protein thioesterase/ dolichol pyrophosphate phosphatase fusion protein Pdf1	sphingolipid biosynthetic process|vacuolar acidification|protein depalmitoylation	endoplasmic reticulum membrane|endoplasmic reticulum|integral component of membrane
SPBC36.02c	mRNA	internal	2.6689	7.91452	4.63801	3.83881	3.83695	4.07742	spermidine family transmembrane transporter (predicted)	spermidine transmembrane transport|spermine transmembrane transport	plasma membrane|endoplasmic reticulum|integral component of membrane
SPNCRNA.1389	ncRNA	promoter	4.71414	7.91452	6.75354	6.83439	5.50885	5.37845
SPBC36.02c	mRNA	promoter	13.2565	7.53358	12.0204	9.22408	9.13062	15.9036	spermidine family transmembrane transporter (predicted)	spermidine transmembrane transport|spermine transmembrane transport	plasma membrane|endoplasmic reticulum|integral component of membrane
SPNCRNA.1390	ncRNA	promoter	1.35766	6.51139	2.43179	1.99927	1.82295	8.27211
SPBC36.03c	mRNA	internal	1.05294	0.510617	2.39084	0.783536	0.785941	0.61121	transmembrane transporter Mfs3	spermidine transmembrane transport|spermine transmembrane transport	plasma membrane|endoplasmic reticulum|integral component of membrane|fungal-type vacuole
SPNCRNA.1391	ncRNA	promoter	1.85596	1.99161	3.80557	2.40287	2.67069	2.52833
SPNCRNA.1391	ncRNA	promoter	1.85596	1.99161	3.80557	2.40287	2.67069	2.52833
SPBC36.03c	mRNA	promoter	1.85596	1.99161	3.80557	2.40287	2.67069	2.52833	transmembrane transporter Mfs3	spermidine transmembrane transport|spermine transmembrane transport	plasma membrane|endoplasmic reticulum|integral component of membrane|fungal-type vacuole
SPBC36.03c	mRNA	promoter	1.85596	1.99161	3.80557	2.40287	2.67069	2.52833	transmembrane transporter Mfs3	spermidine transmembrane transport|spermine transmembrane transport	plasma membrane|endoplasmic reticulum|integral component of membrane|fungal-type vacuole
Unassigned		unassigned	1.82728	2.61231	2.81076	2.86959	3.49717	1.39937	None	None	None
Unassigned		unassigned	1.82728	2.61231	2.81076	2.86959	3.49717	1.39937	None	None	None
SPBC36.04	mRNA	promoter	1.28581	10.9085	0.99061	1.06272	1.04283	8.7421	cysteine synthase	cysteine biosynthetic process from serine	mitochondrion
SPBC36.04	mRNA	promoter	1.24056	10.9085	0.995442	1.06272	1.05253	8.7421	cysteine synthase	cysteine biosynthetic process from serine	mitochondrion
SPBC36.10	mRNA	promoter	2.05641	2.16405	4.7148	5.90699	3.80646	5.17038	mitochondrial intermembrane space protein; involved in phospholipid metabolism Ups2 (predicted)	phospholipid translocation|mitochondrial membrane organization	extrinsic component of mitochondrial inner membrane|mitochondrial intermembrane space|cytoplasm
SPNCRNA.1392	ncRNA	promoter	1.38911	1.90085	1.02118	1.10677	1.46221	2.00494
SPSNORNA.35	snoRNA	promoter	1.96179	6.10325	3.43892	2.15404	1.31113	2.86331		snoRNA guided rRNA pseudouridine synthesis	cellular_component
SPSNORNA.35	snoRNA	promoter	1.96179	6.10325	3.43892	2.15404	1.31113	2.86331		snoRNA guided rRNA pseudouridine synthesis	cellular_component
SPBC713.10	mRNA	internal	1.65007	5.30101	3.60397	2.55958	2.10864	3.79486	TIM23 translocase complex subunit Tim16 (predicted)	protein import into mitochondrial matrix	PAM complex, Tim23 associated import motor|mitochondrion
SPBC713.11c	mRNA	promoter	1.36983	4.17081	3.27902	2.51543	1.97603	3.66406	plasma membrane proteolipid Pmp3	biological_process	plasma membrane|cytoplasm|integral component of membrane
SPBC713.11c	mRNA	promoter	1.36983	4.17081	3.22391	2.51543	1.97603	3.66406	plasma membrane proteolipid Pmp3	biological_process	plasma membrane|cytoplasm|integral component of membrane
SPNCRNA.1395	antisense	promoter	2.00971	3.42908	6.3591	4.28218	1.77994	5.08449
SPBC713.13	mRNA	promoter	2.00971	3.54856	6.3591	4.28218	1.77994	5.08449	NULL
SPBC713.12	mRNA	promoter	8.56718	9.01103	10.5149	13.0293	12.6999	74.3297	squalene monooxygenase Erg1 (predicted)	ergosterol biosynthetic process	endoplasmic reticulum membrane|cytoplasm|fungal-type vacuole membrane|endoplasmic reticulum|integral component of membrane
SPBC216.04c	mRNA	promoter	1.22978	3.01874	1.10503	1.76692	1.71709	2.80069	peptide-methionine (R)-S-oxide reductase MsrB	protein repair|cellular detoxification	nucleus|cytosol
SPBC646.06c	mRNA	promoter	3.35974	2.19177	1.61164	2.25973	1.70392	3.52043	glucan endo-1,3-alpha-glucosidase Agn2	alpha-glucan catabolic process involved in ascospore release from ascus|ascospore release from ascus|fungal-type cell wall disassembly involved in conjugation with cellular fusion	nucleus|cytosol|actin fusion focus
SPNCRNA.335	ncRNA	promoter	1.49664	2.42765	1.28302	1.28039	4.28097	3.40243
SPBTRNAHIS.02	tRNA	promoter	2.91194	2.54487	4.84913	2.40984	2.44582	2.37489		cytoplasmic translational elongation	cytoplasm
SPBP35G2.16c	mRNA	internal	1.24581	1.61423	2.40086	1.20436	1.27369	1.57429	extender of the chronological lifespan protein Ecl2	biological_process	nucleus
SPNCRNA.1400	ncRNA	promoter	2.32166	6.45795	2.97971	2.65723	2.73962	6.66733
SPBP35G2.02	mRNA	internal	1.51932	3.09276	2.36294	1.62551	1.36137	2.65331	26S proteasome co-factor Txc1	biological_process	nucleus|cytosol|cytoplasm
SPBP35G2.17	mRNA	promoter	1.51932	3.09276	2.36294	1.62551	1.36137	2.65331	dubious
SPBP35G2.02	mRNA	internal	2.44609	3.307	1.5932	6.15691	2.51277	13.6932	26S proteasome co-factor Txc1	biological_process	nucleus|cytosol|cytoplasm
SPBP35G2.02	mRNA	internal	2.44609	3.307	1.5932	6.15691	2.51277	13.6932	26S proteasome co-factor Txc1	biological_process	nucleus|cytosol|cytoplasm
SPBC337.07c	mRNA	promoter	1.65682	4.58612	2.55705	1.8051	1.40982	3.22226	carboxypeptidase Ecm14 (predicted)	fungal-type cell wall biogenesis	extracellular region
SPBC337.08c	mRNA	internal	1.36209	1.25019	2.23422	1.20117	1.03774	1.18548	protein modifier, ubiquitin	meiotic cell cycle|proteasomal ubiquitin-independent protein catabolic process	cellular_component
SPBC337.08c	mRNA	internal	1.20907	2.12745	2.23422	1.65356	2.01298	2.87275	protein modifier, ubiquitin	meiotic cell cycle|proteasomal ubiquitin-independent protein catabolic process	cellular_component
SPBC337.08c	mRNA	internal	1.20907	2.12745	2.23422	1.65356	2.01298	2.87275	protein modifier, ubiquitin	meiotic cell cycle|proteasomal ubiquitin-independent protein catabolic process	cellular_component
SPBC337.08c	mRNA	internal	1.20907	2.12745	2.07519	1.65356	2.01298	2.87275	protein modifier, ubiquitin	meiotic cell cycle|proteasomal ubiquitin-independent protein catabolic process	cellular_component
SPBC337.16	mRNA	promoter	0.807096	2.69709	1.02327	0.834455	1.02224	2.06897	phosphatidyl-N-dimethylethanolamine N-methyltransferase	phosphatidylcholine biosynthetic process	endoplasmic reticulum|endoplasmic reticulum membrane|integral component of membrane|mitochondrial membrane
SPBC1709.01	mRNA	promoter	3.79612	3.04297	4.94661	7.6676	5.38126	8.64446	chitin synthase homolog Chs2	division septum assembly|chitin biosynthetic process	division septum|cell division site|integral component of membrane|actomyosin contractile ring
SPBC1709.05	mRNA	promoter	2.37149	1.77255	2.37437	1.69992	1.38339	1.43906	heat shock protein, ribosome associated molecular chaperone Sks2	'de novo' cotranslational protein folding|chaperone-mediated protein folding	cytosol
SPBC409.08	mRNA	promoter	4.25586	1.57921	6.66414	7.83728	6.30771	12.6698	spermine family transmembrane transporter (predicted)	spermine transmembrane transport	plasma membrane|integral component of membrane
SPBC409.08	mRNA	promoter	4.25586	1.57921	6.66414	7.83728	6.30771	12.6698	spermine family transmembrane transporter (predicted)	spermine transmembrane transport	plasma membrane|integral component of membrane
SPBC409.08	mRNA	promoter	4.25586	1.57921	6.66414	7.83728	6.30771	12.6698	spermine family transmembrane transporter (predicted)	spermine transmembrane transport	plasma membrane|integral component of membrane
SPBC409.08	mRNA	internal	1.8816	1.32242	2.10981	1.35626	1.44745	1.69504	spermine family transmembrane transporter (predicted)	spermine transmembrane transport	plasma membrane|integral component of membrane
SPNCRNA.1416	antisense	promoter	1.35311	1.63835	1.66787	0.940308	0.955323	1.60326
SPBTRNAARG.05	tRNA	promoter	2.83426	1.68711	3.67006	1.55471	1.30876	2.18153		cytoplasmic translational elongation	cytoplasm
SPBC409.13	mRNA	promoter	1.45219	2.45085	1.09637	1.08787	0.842655	1.65959	6,7-dimethyl-8-ribityllumazine synthase	riboflavin biosynthetic process	nucleus|cytoplasm|riboflavin synthase complex
SPBC409.20c	mRNA	promoter	1.81998	2.32248	1.6951	1.99233	1.66321	2.4977	ER chaperone SHR3 homologue Psh3	ER to Golgi vesicle-mediated transport|vesicle-mediated transport	endoplasmic reticulum|integral component of membrane
SPNCRNA.1420	ncRNA	promoter	1.3438	4.52951	1.41836	1.6415	1.58638	2.93369
SPBC725.03	mRNA	promoter	0.910721	3.32477	1.63532	1.6488	1.42678	2.03308	pyridoxamine 5'-phosphate oxidase (predicted)	pyridoxal phosphate biosynthetic process from pyridoxamine	nucleus|cytosol
SPNCRNA.342	ncRNA	promoter	1.53641	2.74183	1.65053	1.87192	2.07694	4.20892
SPBC725.15	mRNA	promoter	0.891748	2.28261	0.967885	1.07341	1.15623	1.73078	orotate phosphoribosyltransferase Ura5	'de novo' pyrimidine nucleobase biosynthetic process|'de novo' UMP biosynthetic process	nucleus|cytosol
SPNCRNA.1424	ncRNA	internal	2.05456	8.31375	3.68782	4.17255	5.34688	11.2737
SPNCRNA.1424	ncRNA	internal	2.05456	8.31375	3.68782	4.17255	5.34688	11.2737
SPNCRNA.1424	ncRNA	promoter	2.05456	8.31375	3.68782	4.17255	5.34688	11.2737
SPNCRNA.1424	ncRNA	promoter	2.05456	8.31375	3.68782	4.17255	5.34688	11.2737
SPNCRNA.1424	ncRNA	promoter	6.89986	4.63256	10.5198	8.96764	8.85502	39.7216
SPNCRNA.1425	ncRNA	promoter	2.81344	4.63256	3.97296	5.30507	4.61121	36.4464
SPBC3D6.02	mRNA	promoter	20.0846	3.76484	13.901	11.0807	10.8907	24.2542	But2 family protein But2	biological_process	cellular_component
SPBC3D6.02	mRNA	promoter	18.149	3.76484	13.788	9.90297	9.74097	9.87141	But2 family protein But2	biological_process	cellular_component
SPBC3D6.02	mRNA	promoter	14.5339	3.76484	12.5825	8.6222	8.39868	8.30739	But2 family protein But2	biological_process	cellular_component
Unassigned		unassigned	1.50929	9.80604	4.50591	2.25785	2.01237	4.26075	None	None	None
SPBC3D6.05	mRNA	promoter	1.23473	2.42482	1.17915	1.44149	2.21279	1.39166	phosphatidate cytidylyltransferase Ptp4 (predicted)	phosphatidic acid biosynthetic process	integral component of endoplasmic reticulum membrane|endoplasmic reticulum|Golgi apparatus
SPBC3D6.16	mRNA	promoter	1.61516	6.75472	1.71381	2.81169	2.77011	4.31789	dubious
SPBC30B4.09	mRNA	promoter	1.3888	4.15979	1.75462	2.99915	3.67111	2.92164	Schizosaccharomyces specific protein	biological_process	integral component of membrane
SPSNORNA.21	snoRNA	promoter	3.37056	2.4887	8.02456	3.308	2.41709	4.38468		biological_process	cellular_component
SPSNORNA.21	snoRNA	promoter	2.41241	3.86866	8.02456	2.57871	2.08063	4.79267		biological_process	cellular_component
SPSNORNA.21	snoRNA	promoter	2.41241	6.48265	8.02456	2.68749	2.47418	5.61104		biological_process	cellular_component
SPSNORNA.21	snoRNA	promoter	2.41241	6.83856	8.02456	2.68749	2.49673	5.61104		biological_process	cellular_component
SPSNORNA.21	snoRNA	promoter	2.41241	6.83856	8.02456	2.68749	2.49673	5.61104		biological_process	cellular_component
SPBC27B12.14	mRNA	promoter	2.32934	2.43809	3.52898	7.92593	4.54526	5.29614	mitochondrial membrane protein complex assembly protein (predicted)	mitochondrial respiratory chain complex assembly	integral component of mitochondrial membrane|mitochondrion
Unassigned		unassigned	1.36743	2.46117	1.44914	1.44373	0.982849	1.97227	None	None	None
Unassigned		unassigned	1.36743	2.46117	1.44914	1.44373	0.982849	1.97227	None	None	None
SPBC27B12.12c	mRNA	internal	1.46397	1.25341	1.11797	1.33003	1.61839	1.2291	CorA family magnesium ion transmembrane transporter (predicted)	magnesium ion transport|response to nickel cation|transmembrane transport	integral component of plasma membrane|cytoplasm
SPBC27B12.12c	mRNA	internal	1.46397	1.25341	1.06629	1.07416	1.32906	1.15832	CorA family magnesium ion transmembrane transporter (predicted)	magnesium ion transport|response to nickel cation|transmembrane transport	integral component of plasma membrane|cytoplasm
SPBC8D2.02c	mRNA	promoter	1.17488	1.73217	1.53279	0.984334	0.819792	1.66095	vacuolar sorting protein Vps68 (predicted)	late endosome to vacuole transport via multivesicular body sorting pathway|intracellular protein transport	fungal-type vacuole membrane|Golgi apparatus|integral component of membrane
SPBC8D2.03c	mRNA	promoter	1.90494	1.67435	2.48308	1.56874	1.54756	1.2329	histone H4 h4.2	nucleosome assembly	nuclear nucleosome|nucleus
SPBC8D2.03c	mRNA	promoter	1.90494	1.67435	2.48308	1.56874	1.54756	1.2329	histone H4 h4.2	nucleosome assembly	nuclear nucleosome|nucleus
SPBC8D2.17	mRNA	internal	1.18948	3.0178	1.08213	1.16802	0.961425	1.32351	alpha-1,2-galactosyltransferase (predicted)	fungal-type cell wall biogenesis|protein galactosylation	Golgi membrane|endoplasmic reticulum|integral component of membrane
SPRRNA.32	rRNA	promoter	2.44416	1.56209	2.20202	1.52547	1.48269	1.22859		cytoplasmic translation	cytosolic ribosome
SPRRNA.32	rRNA	promoter	2.44416	1.56209	2.20202	1.52547	1.36743	1.22859		cytoplasmic translation	cytosolic ribosome
SPBC32H8.02c	mRNA	promoter	9.66763	6.60875	10.4916	9.74394	11.5106	8.49854	NEDD8 protease Nep2	protein deneddylation	cytoplasm|nucleus
SPBC32H8.15	mRNA	promoter	9.9785	6.60875	10.6269	10.1801	11.7205	8.56354	dubious
Unassigned		unassigned	9.9785	4.99104	10.6112	10.1801	11.7205	14.6449	None	None	None
SPNCRNA.1435	antisense	promoter	1.47606	2.04031	1.5341	1.99819	1.49894	2.07495
SPNCRNA.1436	ncRNA	promoter	1.42315	3.29478	2.16927	1.34817	1.08473	3.37114
SPBC32H8.11	mRNA	internal	1.70389	1.77854	2.16259	1.04754	0.963411	1.97785	meiotic forkhead transcription factor Mei4	positive regulation of reciprocal meiotic recombination|regulation of transcription from RNA polymerase II promoter involved in meiotic cell cycle|positive regulation of transcription from RNA polymerase II promoter involved in meiotic cell cycle|regulation of meiotic cell cycle|positive regulation of transcription by RNA polymerase II	nucleus|nuclear chromatin
SPBC32H8.12c	mRNA	promoter	1.79038	1.73421	2.81076	1.92147	2.22917	1.54209	actin Act1	chromatin remodeling|mitotic actomyosin contractile ring assembly|establishment or maintenance of cell polarity regulating cell shape|histone exchange|histone acetylation|ATP-dependent chromatin remodeling|regulation of nucleosome density|endocytosis	Ino80 complex|NuA4 histone acetyltransferase complex|Swr1 complex|actin filament|prospore membrane|cell division site|cell tip|actomyosin contractile ring, distal actin filament layer|actomyosin contractile ring, proximal layer|actomyosin contractile ring, intermediate layer|mating projection tip|perinuclear region of cytoplasm|actin cortical patch
SPBTRNATHR.06	tRNA	promoter	2.0116	1.58537	3.40378	1.76927	1.54119	2.02011		cytoplasmic translational elongation	cytoplasm
SPBC83.16c	mRNA	promoter	1.20116	3.67607	1.30248	2.66017	2.96933	2.59075	protein with a role in clearing protein aggregates (predicted)	cellular response to misfolded protein|cellular detoxification	nucleus|cytosol
SPBC83.17	mRNA	promoter	1.84736	2.40258	1.26523	1.59348	1.29481	4.11611	transcriptional coactivator, multiprotein bridging factor Mbf1 (predicted)	positive regulation of transcription by RNA polymerase II	nucleus|nucleolus|cytosol
SPBC29B5.01	mRNA	promoter	16.9344	5.90423	11.4252	12.7193	12.4852	16.2114	transcription factor, Atf-CREB family Atf1	activation of reciprocal meiotic recombination|negative regulation of reciprocal meiotic recombination|negative regulation of antisense RNA transcription|nucleosome positioning|fungal-type cell wall organization or biogenesis|positive regulation of transcription from RNA polymerase II promoter in response to maltose|cellular response to osmotic stress|cellular response to oxidative stress|negativ…	nucleus|nuclear chromatin|atf1-pcr1 complex
SPBC29B5.01	mRNA	internal	1.30189	1.19546	1.35958	0.982434	0.947588	1.28428	transcription factor, Atf-CREB family Atf1	activation of reciprocal meiotic recombination|negative regulation of reciprocal meiotic recombination|negative regulation of antisense RNA transcription|nucleosome positioning|fungal-type cell wall organization or biogenesis|positive regulation of transcription from RNA polymerase II promoter in response to maltose|cellular response to osmotic stress|cellular response to oxidative stress|negativ…	nucleus|nuclear chromatin|atf1-pcr1 complex
SPNCRNA.1443	ncRNA	promoter	1.93064	1.91349	4.74591	3.87546	5.16854	1.77879
SPNCRNA.1444	ncRNA	promoter	1.5247	5.46826	2.80676	3.20483	2.1953	2.42122
SPBC27.08c	mRNA	promoter	7.53824	13.2375	9.31722	9.50254	6.88476	12.8852	sulfate adenylyltransferase	sulfur amino acid metabolic process|hydrogen sulfide biosynthetic process|sulfate assimilation|sulfate assimilation via adenylyl sulfate reduction	mitochondrion|cytosol
SPBC27.08c	mRNA	promoter	7.53824	14.4419	9.31722	9.50254	6.88476	12.8852	sulfate adenylyltransferase	sulfur amino acid metabolic process|hydrogen sulfide biosynthetic process|sulfate assimilation|sulfate assimilation via adenylyl sulfate reduction	mitochondrion|cytosol
SPNCRNA.358	ncRNA	promoter	7.53824	14.4419	9.31722	9.50254	6.88476	12.8852
SPBC28F2.03	mRNA	promoter	2.26028	5.82972	2.39282	1.8698	1.56769	5.94428	cyclophilin family peptidyl-prolyl cis-trans isomerase Cyp2	protein folding	nucleus|cytosol
Unassigned		unassigned	2.26028	2.73822	2.60819	1.75924	1.7503	2.1497	None	None	None
SPBC28F2.09	mRNA	promoter	1.48867	2.2648	1.829	2.36056	1.79306	3.17828	transcription factor TFIIA complex large subunit Toa1 (predicted)	transcription initiation from RNA polymerase II promoter	transcription factor TFIIA complex|nucleus|cytosol
SPBC28F2.09	mRNA	internal	1.6565	1.8586	2.20307	2.3136	2.09131	1.86225	transcription factor TFIIA complex large subunit Toa1 (predicted)	transcription initiation from RNA polymerase II promoter	transcription factor TFIIA complex|nucleus|cytosol
SPBC28F2.09	mRNA	internal	1.6565	1.8586	2.20307	2.3136	2.09131	1.86225	transcription factor TFIIA complex large subunit Toa1 (predicted)	transcription initiation from RNA polymerase II promoter	transcription factor TFIIA complex|nucleus|cytosol
SPBTRNAASN.01	tRNA	promoter	1.80438	2.17509	3.57177	1.55398	1.71254	1.47601		cytoplasmic translational elongation	cytoplasm
SPBTRNATYR.02	tRNA	promoter	1.98087	1.56397	3.57177	1.67565	1.72888	1.44474		cytoplasmic translational elongation	cytoplasm
SPBTRNALEU.06	tRNA	promoter	1.98087	1.56397	3.11333	1.67565	1.72888	1.44474		cytoplasmic translational elongation	cytoplasm
SPBTRNAALA.08	tRNA	promoter	2.11489	1.60665	3.77024	1.63914	2.18508	1.23505		cytoplasmic translational elongation	cytoplasm
SPBTRNAVAL.05	tRNA	promoter	2.22084	1.92609	3.17203	1.85192	1.90004	1.49638		cytoplasmic translational elongation	cytoplasm
SPBTRNAGLU.06	tRNA	promoter	2.22084	1.45386	3.17203	1.85192	1.90004	1.28097		cytoplasmic translational elongation	cytoplasm
SPBTRNAGLU.06	tRNA	promoter	2.22084	1.45386	3.13359	1.85192	1.90004	1.28097		cytoplasmic translational elongation	cytoplasm
SPBTRNAARG.06	tRNA	promoter	2.0616	1.52541	3.28919	1.76993	1.84959	1.41501		cytoplasmic translational elongation	cytoplasm
SPBTRNAARG.06	tRNA	promoter	2.0616	1.52541	3.28919	1.76993	1.84959	1.41501		cytoplasmic translational elongation	cytoplasm
SPNCRNA.359	ncRNA	internal	1.70683	1.66249	1.48195	1.055	2.38539	1.34716
Unassigned		unassigned	1.38801	1.25889	1.08403	0.929921	2.38201	0.93787	None	None	None
SPNCRNA.360	ncRNA	internal	1.69575	1.17953	0.982051	0.813009	2.48564	0.996387
SPNCRNA.361	ncRNA	promoter	1.69575	1.17953	1.00904	1.12279	2.48564	0.908342
SPNCRNA.361	ncRNA	promoter	1.69575	1.03718	1.00904	1.12279	2.52666	1.1507
SPNCRNA.361	ncRNA	internal	1.06612	1.16369	0.785523	1.05071	3.4716	1.3735
SPNCRNA.362	ncRNA	internal	9.41118	1.78367	1.0539	8.545	8.5078	11.8322
SPNCRNA.362	ncRNA	internal	9.41118	1.78367	1.0539	8.545	8.5078	11.8322
SPNCRNA.363	ncRNA	promoter	9.41118	1.78367	1.0539	8.545	8.5078	11.8322
SPNCRNA.365	ncRNA	promoter	1.69326	1.59877	1.2023	1.18273	4.30619	1.34857
SPNCRNA.366	ncRNA	promoter	1.59103	1.27365	1.05697	0.926789	2.41632	1.05984
SPNCRNA.366	ncRNA	promoter	1.63961	1.36915	1.85578	1.11336	1.98186	1.07389
SPBTRNAILE.06	tRNA	promoter	2.70983	1.58488	3.18783	1.54334	2.16792	1.11074		cytoplasmic translational elongation	cytoplasm
SPBTRNAVAL.06	tRNA	promoter	2.06764	2.50406	2.82916	1.59864	1.67536	1.47675		cytoplasmic translational elongation	cytoplasm
SPBTRNAVAL.07	tRNA	promoter	1.94754	2.11979	2.74488	1.46439	1.38476	2.17915		cytoplasmic translational elongation	cytoplasm
SPBTRNAILE.07	tRNA	promoter	2.39056	1.71968	3.96676	1.72729	2.13127	1.26844		cytoplasmic translational elongation	cytoplasm
Unassigned		unassigned	2.00938	1.34791	1.37184	1.26202	4.18737	1.56608	None	None	None
Unassigned		unassigned	10.0118	1.63581	1.28449	7.18978	7.30514	11.5609	None	None	None
SPNCRNA.372	ncRNA	promoter	1.5971	1.27529	0.842071	0.996623	3.09915	0.90554
SPNCRNA.372	ncRNA	internal	1.14534	1.04616	0.80029	0.93854	2.64401	0.85335
SPNCRNA.372	ncRNA	internal	1.187	1.04616	0.80029	0.848495	2.64401	0.979826
SPBTRNATYR.03	tRNA	promoter	2.33671	2.04276	3.15139	1.49385	1.74289	1.54302		cytoplasmic translational elongation	cytoplasm
SPBTRNALEU.07	tRNA	promoter	2.33671	2.04276	3.15139	1.49385	1.86454	1.54302		cytoplasmic translational elongation	cytoplasm
SPBTRNAILE.08	tRNA	promoter	2.62842	1.93751	3.60696	1.84372	2.17243	1.55671		cytoplasmic translational elongation	cytoplasm
SPBTRNAALA.11	tRNA	promoter	2.62842	1.93751	3.60696	1.84372	2.17243	1.55671		cytoplasmic translational elongation	cytoplasm
SPBTRNAVAL.08	tRNA	promoter	2.14872	1.85364	2.92146	1.7495	1.60669	1.57116		cytoplasmic translational elongation	cytoplasm
SPBTRNAGLU.07	tRNA	promoter	2.26803	1.85364	2.92146	2.25693	2.0839	1.90333		cytoplasmic translational elongation	cytoplasm
SPBC21B10.04c	mRNA	promoter	1.35732	2.17597	1.93178	2.00493	2.28208	2.97798	GTPase regulator Nrf1	regulation of establishment or maintenance of cell polarity regulating cell shape|small GTPase mediated signal transduction|vacuole fusion, non-autophagic	cell division site|fungal-type vacuole membrane|vacuolar transporter chaperone complex|endoplasmic reticulum|integral component of membrane
SPBC21B10.15	mRNA	promoter	1.17489	2.31405	1.47861	1.61641	1.67426	2.63155	Schizosaccharomyces specific protein	biological_process	integral component of membrane
SPBC21B10.03c	mRNA	promoter	1.17781	2.10372	1.47861	1.61641	1.67426	2.58702	ataxin-2 homolog	mRNA metabolic process	cell division site|cytosol|cytoplasmic stress granule
Unassigned		unassigned	20.6911	4.62266	12.4368	13.8469	13.5785	54.492	None	None	None
SPNCRNA.1452	ncRNA	promoter	1.01056	3.91877	2.12551	1.77849	2.50882	3.98244
SPNCRNA.1453	antisense	promoter	10.4983	9.01116	12.4097	13.1523	12.6651	55.8948
SPBC19C2.07	mRNA	promoter	8.9945	3.04823	13.6765	10.598	10.3657	14.4372	fructose-bisphosphate aldolase Fba1	canonical glycolysis	nucleus|cytosol
SPBC19C2.07	mRNA	promoter	8.9945	3.04823	13.6765	10.598	10.3657	14.4372	fructose-bisphosphate aldolase Fba1	canonical glycolysis	nucleus|cytosol
SPBC19C2.08	mRNA	promoter	3.0896	10.0686	5.85695	4.99826	5.13243	7.29455	U4/U6 x U5 tri-snRNP complex subunit Prp38	mRNA cis splicing, via spliceosome	nucleus|cytosol|spliceosomal complex|U4/U6 x U5 tri-snRNP complex
SPBC19C2.08	mRNA	promoter	3.1496	10.0686	5.85695	4.99826	5.18149	7.29455	U4/U6 x U5 tri-snRNP complex subunit Prp38	mRNA cis splicing, via spliceosome	nucleus|cytosol|spliceosomal complex|U4/U6 x U5 tri-snRNP complex
SPBC19C2.08	mRNA	promoter	3.1496	10.0686	5.85695	4.99826	5.18149	7.29455	U4/U6 x U5 tri-snRNP complex subunit Prp38	mRNA cis splicing, via spliceosome	nucleus|cytosol|spliceosomal complex|U4/U6 x U5 tri-snRNP complex
Unassigned		unassigned	1.80695	1.73085	1.94795	2.38646	2.27725	5.35991	None	None	None
SPBC2F12.11c	mRNA	promoter	2.13231	3.19512	2.93207	2.47256	2.67992	2.22073	MBF transcription factor activator Rep2	positive regulation of transcription involved in G1/S transition of mitotic cell cycle	nucleus|MBF transcription complex
SPBC2F12.09c	mRNA	promoter	18.0392	2.71065	13.4297	13.7594	13.4873	17.1502	transcription factor, Atf-CREB family Atf21	regulation of transcription from RNA polymerase II promoter involved in meiotic cell cycle	nucleus
SPBC2F12.04	mRNA	promoter	1.5529	1.31327	1.70257	1.2847	1.42896	1.03476	60S ribosomal protein L17	cytoplasmic translation	cytosolic large ribosomal subunit|cytosol
SPBC1D7.05	mRNA	promoter	3.3526	8.32773	4.21746	1.80577	1.94687	3.18756	MAP kinase kinase kinase Byr2	pheromone response MAPK cascade|regulation of ascospore formation|pheromone-dependent signal transduction involved in conjugation with cellular fusion|induction of conjugation with cellular fusion	plasma membrane|cytoplasm|cell tip|cell division site|division septum
SPBC1D7.05	mRNA	promoter	3.3526	8.32773	4.21746	1.80577	1.94687	3.18756	MAP kinase kinase kinase Byr2	pheromone response MAPK cascade|regulation of ascospore formation|pheromone-dependent signal transduction involved in conjugation with cellular fusion|induction of conjugation with cellular fusion	plasma membrane|cytoplasm|cell tip|cell division site|division septum
SPBC1D7.05	mRNA	promoter	3.3526	8.32773	4.21746	1.80577	1.94687	3.18756	MAP kinase kinase kinase Byr2	pheromone response MAPK cascade|regulation of ascospore formation|pheromone-dependent signal transduction involved in conjugation with cellular fusion|induction of conjugation with cellular fusion	plasma membrane|cytoplasm|cell tip|cell division site|division septum
SPBC1D7.03	mRNA	promoter	1.47857	4.59764	1.99016	2.40659	2.84837	2.42867	cyclin Clg1 (predicted)	positive regulation of macroautophagy|signaling	nucleus
SPBC1D7.03	mRNA	promoter	1.47857	4.59764	1.99016	2.40659	2.84837	2.42867	cyclin Clg1 (predicted)	positive regulation of macroautophagy|signaling	nucleus
SPNCRNA.1460	ncRNA	promoter	5.26436	12.4378	8.1998	6.27661	8.28774	7.15672
SPBC1D7.02c	mRNA	promoter	5.53437	3.56856	8.98979	11.5298	9.71404	55.8369	transcription factor Scr1	negative regulation of transcription from RNA polymerase II promoter by glucose|negative regulation of transcription by RNA polymerase II|carbon catabolite repression of transcription from RNA polymerase II promoter by glucose	cytosol|nucleus|cytoplasm
SPBC18H10.02	mRNA	promoter	1.36841	3.18498	2.81681	2.83577	2.67427	2.02993	long-chain-fatty-acid-CoA ligase Lcf1	long-chain fatty-acyl-CoA metabolic process|long-chain fatty acid metabolic process	endoplasmic reticulum
SPBC18H10.02	mRNA	promoter	1.3099	3.18498	2.81681	2.83577	2.67427	2.02993	long-chain-fatty-acid-CoA ligase Lcf1	long-chain fatty-acyl-CoA metabolic process|long-chain fatty acid metabolic process	endoplasmic reticulum
SPBTRNATRP.03	tRNA	promoter	1.4616	2.0712	3.14428	1.92838	1.16431	1.40163		cytoplasmic translational elongation	cytoplasm
SPBC18H10.15	mRNA	promoter	1.88175	2.42389	1.84304	1.25431	1.69703	1.8394	serine/threonine protein kinase cdk11	regulation of transcription by RNA polymerase II|signaling	nucleus
SPBC18H10.20c	mRNA	promoter	1.12818	2.01374	1.59786	1.66821	2.52106	5.07974	arrestin-related endocytic adaptor Any1	negative regulation of leucine import across plasma membrane|positive regulation of ubiquitin-dependent endocytosis	clathrin-coated vesicle|nucleus|cytosol
SPNCRNA.1466	ncRNA	promoter	1.77911	1.60142	2.26843	2.37375	3.87409	2.91452
SPBC9B6.03	mRNA	promoter	2.18762	2.8918	4.92862	4.54719	4.51385	3.29602	zf-FYVE type zinc finger protein	protein modification by small protein conjugation or removal	fungal-type vacuole
SPBC3H7.07c	mRNA	promoter	0.961804	2.26588	1.13854	1.28319	1.36966	2.18877	phosphoserine phosphatase Ser2 (predicted)	L-serine biosynthetic process	cellular_component
SPBC3H7.06c	mRNA	internal	1.17668	1.2065	1.16598	1.77185	1.48911	1.56156	F-box protein Pof9	protein modification by small protein conjugation or removal|SCF-dependent proteasomal ubiquitin-dependent protein catabolic process	ubiquitin ligase complex|nucleus|cytosol
SPBC3H7.05c	mRNA	promoter	6.42785	2.5933	11.6951	11.1715	11.1772	6.02155	mitochondrial Membrane Bound O-Acyl Transferase (MBOAT) family	lipid metabolic process	mitochondrion|integral component of membrane
SPBTRNAPRO.05	tRNA	promoter	1.97209	1.67058	4.42225	2.63225	2.70702	2.9563		cytoplasmic translational elongation	cytoplasm
SPNCRNA.1472	ncRNA	promoter	1.97209	1.67058	4.42225	2.63225	2.70702	2.9563
SPBC3H7.03c	mRNA	promoter	14.4436	3.25248	10.5236	12.9996	12.8286	77.4105	2-oxoglutarate dehydrogenase (lipoamide) (e1 component of oxoglutarate dehydrogenase complex) (predicted)	2-oxoglutarate metabolic process|tricarboxylic acid cycle	mitochondrial nucleoid|mitochondrial oxoglutarate dehydrogenase complex|mitochondrion
SPBC3H7.03c	mRNA	internal	2.74882	1.30508	3.93336	4.1385	3.13246	5.03956	2-oxoglutarate dehydrogenase (lipoamide) (e1 component of oxoglutarate dehydrogenase complex) (predicted)	2-oxoglutarate metabolic process|tricarboxylic acid cycle	mitochondrial nucleoid|mitochondrial oxoglutarate dehydrogenase complex|mitochondrion
SPBC3H7.03c	mRNA	internal	2.74882	1.30508	3.93336	4.1385	3.13246	5.03956	2-oxoglutarate dehydrogenase (lipoamide) (e1 component of oxoglutarate dehydrogenase complex) (predicted)	2-oxoglutarate metabolic process|tricarboxylic acid cycle	mitochondrial nucleoid|mitochondrial oxoglutarate dehydrogenase complex|mitochondrion
SPBC3H7.02	mRNA	promoter	13.0349	11.6009	13.8798	12.2954	12.1263	30.5818	sulfate transmembrane transporter (predicted)	sulfate transmembrane transport	plasma membrane|cytoplasm|cytosol|integral component of membrane
SPBC3H7.02	mRNA	promoter	13.0349	11.6009	13.8798	12.2954	12.1263	30.5818	sulfate transmembrane transporter (predicted)	sulfate transmembrane transport	plasma membrane|cytoplasm|cytosol|integral component of membrane
SPNCRNA.1473	antisense	promoter	6.94506	10.8498	10.7514	11.2959	10.5952	18.8561
SPNCRNA.1473	antisense	internal	6.94506	10.8498	10.7514	11.2959	10.5952	18.8561
SPNCRNA.1473	antisense	internal	6.94506	10.8498	10.7514	11.2959	10.5952	18.8561
SPNCRNA.380	ncRNA	promoter	1.99074	3.19885	3.58028	3.62904	3.26288	7.91572
SPNCRNA.380	ncRNA	promoter	1.99074	3.19885	3.58028	3.62904	3.26288	7.91572
SPSNORNA.40	snoRNA	promoter	2.96645	2.27239	3.22615	1.65637	1.41863	1.47469		snoRNA guided rRNA pseudouridine synthesis	cellular_component
SPBC16E9.11c	mRNA	promoter	1.1997	2.00805	1.30535	1.30909	1.22047	3.16712	HECT-type ubiquitin-protein ligase E3 Pub3 (predicted)	ubiquitin-dependent protein catabolic process|protein modification by small protein conjugation or removal	cellular_component
SPBC16E9.13	mRNA	promoter	1.36331	3.08623	1.58014	1.94963	1.91325	2.06678	serine/threonine protein kinase Ksp1 (predicted)	TOR signaling	nucleus|cytosol
SPBC16E9.16c	mRNA	internal	1.14967	5.94842	1.32404	2.05604	3.20831	6.72508	Lsd90 protein	long-chain fatty acid biosynthetic process	cellular_component
SPBC16E9.16c	mRNA	promoter	1.45856	5.72373	1.03893	1.99723	3.44937	5.13125	Lsd90 protein	long-chain fatty acid biosynthetic process	cellular_component
SPBC16E9.20	mRNA	promoter	1.11005	5.46353	1.50483	3.45613	5.37643	4.96553	dubious
SPBC16E9.20	mRNA	promoter	1.11005	5.46353	1.61423	3.45613	5.37643	4.96553	dubious
SPNCRNA.1480	antisense	promoter	1.11005	4.11323	1.61423	3.45613	5.37643	5.72933
SPNCRNA.1480	antisense	promoter	1.71198	4.47513	2.46209	3.45613	5.27973	5.72933
SPNCRNA.1480	antisense	promoter	1.85209	4.47513	2.46209	3.1257	4.55932	5.72933
SPNCRNA.571	antisense	promoter	1.45325	4.29934	1.33122	2.07354	2.71722	5.05946
Unassigned		unassigned	2.18339	3.21953	2.63672	2.41096	3.17101	2.14587	None	None	None
SPNCRNA.383	ncRNA	promoter	1.76151	2.69152	2.88093	3.21395	3.18869	4.24296
SPNCRNA.383	ncRNA	promoter	2.3175	2.69152	3.7261	3.99037	3.70702	4.84453
SPBC1E8.05	mRNA	promoter	2.3175	2.69152	4.28489	3.99037	3.70702	4.84453	conserved fungal protein	biological_process	cell surface
SPBC1E8.05	mRNA	internal	1.39302	2.3979	3.03112	1.14282	1.00944	2.55878	conserved fungal protein	biological_process	cell surface
SPBC1A4.01	mRNA	promoter	1.33622	4.45965	1.66443	1.67544	1.75328	3.00621	anaphase-promoting complex substrate recognition subunit Apc10	anaphase-promoting complex-dependent catabolic process|positive regulation of mitotic metaphase/anaphase transition	nucleus|cytosol|anaphase-promoting complex
Unassigned		unassigned	2.12449	3.2178	3.54677	3.82253	5.64741	3.05658	None	None	None
Unassigned		unassigned	2.12449	3.2178	3.54677	3.82253	5.64741	3.05658	None	None	None
SPBP23A10.10	mRNA	internal	1.88359	1.67474	2.66869	1.525	2.03206	1.92	serine/threonine protein kinase Ppk32 (predicted)	negative regulation of TORC1 signaling	cytoplasm
SPBP23A10.11c	mRNA	promoter	19.4214	3.13348	12.3551	13.7937	13.814	27.067	circularly permuted 1,3-beta-glucanase (predicted)	fungal-type cell wall (1->3)-beta-D-glucan biosynthetic process	fungal-type cell wall|endoplasmic reticulum
SPBTRNAASN.02	tRNA	promoter	1.93633	1.63373	3.92723	1.42935	0.994443	1.56772		cytoplasmic translational elongation	cytoplasm
SPRRNA.39	rRNA	promoter	1.93633	1.63373	3.92723	1.42935	0.815794	1.70158		cytoplasmic translation	cytosolic ribosome
SPBP23A10.16	mRNA	promoter	3.07346	1.8882	5.78589	6.74662	3.71577	5.37168	TIM22 inner membrane protein import complex anchor subunit Tim18	protein import into mitochondrial inner membrane	integral component of membrane|TIM22 mitochondrial import inner membrane insertion complex|mitochondrion|mitochondrial respiratory chain complex II, succinate dehydrogenase complex (ubiquinone)
SPBP23A10.16	mRNA	promoter	3.07346	1.8882	5.78589	6.74662	3.71577	5.37168	TIM22 inner membrane protein import complex anchor subunit Tim18	protein import into mitochondrial inner membrane	integral component of membrane|TIM22 mitochondrial import inner membrane insertion complex|mitochondrion|mitochondrial respiratory chain complex II, succinate dehydrogenase complex (ubiquinone)
SPBTRNAGLY.09	tRNA	promoter	2.06001	1.77763	3.95159	1.43903	1.33441	1.42856		cytoplasmic translational elongation	cytoplasm
SPBC18E5.04	mRNA	promoter	1.48459	1.93873	2.07535	2.17294	3.46456	3.15397	60S ribosomal protein L10	cytoplasmic translation	cytosolic large ribosomal subunit|cytosol
SPBC18E5.06	mRNA	promoter	1.72676	3.41651	2.22767	1.24765	1.47819	1.43263	40S ribosomal protein S21	ribosomal small subunit biogenesis|cytoplasmic translational elongation	cytosolic small ribosomal subunit|nucleus|cytosol
SPBC18E5.07	mRNA	promoter	8.02831	2.41068	9.59705	12.2473	10.5222	22.2903	DUF3210 family protein	regulation of actin filament organization	cytosol
SPBC18E5.15	ncRNA	promoter	1.42154	3.20121	2.65115	2.81559	4.50683	1.65654
SPBC18E5.15	ncRNA	promoter	1.42154	3.20121	2.65115	2.81559	4.50683	1.47302
Unassigned		unassigned	1.49999	3.40351	1.7524	1.29352	1.80135	3.43652	None	None	None
SPBC1711.18	mRNA	promoter	2.05344	3.47032	2.00674	1.58351	1.40267	1.8793	mitochondrial ribosomal protein subunit L36, MrpL36/YmL36 (predicted)	mitochondrial translation	mitochondrial large ribosomal subunit
SPBC1711.08	mRNA	promoter	1.57533	1.57137	1.50315	1.59751	1.10456	1.6003	chaperone activator Aha1	protein folding	cytosol
SPBC17G9.08c	mRNA	internal	1.08056	2.27337	1.88916	1.25147	1.09495	1.2368	Centaurin Cnt5	small GTPase mediated signal transduction	cytosol|plasma membrane
SPBC17G9.08c	mRNA	promoter	1.34054	4.30721	1.50453	2.35684	2.14882	6.07574	Centaurin Cnt5	small GTPase mediated signal transduction	cytosol|plasma membrane
SPBC17G9.08c	mRNA	promoter	1.34054	4.30721	1.50453	2.35684	2.14882	6.07574	Centaurin Cnt5	small GTPase mediated signal transduction	cytosol|plasma membrane
SPBC17G9.10	mRNA	promoter	1.05378	1.52642	1.97995	1.07725	1.25423	1.59151	60S ribosomal protein L11 (predicted)	cytoplasmic translation|ribosome biogenesis	cytosolic small ribosomal subunit|cytosol
Unassigned		unassigned	1.34385	1.89259	1.96317	1.60976	2.20475	2.3516	None	None	None
SPBC17G9.11c	mRNA	internal	1.23063	1.59351	0.858526	0.978911	1.16606	1.53581	pyruvate carboxylase Pyr1	gluconeogenesis|generation of precursor metabolites and energy	cytosol
SPBC17G9.11c	mRNA	promoter	23.5215	2.16184	13.3982	13.9995	13.814	34.7889	pyruvate carboxylase Pyr1	gluconeogenesis|generation of precursor metabolites and energy	cytosol
SPNCRNA.394	ncRNA	promoter	1.56819	1.52633	4.99719	4.57352	2.36597	2.96536
SPNCRNA.394	ncRNA	internal	1.56819	1.98969	3.60051	3.89476	2.20289	2.96536
Unassigned		unassigned	15.8512	7.42014	14.0812	12.7142	12.5448	40.9611	None	None	None
Unassigned		unassigned	15.8512	7.42014	14.0812	12.7142	12.5448	40.9611	None	None	None
SPBC1815.01	mRNA	promoter	10.4592	4.00985	10.7229	11.3054	10.8525	23.4033	enolase (predicted)	canonical glycolysis	nucleus|cytosol|phosphopyruvate hydratase complex
SPBC1815.01	mRNA	internal	1.6751	3.28366	3.45339	2.05256	1.02051	3.15505	enolase (predicted)	canonical glycolysis	nucleus|cytosol|phosphopyruvate hydratase complex
SPBC14C8.07c	mRNA	promoter	1.98323	1.82597	2.88818	2.27314	3.14338	2.26202	MCM loader	mitotic pre-replicative complex assembly|regulation of protein localization to chromatin|positive regulation of DNA replication initiation|positive regulation of protein phosphorylation|mitotic DNA replication checkpoint	nuclear pre-replicative complex|nuclear replication fork|nucleus|nuclear chromatin
Unassigned		unassigned	6.04806	1.69888	10.4054	10.1367	8.61996	14.9799	None	None	None
SPBC15C4.05	mRNA	promoter	6.04806	1.69888	10.4054	10.1367	8.61996	14.9799	ATP-dependent RNA helicase, human DHX29 ortholog (predicted)	cytoplasmic translational initiation	cytosol
SPBC21H7.06c	mRNA	promoter	1.33805	3.50307	1.93845	2.11424	1.74151	2.32559	hikeshi protein, Opi10	import into nucleus|protein import into nucleus	nucleus|nuclear envelope|cytosol
SPSNORNA.36	snoRNA	promoter	1.97906	3.50307	2.47315	2.11424	1.75071	2.32559		biological_process	cellular_component
SPBC16H5.06	mRNA	promoter	2.94664	1.8128	6.74779	7.39962	5.39061	7.01294	ubiquinol-cytochrome-c reductase complex subunit 5	mitochondrial electron transport, ubiquinol to cytochrome c	mitochondrial respiratory chain complex III|mitochondrial inner membrane|mitochondrion|integral component of membrane
SPNCRNA.1501	ncRNA	promoter	6.78394	7.15324	10.6917	10.61	11.4003	15.0698
SPNCRNA.538	ncRNA	promoter	1.74992	4.80932	3.90867	4.6098	3.44621	6.5821
SPNCRNA.538	ncRNA	internal	1.77619	2.31217	3.98035	4.00356	4.06271	8.03279
SPBTRNAPRO.06	tRNA	promoter	2.85734	1.59367	4.02089	1.61291	1.53334	1.66886		cytoplasmic translational elongation	cytoplasm
Unassigned		unassigned	1.08185	2.83021	1.17241	1.85792	2.66749	2.07032	None	None	None
SPNCRNA.1506	ncRNA	promoter	1.19386	1.90663	1.98887	2.32205	3.95427	1.90522
SPBC19G7.08c	mRNA	promoter	0.983696	1.19242	1.05101	0.870122	1.04101	1.2898	arrestin family protein Art1	division septum assembly	cytosol|cell division site|cytoplasm|division septum
SPBC19G7.19	mRNA	promoter	1.41097	2.39257	1.50964	2.44065	3.52061	2.66584	mitochondrial outer membrane translocase complex subunit Tom5 (predicted)	protein import into mitochondrial matrix	mitochondrial outer membrane translocase complex|integral component of membrane
SPBC1921.04c	mRNA	promoter	1.96685	6.08009	2.97754	1.824	2.01467	3.54732	dubious
SPBC1921.05	mRNA	promoter	1.96685	6.08009	2.97754	1.824	2.01467	3.54732	M1 aminopeptidase, nascent chain-associated protein (predicted)	protein processing|protein localization by the NVT pathway	cytosol|fungal-type vacuole lumen|NVT complex|multivesicular body
SPNCRNA.1511	ncRNA	promoter	1.66144	2.36306	3.78913	1.62977	1.64034	2.11421
SPNCRNA.1511	ncRNA	promoter	1.66144	2.36306	3.78913	1.62977	1.64034	2.11421
SPBC21D10.09c	mRNA	promoter	1.9309	2.03341	2.00491	2.74836	4.66942	2.48142	RQC complex ubiquitin-protein ligase E3 Rkr1 (predicted)	ribosome-associated ubiquitin-dependent protein catabolic process|protein modification by small protein conjugation or removal|proteasome-mediated ubiquitin-dependent protein catabolic process	RQC complex|cytosol
SPBTRNAMET.06	tRNA	promoter	2.13671	1.77551	4.38535	2.02412	1.08512	1.73973		cytoplasmic translation	cytoplasm
SPRRNA.40	rRNA	promoter	2.43746	1.79522	2.82737	3.5224	1.52456	1.99927		cytoplasmic translation	cytosolic ribosome
SPBC12C2.12c	mRNA	promoter	4.53665	2.64129	9.59597	9.23146	8.37432	20.9464	glyoxalase I	glutathione metabolic process|methylglyoxal catabolic process to D-lactate via S-lactoyl-glutathione|cellular response to osmotic stress|cellular detoxification	nucleus|cytosol
SPBC12C2.10c	mRNA	promoter	12.2689	1.58681	1.28367	11.3012	10.6641	38.3848	Clr6 histone deacetylase complex subunit Pst1	chromatin remodeling|chromatin silencing at centromere|histone deacetylation	Rpd3S complex|nucleus|Rpd3L complex|nuclear pericentric heterochromatin|Clr6 histone deacetylase complex I''
SPBC12C2.10c	mRNA	internal	1.22327	1.4099	1.04537	0.798532	1.19355	1.13833	Clr6 histone deacetylase complex subunit Pst1	chromatin remodeling|chromatin silencing at centromere|histone deacetylation	Rpd3S complex|nucleus|Rpd3L complex|nuclear pericentric heterochromatin|Clr6 histone deacetylase complex I''
SPBC12C2.10c	mRNA	internal	1.22327	1.4099	1.04537	0.962569	1.19355	1.13833	Clr6 histone deacetylase complex subunit Pst1	chromatin remodeling|chromatin silencing at centromere|histone deacetylation	Rpd3S complex|nucleus|Rpd3L complex|nuclear pericentric heterochromatin|Clr6 histone deacetylase complex I''
SPBC12C2.08	mRNA	internal	0.875858	3.5646	1.16284	1.20612	0.920824	1.08592	mitochondrial dynamin family scission GTPase Dnm1	peroxisome organization|mitochondrial membrane fission|mitochondrial DNA inheritance|mitochondrion inheritance|establishment of mitochondrion localization, microtubule-mediated	mitochondrial outer membrane|cytoplasm|cell division site|mitochondrion|actin cortical patch
SPBC12C2.07c	mRNA	promoter	0.800344	3.6482	0.96044	1.26359	1.41594	2.48392	spermidine synthase Srm1 (predicted)	spermidine biosynthetic process|pantothenate biosynthetic process	nucleus|cytosol
Unassigned		unassigned	1.01434	7.47833	2.84456	3.77395	6.2177	11.8707	None	None	None
SPBC12C2.03c	mRNA	promoter	14.3803	5.10224	12.0207	13.8623	13.323	35.6845	methionine synthase reductase (predicted)	methionine biosynthetic process	cytosol
SPBC365.02c	mRNA	promoter	2.06247	2.29688	2.34208	1.79267	1.55204	1.46067	protoheme IX farnesyltransferase (predicted)	heme a biosynthetic process	mitochondrial inner membrane|mitochondrion|integral component of membrane
SPBC365.12c	mRNA	promoter	1.34711	2.36453	1.47622	2.0737	2.22238	2.96254	LEA domain protein	biological_process	endoplasmic reticulum|nuclear envelope|plasma membrane
SPNCRNA.399	ncRNA	internal	0.94575	3.68316	2.48745	1.61151	2.50449	3.53957
SPNCRNA.400	ncRNA	promoter	1.50619	6.59681	2.75591	1.84672	3.32711	4.09436
SPBC29A10.01	mRNA	promoter	8.08846	3.16443	9.00504	10.6862	9.51511	19.5941	NADPH-cytochrome p450 reductase	ergosterol biosynthetic process	endoplasmic reticulum membrane|mitochondrial outer membrane|endoplasmic reticulum|plasma membrane|integral component of membrane
SPBC29A10.08	mRNA	promoter	1.88804	10.473	2.70409	4.07287	5.09186	7.74807	1,3-beta-glucanosyltransferase Gas2 (predicted)	fungal-type cell wall (1->3)-beta-D-glucan biosynthetic process	anchored component of external side of plasma membrane|endoplasmic reticulum|cell tip|cell septum edging
SPBC29A10.10c	mRNA	promoter	7.91479	1.68717	10.1666	11.2574	10.3329	24.1544	tRNA-splicing endonuclease positive effector Dbl8	RNA 3'-end processing|tRNA metabolic process	nucleus|Nrd1 complex|site of double-strand break
SPBTRNAPHE.03	tRNA	promoter	2.90002	2.57261	4.13015	2.71987	2.06363	1.84165		cytoplasmic translational elongation	cytoplasm
SPBC2G5.02c	mRNA	promoter	1.79955	2.14269	4.26173	5.51286	4.08965	11.8258	CK2 family regulatory subunit Ckb2 (predicted)	regulation of transcription by RNA polymerase I|regulation of transcription by RNA polymerase III|signal transduction	UTP-C complex|protein kinase CK2 complex|nucleus
SPBC2G5.02c	mRNA	promoter	1.79955	2.14269	4.26173	5.51286	4.08965	11.8258	CK2 family regulatory subunit Ckb2 (predicted)	regulation of transcription by RNA polymerase I|regulation of transcription by RNA polymerase III|signal transduction	UTP-C complex|protein kinase CK2 complex|nucleus
SPNCRNA.401	ncRNA	promoter	1.79955	2.14269	4.26173	5.51286	4.08965	11.8258
SPNCRNA.1532	ncRNA	promoter	1.65212	4.32974	2.44419	2.90383	2.86966	3.94892
SPBC2G5.06c	mRNA	internal	1.08694	2.54452	1.3744	1.14235	1.13342	1.16768	sulfide-quinone oxidoreductase	cellular response to cadmium ion|regulation of sulfur metabolic process|phytochelatin biosynthetic process|cellular detoxification of cadmium ion|glutathione biosynthetic process|cellular sulfide ion homeostasis	mitochondrion
SPBC2G5.06c	mRNA	promoter	1.5023	26.4931	3.93672	4.56197	3.45315	27.2712	sulfide-quinone oxidoreductase	cellular response to cadmium ion|regulation of sulfur metabolic process|phytochelatin biosynthetic process|cellular detoxification of cadmium ion|glutathione biosynthetic process|cellular sulfide ion homeostasis	mitochondrion
SPNCRNA.539	ncRNA	promoter	1.29894	4.49269	1.55626	2.64617	1.92015	4.70543
SPNCRNA.539	ncRNA	promoter	1.29894	4.49269	1.55626	2.64617	1.92015	4.70543
SPBC25B2.03	mRNA	promoter	1.30332	4.49269	1.58152	2.01963	2.2883	3.37939	zf-C3HC4 type zinc finger	protein modification by small protein conjugation or removal	fungal-type vacuole membrane|endoplasmic reticulum|Golgi apparatus
SPBC6B1.08c	mRNA	promoter	1.25954	4.87139	1.48112	3.25451	2.85605	4.25037	2-oxoglutarate and Fe(II) dioxygenase domain containing protein 1	negative regulation of transcription by transcription factor catabolism|positive regulation of proteasomal ubiquitin-dependent protein catabolic process|negative regulation of cellular response to hypoxia|cellular response to hyperoxia|negative regulation of DNA binding|negative regulation of SREBP signaling pathway	ribonucleoprotein complex|nucleus|cytosol
SPBC3E7.02c	mRNA	promoter	1.74408	5.45604	2.39577	3.34622	3.93148	8.76188	heat shock protein Hsp16	cellular response to heat|cellular response to unfolded protein|chaperone-mediated protein folding|cellular response to misfolded protein	cytoplasm|nucleus|cytosol
SPBC3E7.02c	mRNA	promoter	1.74408	5.45604	2.39577	3.34622	3.93148	8.76188	heat shock protein Hsp16	cellular response to heat|cellular response to unfolded protein|chaperone-mediated protein folding|cellular response to misfolded protein	cytoplasm|nucleus|cytosol
SPBC3E7.17	mRNA	promoter	1.76306	3.23094	1.49478	2.26045	3.50186	6.46608	dubious
SPBC3E7.06c	mRNA	promoter	1.27851	2.61017	0.813812	1.42459	1.9837	1.44703	vacuolar membrane amno acid transmembrane transporter Fnx2	L-lysine transmembrane import into vacuole|asparagine transmembrane import into vacuole|isoleucine transmembrane transport	fungal-type vacuole membrane|integral component of fungal-type vacuolar membrane|cytoplasm|fungal-type vacuole
Unassigned		unassigned	0.934494	2.05027	2.04659	1.43649	1.0326	1.91215	None	None	None
SPBC4F6.09	mRNA	promoter	1.58062	3.99327	2.60699	1.98043	1.42354	3.06236	siderophore-iron transmembrane transporter Str1	iron assimilation by chelation and transport|siderophore transmembrane transport	endoplasmic reticulum|integral component of membrane
SPBC4F6.09	mRNA	promoter	1.58351	3.42243	2.39404	1.86702	1.42354	2.59413	siderophore-iron transmembrane transporter Str1	iron assimilation by chelation and transport|siderophore transmembrane transport	endoplasmic reticulum|integral component of membrane
SPBC4F6.11c	mRNA	promoter	1.07418	4.22091	1.36782	1.81662	1.92844	3.69473	asparagine synthase (predicted)	asparagine biosynthetic process	nucleus|cytosol
SPBC4F6.15c	mRNA	promoter	2.31895	3.40806	2.09079	1.7872	1.34488	2.30107	DNA repair endonuclease non-catalytic subunit Swi10	gene conversion at mating-type locus|nucleotide-excision repair, DNA incision, 5'-to lesion|double-strand break repair via single-strand annealing, removal of nonhomologous ends|mating type switching	nucleus|cytosol|nucleotide-excision repair factor 1 complex|site of double-strand break
SPBC4F6.17c	mRNA	promoter	1.17374	2.87532	1.78926	1.72813	1.51081	2.34614	mitochondrial heatshock protein Hsp78 (predicted)	protein refolding|protein stabilization|protein unfolding	mitochondrial matrix
SPBC336.02	mRNA	promoter	0.982236	2.55834	1.11091	1.4981	2.35668	1.66203	18S rRNA dimethylase (predicted)	maturation of SSU-rRNA from tricistronic rRNA transcript (SSU-rRNA, 5.8S rRNA, LSU-rRNA)|Error in (function (classes, fdef, mtable) : unable to find an inherited method for function ‘Term’ for signature ‘"NULL"’	nucleus|nucleolus|mitotic spindle
SPNCRNA.1547	ncRNA	promoter	1.49013	3.28411	1.94699	1.60941	2.34355	3.08999
SPBTRNALEU.08	tRNA	promoter	1.97044	1.68489	3.17123	1.58179	1.64436	1.40949		cytoplasmic translational elongation	cytoplasm
SPBC685.06	mRNA	internal	1.83864	2.81689	1.91614	1.5881	1.72108	2.04	40S ribosomal protein S0A (p40)	ribosomal small subunit biogenesis|cytoplasmic translation|ribosomal small subunit assembly	cytosolic small ribosomal subunit|nucleus|cytosol
SPBC32F12.03c	mRNA	promoter	1.41289	2.13182	1.47953	1.40233	1.41881	1.99966	glutathione peroxidase Gpx1	hydrogen peroxide catabolic process|cell redox homeostasis|cellular detoxification of hydrogen peroxide	nucleus|cytoplasm|cytosol|mitochondrion
SPBTRNATHR.07	tRNA	promoter	2.47308	2.24712	2.80801	1.78088	1.80675	2.01172		cytoplasmic translational elongation	cytoplasm
SPBC32F12.11	mRNA	promoter	10.2981	10.8556	13.2353	10.6658	10.3077	23.0698	glyceraldehyde-3-phosphate dehydrogenase Tdh1	canonical glycolysis|cellular response to oxidative stress|detection of oxidative stress|positive regulation of stress-activated MAPK cascade	fungal-type cell wall|cytosol|Mcs4 RR-MAPKKK complex
SPNCRNA.1551	ncRNA	promoter	1.86126	5.46149	5.74518	3.61895	1.30493	3.05463
SPBC19C7.04c	mRNA	promoter	15.3411	3.60037	12.4272	12.8857	13.3296	19.6973	conserved fungal protein	biological_process	cell division site|nucleus|cytosol
SPNCRNA.26	ncRNA	promoter	15.3411	3.60037	12.4272	12.8857	13.3296	19.6973
SPNCRNA.26	ncRNA	promoter	15.3411	3.60037	12.4272	12.8857	13.3296	19.6973
SPNCRNA.410	ncRNA	promoter	1.18446	3.12553	2.02552	2.19955	2.89542	4.06926
SPNCRNA.1558	antisense	promoter	7.81116	4.10922	11.6122	11.527	10.7701	27.8299
SPNCRNA.1558	antisense	promoter	7.81116	4.10922	11.6122	11.527	10.7701	27.8299
SPBP4H10.09	mRNA	internal	1.1384	2.64394	1.50287	1.36369	1.78685	2.64245	transcription factor Rsv1	regulation of transcription from RNA polymerase II promoter involved in meiotic cell cycle	nucleus|mitotic spindle
SPBP4H10.12	mRNA	promoter	0.990242	4.11597	1.81771	1.6375	1.48691	3.04725	protein with a role in ER delivery of tail-anchored membrane proteins (predicted)	protein targeting to ER|endoplasmic reticulum membrane organization	nucleus|cytosol
SPBP4H10.14c	mRNA	internal	1.43033	2.93835	1.4015	1.36789	0.930375	1.30899	Schizosaccharomyces specific protein	biological_process	cell division site|cytosol|cell tip
SPBP4H10.14c	mRNA	promoter	1.84917	3.53951	2.04749	1.36789	1.15485	3.34528	Schizosaccharomyces specific protein	biological_process	cell division site|cytosol|cell tip
SPBP4H10.14c	mRNA	promoter	1.84917	3.53951	2.04749	1.35599	1.15485	3.34528	Schizosaccharomyces specific protein	biological_process	cell division site|cytosol|cell tip
SPNCRNA.1562	ncRNA	internal	5.62262	4.4506	6.64674	7.75427	7.12436	28.2205
SPNCRNA.1562	ncRNA	promoter	5.62262	4.4506	6.64674	7.75427	7.12436	28.2205
SPBP4H10.19c	mRNA	promoter	0.898036	1.94693	0.81629	0.893259	0.801905	1.94191	calreticulin/calnexin homolog (predicted)	ubiquitin-dependent ERAD pathway|protein folding|intracellular protein transport	endoplasmic reticulum|integral component of membrane
SPBC1703.07	mRNA	promoter	1.20553	1.46474	1.11575	1.21758	1.45964	1.53105	ATP citrate synthase subunit 1 (predicted)	acetyl-CoA biosynthetic process|citrate metabolic process|generation of precursor metabolites and energy	nucleus|cytosol
SPBTRNAPRO.07	tRNA	promoter	2.49124	2.09782	4.17568	2.28578	2.07394	1.58275		cytoplasmic translational elongation	cytoplasm
SPBC2A9.02	mRNA	promoter	1.45802	2.46899	3.17414	4.5174	4.2492	2.26999	NAD dependent epimerase/dehydratase family protein	cellular detoxification	cellular_component
SPBC2A9.02	mRNA	promoter	1.51398	3.05164	3.17414	4.5174	4.2492	2.26999	NAD dependent epimerase/dehydratase family protein	cellular detoxification	cellular_component
SPNCRNA.1565	ncRNA	promoter	1.51398	3.12967	3.17414	4.5174	4.2492	2.26999
SPBC2A9.02	mRNA	internal	0.944955	2.6839	1.92434	1.31666	1.70214	1.70712	NAD dependent epimerase/dehydratase family protein	cellular detoxification	cellular_component
Unassigned		unassigned	5.3315	4.3117	6.60223	9.64873	7.61983	14.2659	None	None	None
Unassigned		unassigned	10.536	4.6637	11.518	13.4409	12.3332	40.2806	None	None	None
SPBC2D10.04	mRNA	promoter	10.536	4.81084	11.518	13.4409	12.3332	40.2806	arrestin Aly1 related Aly2	ubiquitin-dependent endocytosis	cell division site|cytoplasm|cytosol|cell tip
SPBC2D10.04	mRNA	internal	1.24188	2.21658	1.87635	1.51635	1.08026	2.0997	arrestin Aly1 related Aly2	ubiquitin-dependent endocytosis	cell division site|cytoplasm|cytosol|cell tip
SPNCRNA.1572	ncRNA	promoter	4.34197	3.82044	8.86046	10.0457	10.5325	19.6674
SPNCRNA.1572	ncRNA	internal	6.12108	5.94266	9.85999	8.16534	10.2991	14.9072
SPNCRNA.1572	ncRNA	internal	7.46235	3.69632	7.55059	7.34768	11.887	20.065
SPNCRNA.1571	ncRNA	promoter	16.1215	5.77697	13.3731	13.2694	13.229	49.1009
SPBC15D4.02	mRNA	promoter	16.1215	5.77697	13.3731	13.2694	13.229	49.1009	transcription factor, zf-fungal binuclear cluster type Gsf1	meiotic cell cycle|galactose-specific flocculation|negative regulation of transcription by RNA polymerase II|negative regulation of flocculation	nucleus|nuclear chromatin
SPBC15D4.02	mRNA	internal	2.16296	1.59047	2.03467	2.32844	1.87042	4.25458	transcription factor, zf-fungal binuclear cluster type Gsf1	meiotic cell cycle|galactose-specific flocculation|negative regulation of transcription by RNA polymerase II|negative regulation of flocculation	nucleus|nuclear chromatin
SPSNRNA.01	snRNA	promoter	2.28646	4.81505	5.75179	3.02559	2.76383	3.36732		mRNA cis splicing, via spliceosome	nucleus|nucleolus
SPBC15D4.05	mRNA	promoter	2.28646	4.96502	5.75179	3.02559	2.76383	3.36732	conserved CobW/HypB/UreG nucleotide binding domain protein (predicted)	biological_process	cytoplasm
SPBC13E7.08c	mRNA	internal	1.1255	2.20737	1.46256	1.37489	1.10305	1.82476	RNA polymerase II associated Paf1 complex (predicted)	transcription elongation from RNA polymerase II promoter|histone modification|negative regulation of extent of heterochromatin assembly	nucleus|Cdc73/Paf1 complex
SPBC30D10.10c	mRNA	internal	1.47116	1.57278	1.01801	0.970961	0.838513	1.33599	serine/threonine protein kinase Tor1	cellular response to osmotic stress|cellular response to glucose starvation|positive regulation of G2/M transition of mitotic cell cycle|negative regulation of G2/M transition of mitotic cell cycle|cellular response to nutrient|mitotic G1 cell cycle arrest in response to nitrogen starvation|induction of conjugation upon nitrogen starvation|TORC2 signaling	TORC2 complex|cytoplasm|cytosol|nuclear chromatin
SPBC1778.05c	mRNA	promoter	1.95863	3.01916	3.30205	3.41365	4.74666	2.55261	human LAMTOR2 ortholog Lam2	positive regulation of TOR signaling|protein localization to vacuolar membrane|negative regulation of TORC1 signaling|TOR signaling	nucleus|cytosol|fungal-type vacuole membrane|Ragulator complex
SPBC1778.10c	mRNA	promoter	0.977253	1.58184	1.51554	0.97662	0.733532	1.29107	serine/threonine protein kinase Ppk21	sphingolipid mediated signaling pathway	cell division site|nucleus|cytosol|cell tip|mitotic spindle pole body
SPBC609.01	mRNA	promoter	19.706	4.16346	13.2868	13.7482	13.5868	62.5039	ribonuclease II (RNB) family, involved in nuclear-transcribed mRNA catabolic process (predicted)	nuclear-transcribed mRNA catabolic process, exonucleolytic|polyuridylation-dependent decapping of nuclear-transcribed mRNA	P-body|cytoplasm|cytosol
SPBC609.03	mRNA	internal	1.18656	3.06222	4.20769	3.41342	1.15969	2.02447	WD repeat protein, Iqw1	protein modification by small protein conjugation or removal	Cul4-RING E3 ubiquitin ligase complex|cytosol
SPBC609.04	mRNA	promoter	1.09169	4.12148	4.20769	3.41342	1.45531	2.02447	spermine family transmembrane transporter Caf5	spermine transmembrane transport|fluconazole transport	plasma membrane|Golgi apparatus|integral component of membrane
SPBC609.04	mRNA	promoter	1.1165	4.12148	2.27125	2.86949	1.45531	2.02447	spermine family transmembrane transporter Caf5	spermine transmembrane transport|fluconazole transport	plasma membrane|Golgi apparatus|integral component of membrane
SPBC609.04	mRNA	promoter	1.1165	4.12148	2.27125	2.22055	1.45531	2.02447	spermine family transmembrane transporter Caf5	spermine transmembrane transport|fluconazole transport	plasma membrane|Golgi apparatus|integral component of membrane
SPBC609.04	mRNA	promoter	1.1165	4.12148	2.04987	1.69061	1.45531	2.02447	spermine family transmembrane transporter Caf5	spermine transmembrane transport|fluconazole transport	plasma membrane|Golgi apparatus|integral component of membrane
SPSNORNA.45	snoRNA	promoter	1.77691	3.62294	3.17585	2.48809	1.46712	2.39756		snoRNA guided rRNA pseudouridine synthesis	cellular_component
SPBTRNALEU.09	tRNA	promoter	1.87412	2.7012	4.61383	4.16682	3.13226	6.50713		cytoplasmic translational elongation	cytoplasm
SPBTRNALEU.09	tRNA	promoter	1.87412	2.7012	4.61383	4.16682	3.13226	6.50713		cytoplasmic translational elongation	cytoplasm
SPBC19F8.01c	mRNA	internal	0.956261	2.19503	1.18905	1.28249	0.978034	1.79191	meiotic septin Spn7	spore membrane bending pathway	nucleus|cytosol
SPSNRNA.05	snRNA	promoter	3.59022	7.04728	5.31424	3.47562	3.18259	4.36446		mRNA 5'-splice site recognition	U4/U6 x U5 tri-snRNP complex|U5 snRNP|nucleolus
SPSNRNA.05	snRNA	promoter	3.59022	9.53105	5.31424	3.47562	3.18259	6.0859		mRNA 5'-splice site recognition	U4/U6 x U5 tri-snRNP complex|U5 snRNP|nucleolus
SPSNRNA.05	snRNA	promoter	3.59022	9.53105	5.31424	3.47562	3.18259	6.0859		mRNA 5'-splice site recognition	U4/U6 x U5 tri-snRNP complex|U5 snRNP|nucleolus
SPBC19F8.06c	mRNA	promoter	1.57186	2.74073	3.60537	4.19467	4.46953	5.93714	amino acid transmembrane transporter, predicted Meu22	L-lysine transmembrane transport|basic amino acid transmembrane transport	integral component of membrane
SPBC19F8.06c	mRNA	promoter	1.57186	2.74073	3.60537	4.19467	4.46953	5.93714	amino acid transmembrane transporter, predicted Meu22	L-lysine transmembrane transport|basic amino acid transmembrane transport	integral component of membrane
SPBC19F8.08	mRNA	promoter	1.56232	2.64795	1.41474	1.24398	1.87318	1.99614	40S ribosomal protein S4 (predicted)	cytoplasmic translation	cytosolic small ribosomal subunit|cytosol
SPBC25H2.16c	mRNA	promoter	1.47467	4.76551	1.41585	1.41269	2.01409	2.65667	Golgi localized Arf binding gamma-adaptin ortholog Gga22	intracellular protein transport|Golgi to vacuole transport	trans-Golgi network|Golgi apparatus|clathrin adaptor complex
SPBC20F10.01	mRNA	promoter	1.68862	3.19642	3.04415	3.22511	3.83796	1.67223	snoRNP pseudouridylase box H/ACA snoRNP complex protein Gar1	rRNA pseudouridine synthesis|snRNA pseudouridine synthesis	box H/ACA snoRNP complex|nucleolus|nucleus
SPBC20F10.03	mRNA	promoter	1.31062	1.12673	1.11376	1.11945	1.23146	0.921184	conserved eukaryotic protein, human IFRD1 ortholog	biological_process	nucleus|cytosol
SPBC17D11.02c	mRNA	promoter	1.33981	3.51829	1.92622	1.76331	1.60639	1.74748	Hrd1 complex ubiquitin-protein ligase E3 subunit, Hrd1	ubiquitin-dependent ERAD pathway|negative regulation of transcription by transcription factor catabolism|protein ubiquitination	Hrd1p ubiquitin ligase complex|cell cortex|integral component of membrane
SPBC17D11.02c	mRNA	promoter	1.33981	3.51829	1.92622	1.76331	1.60639	1.74748	Hrd1 complex ubiquitin-protein ligase E3 subunit, Hrd1	ubiquitin-dependent ERAD pathway|negative regulation of transcription by transcription factor catabolism|protein ubiquitination	Hrd1p ubiquitin ligase complex|cell cortex|integral component of membrane
SPBC17D11.02c	mRNA	promoter	1.33981	3.51829	1.92622	1.76331	1.60639	1.74748	Hrd1 complex ubiquitin-protein ligase E3 subunit, Hrd1	ubiquitin-dependent ERAD pathway|negative regulation of transcription by transcription factor catabolism|protein ubiquitination	Hrd1p ubiquitin ligase complex|cell cortex|integral component of membrane
SPNCRNA.1591	antisense	promoter	0.700552	2.21671	1.2548	1.17608	1.01119	1.115
SPBC17D1.01	mRNA	promoter	1.24056	1.79316	2.15764	1.6428	1.13572	1.80645	transcriptional regulatory protein Spp41 (predicted)	negative regulation of transcription by RNA polymerase II	nucleus|cytosol
SPBC11C11.02	mRNA	promoter	1.04053	1.33641	1.19366	1.18709	1.3186	1.58371	contractile ring protein Imp2	mitotic actomyosin contractile ring assembly|anchoring of the mitotic actomyosin contractile ring to the plasma membrane	actomyosin contractile ring|cytoplasm|cytosol|anchored component of the cytoplasmic side of the plasma membrane|actomyosin contractile ring, proximal layer
SPBTRNASER.06	tRNA	promoter	2.59575	1.5303	4.02351	2.10434	1.80972	1.77982		cytoplasmic translational elongation	cytoplasm
SPBC11C11.06c	mRNA	promoter	1.84367	3.16065	2.72985	1.90664	2.1627	3.60355	Schizosaccharomyces specific protein	biological_process	nucleus|mitochondrion|cytosol
SPBC3B8.10c	mRNA	promoter	1.15153	4.05069	1.67083	1.5814	1.53888	1.83379	Nem1-Spo7 phosphatase complex catalytic subunit Nem1 (predicted)	ascospore formation|nuclear envelope organization|negative regulation of phospholipid biosynthetic process|signaling	integral component of membrane|Nem1-Spo7 phosphatase complex|endoplasmic reticulum
SPNCRNA.115	ncRNA	promoter	1.81706	9.93728	8.75708	8.88988	3.28705	4.13176
SPNCRNA.115	ncRNA	promoter	1.81706	9.93728	8.75708	8.88988	3.28705	4.13176
SPBC3B8.07c	mRNA	promoter	2.30161	10.192	5.90507	5.62697	3.61306	6.33538	dihydroceramide delta-4 desaturase	sphingosine biosynthetic process|sphingolipid biosynthetic process	integral component of membrane|endoplasmic reticulum
SPBC3B8.03	mRNA	promoter	2.51101	2.56256	2.29359	3.20471	2.53695	3.46682	saccharopine dehydrogenase (predicted)	lysine biosynthetic process|lysine biosynthetic process via aminoadipic acid	cytosol
SPSNORNA.33	snoRNA	promoter	2.51101	2.62074	2.29359	3.20471	2.53695	3.46682		biological_process	cellular_component
SPNCRNA.1598	ncRNA	promoter	11.6615	4.29012	12.444	13.0676	12.9975	12.9014
SPNCRNA.1599	antisense	promoter	2.28951	3.64059	10.2738	6.033	3.61583	6.36795
SPBC4B4.03	mRNA	promoter	1.05812	3.29062	1.81334	2.89189	2.7932	2.97179	RSC complex subunit Rsc1	chromatin remodeling	RSC-type complex|nucleus
Unassigned		unassigned	18.1414	4.35416	14.0377	13.7699	13.6372	47.3768	None	None	None
Unassigned		unassigned	18.1414	4.35416	14.0377	13.7699	13.6372	47.3768	None	None	None
Unassigned		unassigned	18.1414	3.68438	14.0377	13.7699	13.6372	47.3768	None	None	None
Unassigned		unassigned	17.1489	3.68438	13.5446	13.4591	13.6213	47.3768	None	None	None
Unassigned		unassigned	13.0536	2.59091	11.2501	11.3932	12.3774	34.1386	None	None	None
SPBC4B4.08	mRNA	promoter	8.4894	2.05405	11.0289	11.8615	11.2812	14.4202	hexose transmembrane transporter Ght2	fructose import across plasma membrane|glucose import across plasma membrane|proton transmembrane transport	integral component of plasma membrane|Golgi apparatus|plasma membrane
SPBC2G2.05	mRNA	promoter	1.02699	1.9609	1.55562	1.57582	1.63222	2.513	60S ribosomal protein L13/L16 (predicted)	cytoplasmic translation	cytosolic large ribosomal subunit|nucleolus|cytosol
SPBC2G2.17c	mRNA	promoter	21.6158	2.79587	13.6263	13.8882	13.7581	39.1442	beta-glucosidase Psu2 (predicted)	polysaccharide catabolic process	fungal-type cell wall
SPBC1718.06	mRNA	internal	1.20831	4.37812	1.63665	2.23195	1.24048	1.96993	mitochondrial dynamin family fusion GTPase Msp1	mitochondrial fusion|mitochondrion organization|mitochondrial inner membrane fusion	fungal-type vacuole membrane|integral component of membrane|extrinsic component of mitochondrial inner membrane
SPBC1718.07c	mRNA	internal	1.71635	3.52365	2.3386	2.25788	1.73574	2.88888	CCCH tandem zinc finger protein, human Tristetraprolin homolog Zfs1, involved in mRNA catabolism	nuclear-transcribed mRNA catabolic process|positive regulation of conjugation with cellular fusion	nucleus|cytosol
SPBC1718.07c	mRNA	promoter	5.18409	16.6494	10.0964	10.948	9.40529	71.5564	CCCH tandem zinc finger protein, human Tristetraprolin homolog Zfs1, involved in mRNA catabolism	nuclear-transcribed mRNA catabolic process|positive regulation of conjugation with cellular fusion	nucleus|cytosol
SPNCRNA.1605	ncRNA	promoter	5.1009	7.59794	9.62032	10.2795	9.13177	23.578
SPNCRNA.1604	ncRNA	promoter	2.32788	6.61196	3.30273	5.14394	4.52771	5.90259
SPBPB7E8.01	mRNA	promoter	4.94873	2.19064	1.57909	8.46195	7.51618	21.8642	Schizosaccharomyces specific protein, predicted GPI anchor	biological_process	anchored component of external side of plasma membrane
SPBPB7E8.01	mRNA	promoter	4.94873	2.19064	1.80524	8.46195	7.51618	21.8642	Schizosaccharomyces specific protein, predicted GPI anchor	biological_process	anchored component of external side of plasma membrane
SPBPB7E8.01	mRNA	promoter	4.94873	2.19064	3.87845	8.46195	7.51618	21.8642	Schizosaccharomyces specific protein, predicted GPI anchor	biological_process	anchored component of external side of plasma membrane
SPBPB7E8.01	mRNA	internal	2.3383	2.53491	5.28535	4.11896	5.64698	4.66633	Schizosaccharomyces specific protein, predicted GPI anchor	biological_process	anchored component of external side of plasma membrane
SPBPB7E8.01	mRNA	internal	2.52469	2.79833	8.79651	7.45086	6.48832	7.05809	Schizosaccharomyces specific protein, predicted GPI anchor	biological_process	anchored component of external side of plasma membrane
SPNCRNA.1606	ncRNA	promoter	2.52469	2.79833	8.79651	7.45086	6.48832	7.05809
SPNCRNA.1606	ncRNA	promoter	2.52469	2.79833	8.79651	7.45086	6.48832	7.05809
SPNCRNA.1606	ncRNA	promoter	1.77117	1.24401	5.86614	5.54884	5.49125	3.71725
SPNCRNA.1606	ncRNA	promoter	1.77117	1.05451	5.86614	3.92971	3.56469	1.567
SPBPB7E8.01	mRNA	internal	1.33684	0.9553	3.78896	1.06518	1.05648	1.30291	Schizosaccharomyces specific protein, predicted GPI anchor	biological_process	anchored component of external side of plasma membrane
SPBPB7E8.01	mRNA	internal	1.33684	0.9553	3.78896	1.06518	1.05648	1.30291	Schizosaccharomyces specific protein, predicted GPI anchor	biological_process	anchored component of external side of plasma membrane
SPBPB7E8.01	mRNA	internal	1.33684	0.9553	3.78896	1.33745	1.22884	1.30291	Schizosaccharomyces specific protein, predicted GPI anchor	biological_process	anchored component of external side of plasma membrane
SPBPB7E8.01	mRNA	internal	1.38131	2.72092	3.75854	3.49525	2.68074	5.29992	Schizosaccharomyces specific protein, predicted GPI anchor	biological_process	anchored component of external side of plasma membrane
Unassigned		unassigned	1.38131	2.72092	3.75854	3.92714	2.92282	5.47179	None	None	None
Unassigned		unassigned	1.4694	2.72092	3.75854	4.14431	3.13209	5.47179	None	None	None
SPNCRNA.1607	ncRNA	internal	5.65891	2.72092	7.39377	9.88263	9.10435	34.5116
SPNCRNA.1607	ncRNA	internal	6.78194	4.24698	8.99232	10.4542	9.91524	38.8287
SPBPB7E8.02	mRNA	promoter	6.78194	4.24698	9.26571	10.4542	9.91524	38.8287	PSP1 family protein	biological_process	cytoplasm
SPBC1105.02c	mRNA	promoter	5.84889	3.17936	7.46405	6.36833	7.46175	25.3592	homocitrate synthase	lysine biosynthetic process via aminoadipic acid|lysine biosynthetic process	nucleus|mitochondrion|cytosol
SPBC1105.02c	mRNA	promoter	5.84889	3.17936	7.46405	6.36833	7.46175	25.3592	homocitrate synthase	lysine biosynthetic process via aminoadipic acid|lysine biosynthetic process	nucleus|mitochondrion|cytosol
SPBC1105.02c	mRNA	promoter	5.84889	3.17936	7.46405	6.36833	7.46175	25.3592	homocitrate synthase	lysine biosynthetic process via aminoadipic acid|lysine biosynthetic process	nucleus|mitochondrion|cytosol
SPBC1105.02c	mRNA	promoter	5.84889	3.17936	7.46405	6.36833	7.46175	25.3592	homocitrate synthase	lysine biosynthetic process via aminoadipic acid|lysine biosynthetic process	nucleus|mitochondrion|cytosol
SPBC1105.04c	mRNA	promoter	0.73558	2.52999	1.33231	1.99107	1.683	3.14905	CENP-B homolog	mitotic sister chromatid segregation|chromatin silencing at centromere|protein localization to mating-type region heterochromatin|donor selection	condensed nuclear chromosome, centromeric region|nucleus|nuclear chromatin|mating-type region heterochromatin
SPNCRNA.1609	ncRNA	internal	1.89003	3.18547	1.79785	2.85621	3.39384	5.87697
SPNCRNA.1609	ncRNA	promoter	12.5457	3.65847	11.9105	10.6571	10.6948	35.6576
SPBC1105.05	mRNA	promoter	12.5457	3.65847	11.9105	10.6571	10.6948	35.6576	glucan 1,6-beta-glucosidase Exg1	fungal-type cell wall beta-glucan metabolic process|fungal-type cell wall disassembly involved in conjugation with cellular fusion	extracellular region|division septum|actin fusion focus
SPBC1105.06	mRNA	promoter	1.14424	3.73032	1.70569	1.61483	1.4354	7.0672	mediator complex subunit Med4	regulation of transcription by RNA polymerase II	mediator complex|nucleus|cytosol
SPBC1105.12	mRNA	promoter	2.20845	2.04072	2.36782	1.23579	2.18132	1.93083	histone H4 h4.3	nucleosome assembly	nuclear nucleosome|nucleus
SPBC1105.12	mRNA	promoter	2.20845	2.04072	2.36782	1.23579	2.18132	1.93083	histone H4 h4.3	nucleosome assembly	nuclear nucleosome|nucleus
SPBC1105.11c	mRNA	promoter	2.2196	2.23998	2.36782	1.66136	2.18132	2.16581	histone H3 h3.3	cellular response to DNA damage stimulus|regulation of extent of heterochromatin assembly	nuclear nucleosome|nuclear pericentric heterochromatin|nuclear subtelomeric heterochromatin|mating-type region heterochromatin
SPBC1105.14	mRNA	promoter	2.44531	6.01627	3.2345	2.84985	3.57682	5.76626	transcription factor Rsv2	regulation of transcription from RNA polymerase II promoter involved in meiotic cell cycle	nucleus
SPBC1105.13c	mRNA	promoter	18.5268	1.60936	14.1198	12.4645	12.3472	42.5896	Schizosaccharomyces pombe specific protein	biological_process	cytoplasm|endoplasmic reticulum
SPBC887.17	mRNA	promoter	14.0607	3.58731	13.0075	13.0244	13.0557	25.3789	transmembrane transporter (predicted)	transmembrane transport	Golgi apparatus|integral component of membrane
SPBC887.17	mRNA	promoter	14.0607	3.58731	13.0075	13.0244	13.0557	25.3789	transmembrane transporter (predicted)	transmembrane transport	Golgi apparatus|integral component of membrane
SPBC887.17	mRNA	promoter	14.0607	3.58731	13.0075	13.0244	13.0557	25.3789	transmembrane transporter (predicted)	transmembrane transport	Golgi apparatus|integral component of membrane
SPNCRNA.1621	antisense	promoter	1.12964	1.78593	3.33176	3.17331	2.5404	2.8374
SPNCRNA.1621	antisense	promoter	1.12964	1.78593	3.33176	3.17331	2.5404	2.8374
SPNCRNA.425	ncRNA	promoter	1.26829	1.77467	1.44501	1.40519	2.28449	2.24949
SPNCRNA.1622	ncRNA	internal	2.63145	4.12197	4.47473	3.49537	4.14062	2.59067
SPNCRNA.1622	ncRNA	internal	2.63145	4.12197	4.47473	3.49537	4.14062	3.29594
SPBC16D10.06	mRNA	promoter	1.5923	4.12197	4.21284	3.14918	3.81575	3.29594	ZIP zinc transmembrane transporter Zrt1	zinc ion import across plasma membrane	endoplasmic reticulum|integral component of plasma membrane
SPBC16D10.06	mRNA	promoter	1.5923	2.2812	1.70951	2.51554	2.86865	3.29594	ZIP zinc transmembrane transporter Zrt1	zinc ion import across plasma membrane	endoplasmic reticulum|integral component of plasma membrane
SPNCRNA.1622	ncRNA	promoter	1.10337	2.2812	1.70951	1.92101	2.18054	3.29594
SPNCRNA.1622	ncRNA	promoter	1.10337	2.2812	1.70951	1.92101	2.18054	3.29594
SPNCRNA.1622	ncRNA	promoter	1.13094	1.26357	1.70951	1.92101	2.18054	1.93203
SPBC16D10.06	mRNA	internal	1.13094	0.661767	1.53482	1.09858	1.05464	0.571287	ZIP zinc transmembrane transporter Zrt1	zinc ion import across plasma membrane	endoplasmic reticulum|integral component of plasma membrane
SPBC16D10.06	mRNA	internal	1.13094	0.661767	1.53482	0.815019	0.996259	0.571287	ZIP zinc transmembrane transporter Zrt1	zinc ion import across plasma membrane	endoplasmic reticulum|integral component of plasma membrane
SPBC16D10.06	mRNA	internal	1.13094	0.883766	1.53482	0.846438	0.877365	0.664405	ZIP zinc transmembrane transporter Zrt1	zinc ion import across plasma membrane	endoplasmic reticulum|integral component of plasma membrane
SPBC16D10.06	mRNA	internal	1.13094	0.883766	1.53482	0.861747	0.928881	0.664405	ZIP zinc transmembrane transporter Zrt1	zinc ion import across plasma membrane	endoplasmic reticulum|integral component of plasma membrane
SPBC16D10.06	mRNA	internal	1.67372	0.883766	1.67476	0.861747	0.928881	0.664405	ZIP zinc transmembrane transporter Zrt1	zinc ion import across plasma membrane	endoplasmic reticulum|integral component of plasma membrane
SPBC16D10.06	mRNA	internal	1.79338	0.883766	1.67476	1.0266	0.949023	0.664405	ZIP zinc transmembrane transporter Zrt1	zinc ion import across plasma membrane	endoplasmic reticulum|integral component of plasma membrane
SPBC16D10.06	mRNA	internal	1.79338	1.5234	1.78858	1.75005	1.95222	1.03613	ZIP zinc transmembrane transporter Zrt1	zinc ion import across plasma membrane	endoplasmic reticulum|integral component of plasma membrane
SPBC16D10.07c	mRNA	internal	1.79338	1.62697	1.78858	1.75005	1.95222	1.2047	Sirtuin family histone deacetylase Sir2	chromatin silencing at centromere|chromatin silencing at silent mating-type cassette|chromatin silencing at telomere|histone deacetylation|negative regulation of transcription by RNA polymerase II|regulation of histone H3-K9 methylation|protein localization to chromosome, telomeric region|chromatin silencing|histone H3-K9 deacetylation|histone H4-K16 deacetylation|histone H4-K12 deacetylation|his…	mating-type region heterochromatin|nuclear pericentric heterochromatin|nucleus|nuclear subtelomeric heterochromatin|nuclear chromosome, telomeric region|nuclear rDNA heterochromatin|nuclear chromatin
SPBC16D10.07c	mRNA	internal	1.79338	1.8174	1.78858	1.75005	1.95222	1.2047	Sirtuin family histone deacetylase Sir2	chromatin silencing at centromere|chromatin silencing at silent mating-type cassette|chromatin silencing at telomere|histone deacetylation|negative regulation of transcription by RNA polymerase II|regulation of histone H3-K9 methylation|protein localization to chromosome, telomeric region|chromatin silencing|histone H3-K9 deacetylation|histone H4-K16 deacetylation|histone H4-K12 deacetylation|his…	mating-type region heterochromatin|nuclear pericentric heterochromatin|nucleus|nuclear subtelomeric heterochromatin|nuclear chromosome, telomeric region|nuclear rDNA heterochromatin|nuclear chromatin
SPBC16D10.07c	mRNA	internal	1.79338	1.81856	1.78858	1.75005	1.95222	1.38731	Sirtuin family histone deacetylase Sir2	chromatin silencing at centromere|chromatin silencing at silent mating-type cassette|chromatin silencing at telomere|histone deacetylation|negative regulation of transcription by RNA polymerase II|regulation of histone H3-K9 methylation|protein localization to chromosome, telomeric region|chromatin silencing|histone H3-K9 deacetylation|histone H4-K16 deacetylation|histone H4-K12 deacetylation|his…	mating-type region heterochromatin|nuclear pericentric heterochromatin|nucleus|nuclear subtelomeric heterochromatin|nuclear chromosome, telomeric region|nuclear rDNA heterochromatin|nuclear chromatin
SPBC317.01	mRNA	internal	2.0243	3.38852	1.80598	2.35215	2.51001	6.32814	MADS-box transcription factor Pvg4	positive regulation of transcription by RNA polymerase II|positive regulation of cell adhesion|positive regulation of flocculation	nucleus|nuclear envelope|cytosol|nuclear chromatin
SPBC317.01	mRNA	internal	2.0243	3.38852	1.80598	2.35215	2.51001	6.32814	MADS-box transcription factor Pvg4	positive regulation of transcription by RNA polymerase II|positive regulation of cell adhesion|positive regulation of flocculation	nucleus|nuclear envelope|cytosol|nuclear chromatin
SPBC317.01	mRNA	internal	4.30548	4.50956	2.28565	3.46103	4.96408	44.088	MADS-box transcription factor Pvg4	positive regulation of transcription by RNA polymerase II|positive regulation of cell adhesion|positive regulation of flocculation	nucleus|nuclear envelope|cytosol|nuclear chromatin
SPNCRNA.1625	ncRNA	promoter	4.55651	2.26573	1.58194	1.29299	2.58875	11.5569
SPNCRNA.1625	ncRNA	promoter	4.55651	2.26573	1.58194	1.29299	2.58875	11.5569
SPNCRNA.1626	ncRNA	internal	1.7916	2.9568	4.21434	2.18724	2.43867	3.23454
SPNCRNA.1626	ncRNA	internal	2.00297	2.9568	4.21434	2.18724	2.43867	3.23454
SPNCRNA.1626	ncRNA	internal	5.41356	2.79803	2.8577	2.14494	2.10871	7.53547
SPNCRNA.1626	ncRNA	internal	5.41356	3.00049	2.8577	2.14494	2.10871	7.53547
SPNCRNA.1626	ncRNA	promoter	1.73575	2.1089	5.17465	3.23616	3.52064	2.75056
SPBP8B7.32	mRNA	internal	1.55586	2.94664	9.13566	9.07538	9.71746	2.86741	dubious
SPBP8B7.32	mRNA	internal	1.55586	2.94664	9.13566	9.07538	9.71746	2.86741	dubious
SPBP8B7.32	mRNA	internal	1.42783	2.94664	7.93399	9.07538	9.71746	1.80779	dubious
SPBP8B7.32	mRNA	internal	1.23076	2.42468	4.39206	3.34797	2.96042	1.87955	dubious
SPBP8B7.04	mRNA	internal	2.0077	2.09044	2.04682	1.54328	1.90076	1.84778	Schizosaccharomyces specific protein Mug45	biological_process	integral component of membrane
SPBP8B7.05c	mRNA	internal	1.63171	2.34092	5.05579	4.77156	3.00114	3.60319	carbonic anhydrase (predicted)	one-carbon metabolic process|cellular detoxification	cytoplasm|nucleus
SPBP8B7.15c	mRNA	promoter	2.11391	3.03531	2.51453	1.64803	1.38425	3.69545	mRNA cleavage ubiquitin-protein ligase E3 Mpe1 (predicted)	mRNA cleavage|mRNA polyadenylation|protein modification by small protein conjugation or removal	mRNA cleavage and polyadenylation specificity factor complex|nucleus
SPBC31F10.10c	mRNA	promoter	5.20744	1.671	7.20667	7.94202	5.4448	24.7607	zf-MYND type zinc finger protein	biological_process	cell division site|nucleus|cytosol|mitotic spindle pole body
SPNCRNA.1637	antisense	promoter	5.20744	1.671	7.20667	7.94202	5.4448	24.7607
SPBTRNALYS.09	tRNA	promoter	2.51522	1.95019	4.15237	1.64317	1.07436	1.68666		cytoplasmic translational elongation	cytoplasm
SPBTRNATYR.04	tRNA	promoter	2.53479	1.9167	4.15237	1.64317	1.07436	1.64569		cytoplasmic translational elongation	cytoplasm
SPNCRNA.1644	antisense	promoter	1.08585	9.69502	2.36215	2.89609	4.33623	6.62984
SPBC21C3.19	mRNA	promoter	0.963999	10.7502	2.36215	3.0711	4.33623	7.32928	SBDS family protein Rtc3 (predicted)	ribosome biogenesis	nucleus|cytosol
SPBC21C3.19	mRNA	promoter	0.963999	10.7502	2.27663	3.0711	4.33623	7.32928	SBDS family protein Rtc3 (predicted)	ribosome biogenesis	nucleus|cytosol
SPBC21C3.19	mRNA	internal	1.56502	6.80811	2.33262	3.11241	2.76214	3.50152	SBDS family protein Rtc3 (predicted)	ribosome biogenesis	nucleus|cytosol
Unassigned		unassigned	1.56502	7.69018	2.33262	3.11241	2.76214	3.50152	None	None	None
SPNCRNA.1645	antisense	promoter	19.4973	11.268	13.8817	13.7174	13.5288	25.2148
SPBC23E6.08	mRNA	internal	19.4973	11.268	13.8817	13.7174	13.5288	25.2148	Golgi membrane exchange factor subunit Sat1 (predicted)	retrograde transport, endosome to Golgi|positive regulation of TORC2 signaling	Golgi apparatus|guanyl-nucleotide exchange factor complex|nucleus|cytosol
Unassigned		unassigned	4.72727	7.38423	8.82087	8.78348	6.86489	5.47961	None	None	None
Unassigned		unassigned	4.72727	7.38423	8.82087	8.78348	6.86489	11.0373	None	None	None
SPBC23E6.09	mRNA	promoter	2.89232	10.0689	3.2877	3.74875	4.07929	10.3622	transcriptional corepressor Ssn6	chromatin silencing|nucleosome positioning|negative regulation of transcription by RNA polymerase II	nucleus|nuclear chromatin|nuclear transcriptional repressor complex
SPBC23E6.09	mRNA	promoter	2.89232	10.0689	3.2877	3.74875	4.07929	10.3622	transcriptional corepressor Ssn6	chromatin silencing|nucleosome positioning|negative regulation of transcription by RNA polymerase II	nucleus|nuclear chromatin|nuclear transcriptional repressor complex
SPBC23E6.09	mRNA	promoter	2.89232	10.0689	3.2877	3.74875	4.07929	10.3622	transcriptional corepressor Ssn6	chromatin silencing|nucleosome positioning|negative regulation of transcription by RNA polymerase II	nucleus|nuclear chromatin|nuclear transcriptional repressor complex
SPBC211.02c	mRNA	promoter	1.57976	4.35747	2.82095	2.22817	1.84596	2.52528	complexed with Cdc5 protein Cwf3	mRNA cis splicing, via spliceosome	spliceosomal complex|U2-type prespliceosome|nucleus|cytosol|Prp19 complex|post-mRNA release spliceosomal complex
SPNCRNA.445	ncRNA	promoter	1.9681	2.67518	2.82095	1.95485	1.99917	2.46521		snoRNA guided rRNA 2'-O-methylation	box C/D snoRNP complex
SPBTRNALEU.10	tRNA	promoter	2.74815	2.28669	3.22809	1.35278	1.40594	2.30249		cytoplasmic translational elongation	cytoplasm
SPNCRNA.545	ncRNA	promoter	1.74554	3.73055	3.32316	2.72878	2.15568	5.66201
SPNCRNA.545	ncRNA	promoter	1.74554	4.63532	3.32316	2.72878	2.15568	5.66201
SPBC1677.02	mRNA	promoter	1.07856	4.63532	2.43001	2.25343	3.57417	3.18724	dolichol-phosphate mannosyltransferase subunit 3	protein N-linked glycosylation|protein O-linked glycosylation|GPI anchor biosynthetic process	endoplasmic reticulum membrane|endoplasmic reticulum|integral component of membrane
SPNCRNA.1649	ncRNA	promoter	1.5237	2.26294	2.43001	2.25343	3.57417	2.87735
SPRRNA.36	rRNA	promoter	2.02208	1.4428	2.75494	1.39238	1.01902	1.93771		cytoplasmic translation	cytosolic ribosome
SPBTRNAASP.04	tRNA	promoter	3.10275	1.69753	3.34352	1.81837	1.73455	3.07589		cytoplasmic translational elongation	cytoplasm
Unassigned		unassigned	1.51608	2.08933	2.92655	3.58073	2.91338	4.02939	None	None	None
SPSNRNA.07	snRNA	promoter	3.87415	3.47438	8.76792	4.57816	3.61138	5.26515		maturation of SSU-rRNA from tricistronic rRNA transcript (SSU-rRNA, 5.8S rRNA, LSU-rRNA)	preribosome|nucleus|nucleolus
SPSNRNA.07	snRNA	promoter	3.87415	3.47438	8.97914	4.85716	3.9421	16.4435		maturation of SSU-rRNA from tricistronic rRNA transcript (SSU-rRNA, 5.8S rRNA, LSU-rRNA)	preribosome|nucleus|nucleolus
SPSNRNA.07	snRNA	promoter	3.87415	3.47438	8.97914	4.85716	3.9421	16.4435		maturation of SSU-rRNA from tricistronic rRNA transcript (SSU-rRNA, 5.8S rRNA, LSU-rRNA)	preribosome|nucleus|nucleolus
SPSNRNA.07	snRNA	promoter	3.87415	3.35814	8.97914	4.85716	3.9421	16.4435		maturation of SSU-rRNA from tricistronic rRNA transcript (SSU-rRNA, 5.8S rRNA, LSU-rRNA)	preribosome|nucleus|nucleolus
SPNCRNA.111	ncRNA	internal	1.38359	5.20368	2.01753	2.07564	1.74195	4.99573
SPBC32C12.02	mRNA	promoter	1.99597	2.28226	1.44251	1.81662	1.79721	5.79892	transcription factor Ste11	positive regulation of transcription from RNA polymerase II promoter by pheromones|positive regulation of transcription from RNA polymerase II promoter in response to nitrogen starvation|induction of conjugation with cellular fusion|positive regulation of transcription by RNA polymerase II|positive regulation of induction of conjugation with cellular fusion by regulation of transcription from RNA…	Tor2-Mei2-Ste11 complex|nucleus|cytosol|cytoplasm|RNA polymerase II transcription factor complex
SPBC3B9.12	mRNA	promoter	1.75025	2.96497	3.17023	2.14591	1.92524	2.492	TRAPP complex subunit Trs23 (predicted)	ER to Golgi vesicle-mediated transport|intracellular protein transport	TRAPP complex|nucleus|cytosol|Golgi apparatus
SPNCRNA.436	ncRNA	promoter	0.927356	3.60661	1.94678	2.73759	1.51595	2.52716
SPBC215.05	mRNA	promoter	3.67399	13.0419	6.60794	6.29892	5.47013	5.05342	glycerol-3-phosphate dehydrogenase Gpd1	NADH oxidation|cellular water homeostasis|glycerol biosynthetic process|cellular response to osmotic stress|glycerol-3-phosphate catabolic process	nucleus|cytosol|glycerol-3-phosphate dehydrogenase complex
SPBC215.05	mRNA	promoter	3.67399	13.0419	6.60794	6.29892	5.47013	5.05342	glycerol-3-phosphate dehydrogenase Gpd1	NADH oxidation|cellular water homeostasis|glycerol biosynthetic process|cellular response to osmotic stress|glycerol-3-phosphate catabolic process	nucleus|cytosol|glycerol-3-phosphate dehydrogenase complex
SPBC215.05	mRNA	promoter	3.67399	13.0419	6.60794	6.29892	5.47013	5.05342	glycerol-3-phosphate dehydrogenase Gpd1	NADH oxidation|cellular water homeostasis|glycerol biosynthetic process|cellular response to osmotic stress|glycerol-3-phosphate catabolic process	nucleus|cytosol|glycerol-3-phosphate dehydrogenase complex
SPBC215.05	mRNA	promoter	3.60891	7.37444	6.60621	5.56041	4.54747	3.27868	glycerol-3-phosphate dehydrogenase Gpd1	NADH oxidation|cellular water homeostasis|glycerol biosynthetic process|cellular response to osmotic stress|glycerol-3-phosphate catabolic process	nucleus|cytosol|glycerol-3-phosphate dehydrogenase complex
Unassigned		unassigned	1.27857	6.71737	4.62601	3.56523	2.14867	2.33092	None	None	None
SPBC215.07c	mRNA	promoter	1.73193	1.4581	1.2891	1.36831	1.24694	1.21863	PWWP domain protein Pdp2 (predicted)	chromatin remodeling|regulation of transcription by RNA polymerase II	nuclear chromatin|nucleus
SPBC215.09c	mRNA	promoter	1.98564	2.92175	2.16989	2.54187	3.95841	4.57266	acetyl-CoA C-acetyltransferase Erg10 (predicted)	ergosterol biosynthetic process	cytosol
Unassigned		unassigned	0.972272	2.06195	1.1984	0.844753	1.2122	1.81486	None	None	None
SPBC215.11c	mRNA	promoter	1.1238	1.71407	1.12334	1.01997	0.928757	1.82385	aldo/keto reductase, unknown biological role	biological_process	nucleus|cytosol
SPBC215.12	mRNA	promoter	1.01288	1.9221	1.2199	1.16628	1.67012	2.00927	U5 snRNP GTPase subunit Cwf10	spliceosomal tri-snRNP complex assembly|regulation of heterochromatin domain assembly	U4/U6 x U5 tri-snRNP complex|nucleus|cytosol|Prp19 complex|U5 snRNP|spliceosomal complex|post-mRNA release spliceosomal complex
SPBC1347.11	mRNA	promoter	1.17342	1.64118	1.0677	1.43159	2.99212	1.92772	stress responsive orphan 1	cell redox homeostasis|cellular response to oxidative stress	mitochondrion
SPBC56F2.11	mRNA	promoter	1.34717	2.71457	1.34182	1.35695	1.33678	3.5108	homoserine O-acetyltransferase Met6	methionine biosynthetic process|homoserine metabolic process	cytosol
SPBC56F2.09c	mRNA	promoter	0.967354	2.26	1.16244	1.38119	2.92927	2.0216	arginine specific carbamoyl-phosphate synthase subunit Arg5	urea cycle|arginine biosynthetic process	carbamoyl-phosphate synthase complex|cytoplasm
SPNCRNA.1667	antisense	promoter	1.26975	2.83335	1.9186	2.33955	1.58309	2.02964
SPNCRNA.1668	antisense	promoter	1.9163	3.65441	5.91752	6.95286	3.97499	12.7036
SPNCRNA.1668	antisense	promoter	1.9163	3.65441	5.91752	6.95286	3.97499	12.7036
SPBC56F2.06	mRNA	promoter	1.07418	3.33589	2.09106	2.10994	2.47133	3.52994	Schizosaccharomyces specific protein Mug147	biological_process	nucleus|cytosol
Unassigned		unassigned	0.849707	2.27549	1.30071	1.5184	1.29161	1.79688	None	None	None
SPBTRNAGLU.08	tRNA	promoter	2.84509	2.59607	2.62153	2.06209	1.72111	1.79688		cytoplasmic translational elongation	cytoplasm
SPNCRNA.1669	ncRNA	promoter	1.59959	7.61001	6.13494	6.34172	3.02735	10.67
SPNCRNA.1669	ncRNA	promoter	1.59959	7.79518	6.13494	6.34172	3.02735	10.67
SPBC1861.01c	mRNA	promoter	1.05521	2.19082	2.35292	3.63814	2.12944	3.0429	kinetochore protein, CENP-C ortholog Cnp3	mitotic sister chromatid segregation|attachment of mitotic spindle microtubules to kinetochore|attachment of spindle microtubules to kinetochore involved in homologous chromosome segregation|protein localization to kinetochore involved in kinetochore assembly	condensed nuclear chromosome kinetochore|condensed chromosome, centromeric region|nucleus|nucleolus|chromosome, centromeric region
SPNCRNA.1674	ncRNA	promoter	1.21721	2.19082	2.35292	4.00706	2.12944	4.6707
SPNCRNA.113	ncRNA	promoter	1.39381	2.19082	2.35292	4.00706	2.12944	4.6707
SPBC1861.02	mRNA	promoter	2.6081	4.12455	4.96	5.48556	3.88796	5.06244	ARS binding protein Abp2	biological_process	nucleus|mitotic spindle pole body
SPBC14F5.01	mRNA	internal	0.823152	1.79265	0.934741	0.770184	1.15831	1.66083	Schizosaccharomyces specific protein	biological_process	nucleus|cytosol
SPBC14F5.03c	mRNA	promoter	1.43904	6.2132	3.87106	3.9095	1.5698	9.23784	karyopherin Kap123	protein import into nucleus	nucleus|nuclear envelope|cytosol|nuclear periphery
Unassigned		unassigned	1.50189	6.2132	3.94593	3.9095	1.5698	9.23784	None	None	None
SPBC14F5.04c	mRNA	internal	1.66991	2.4196	3.55405	2.41201	0.97525	2.30033	phosphoglycerate kinase Pgk1 (predicted)	gluconeogenesis|canonical glycolysis	nucleus|cytosol
SPBC14F5.04c	mRNA	promoter	8.27314	5.09101	13.217	12.5308	12.5684	18.4849	phosphoglycerate kinase Pgk1 (predicted)	gluconeogenesis|canonical glycolysis	nucleus|cytosol
SPBC14F5.04c	mRNA	promoter	8.27314	5.09101	13.217	12.5308	12.5684	18.4849	phosphoglycerate kinase Pgk1 (predicted)	gluconeogenesis|canonical glycolysis	nucleus|cytosol
Unassigned		unassigned	1.51311	3.89214	2.58547	2.7973	3.39807	5.49256	None	None	None
SPRRNA.37	rRNA	promoter	2.32974	2.36989	3.03755	2.35836	2.91834	2.32811		cytoplasmic translation	cytosolic ribosome
SPBC14F5.06	mRNA	promoter	4.18445	1.69451	6.80342	8.56027	6.0521	4.52888	iron-sulfur ATPase involved in ribosome biogenesis and translation Rli1 (predicted)	ribosomal large subunit biogenesis|cytoplasmic translational initiation	nucleus|cytosol
SPBC14F5.13c	mRNA	promoter	1.31047	2.55797	1.8645	1.86002	1.6121	2.71932	vacuolar membrane alkaline phosphatase (predicted)	nicotinamide nucleotide metabolic process	fungal-type vacuole membrane|fungal-type vacuole|integral component of membrane
SPBC14F5.13c	mRNA	promoter	1.48652	2.55797	1.8645	1.86002	1.6121	2.71932	vacuolar membrane alkaline phosphatase (predicted)	nicotinamide nucleotide metabolic process	fungal-type vacuole membrane|fungal-type vacuole|integral component of membrane
SPBC3F6.03	mRNA	internal	1.22159	3.94093	1.18813	1.40359	1.79928	4.03086	thioredoxin reductase Trr1	removal of superoxide radicals|cellular oxidant detoxification	mitochondrion|nucleus|cytosol
SPBC3F6.03	mRNA	internal	1.44635	3.94093	1.18813	1.40359	1.79928	4.03086	thioredoxin reductase Trr1	removal of superoxide radicals|cellular oxidant detoxification	mitochondrion|nucleus|cytosol
SPBTRNAASN.04	tRNA	promoter	2.07414	2.44692	3.10398	1.66657	1.66091	1.67303		cytoplasmic translational elongation	cytoplasm
SPBTRNAASN.04	tRNA	promoter	2.07414	2.44692	3.10398	1.66657	1.66091	1.95854		cytoplasmic translational elongation	cytoplasm
SPBC16G5.02c	mRNA	promoter	1.19969	3.13367	1.19619	1.4589	2.70548	1.5432	ribokinase Rbk1 (predicted)	D-ribose catabolic process	nucleus|cytosol
SPBC16G5.03	mRNA	promoter	1.19969	3.13367	1.19619	1.4855	2.70548	2.00292	ubiquitin-protein ligase E3 (predicted)	proteasome-mediated ubiquitin-dependent protein catabolic process|protein modification by small protein conjugation or removal	nucleus|mitochondrion
SPBC16G5.05c	mRNA	promoter	1.43321	1.48768	1.66863	2.58107	1.51471	2.18117	VAP family protein Scs2	endoplasmic reticulum-plasma membrane tethering|establishment or maintenance of cell polarity regulating cell shape|maintenance of ER location	integral component of endoplasmic reticulum membrane|endoplasmic reticulum|organelle membrane contact site|cortical endoplasmic reticulum
SPBC16G5.07c	mRNA	internal	1.25096	1.63621	0.951953	0.797393	0.971128	1.45854	stomatin, mitochondrial membrane organization protein (predicted)	mitochondrial membrane organization	mitochondrion|membrane
SPBC1652.01	mRNA	internal	2.77448	3.86157	3.01314	3.0284	4.63668	5.41367	ribosomal RNA processing element (RRPE)-binding protein (predicted)	positive regulation of transcription by RNA polymerase II	nucleus|cytosol
SPBC1652.01	mRNA	internal	2.77448	3.86157	3.01314	3.0284	4.63668	5.41367	ribosomal RNA processing element (RRPE)-binding protein (predicted)	positive regulation of transcription by RNA polymerase II	nucleus|cytosol
SPNCRNA.1684	ncRNA	promoter	4.40035	1.93402	8.33026	7.47089	11.3966	13.9288
SPNCRNA.1684	ncRNA	promoter	4.40035	1.93402	8.33026	7.47089	11.3966	13.9288
SPNCRNA.1686	antisense	promoter	1.53465	2.34592	1.97395	1.47495	1.17352	2.08701
SPBC16A3.02c	mRNA	promoter	1.84333	2.67632	2.94863	4.44349	3.38973	4.41238	mitochondrial conserved protein (predicted)	biological_process	mitochondrion|cytoplasm|endoplasmic reticulum|Golgi apparatus
SPBC16A3.02c	mRNA	promoter	1.84333	2.67632	2.94863	4.44349	3.38973	4.41238	mitochondrial conserved protein (predicted)	biological_process	mitochondrion|cytoplasm|endoplasmic reticulum|Golgi apparatus
SPBC1289.13c	mRNA	promoter	1.84917	2.2068	2.40469	2.71968	4.48127	4.04758	alpha-1,2-galactosyltransferase Gmh6	fungal-type cell wall biogenesis|protein galactosylation|N-glycan processing	Golgi membrane|endoplasmic reticulum|Golgi apparatus|integral component of membrane
Unassigned		unassigned	13.2142	1.41242	13.5973	8.11678	8.27975	6.01861	None	None	None
SPBC1289.14	mRNA	promoter	12.1779	1.41242	12.5923	12.8296	12.9514	15.2198	adducin (predicted)	actin cytoskeleton organization	cytoskeleton
SPBC1289.17	mRNA	promoter	1.28289	1.95392	2.64936	2.80643	4.97875	2.36882	retrotransposable element/transposon Tf2-type	DNA recombination|DNA integration	nucleus
Unassigned		unassigned	1.54705	1.96158	2.51809	2.0456	3.15188	1.84247	None	None	None
SPBC1289.15	mRNA	promoter	1.20554	2.84584	1.66954	1.35949	1.30473	2.50816	cell surface glycoprotein, flocculin Pfl5	cell-cell adhesion involved in flocculation	external side of fungal-type cell wall|cytoplasm
SPNCRNA.1693	ncRNA	promoter	1.47991	1.15302	2.97233	2.30686	9.52693	4.49201
SPNCRNA.1694	ncRNA	promoter	2.06225	3.1595	3.55973	3.51202	5.57748	2.53205
SPBC8E4.02c	mRNA	promoter	3.87639	2.88183	6.23111	2.31015	3.32602	4.99826	Schizosaccharomyces pombe specific protein	biological_process	mitochondrion
SPBC8E4.02c	mRNA	promoter	3.87639	3.0261	6.54006	2.91447	4.52485	4.47254	Schizosaccharomyces pombe specific protein	biological_process	mitochondrion
SPBC8E4.02c	mRNA	promoter	3.87639	3.12992	6.54006	3.22611	5.44938	4.61321	Schizosaccharomyces pombe specific protein	biological_process	mitochondrion
SPBC8E4.02c	mRNA	internal	3.87639	3.37855	6.54006	3.22611	5.44938	4.61321	Schizosaccharomyces pombe specific protein	biological_process	mitochondrion
SPBC8E4.02c	mRNA	internal	3.87639	4.03122	6.54006	3.22611	5.44938	4.61321	Schizosaccharomyces pombe specific protein	biological_process	mitochondrion
SPBC8E4.01c	mRNA	promoter	3.63444	4.03122	5.64686	3.22611	5.44938	4.28721	inorganic phosphate transmembrane transporter (predicted)	phosphate ion transmembrane transport	integral component of plasma membrane
SPBC8E4.01c	mRNA	internal	1.82835	0.519777	1.59078	0.350823	0.61812	0.89307	inorganic phosphate transmembrane transporter (predicted)	phosphate ion transmembrane transport	integral component of plasma membrane
SPBC8E4.01c	mRNA	internal	1.34164	0.598978	1.25426	0.38348	0.703391	1.02144	inorganic phosphate transmembrane transporter (predicted)	phosphate ion transmembrane transport	integral component of plasma membrane
SPBP4G3.02	mRNA	promoter	2.57601	0.938101	3.26289	1.0383	1.68653	1.86585	acid phosphatase Pho1	organophosphate catabolic process|cellular response to phosphate starvation	fungal-type cell wall|endoplasmic reticulum|extracellular region|cytoplasm|cell wall-bounded periplasmic space|intracellular|membrane
SPBP4G3.02	mRNA	promoter	3.34263	1.14684	3.57101	1.05961	1.93536	1.86585	acid phosphatase Pho1	organophosphate catabolic process|cellular response to phosphate starvation	fungal-type cell wall|endoplasmic reticulum|extracellular region|cytoplasm|cell wall-bounded periplasmic space|intracellular|membrane
SPBP4G3.02	mRNA	promoter	3.34263	5.13092	4.26768	1.53225	3.59634	6.00978	acid phosphatase Pho1	organophosphate catabolic process|cellular response to phosphate starvation	fungal-type cell wall|endoplasmic reticulum|extracellular region|cytoplasm|cell wall-bounded periplasmic space|intracellular|membrane
SPBP4G3.02	mRNA	internal	3.34263	5.13092	4.26768	1.53225	3.59634	6.00978	acid phosphatase Pho1	organophosphate catabolic process|cellular response to phosphate starvation	fungal-type cell wall|endoplasmic reticulum|extracellular region|cytoplasm|cell wall-bounded periplasmic space|intracellular|membrane
SPBP4G3.02	mRNA	internal	3.34263	5.13092	4.26768	1.53225	3.59634	6.00978	acid phosphatase Pho1	organophosphate catabolic process|cellular response to phosphate starvation	fungal-type cell wall|endoplasmic reticulum|extracellular region|cytoplasm|cell wall-bounded periplasmic space|intracellular|membrane
SPBP4G3.02	mRNA	internal	3.34263	5.13092	4.26768	1.53225	3.59634	6.00978	acid phosphatase Pho1	organophosphate catabolic process|cellular response to phosphate starvation	fungal-type cell wall|endoplasmic reticulum|extracellular region|cytoplasm|cell wall-bounded periplasmic space|intracellular|membrane
SPBP4G3.02	mRNA	internal	3.34263	5.13092	4.26768	1.53225	3.59634	6.00978	acid phosphatase Pho1	organophosphate catabolic process|cellular response to phosphate starvation	fungal-type cell wall|endoplasmic reticulum|extracellular region|cytoplasm|cell wall-bounded periplasmic space|intracellular|membrane
SPBP4G3.02	mRNA	internal	3.34263	5.13092	4.26768	1.53225	3.59634	6.00978	acid phosphatase Pho1	organophosphate catabolic process|cellular response to phosphate starvation	fungal-type cell wall|endoplasmic reticulum|extracellular region|cytoplasm|cell wall-bounded periplasmic space|intracellular|membrane
SPBP4G3.02	mRNA	internal	2.1773	3.6278	3.695	1.14616	3.09907	3.60124	acid phosphatase Pho1	organophosphate catabolic process|cellular response to phosphate starvation	fungal-type cell wall|endoplasmic reticulum|extracellular region|cytoplasm|cell wall-bounded periplasmic space|intracellular|membrane
SPBP4G3.02	mRNA	internal	1.64692	0.665162	1.59854	0.388449	0.953563	0.883201	acid phosphatase Pho1	organophosphate catabolic process|cellular response to phosphate starvation	fungal-type cell wall|endoplasmic reticulum|extracellular region|cytoplasm|cell wall-bounded periplasmic space|intracellular|membrane
SPBP4G3.02	mRNA	internal	1.12481	1.88618	1.786	0.571727	1.86068	1.67235	acid phosphatase Pho1	organophosphate catabolic process|cellular response to phosphate starvation	fungal-type cell wall|endoplasmic reticulum|extracellular region|cytoplasm|cell wall-bounded periplasmic space|intracellular|membrane
Unassigned		unassigned	1.12481	2.69248	1.786	0.571727	1.86068	1.67235	None	None	None
SPNCRNA.1695	antisense	promoter	1.20407	2.10947	1.70253	2.03993	3.18483	2.25424
Unassigned		unassigned	1.20301	2.1456	1.06888	0.74065	1.25017	2.03932	None	None	None
SPBPB2B2.01	mRNA	promoter	1.08731	3.74314	0.914967	4.48799	5.35709	4.46868	amino acid transmembrane transporter (predicted)	amino acid transmembrane transport	endoplasmic reticulum|integral component of membrane
SPBPB2B2.01	mRNA	promoter	1.08731	3.74314	0.914967	4.48799	5.35709	4.46868	amino acid transmembrane transporter (predicted)	amino acid transmembrane transport	endoplasmic reticulum|integral component of membrane
SPBPB2B2.02	mRNA	promoter	1.18364	2.49303	1.42229	1.4813	1.79534	2.26547	esterase/lipase (predicted)	sterol deacetylation	cytoplasm|endoplasmic reticulum|integral component of membrane
SPNCRNA.532	ncRNA	promoter	1.27121	2.39754	1.80219	2.05336	2.84362	2.53462
SPNCRNA.532	ncRNA	promoter	1.27121	2.39754	1.80219	2.05336	2.84362	2.53462
Unassigned		unassigned	0.99683	2.6655	1.78882	1.41129	1.89598	1.90859	None	None	None
SPBPB2B2.08	mRNA	promoter	2.35999	1.5408	4.70951	4.80792	4.19809	6.2518	conserved fungal protein	biological_process	nucleus|cytosol
Unassigned		unassigned	1.10337	2.50204	1.61946	1.89152	3.0902	2.017	None	None	None
SPBPB2B2.12c	mRNA	promoter	1.261	2.79269	3.81172	4.25908	4.61527	4.08461	UDP-glucose 4-epimerase/aldose 1-epimerase Gal10	protein galactosylation|galactose metabolic process	cellular_component
SPBPB2B2.13	mRNA	promoter	1.261	2.79269	3.81172	4.25908	4.61527	4.08461	galactokinase Gal1	galactose catabolic process via UDP-galactose|galactose metabolic process	cytoplasm|cytosol
SPBPB2B2.15	mRNA	promoter	1.0379	2.90452	0.993044	1.20268	1.1362	1.32422	conserved fungal family	biological_process	cytosol
Unassigned		unassigned	0.941367	1.51466	1.09279	7.6613	5.7204	6.22762	None	None	None
SPNCRNA.448	ncRNA	promoter	1.20699	1.20759	1.60965	1.66821	2.16811	1.86099
SPBPB2B2.19c	mRNA	promoter	1.44635	1.85723	1.56127	2.19394	1.74333	2.02612	S. pombe specific 5Tm protein family	biological_process	integral component of membrane
Unassigned		unassigned	1.4386	1.85723	2.23876	2.74698	2.58875	3.35666	None	None	None
SPBCPT2R1.07c	ncRNA	promoter	6.40791	1.66576	3.95757	4.57378	8.07614	2.38998
Unassigned		unassigned	6.40791	1.66576	3.95757	4.57378	8.07614	2.38998	None	None	None
SPBCPT2R1.08c	mRNA	promoter	4.04584	1.70757	3.6345	3.09269	4.4343	2.10935	RecQ type DNA helicase Tlh1	telomere maintenance via recombination	nuclear chromosome, telomeric region|nucleus
Unassigned		unassigned	1.94499	2.97337	2.30816	2.52518	3.67478	2.34427	None	None	None
Unassigned		unassigned	1.95605	2.97337	2.30816	2.52518	3.67478	2.34427	None	None	None
Unassigned		unassigned	1.95605	2.97337	2.30816	2.52518	3.67478	2.34427	None	None	None
Unassigned		unassigned	1.90592	1.83034	1.73809	1.36906	1.74117	1.28668	None	None	None
Unassigned		unassigned	1.77959	1.63166	1.63741	1.01271	1.15612	1.26827	None	None	None
Unassigned		unassigned	1.54041	2.94298	1.95316	2.11741	2.5482	1.62083	None	None	None
Unassigned		unassigned	1.90609	3.82035	1.74296	2.83807	4.38941	2.39798	None	None	None
Unassigned		unassigned	2.31813	3.82035	1.71418	2.73757	4.22739	2.39798	None	None	None
SPRRNA.42	rRNA	internal	0.591517	1.53099	1.22385	0.308225	0.534712	0.716479		cytoplasmic translation	cytosolic ribosome
SPRRNA.42	rRNA	promoter	0.730416	0.609533	1.26808	0.340277	0.526237	0.588302		cytoplasmic translation	cytosolic ribosome
SPRRNA.42	rRNA	promoter	0.730416	0.609533	1.26808	0.340277	0.526237	0.588302		cytoplasmic translation	cytosolic ribosome
SPRRNA.42	rRNA	promoter	0.730416	0.609533	1.26808	0.340277	0.526237	0.60906		cytoplasmic translation	cytosolic ribosome
Unassigned		unassigned	0.759853	0.617607	1.28337	0.311765	0.473029	0.635353	None	None	None
Unassigned		unassigned	0.762949	0.617607	1.28337	0.341079	0.533242	0.635353	None	None	None
Unassigned		unassigned	0.762949	0.713062	1.28337	0.348733	0.729519	0.635353	None	None	None
Unassigned		unassigned	0.762949	0.812501	1.28337	0.441062	1.07716	0.635353	None	None	None
Unassigned		unassigned	0.762949	0.895782	1.28337	0.453238	1.20351	0.521794	None	None	None
Unassigned		unassigned	0.762949	0.919227	1.28337	0.453238	1.20351	0.521794	None	None	None
Unassigned		unassigned	0.954118	1.07739	1.37467	0.66041	1.20351	0.629546	None	None	None
Unassigned		unassigned	1.18547	1.1583	1.47898	0.863889	1.194	0.762631	None	None	None
Unassigned		unassigned	1.46785	1.36394	1.56976	1.11595	1.07054	0.896776	None	None	None
Unassigned		unassigned	1.46785	1.36394	1.56976	1.11595	1.07054	0.896776	None	None	None
Unassigned		unassigned	1.46785	1.36394	1.56976	1.11595	1.0031	0.896776	None	None	None
Unassigned		unassigned	0.430708	1.33279	1.31668	0.512386	0.924476	0.702746	None	None	None
SPRRNA.47	rRNA	internal	0.642587	0.744592	1.20587	0.311931	0.746099	0.610644		cytoplasmic translation	cytosolic ribosome
SPRRNA.47	rRNA	internal	0.65569	0.625086	1.1976	0.311931	0.746099	0.618177		cytoplasmic translation	cytosolic ribosome
SPRRNA.47	rRNA	internal	0.662728	0.562196	1.21177	0.312967	0.707177	0.626941		cytoplasmic translation	cytosolic ribosome
SPRRNA.47	rRNA	internal	0.669911	0.549738	1.23153	0.354046	0.640819	0.63642		cytoplasmic translation	cytosolic ribosome
SPRRNA.47	rRNA	internal	0.669911	0.549738	1.23153	0.354046	0.640819	0.63642		cytoplasmic translation	cytosolic ribosome
SPRRNA.47	rRNA	internal	0.669911	0.549738	1.23153	0.354046	0.640819	0.63642		cytoplasmic translation	cytosolic ribosome
SPRRNA.47	rRNA	internal	0.669911	0.522317	1.23153	0.354046	0.640819	0.63642		cytoplasmic translation	cytosolic ribosome
SPRRNA.47	rRNA	internal	0.669911	0.552755	1.26637	0.354046	0.640819	0.67203		cytoplasmic translation	cytosolic ribosome
SPRRNA.47	rRNA	internal	0.701899	0.61796	1.29524	0.377222	0.640819	0.673586		cytoplasmic translation	cytosolic ribosome
SPRRNA.47	rRNA	internal	0.701899	0.61796	1.29524	0.377222	0.624762	0.692763		cytoplasmic translation	cytosolic ribosome
SPRRNA.47	rRNA	promoter	0.696938	0.59172	1.16196	0.304561	0.57299	0.692763		cytoplasmic translation	cytosolic ribosome
SPRRNA.47	rRNA	promoter	0.696938	0.562724	1.1588	0.298321	0.564673	0.692763		cytoplasmic translation	cytosolic ribosome
SPRRNA.43	rRNA	internal	0.639978	0.560009	1.15552	0.288676	0.563471	0.628514		cytoplasmic translation	cytosolic ribosome
SPRRNA.43	rRNA	internal	0.639978	0.560009	1.15552	0.288676	0.563471	0.628514		cytoplasmic translation	cytosolic ribosome
SPRRNA.43	rRNA	promoter	0.729166	0.600961	1.0392	0.317633	0.502316	0.59105		cytoplasmic translation	cytosolic ribosome
Unassigned		unassigned	0.830303	0.802102	1.19388	0.347543	0.635146	0.545905	None	None	None
Unassigned		unassigned	0.830303	0.802102	1.19388	0.38976	0.868858	0.512132	None	None	None
Unassigned		unassigned	0.830303	0.993954	1.20831	0.52099	1.13217	0.491599	None	None	None
Unassigned		unassigned	0.830303	0.993954	1.20831	0.52099	1.13217	0.491599	None	None	None
Unassigned		unassigned	0.821498	0.993954	1.20831	0.52099	1.13217	0.491599	None	None	None
Unassigned		unassigned	0.824863	1.0112	1.49603	0.674372	1.13217	0.583046	None	None	None
Unassigned		unassigned	1.27917	1.33241	1.68065	1.10279	1.04627	0.960113	None	None	None
Unassigned		unassigned	1.27917	1.33241	1.68065	1.10279	1.03844	0.960113	None	None	None
Unassigned		unassigned	1.27917	1.33241	1.68065	1.10279	0.995928	0.960113	None	None	None
Unassigned		unassigned	1.27917	1.33241	1.68065	1.10279	0.995928	0.960113	None	None	None
SPRRNA.48	rRNA	internal	0.630942	0.743709	1.18313	0.344193	0.79486	0.663615		cytoplasmic translation	cytosolic ribosome
SPRRNA.48	rRNA	internal	0.639482	0.647464	1.21802	0.365854	0.786044	0.663615		cytoplasmic translation	cytosolic ribosome
SPRRNA.48	rRNA	internal	0.639482	0.581658	1.21802	0.365854	0.687407	0.663615		cytoplasmic translation	cytosolic ribosome
SPRRNA.48	rRNA	internal	0.639482	0.581658	1.21802	0.365854	0.677374	0.663615		cytoplasmic translation	cytosolic ribosome
SPRRNA.48	rRNA	internal	0.654836	0.610687	1.21011	0.325578	0.629899	0.644396		cytoplasmic translation	cytosolic ribosome
SPRRNA.48	rRNA	internal	0.654836	0.610687	1.27161	0.325578	0.629899	0.644396		cytoplasmic translation	cytosolic ribosome
SPRRNA.48	rRNA	internal	0.654836	0.610687	1.29772	0.324261	0.650406	0.646739		cytoplasmic translation	cytosolic ribosome
SPRRNA.48	rRNA	internal	0.707367	0.566328	1.29772	0.324261	0.650406	0.655728		cytoplasmic translation	cytosolic ribosome
SPRRNA.48	rRNA	promoter	0.707367	0.602792	1.2011	0.31042	0.620019	0.655728		cytoplasmic translation	cytosolic ribosome
SPRRNA.51	rRNA	promoter	0.676019	0.613212	1.07504	0.303579	0.575684	0.655728		cytoplasmic translation	cytosolic ribosome
SPRRNA.44	rRNA	internal	0.678195	0.577262	1.1638	0.264173	0.61906	0.594099		cytoplasmic translation	cytosolic ribosome
SPRRNA.44	rRNA	internal	0.678195	0.577262	1.1638	0.264173	0.61906	0.578067		cytoplasmic translation	cytosolic ribosome
SPRRNA.44	rRNA	internal	0.678195	0.561017	1.1638	0.266155	0.61906	0.578067		cytoplasmic translation	cytosolic ribosome
SPRRNA.44	rRNA	internal	0.650034	0.546373	1.23185	0.338368	0.512966	0.59119		cytoplasmic translation	cytosolic ribosome
SPRRNA.44	rRNA	promoter	0.714591	0.558189	1.23185	0.338368	0.516245	0.59119		cytoplasmic translation	cytosolic ribosome
SPNCRNA.1094	ncRNA	promoter	0.828825	0.813588	1.32052	0.328479	0.658714	0.567501
SPNCRNA.1095	ncRNA	promoter	0.859455	0.831114	1.36365	0.471235	1.1751	0.684972
SPNCRNA.07	ncRNA	promoter	4.00483	2.30609	4.36974	5.11514	5.66474	25.6563
SPCC1884.02	mRNA	promoter	4.00483	2.30609	4.36974	5.11514	5.66474	25.6563	NiCoT heavy metal ion transmembrane transporter Nic1	nickel cation import across plasma membrane	integral component of plasma membrane|endoplasmic reticulum
SPNCRNA.452	ncRNA	promoter	1.09169	1.94823	1.16278	1.21458	1.82484	1.31207
Unassigned		unassigned	1.26391	8.48071	1.79598	1.49594	1.90873	1.79942	None	None	None
SPCC757.07c	mRNA	promoter	7.9396	26.7338	10.2559	12.3026	11.6563	68.2104	catalase	hydrogen peroxide catabolic process|cellular detoxification of hydrogen peroxide	mitochondrial matrix|peroxisomal matrix
SPCC757.15	mRNA	promoter	1.15737	3.34706	1.16457	1.66471	2.20127	3.30831	cytochrome c oxidase assembly protein Cox14 (predicted)	mitochondrial respiratory chain complex IV assembly	mitochondrial inner membrane|integral component of membrane
SPCC757.09c	mRNA	promoter	1.43467	3.14084	1.27169	1.82082	2.37256	3.20667	KH domain RNA-binding protein Rnc1	3'-UTR-mediated mRNA stabilization|negative regulation of MAPK cascade	cytosol
SPCTRNAHIS.03	tRNA	promoter	2.44844	1.48701	5.00151	2.39039	2.7039	1.88942		cytoplasmic translational elongation	cytoplasm
SPCTRNAHIS.03	tRNA	promoter	2.44844	1.57643	5.00151	2.39039	2.7039	2.06257		cytoplasmic translational elongation	cytoplasm
SPCC757.12	mRNA	promoter	1.46094	2.5272	3.84861	4.6182	5.04144	6.94328	alpha-amylase homolog (predicted)	fungal-type cell wall biogenesis	anchored component of external side of plasma membrane|cell wall|endoplasmic reticulum
Unassigned		unassigned	1.30226	3.49426	1.5398	1.07247	1.25816	1.76768	None	None	None
SPNCRNA.1108	antisense	promoter	1.02456	2.35442	1.2407	2.03083	2.42575	2.07301
SPNCRNA.1108	antisense	promoter	1.02456	2.35442	1.2407	2.03083	2.42575	2.07301
SPCTRNAGLY.10	tRNA	promoter	2.21734	2.20038	3.40926	1.7562	2.04084	1.78598		cytoplasmic translational elongation	cytoplasm
SPCTRNAGLY.10	tRNA	promoter	2.21734	2.20038	3.40926	1.7562	2.04084	1.78598		cytoplasmic translational elongation	cytoplasm
SPCC330.20	mRNA	promoter	1.65308	2.57387	3.17725	2.69283	4.22167	1.78598	stress associated Endoplasmic Reticulum protein Tam14	endoplasmic reticulum unfolded protein response	endoplasmic reticulum|integral component of membrane
SPCC330.21	mRNA	promoter	1.81076	2.4246	4.0236	1.83549	1.12707	1.6423	Schizosaccharomyces specific SAP domain containing protein	biological_process	cellular_component
SPCC330.06c	mRNA	promoter	3.37383	1.76107	8.46771	6.95778	2.60128	4.44062	thioredoxin peroxidase Pmp20	protein refolding	nucleus|cytosol
SPCC330.06c	mRNA	promoter	3.37383	2.28584	8.46771	6.95778	2.60128	4.44062	thioredoxin peroxidase Pmp20	protein refolding	nucleus|cytosol
SPNCRNA.1111	ncRNA	promoter	3.37383	2.74623	8.46771	6.95778	2.60128	4.44062
SPNCRNA.1110	ncRNA	promoter	3.37383	4.11532	8.29536	6.95778	2.60128	4.44062
SPNCRNA.1110	ncRNA	promoter	1.92798	4.11532	5.65846	4.80722	2.27517	3.90998
SPCC330.11	mRNA	promoter	9.70891	1.17331	11.6561	11.1362	10.6015	13.3106	BTB/POZ domain protein Btb1	protein modification by small protein conjugation or removal	ubiquitin ligase complex
SPCC330.11	mRNA	promoter	9.70891	1.31572	11.6561	11.1362	10.6015	13.3106	BTB/POZ domain protein Btb1	protein modification by small protein conjugation or removal	ubiquitin ligase complex
SPCC330.13	mRNA	promoter	4.39013	2.22364	8.15063	9.11833	6.14754	3.74222	DNA-directed RNA polymerase III complex subunit Rpc37 (predicted)	transcription by RNA polymerase III	RNA polymerase III complex|nucleus|cytosol
SPCTRNAGLU.09	tRNA	promoter	2.27965	1.65075	3.77918	1.90065	2.15015	1.47644		cytoplasmic translational elongation	cytoplasm
SPCC320.09	mRNA	promoter	0.897371	1.81294	1.51656	1.20268	1.5969	2.43175	ferrochelatase Hem15 (predicted)	heme biosynthetic process	mitochondrial inner membrane|nucleus|cytosol
SPCC320.05	mRNA	promoter	1.57916	2.359	2.90875	4.29548	4.00124	3.40329	sulfate transmembrane transporter (predicted)	sulfate transmembrane transport	fungal-type vacuole membrane|endoplasmic reticulum|integral component of membrane
SPCC320.03	mRNA	internal	1.23015	1.54939	1.66162	1.61983	1.69067	1.95973	transcription factor (predicted)	regulation of transcription by RNA polymerase II	nucleus
SPCC320.03	mRNA	promoter	20.1813	6.80173	13.874	12.146	12.0357	28.3979	transcription factor (predicted)	regulation of transcription by RNA polymerase II	nucleus
SPNCRNA.1116	ncRNA	internal	20.1813	6.80173	13.874	12.146	12.0357	24.4987
SPNCRNA.1116	ncRNA	internal	20.1813	6.80173	13.874	12.146	12.0357	17.9646
SPNCRNA.1116	ncRNA	internal	5.75254	2.60443	2.62199	5.47457	4.3829	16.0966
SPNCRNA.1116	ncRNA	promoter	11.3801	3.53684	7.04055	9.2821	8.95763	24.7652
SPNCRNA.1116	ncRNA	promoter	16.9271	6.51181	9.22277	10.9769	10.6891	45.5576
SPCC1235.01	mRNA	internal	2.22028	2.95129	2.20157	2.83987	2.75665	4.76543	Schizosaccharomyces specific protein	biological_process	cytosol
SPCC1235.02	mRNA	promoter	2.88527	3.78063	3.31732	4.62842	4.17729	3.79841	biotin synthase	biotin biosynthetic process	mitochondrion
SPCC1235.03	mRNA	promoter	1.0434	6.79685	1.85354	1.63219	1.82129	2.27028	SMR domain protein, possibly involved in DNA repair and neddylation	biological_process	nucleus|nucleolus
SPCC1235.05c	mRNA	promoter	2.72194	2.79452	3.75843	3.3469	4.2457	2.10562	SMARCAD1 family ATP-dependent DNA helicase Fft2 (predicted)	heterochromatin assembly involved in chromatin silencing	nuclear chromatin|nucleus|cytosol
SPCC1235.16	mRNA	promoter	2.72194	2.79452	3.75843	3.3469	4.2457	2.10562	vacuolar H+-ATPase assembly protein Vma21 (predicted)	vacuolar proton-transporting V-type ATPase complex assembly	integral component of endoplasmic reticulum membrane|ER to Golgi transport vesicle membrane
Unassigned		unassigned	15.4384	2.76819	11.2064	13.7153	13.3623	45.8425	None	None	None
Unassigned		unassigned	15.4384	2.76819	11.2064	13.7153	13.3623	45.8425	None	None	None
SPCC1235.17	mRNA	internal	14.1896	3.19618	13.1035	13.0398	13.3927	31.8508	dubious
SPCC1235.17	mRNA	promoter	6.40562	3.50707	10.6464	10.6715	10.2542	31.9876	dubious
SPNCRNA.460	ncRNA	promoter	1.52939	3.07668	2.94024	1.29205	1.31405	1.83235
SPCC548.06c	mRNA	internal	15.0508	10.5255	12.3451	11.6595	11.9629	18.7633	hexose transmembrane transporter Ght8 (predicted)	hexose transmembrane transport	integral component of plasma membrane|plasma membrane
SPNCRNA.1120	ncRNA	promoter	10.9622	7.27385	10.4261	9.86104	9.73471	53.0032
SPNCRNA.1120	ncRNA	promoter	10.9622	7.27385	10.4261	9.86104	9.73471	53.0032
SPNCRNA.1121	ncRNA	internal	11.6379	5.5224	13.1605	13.2141	13.593	40.9967
SPCC1529.01	mRNA	promoter	11.6379	5.5224	13.1605	13.2141	13.593	40.9967	transmembrane transporter (predicted)	transmembrane transport	endoplasmic reticulum|integral component of membrane
SPCC1529.01	mRNA	promoter	11.562	5.5224	12.9801	12.9957	13.5177	40.9967	transmembrane transporter (predicted)	transmembrane transport	endoplasmic reticulum|integral component of membrane
SPCC794.01c	mRNA	promoter	20.6298	7.68508	14.1005	13.9701	13.783	51.7016	glucose-6-phosphate 1-dehydrogenase Zwf2 (predicted)	glucose metabolic process|pentose-phosphate shunt	cytosol
SPCC794.02	mRNA	internal	2.21988	3.5812	2.73594	3.55973	4.21259	5.39422	wtf element Wtf5	negative regulation of ascospore formation	endoplasmic reticulum|integral component of membrane
SPCC794.04c	mRNA	internal	2.00679	1.75996	2.24845	1.88286	1.3581	2.35348	amino acid transmembrane transporter (predicted)	amino acid transmembrane transport	plasma membrane|integral component of membrane
SPCC794.16	mRNA	promoter	23.0482	5.14609	14.0699	13.9953	13.814	30.532
SPCC794.16	mRNA	promoter	23.0482	5.14609	14.0699	13.9953	13.814	30.532
Unassigned		unassigned	1.81414	2.07254	4.21067	3.00464	4.85456	2.05586	None	None	None
Unassigned		unassigned	1.81414	2.07254	4.21067	3.00464	4.85456	2.05586	None	None	None
Unassigned		unassigned	1.81414	2.07254	4.21067	3.00464	4.85456	2.05586	None	None	None
SPNCRNA.1122	ncRNA	promoter	1.20408	2.54958	1.61845	1.11728	1.93981	1.71669
SPNCRNA.1123	ncRNA	promoter	1.16196	2.00623	1.74328	1.48316	1.34967	2.0432
SPCC794.08	mRNA	promoter	1.16196	2.00623	1.74328	1.48316	1.34967	2.0432	HEAT repeat protein, involved in protein localization to plasma membrane (predicted)	establishment of protein localization to plasma membrane|anchoring of the mitotic actomyosin contractile ring to the plasma membrane|plasma membrane organization	protein-containing complex|plasma membrane
SPCC794.08	mRNA	internal	1.51083	2.55202	3.36342	1.44662	1.63921	2.24617	HEAT repeat protein, involved in protein localization to plasma membrane (predicted)	establishment of protein localization to plasma membrane|anchoring of the mitotic actomyosin contractile ring to the plasma membrane|plasma membrane organization	protein-containing complex|plasma membrane
SPCC794.09c	mRNA	promoter	2.48696	2.11924	2.84049	2.04954	1.99378	1.88598	translation elongation factor EF-1 alpha Ef1a-a	cytoplasmic translational elongation	eukaryotic translation elongation factor 1 complex|cytosol
SPCC794.09c	mRNA	promoter	2.48696	2.11924	2.84049	2.04954	1.99378	1.88598	translation elongation factor EF-1 alpha Ef1a-a	cytoplasmic translational elongation	eukaryotic translation elongation factor 1 complex|cytosol
SPCC794.11c	mRNA	promoter	1.4497	9.75421	3.55647	2.25068	2.45702	2.47178	ENTH/VHS domain protein Ent3 (predicted)	Golgi to endosome transport|actin cortical patch assembly|actin filament organization|endocytosis	actin cortical patch|clathrin vesicle coat|Golgi apparatus
SPCC794.12c	mRNA	promoter	7.94775	14.7063	11.0091	8.61593	8.35446	15.5067	malic enzyme, malate dehydrogenase (oxaloacetate decarboxylating), Mae2	malate metabolic process|pyruvate metabolic process|tricarboxylic acid cycle	mitochondrion|cytosol
SPCC553.10	mRNA	internal	1.55143	3.82536	3.33382	1.81932	1.61817	1.71267	conserved fungal protein	biological_process	anchored component of external side of plasma membrane|endoplasmic reticulum|integral component of membrane
SPCC553.10	mRNA	promoter	9.4739	8.33427	11.2587	10.3206	10.2358	34.4753	conserved fungal protein	biological_process	anchored component of external side of plasma membrane|endoplasmic reticulum|integral component of membrane
SPCC553.10	mRNA	promoter	9.4739	8.33427	11.2587	10.3206	10.2358	34.4753	conserved fungal protein	biological_process	anchored component of external side of plasma membrane|endoplasmic reticulum|integral component of membrane
SPNCRNA.1130	ncRNA	promoter	0.893206	2.27629	1.24481	1.17748	1.20735	4.63846
SPNCRNA.1132	antisense	promoter	2.40567	7.67746	4.36698	3.53602	4.83572	17.5315
SPCC736.15	mRNA	promoter	2.9328	5.31862	4.83999	4.24167	4.81834	4.93697	eisosome BAR domain protein Pil1	endocytosis|eisosome assembly	eisosome filament|eisosome|ascus membrane
SPCC736.15	mRNA	promoter	2.9328	5.31862	4.83999	4.24167	4.81834	4.93697	eisosome BAR domain protein Pil1	endocytosis|eisosome assembly	eisosome filament|eisosome|ascus membrane
SPCC736.15	mRNA	promoter	2.9328	5.15829	4.83999	4.24167	4.81834	4.74455	eisosome BAR domain protein Pil1	endocytosis|eisosome assembly	eisosome filament|eisosome|ascus membrane
SPCC736.15	mRNA	internal	1.88143	1.99208	3.31272	1.42534	1.2554	1.38731	eisosome BAR domain protein Pil1	endocytosis|eisosome assembly	eisosome filament|eisosome|ascus membrane
SPCC736.15	mRNA	internal	1.16289	2.13792	2.60999	1.35357	1.09075	1.55538	eisosome BAR domain protein Pil1	endocytosis|eisosome assembly	eisosome filament|eisosome|ascus membrane
SPNCRNA.1133	ncRNA	internal	1.67939	8.15306	4.30355	2.79656	1.98758	3.53848
SPCC594.01	mRNA	promoter	1.3014	156.148	2.45844	2.43968	3.72892	174.977	DUF1769 family protein	biological_process	cellular_component
SPCC594.01	mRNA	promoter	1.3014	156.148	2.45844	2.43968	3.72892	174.977	DUF1769 family protein	biological_process	cellular_component
Unassigned		unassigned	1.5344	2.45332	2.83422	1.32796	1.18419	1.51149	None	None	None
SPCC594.02c	mRNA	promoter	3.84812	7.52365	5.9083	4.82753	5.77456	3.20768	conserved fungal protein	biological_process	endoplasmic reticulum|integral component of membrane
SPCC594.03	mRNA	promoter	3.84812	7.52365	5.9083	4.82753	5.77456	3.20768	Schizosaccharomyces pombe specific protein	biological_process	cellular_component
SPCC1682.06	mRNA	promoter	2.13523	3.26347	2.16223	2.78558	3.61918	2.7022	Schizosaccharomyces specific protein	biological_process	integral component of membrane
SPCC1682.06	mRNA	promoter	2.13523	3.26347	2.16223	2.78558	3.61918	2.7022	Schizosaccharomyces specific protein	biological_process	integral component of membrane
SPCC1682.07	mRNA	promoter	1.03186	1.44593	1.1562	1.23208	1.47534	2.19912	transcription factor TFIIH complex subunit Ssl1	transcription initiation from RNA polymerase II promoter|nucleotide-excision repair	transcription factor TFIIH holo complex|transcription factor TFIIH core complex|nucleus|cytosol
SPCC306.08c	mRNA	promoter	8.56572	2.5852	8.68127	10.337	10.3705	10.4893	malate dehydrogenase Mdh1 (predicted)	malate metabolic process|tricarboxylic acid cycle	mitochondrial matrix|mitochondrion
SPCC306.11	mRNA	promoter	12.3531	2.03793	11.6149	12.4881	11.4325	42.2645	Schizosaccharomyces specific protein	biological_process	cellular_component
SPCC4G3.08	mRNA	promoter	25.496	1.62837	14.0919	13.9099	13.774	32.6058	ribosomal protein S6 kinase Psk1	TORC1 signaling	cytosol
SPCC364.07	mRNA	promoter	1.63973	3.79536	1.55142	1.42676	1.9086	2.16552	D-3 phosphoglycerate dehydrogenase Ser3 (predicted)	L-serine biosynthetic process	cytosol
SPCTRNASER.07	tRNA	promoter	2.11157	3.11614	3.44268	1.88516	1.27863	2.16552		cytoplasmic translational elongation	cytoplasm
Unassigned		unassigned	2.3775	2.18486	2.99947	2.4819	3.78395	1.89438	None	None	None
SPCC970.10c	mRNA	promoter	2.3775	2.15454	2.99947	2.4819	3.77311	2.32981	ubiquitin-protein ligase E3 Brl2	DNA replication-independent nucleosome assembly|chromatin assembly|histone H2B conserved C-terminal lysine ubiquitination|regulation of histone H3-K4 methylation|regulation of transcription by RNA polymerase II|histone monoubiquitination	nuclear pericentric heterochromatin|HULC complex|nucleus
SPCC970.08	mRNA	promoter	2.05996	3.16101	2.76913	2.27745	4.02693	2.10941	inositol polyphosphate kinase Kcs1 (predicted)	inositol phosphate biosynthetic process|signaling	cytosol
SPCC970.08	mRNA	promoter	2.05996	3.16101	2.76913	2.27745	4.02693	2.10941	inositol polyphosphate kinase Kcs1 (predicted)	inositol phosphate biosynthetic process|signaling	cytosol
SPCC970.01	mRNA	promoter	6.15757	1.24136	10.3444	9.1874	8.87898	9.17544	DNA repair endonuclease XPF	nucleotide-excision repair, DNA incision, 5'-to lesion|nucleotide-excision repair|double-strand break repair via single-strand annealing|gene conversion at mating-type locus|reciprocal meiotic recombination|nucleotide-excision repair involved in interstrand cross-link repair|double-strand break repair via homologous recombination|mating type switching	nucleus|mitotic spindle pole body|nucleotide-excision repair factor 1 complex
SPCC970.01	mRNA	promoter	6.15757	1.04477	10.3444	9.1874	8.87898	9.17544	DNA repair endonuclease XPF	nucleotide-excision repair, DNA incision, 5'-to lesion|nucleotide-excision repair|double-strand break repair via single-strand annealing|gene conversion at mating-type locus|reciprocal meiotic recombination|nucleotide-excision repair involved in interstrand cross-link repair|double-strand break repair via homologous recombination|mating type switching	nucleus|mitotic spindle pole body|nucleotide-excision repair factor 1 complex
SPRRNA.24	rRNA	promoter	1.82727	2.35109	3.9464	2.06725	1.00566	2.65525		cytoplasmic translation	cytosolic ribosome
SPCP31B10.06	mRNA	promoter	1.58938	5.79324	5.02906	6.86185	7.60256	9.55088	tricalbin, C2 domain protein (phospholipid binding) ER-plasma membrane tethering protein Tcb2 (predicted)	endoplasmic reticulum-plasma membrane tethering	cortical endoplasmic reticulum|plasma membrane|nucleus|endoplasmic reticulum|cytosol|integral component of membrane
Unassigned		unassigned	2.01317	2.09117	2.18289	1.27016	1.33717	1.31897	None	None	None
SPCC962.01	mRNA	promoter	3.51598	1.55812	9.0854	7.62109	5.74686	8.15463	tricalbin, C2 domain protein (phospholipid binding) ER-plasma membrane tethering protein Tcb1 (predicted)	endoplasmic reticulum-plasma membrane tethering	cortical endoplasmic reticulum|plasma membrane|integral component of membrane
SPCC962.06c	mRNA	promoter	1.54603	1.62853	1.64332	1.82307	3.11377	2.41966	KH and CC/hC domain splicing factor Bpb1	mRNA cis splicing, via spliceosome	commitment complex|nucleus|cytosol|U2-type prespliceosome
SPCC962.06c	mRNA	promoter	1.54603	1.62853	1.64332	1.82307	3.11377	2.41966	KH and CC/hC domain splicing factor Bpb1	mRNA cis splicing, via spliceosome	commitment complex|nucleus|cytosol|U2-type prespliceosome
SPCC1672.02c	mRNA	promoter	19.9498	7.55138	14.0908	13.2652	13.3368	24.0519	switch-activating protein Sap1	gene conversion at mating-type locus, DNA double-strand break formation|replication fork arrest at rDNA repeats|site-specific DNA replication termination	nucleus|nuclear chromatin
SPCC1672.03c	mRNA	promoter	0.989533	2.47178	1.20277	1.3856	1.43113	2.9029	guanine deaminase Gud1 (predicted)	guanine catabolic process	cytosol
SPCTRNAARG.08	tRNA	promoter	1.67202	1.81099	2.77803	1.40672	1.31278	1.58696		cytoplasmic translational elongation	cytoplasm
SPCC1672.10	mRNA	promoter	1.63572	4.14839	4.00019	2.08564	1.50362	3.78102	kinetochore protein Mis16	kinetochore assembly|mitotic sister chromatid segregation|CENP-A containing chromatin organization	nucleus|chromosome, centromeric region|condensed nuclear chromosome kinetochore|CENP-A recruiting complex
SPCC1183.12	mRNA	promoter	1.02602	1.60074	1.21611	1.04364	0.916448	0.90334	sporulation specific guanyl-nucleotide exchange factor Spo13	ascospore formation|ascospore-type prospore-specific spindle pole body remodeling|ascospore-type prospore membrane assembly|protein localization to meiotic spindle pole body	meiotic spindle pole body
SPCC1183.10	mRNA	promoter	1.63081	4.50334	2.35175	2.38579	3.36026	4.06401	wtf element Wtf10	negative regulation of ascospore formation	integral component of membrane
SPNCRNA.1146	ncRNA	promoter	1.58711	2.06202	2.29676	2.13592	2.93571	5.96645
SPCC1183.11	mRNA	promoter	1.59376	2.06202	2.29676	2.13592	2.93571	5.96645	MS calcium ion channel protein Msy1	cell volume homeostasis|cellular calcium ion homeostasis|calcium ion transmembrane transport	integral component of membrane|endoplasmic reticulum|perinuclear endoplasmic reticulum
SPCC16C4.18c	mRNA	promoter	1.6165	2.90935	1.91804	2.15124	4.00745	1.77801	histone H4-like TAF Taf6, SAGA complex subunit	chromatin remodeling|transcription initiation from RNA polymerase II promoter|histone acetylation	SAGA complex|transcription factor TFIID complex|nuclear chromatin|nucleus|cytosol
SPCPJ732.02c	mRNA	promoter	2.69851	3.77943	8.38104	6.44963	4.09187	8.95803	xylulose kinase Xks1 (predicted)	xylulose catabolic process|D-xylose metabolic process	nucleus|cytosol
SPCPJ732.03	mRNA	internal	1.35671	3.78582	2.88582	1.09788	1.11969	1.38431	Schizosaccharomyces pombe specific protein Meu15	biological_process	cytoplasm|Golgi apparatus
SPCC18B5.01c	mRNA	internal	1.0621	0.738843	2.14617	0.483292	0.543321	0.35007	brefeldin A transmembrane transporter Bfr1	drug transmembrane export	integral component of membrane|plasma membrane
SPCC18B5.01c	mRNA	internal	1.27787	0.73764	2.23484	0.743767	0.543533	0.522403	brefeldin A transmembrane transporter Bfr1	drug transmembrane export	integral component of membrane|plasma membrane
SPCC18B5.01c	mRNA	promoter	1.41586	1.58142	3.52337	1.19723	1.72559	1.39963	brefeldin A transmembrane transporter Bfr1	drug transmembrane export	integral component of membrane|plasma membrane
SPCC18B5.01c	mRNA	promoter	1.41586	1.90832	3.52337	1.19723	1.72559	1.71836	brefeldin A transmembrane transporter Bfr1	drug transmembrane export	integral component of membrane|plasma membrane
SPCC18B5.01c	mRNA	promoter	1.41586	1.90832	3.52337	1.19723	1.72559	1.71836	brefeldin A transmembrane transporter Bfr1	drug transmembrane export	integral component of membrane|plasma membrane
SPNCRNA.472	ncRNA	promoter	1.45611	5.52083	4.74293	2.1912	3.25411	3.87106
SPNCRNA.472	ncRNA	internal	1.20157	4.20113	5.68828	1.4087	1.38188	2.31331
SPNCRNA.472	ncRNA	internal	1.20157	4.20113	5.68828	1.4087	1.36901	2.31331
SPCC18B5.02c	ncRNA	promoter	0.84087	2.686	1.00743	1.03117	1.35592	1.98188
SPNCRNA.1154	ncRNA	promoter	1.70044	2.0954	2.05938	2.77218	2.90924	7.09674
SPNCRNA.1154	ncRNA	promoter	1.70044	2.0954	2.05938	2.77218	2.90924	7.09674
SPNCRNA.1154	ncRNA	promoter	1.41501	2.08725	2.05938	2.77218	2.90924	7.09674
SPCC18B5.05c	mRNA	promoter	0.91364	2.33707	1.4748	1.07667	1.25984	1.52432	phosphomethylpyrimidine kinase (predicted)	thiamine biosynthetic process|thiamine diphosphate biosynthetic process	nucleus|cytosol
SPNCRNA.1155	antisense	promoter	1.0158	1.53207	1.34154	1.32088	1.25708	1.76785
SPCC1020.10	mRNA	promoter	7.25072	5.66731	8.4225	10.6939	11.1535	13.7935	serine/threonine protein kinase Oca2	regulation of nitrogen utilization|negative regulation of transcription by RNA polymerase II|signaling	cell division site|cytosol|cell tip
SPNCRNA.1157	ncRNA	internal	4.18872	3.90499	3.99802	6.52653	6.04917	22.8952
SPNCRNA.1157	ncRNA	internal	8.11766	7.91467	8.49314	10.4923	10.1478	56.2121
SPNCRNA.1158	antisense	promoter	11.3621	7.91467	12.8497	13.3212	12.9997	56.2121
SPNCRNA.1158	antisense	promoter	11.3621	7.91467	12.8497	13.3212	12.9997	56.2121
SPCC1020.05	mRNA	internal	1.48283	1.92904	2.18715	1.52395	2.68426	1.76138	phosphoprotein phosphatase involved in unfolded protein response Dcr2 (predicted)	endoplasmic reticulum unfolded protein response	endoplasmic reticulum
SPCC1020.05	mRNA	promoter	1.54122	1.92904	2.18715	1.95121	2.9505	1.76138	phosphoprotein phosphatase involved in unfolded protein response Dcr2 (predicted)	endoplasmic reticulum unfolded protein response	endoplasmic reticulum
SPCC1020.05	mRNA	promoter	1.54122	1.92904	2.18715	1.95121	2.9505	1.76138	phosphoprotein phosphatase involved in unfolded protein response Dcr2 (predicted)	endoplasmic reticulum unfolded protein response	endoplasmic reticulum
SPCC1020.05	mRNA	promoter	1.54122	1.75555	2.18715	1.95121	2.9505	1.76138	phosphoprotein phosphatase involved in unfolded protein response Dcr2 (predicted)	endoplasmic reticulum unfolded protein response	endoplasmic reticulum
SPCC1020.14	mRNA	promoter	2.18881	2.06371	2.45173	2.47223	3.55975	1.76285	retrotransposable element/transposon Tf2-type	DNA recombination|DNA integration	cellular_component
SPCC1020.04c	mRNA	promoter	2.18881	2.06371	2.45173	2.47223	3.55975	1.76285	DNA-directed RNA polymerase I, II and III subunit Rpb6	DNA-templated transcription, elongation|transcription by RNA polymerase I|transcription by RNA polymerase II|transcription by RNA polymerase III	RNA polymerase I complex|RNA polymerase II, core complex|RNA polymerase III complex|nucleus|cytosol
SPCC1393.04	mRNA	promoter	1.31337	3.08243	1.68861	1.76972	2.2213	2.5763	Mis6-Sim4 complex subunit Fta4	mitotic sister chromatid segregation	Mis6-Sim4 complex|condensed nuclear chromosome kinetochore|cytoplasm
SPCC1393.08	mRNA	promoter	15.3747	2.95449	12.7215	12.6425	12.3491	40.3142	transcription factor, zf-GATA type (predicted)	cellular response to amino acid starvation|positive regulation of transcription by RNA polymerase II|positive regulation of transcription from RNA polymerase II promoter in response to amino acid starvation	nucleus|cytosol
SPCTRNAILE.09	tRNA	promoter	2.57415	2.47562	5.32469	2.89803	2.99044	2.39788		cytoplasmic translational elongation	cytoplasm
SPCTRNAILE.09	tRNA	promoter	2.57415	2.47562	5.32469	2.89803	2.99044	2.39788		cytoplasmic translational elongation	cytoplasm
SPCC1393.10	mRNA	promoter	2.27845	2.47562	5.00827	2.89803	2.99044	2.39788	copper transporter complex subunit Ctr4	copper ion import across plasma membrane	endoplasmic reticulum|plasma membrane|integral component of plasma membrane
SPCTRNAGLY.11	tRNA	promoter	2.59636	1.83742	3.12093	1.65665	1.77069	1.75892		cytoplasmic translational elongation	cytoplasm
SPCC1393.13	mRNA	promoter	1.46123	4.8499	1.26826	1.26078	1.96305	2.52619	protein L-glutamate O-methyltransferase, implicated in DNA damage response	cellular detoxification	nucleus|cytosol
SPCC2H8.02	mRNA	promoter	5.53874	3.47823	6.91789	8.70501	6.93134	11.6523	inorganic phosphate transmembrane transporter (predicted)	phosphate ion transmembrane transport	integral component of plasma membrane|endoplasmic reticulum|Golgi apparatus
SPCC2H8.02	mRNA	promoter	5.53874	3.47823	6.91789	8.70501	6.93134	11.6523	inorganic phosphate transmembrane transporter (predicted)	phosphate ion transmembrane transport	integral component of plasma membrane|endoplasmic reticulum|Golgi apparatus
SPCC2H8.02	mRNA	promoter	5.53874	3.47823	6.91789	8.70501	6.93134	11.6523	inorganic phosphate transmembrane transporter (predicted)	phosphate ion transmembrane transport	integral component of plasma membrane|endoplasmic reticulum|Golgi apparatus
Unassigned		unassigned	1.19684	2.34204	1.28828	1.4841	2.05622	2.58496	None	None	None
SPCTRNASER.08	tRNA	promoter	1.95217	2.15242	3.05076	1.42559	1.1372	1.39203		cytoplasmic translational elongation	cytoplasm
SPRRNA.55	rRNA	promoter	2.42436	1.62814	3.54461	1.15665	1.1948	1.28562		biological_process	cellular_component
SPCC63.13	mRNA	promoter	3.2825	4.03377	3.43294	3.28953	3.37937	6.3495	DNAJ domain protein	biological_process	endoplasmic reticulum|integral component of membrane
SPCC63.14	mRNA	promoter	9.52293	4.89101	10.3846	10.2161	9.97233	12.4115	eisosome assembly protein eis1	eisosome assembly|plasma membrane organization	eisosome|cytosol
SPCC16A11.01	mRNA	promoter	1.34692	2.62307	2.46625	2.14092	2.61569	3.14177	plasma membrane protein involved in inositol lipid-mediated signaling Sfk1 (predicted)	inositol lipid-mediated signaling	integral component of plasma membrane
SPCC16A11.08	mRNA	promoter	1.64192	3.11388	1.71383	2.52857	3.50808	2.07416	autophagy associated sorting nexin Atg20 (predicted)	early endosome to Golgi transport|reticulophagy|autophagy of mitochondrion	endosome|cytoplasm|phagophore assembly site membrane|phagophore assembly site
SPCC16A11.11	mRNA	promoter	11.6861	1.902	12.7414	12.8311	11.6964	27.898	mitochondrial ribosomal protein subunit L31 (predicted)	mitochondrial translation	mitochondrial large ribosomal subunit|mitochondrion
SPCC16A11.11	mRNA	promoter	11.6861	1.39408	12.7414	12.8311	11.6964	27.898	mitochondrial ribosomal protein subunit L31 (predicted)	mitochondrial translation	mitochondrial large ribosomal subunit|mitochondrion
SPCC24B10.09	mRNA	promoter	1.90565	1.6087	1.56307	1.51881	1.51057	1.95602	40S ribosomal protein S17 (predicted)	ribosome biogenesis|cytoplasmic translational elongation	cytosolic small ribosomal subunit|cytosol
SPCC24B10.10c	mRNA	promoter	1.07272	1.55934	0.975322	0.819754	0.953167	1.61267	mitochondrial outer membrane ATPase Msp1/Yta4 (predicted)	protein import into mitochondrial intermembrane space	mitochondrial outer membrane|mitochondrion
SPCC24B10.12	mRNA	promoter	0.90488	2.30205	0.721686	0.952949	0.984941	1.87097	EKC/KEOPS complex subunit Cgi121 (predicted)	tRNA threonylcarbamoyladenosine modification	EKC/KEOPS complex|nucleus|cytosol|nuclear chromosome, telomeric region
SPSNORNA.46	snoRNA	promoter	1.67757	3.32592	1.9216	1.70572	1.03142	2.52321		snoRNA guided rRNA pseudouridine synthesis	cellular_component
SPCTRNAARG.09	tRNA	promoter	1.95313	2.08167	4.22709	1.84085	1.66729	1.36252		cytoplasmic translational elongation	cytoplasm
SPCTRNAARG.09	tRNA	promoter	1.95313	2.08167	4.22709	1.84085	1.66729	1.36252		cytoplasmic translational elongation	cytoplasm
SPRRNA.26	rRNA	promoter	1.95313	2.08167	4.22709	1.84085	1.66729	1.34192		cytoplasmic translation	cytosolic ribosome
SPNCRNA.475	ncRNA	promoter	1.95313	2.08167	4.22709	1.84085	1.66729	1.34192
Unassigned		unassigned	2.01555	3.34563	2.5887	3.16771	3.33057	4.97174	None	None	None
Unassigned		unassigned	2.01555	3.34563	2.5887	3.16771	3.33057	4.97174	None	None	None
SPCC24B10.21	mRNA	promoter	2.46338	1.50311	2.98482	1.88064	1.12848	1.9621	triosephosphate isomerase	gluconeogenesis|canonical glycolysis	nucleus|cytosol
SPCC24B10.22	mRNA	promoter	1.30588	5.18041	2.54952	1.47629	0.936524	2.99071	mitochondrial DNA polymerase gamma	mitochondrial DNA replication	mitochondrion|gamma DNA polymerase complex
SPCC24B10.22	mRNA	internal	1.03574	4.11087	1.50921	1.46786	0.915115	1.91662	mitochondrial DNA polymerase gamma	mitochondrial DNA replication	mitochondrion|gamma DNA polymerase complex
SPCPB16A4.02c	mRNA	internal	1.03574	4.11087	1.50921	1.9	0.939658	1.70406	pleckstrin homology domain protein, implicated in cytosketon organization or vesicle-mediated transport	negative regulation of 1-phosphatidyl-1D-myo-inositol 4,5-bisphosphate biosynthetic process	cytoplasm|cell division site|cell tip|plasma membrane
SPCTRNAASN.05	tRNA	promoter	1.71645	2.45991	4.06669	1.92421	1.36786	1.24956		cytoplasmic translational elongation	cytoplasm
SPCPB16A4.03c	mRNA	promoter	2.07857	9.0804	2.88499	3.23137	2.70856	7.13357	bifunctional IMP cyclohydrolase/phosphoribosylaminoimidazolecarboxamideformyltransferase	IMP biosynthetic process|'de novo' IMP biosynthetic process	cytosol
SPNCRNA.477	ncRNA	promoter	2.07857	9.0804	2.88499	3.23137	2.70856	7.13357
SPNCRNA.477	ncRNA	promoter	2.07857	9.0804	2.88499	3.23137	2.70856	7.13357
SPCPB16A4.07	mRNA	promoter	1.63462	3.92541	3.17844	3.132	5.21618	4.56698	Schizosaccharomyces specific protein	biological_process	cellular_component
SPCPB16A4.07	mRNA	promoter	1.63462	3.92541	3.17844	3.132	5.21618	4.56698	Schizosaccharomyces specific protein	biological_process	cellular_component
SPCPB16A4.07	mRNA	promoter	1.63462	3.92541	3.17844	3.132	5.21618	4.56698	Schizosaccharomyces specific protein	biological_process	cellular_component
SPCPB16A4.07	mRNA	promoter	1.63462	3.92541	3.17844	3.132	5.21618	3.94083	Schizosaccharomyces specific protein	biological_process	cellular_component
SPCPB16A4.07	mRNA	promoter	1.63462	3.92541	3.17844	3.132	5.21618	3.88363	Schizosaccharomyces specific protein	biological_process	cellular_component
SPNCRNA.1162	ncRNA	promoter	1.54672	4.08337	2.82479	3.44493	5.1554	5.66741
SPNCRNA.1165	ncRNA	internal	4.32027	4.52925	1.64057	4.27798	3.10678	8.32278
SPNCRNA.1165	ncRNA	internal	4.32027	3.27567	2.99911	6.25491	4.09586	9.66009
SPNCRNA.1165	ncRNA	promoter	23.0801	4.52892	10.8442	13.94	13.7581	30.7405
SPNCRNA.1164	ncRNA	internal	3.54947	8.18633	2.53101	10.0954	13.5226	63.6526
SPCC1795.11	mRNA	promoter	1.51507	1.70958	2.72141	1.52981	1.44278	1.43033	translation initiation RNA helicase Sum3	cytoplasmic translational initiation	cytosol
SPCC1795.06	mRNA	internal	24.9085	2.03976	11.3688	12.7577	12.5924	37.5229	P-factor pheromone Map2	pheromone-dependent signal transduction involved in conjugation with cellular fusion|cell-cell signaling|induction of conjugation upon nitrogen starvation|induction of conjugation with cellular fusion	cell surface|extracellular region
SPCC1795.05c	mRNA	promoter	3.32457	2.71627	3.22958	4.4934	3.84882	4.82443	uridylate kinase Ura6	'de novo' pyrimidine nucleobase biosynthetic process|pyrimidine nucleotide biosynthetic process	nucleus|cytosol
SPCC1795.06	mRNA	promoter	1.83639	2.3851	2.1821	1.48409	1.4631	2.13832	P-factor pheromone Map2	pheromone-dependent signal transduction involved in conjugation with cellular fusion|cell-cell signaling|induction of conjugation upon nitrogen starvation|induction of conjugation with cellular fusion	cell surface|extracellular region
SPCC1795.06	mRNA	promoter	1.83639	2.3851	2.1821	1.48409	1.4631	2.02301	P-factor pheromone Map2	pheromone-dependent signal transduction involved in conjugation with cellular fusion|cell-cell signaling|induction of conjugation upon nitrogen starvation|induction of conjugation with cellular fusion	cell surface|extracellular region
SPSNORNA.37	snoRNA	promoter	2.04879	3.41382	2.89143	1.70492	1.46493	1.93917		snoRNA guided rRNA pseudouridine synthesis	cellular_component
SPCC825.03c	mRNA	promoter	10.0695	2.43027	11.6452	12.626	12.6233	52.4005	SNARE Psy1	ascospore-type prospore membrane assembly|Golgi to plasma membrane transport|intracellular protein transport|prospore membrane biogenesis|ascospore formation	Golgi apparatus|integral component of membrane|prospore membrane|plasma membrane|cell division site|endosome|cell tip|plasma membrane raft|prospore membrane spindle pole body attachment site|prospore membrane leading edge|cytoplasm
SPCC1259.01c	mRNA	promoter	1.49312	2.5998	1.82591	1.17199	1.6316	3.01175	40S ribosomal protein S18 (predicted)	cytoplasmic translation|ribosome biogenesis	cytosolic small ribosomal subunit|nucleus|mitochondrion|cytosol
SPCC1259.02c	mRNA	promoter	2.07976	1.38146	4.49161	5.59687	3.64553	3.64798	Endoplasmic Reticulum metallopeptidase Erm1 (predicted)	biological_process	integral component of endoplasmic reticulum membrane
SPCC1259.02c	mRNA	promoter	2.07976	1.40998	4.49161	5.59687	3.64553	3.64798	Endoplasmic Reticulum metallopeptidase Erm1 (predicted)	biological_process	integral component of endoplasmic reticulum membrane
SPNCRNA.1169	ncRNA	internal	0.976398	2.56689	1.30333	1.5947	1.3075	2.44544
SPNCRNA.1170	antisense	promoter	1.07055	2.72907	1.30754	1.22236	1.11155	1.64096
SPCTRNAALA.12	tRNA	promoter	2.54218	3.14571	3.28713	1.91067	2.30277	3.06277		cytoplasmic translational elongation	cytoplasm
SPCTRNAVAL.12	tRNA	promoter	2.51644	1.55188	2.53749	1.61842	1.4766	1.91839		cytoplasmic translational elongation	cytoplasm
SPCTRNASER.09	tRNA	promoter	2.58156	1.33742	4.29463	1.63681	1.64028	1.13925		cytoplasmic translational elongation	cytoplasm
SPCTRNAARG.11	tRNA	promoter	2.23919	1.30557	4.05842	1.32593	1.3785	1.19125		cytoplasmic translational elongation	cytoplasm
SPCTRNAARG.11	tRNA	promoter	2.23919	1.31507	4.05842	1.32593	1.3785	1.19125		cytoplasmic translational elongation	cytoplasm
SPCTRNALYS.10	tRNA	promoter	2.24831	2.24427	2.92701	2.2602	1.35625	1.21532		cytoplasmic translational elongation	cytoplasm
SPCTRNALYS.10	tRNA	promoter	2.24831	2.24427	2.92701	2.2602	1.35625	1.21532		cytoplasmic translational elongation	cytoplasm
SPCTRNALYS.10	tRNA	promoter	2.24831	2.24427	2.92701	2.2602	1.35625	1.21532		cytoplasmic translational elongation	cytoplasm
Unassigned		unassigned	1.26641	1.91699	1.45056	0.901599	1.63972	1.27294	None	None	None
Unassigned		unassigned	1.42259	1.91699	1.45056	0.901599	1.5499	1.25208	None	None	None
Unassigned		unassigned	1.42259	1.08643	1.00896	0.824473	1.62286	1.04572	None	None	None
Unassigned		unassigned	1.51732	1.45763	0.573785	0.807487	2.264	0.997206	None	None	None
Unassigned		unassigned	1.68436	1.03363	0.6146	1.14466	2.01121	0.843569	None	None	None
Unassigned		unassigned	1.45106	1.03363	0.6146	1.14466	2.01121	0.843569	None	None	None
Unassigned		unassigned	1.37234	0.983315	0.867172	0.93843	2.61084	0.888218	None	None	None
Unassigned		unassigned	1.01121	1.14859	0.867172	0.979002	2.61084	1.01585	None	None	None
Unassigned		unassigned	1.01121	1.14859	0.815438	0.979002	2.26431	1.01585	None	None	None
Unassigned		unassigned	11.1945	1.42918	1.24309	8.1219	8.20096	15.0649	None	None	None
SPCTRNAASP.06	tRNA	promoter	2.48728	1.71146	3.79887	1.80605	2.08512	1.4582		cytoplasmic translational elongation	cytoplasm
SPCTRNAVAL.09	tRNA	promoter	2.90188	1.83862	4.81494	1.79376	2.08512	1.97069		cytoplasmic translational elongation	cytoplasm
SPNCRNA.483	ncRNA	promoter	1.90783	1.83862	2.21426	1.43035	1.67176	1.97069
SPCTRNALEU.12	tRNA	promoter	1.32025	3.97232	3.4024	2.18639	1.80796	1.55482		cytoplasmic translational elongation	cytoplasm
SPCTRNAGLU.10	tRNA	promoter	2.13668	1.69532	1.9387	1.60766	1.93241	1.66622		cytoplasmic translational elongation	cytoplasm
SPCTRNAGLU.10	tRNA	promoter	2.13668	1.69532	1.9387	1.60766	1.93241	1.66622		cytoplasmic translational elongation	cytoplasm
Unassigned		unassigned	1.33835	1.79658	1.65585	1.5234	3.22159	2.2185	None	None	None
SPCTRNALEU.13	tRNA	promoter	2.11479	1.59712	3.01693	1.42164	1.47476	1.49696		cytoplasmic translational elongation	cytoplasm
SPNCRNA.484	ncRNA	promoter	1.09607	1.69688	1.49478	0.846875	1.47434	1.47033
SPCTRNATHR.09	tRNA	promoter	2.26968	1.69688	3.89565	1.68742	2.0615	1.48611		cytoplasmic translational elongation	cytoplasm
SPCTRNAASP.07	tRNA	promoter	2.64229	1.65415	3.89565	1.68142	2.0615	1.48611		cytoplasmic translational elongation	cytoplasm
SPCTRNAASP.07	tRNA	promoter	2.64229	1.65415	3.89565	1.5508	2.0615	1.48611		cytoplasmic translational elongation	cytoplasm
Unassigned		unassigned	8.91218	2.35408	1.53402	8.13003	8.01983	7.74051	None	None	None
Unassigned		unassigned	1.6216	0.799082	0.873233	0.884311	2.09357	0.620187	None	None	None
Unassigned		unassigned	1.35813	0.959513	0.681443	1.0621	2.09357	0.812742	None	None	None
Unassigned		unassigned	1.35813	0.959513	0.642253	1.08176	1.89127	0.812742	None	None	None
Unassigned		unassigned	1.23327	0.763633	0.868264	0.945038	1.96164	0.609559	None	None	None
Unassigned		unassigned	1.23327	0.83012	0.868264	0.872476	1.96164	0.749697	None	None	None
Unassigned		unassigned	1.3508	1.09788	0.749587	0.935684	2.82372	0.927514	None	None	None
Unassigned		unassigned	1.41862	0.818434	0.749587	0.935684	2.82372	0.768718	None	None	None
Unassigned		unassigned	1.48283	1.04816	0.67462	0.956229	2.25505	0.810224	None	None	None
Unassigned		unassigned	1.26948	0.943231	0.682157	0.739971	1.68219	0.619699	None	None	None
Unassigned		unassigned	1.31062	1.09404	0.760403	1.00397	2.67979	0.98088	None	None	None
Unassigned		unassigned	1.31062	0.980694	0.760403	1.03853	2.67979	0.98088	None	None	None
Unassigned		unassigned	1.16828	0.948605	0.839083	0.897828	1.6325	0.855666	None	None	None
Unassigned		unassigned	1.3506	0.852065	0.676308	0.954985	2.32263	0.932289	None	None	None
Unassigned		unassigned	1.42322	1.05375	0.683029	1.14349	1.96919	1.08214	None	None	None
Unassigned		unassigned	1.35718	0.96893	0.749775	0.990816	1.92289	1.14051	None	None	None
Unassigned		unassigned	1.35718	0.694676	0.813085	0.990816	1.92289	1.14051	None	None	None
Unassigned		unassigned	1.74409	2.03739	1.20645	1.00086	1.74447	1.81066	None	None	None
Unassigned		unassigned	1.74409	2.03739	1.05851	1.15452	1.74785	1.81066	None	None	None
SPCTRNALYS.11	tRNA	promoter	1.61179	1.92679	2.85061	1.69968	1.00016	1.15215		cytoplasmic translational elongation	cytoplasm
SPCTRNAPHE.05	tRNA	promoter	2.01217	2.4886	4.02908	1.77853	1.05773	1.38114		cytoplasmic translational elongation	cytoplasm
[truncated: 275 more rows]

## Sheet: Moc3
Supplementary Data 4. Mapping of Php3 and Moc3 in the indicated mutants background
gene	gene_type	pos	Moc3-GFP_WT	Moc3-GFP_php2∆	Moc3-GFP_CCAATmut	Moc3-GFP_clr4∆	Moc3-GFP_nda3KM311	description	GoP	GoC
SPAC212.11	mRNA	promoter	1.07092	1.54214	1.43324	1.3454	1.55896	RecQ type DNA helicase	telomere maintenance via recombination	nucleus|nuclear chromosome, telomeric region
SPAC212.09c	ncRNA	promoter	1.10897	1.33329	1.01174	2.13142	1.29879
SPAC212.12	mRNA	promoter	4.62484	9.07145	2.97489	25.2407	5.36398	S. pombe specific GPI anchored protein family 1	biological_process	anchored component of external side of plasma membrane
Unassigned		unassigned	3.69731	1.19164	2.78679	8.81832	10.0978	Unassigned	Unassigned	Unassigned
SPAC977.05c	mRNA	promoter	1.89423	1.31122	1.32622	3.29252	2.77915	conserved fungal family	biological_process	endoplasmic reticulum|cytosol
SPAC977.05c	mRNA	promoter	1.89423	1.31122	1.32788	3.29252	2.77915	conserved fungal family	biological_process	endoplasmic reticulum|cytosol
SPNCRNA.601	ncRNA	promoter	2.92426	1.81771	3.41465	15.6558	12.5252
SPNCRNA.19	ncRNA	promoter	0.92268	1.02221	1.34861	3.55855	5.07199
SPNCRNA.602	ncRNA	promoter	0.948194	1.02211	1.34861	2.43679	2.72759
SPAC977.12	mRNA	internal	3.4626	2.04562	3.99192	11.3325	14.3107	L-asparaginase (predicted)	asparagine catabolic process|aspartate metabolic process	cell surface|cell wall
SPAC977.13c	ncRNA	promoter	2.52034	1.86073	3.69643	4.01228	3.30303
SPAC977.13c	ncRNA	promoter	2.52034	1.86073	3.69643	4.01228	3.30303
SPAC977.13c	ncRNA	promoter	2.52034	1.86073	3.69643	4.01228	3.30303
SPAC977.14c	mRNA	promoter	2.13333	1.35248	2.51282	2.61353	2.17579	aldo/keto reductase, predicted calcium channel regulator	potassium ion transmembrane transport	nucleus|cytosol
SPAC977.14c	mRNA	promoter	2.13333	1.35248	2.51282	2.61353	2.17579	aldo/keto reductase, predicted calcium channel regulator	potassium ion transmembrane transport	nucleus|cytosol
SPAC977.17	mRNA	promoter	3.76191	1.01658	5.18377	6.84626	3.15362	MIP water channel (predicted)	transmembrane transport	integral component of membrane
SPAC977.16c	mRNA	promoter	1.95166	0.98905	1.54104	2.51792	6.86617	dihydroxyacetone kinase Dak2	glycerol metabolic process	cytoplasm|cytosol
SPAC977.16c	mRNA	promoter	1.95166	0.98905	1.47551	2.49943	6.86617	dihydroxyacetone kinase Dak2	glycerol metabolic process	cytoplasm|cytosol
SPNCRNA.137	ncRNA	promoter	1.49658	1.5096	1.45561	8.4998	7.16984
Unassigned		unassigned	1.39107	1.13114	1.52776	3.22473	2.90696	Unassigned	Unassigned	Unassigned
SPNCRNA.83	ncRNA	promoter	1.39107	1.13114	1.52776	3.22473	2.90696
Unassigned		unassigned	0.992697	0.991702	1.07228	1.59533	2.33142	Unassigned	Unassigned	Unassigned
SPAPJ695.02	mRNA	internal	2.06651	1.64466	1.66876	7.03745	5.89816	Schizosaccharomyces pombe specific protein	biological_process	cellular_component
SPAPJ695.02	mRNA	promoter	3.17836	2.03718	2.53383	8.17111	6.05326	Schizosaccharomyces pombe specific protein	biological_process	cellular_component
SPAPJ695.02	mRNA	promoter	3.17836	2.03718	2.53383	8.17111	6.05326	Schizosaccharomyces pombe specific protein	biological_process	cellular_component
SPAPJ695.02	mRNA	promoter	3.17836	2.03718	2.53383	8.17111	6.05326	Schizosaccharomyces pombe specific protein	biological_process	cellular_component
SPAPJ695.02	mRNA	promoter	3.17836	2.03718	2.53383	8.17111	6.05326	Schizosaccharomyces pombe specific protein	biological_process	cellular_component
SPAPJ695.02	mRNA	promoter	3.17836	1.88594	2.53383	8.64569	8.56004	Schizosaccharomyces pombe specific protein	biological_process	cellular_component
Unassigned		unassigned	2.64217	1.88594	2.50231	8.64569	8.56004	Unassigned	Unassigned	Unassigned
SPNCRNA.603	ncRNA	promoter	2.57111	1.14662	3.22306	6.53605	8.61942
Unassigned		unassigned	1.42193	1.66436	1.49625	2.98021	2.83145	Unassigned	Unassigned	Unassigned
Unassigned		unassigned	1.45998	1.66436	1.65383	6.20685	4.49613	Unassigned	Unassigned	Unassigned
Unassigned		unassigned	1.74422	1.66436	1.87445	6.52913	4.53485	Unassigned	Unassigned	Unassigned
SPAC1F8.03c	mRNA	promoter	1.87629	1.38579	2.48655	3.90438	1.9982	siderophore-iron transporter Str3	siderophore transport|iron assimilation by chelation and transport|transmembrane transport	cytoplasm|integral component of membrane
SPNCRNA.139	ncRNA	promoter	1.87629	1.38579	2.48655	3.90438	1.9982
SPNCRNA.605	antisense	promoter	1.87629	1.38579	2.48655	3.90438	1.9982
SPAC1F8.04c	mRNA	internal	1.40183	1.3366	1.14208	1.63822	4.93922	hydrolase (predicted)	biological_process	nucleus|cytosol
SPAC1F8.04c	mRNA	promoter	1.76934	1.30278	2.08512	3.15664	5.60577	hydrolase (predicted)	biological_process	nucleus|cytosol
SPAC1F8.04c	mRNA	promoter	1.76934	1.30278	2.08512	3.15664	5.60577	hydrolase (predicted)	biological_process	nucleus|cytosol
SPAC1F8.05	mRNA	promoter	1.02737	1.60597	1.13462	1.99636	2.24185	Schizosaccharomyces pombe specific protein Isp3	ascospore wall assembly	Isp3 layer of spore wall
SPAC1F8.05	mRNA	promoter	1.02737	1.60597	1.02597	1.99636	2.24185	Schizosaccharomyces pombe specific protein Isp3	ascospore wall assembly	Isp3 layer of spore wall
SPAC1F8.05	mRNA	promoter	1.02737	1.60597	1.02597	1.99636	2.24185	Schizosaccharomyces pombe specific protein Isp3	ascospore wall assembly	Isp3 layer of spore wall
SPAC1F8.06	mRNA	promoter	1.00131	1.04603	1.6472	3.37858	3.61134	cell surface glycoprotein, flocculin Pfl8	cell-cell adhesion involved in flocculation	external side of cell wall
SPAC1F8.06	mRNA	promoter	1.00131	0.915887	1.1396	3.37858	3.60856	cell surface glycoprotein, flocculin Pfl8	cell-cell adhesion involved in flocculation	external side of cell wall
SPNCRNA.607	antisense	promoter	1.35566	1.62571	1.92847	2.20763	3.07358
SPNCRNA.607	antisense	promoter	1.35566	1.62571	1.92847	2.20763	2.69428
SPAC1F8.07c	mRNA	promoter	3.94567	1.82193	6.49423	15.6447	6.58564	pyruvate decarboxylase (predicted)	generation of precursor metabolites and energy|pyruvate metabolic process	cellular_component
SPAC1F8.08	mRNA	promoter	3.94567	1.82193	6.49423	15.6447	6.58564	Schizosaccharomyces pombe specific protein	biological_process	integral component of membrane
SPAC1F8.08	mRNA	promoter	3.94567	1.82193	6.49423	15.6447	6.58564	Schizosaccharomyces pombe specific protein	biological_process	integral component of membrane
SPAC1F8.08	mRNA	promoter	3.94567	1.82193	6.49423	15.6447	6.58564	Schizosaccharomyces pombe specific protein	biological_process	integral component of membrane
SPAC1F8.08	mRNA	promoter	3.94567	1.82193	6.49423	15.6447	6.58564	Schizosaccharomyces pombe specific protein	biological_process	integral component of membrane
SPAC11D3.19	mRNA	promoter	5.214	1.39564	5.6275	13.0588	9.84187	Schizosaccharomyces pombe specific protein	biological_process	integral component of membrane
SPAC11D3.19	mRNA	promoter	5.214	1.39564	5.6275	13.0588	9.84187	Schizosaccharomyces pombe specific protein	biological_process	integral component of membrane
SPAC11D3.19	mRNA	internal	1.46213	0.917295	1.73594	4.05011	5.21529	Schizosaccharomyces pombe specific protein	biological_process	integral component of membrane
SPAC11D3.19	mRNA	internal	1.46213	0.917295	1.81888	4.05011	5.21529	Schizosaccharomyces pombe specific protein	biological_process	integral component of membrane
SPAC11D3.03c	mRNA	promoter	1.08673	0.932769	1.2582	3.02928	3.09785	conserved protein	biological_process	cellular_component
SPAC11D3.05	mRNA	promoter	6.9722	1.92121	8.53205	16.5672	16.8851	transmembrane transporter Mfs2 (predicted)	transmembrane transport	plasma membrane|endoplasmic reticulum|integral component of membrane
SPAC11D3.06	mRNA	promoter	2.79649	3.16621	3.35079	4.11253	5.50453	MatE family transmembrane transporter (predicted)	transmembrane transport	fungal-type vacuole membrane|Golgi apparatus|integral component of membrane
SPAC11D3.07c	mRNA	promoter	1.06941	1.11441	1.13628	1.7849	1.37355	transcription factor, zf-fungal binuclear cluster type(predicted)	regulation of transcription by RNA polymerase II	nucleus
SPAC11D3.09	mRNA	promoter	1.10467	1.45121	1.39506	2.75398	2.90351	agmatinase (predicted)	cellular amino acid metabolic process	endoplasmic reticulum
SPAC11D3.08c	mRNA	promoter	1.50807	1.31896	1.83464	1.79475	2.07742	amino acid permease, unknown 1 (predicted)	amino acid transmembrane transport	cytoplasm|integral component of membrane
SPAC11D3.13	mRNA	promoter	1.28053	1.27957	1.61005	2.21236	2.49914	ThiJ domain protein	lactate biosynthetic process|methylglyoxal catabolic process to lactate	cytoplasm|cytosol
SPAC11D3.16c	mRNA	promoter	1.24679	0.970672	1.62066	2.85366	3.03326	Schizosaccharomyces specific protein	biological_process	nucleus|cytosol|mitotic spindle pole body
SPAC11D3.18c	mRNA	promoter	1.56119	1.13131	2.05941	2.18732	2.74465	carboxylic acid transmembrane transporter (predicted)	carboxylic acid transmembrane transport	plasma membrane|endoplasmic reticulum|integral component of membrane
SPAC11D3.18c	mRNA	promoter	1.55076	1.13131	2.05941	2.18732	2.74465	carboxylic acid transmembrane transporter (predicted)	carboxylic acid transmembrane transport	plasma membrane|endoplasmic reticulum|integral component of membrane
SPAC5H10.03	mRNA	internal	1.27048	1.38455	1.18024	4.5924	2.52591	phosphoglycerate mutase family	biological_process	nucleus|cytosol
SPAC5H10.06c	mRNA	promoter	1.98396	1.35695	1.90929	11.6292	12.9719	alcohol dehydrogenase Adh4	ethanol biosynthetic process involved in glucose fermentation to ethanol	mitochondrion
SPAC5H10.07	mRNA	promoter	1.98396	1.35695	1.90929	4.56154	4.41854	Schizosaccharomyces pombe specific protein	biological_process	nucleus|cytoplasm|cytosol
SPAC5H10.10	mRNA	promoter	2.16054	1.00804	2.32067	2.9647	3.25408	NADPH dehydrogenase (predicted)	cellular detoxification	nucleus|cytosol
Unassigned		unassigned	1.50428	1.42684	1.69675	2.51769	2.9926	Unassigned	Unassigned	Unassigned
SPNCRNA.624	antisense	promoter	1.37671	0.976385	1.36935	8.74501	7.76051
SPAC24B11.13	mRNA	promoter	1.37671	0.976385	1.36935	8.74501	7.76051	hydroxymethylbilane synthase Hem3 (predicted)	protoporphyrinogen IX biosynthetic process|peptidyl-pyrromethane cofactor linkage	nucleus|cytoplasm
SPAC806.02c	mRNA	internal	1.37584	1.41863	1.64687	3.53308	1.74143	Par A family ATPase/WD repeat iron cluster assembly fusion protein (predicted)	protein maturation by [4Fe-4S] cluster transfer|[4Fe-4S] cluster assembly	nucleus|cytosol|CIA complex
SPNCRNA.627	ncRNA	promoter	3.84087	4.2235	6.47101	9.50657	3.76993
SPNCRNA.627	ncRNA	promoter	3.84087	4.2235	6.47101	9.50657	3.76993
SPNCRNA.144	ncRNA	promoter	3.71095	3.91117	5.77679	8.91759	3.68944
SPNCRNA.626	ncRNA	promoter	6.65387	5.878	9.34157	11.6338	4.10982
SPNCRNA.145	ncRNA	internal	2.59264	2.9376	2.75859	10.2117	9.21591
SPAC1639.01c	mRNA	promoter	1.90943	2.11942	1.97398	3.42981	2.46617	GNS1/SUR4 family protein (predicted)	fatty acid elongation, unsaturated fatty acid|sphingolipid biosynthetic process	nucleus|cytosol|integral component of endoplasmic reticulum membrane
SPAC1F5.04c	mRNA	promoter	1.09104	0.884937	0.765536	1.36811	1.53812	formin Cdc12	actin nucleation|mitotic actomyosin contractile ring assembly|actin filament polymerization|transitional endoplasmic reticulum polarization at cell division site|actin filament polymerization involved in mitotic actomyosin contractile ring assembly|mitotic actomyosin contractile ring maintenance|barbed-end actin filament capping|negative regulation of barbed-end actin filament capping|protein loc…	cell division site|cytoplasm|actomyosin contractile ring|medial cortical node|actomyosin contractile ring, proximal layer
SPSNORNA.29	snoRNA	promoter	2.84314	1.65273	3.31308	4.67493	2.19345		rRNA methylation	box C/D snoRNP complex
SPAC12G12.04	mRNA	promoter	1.20751	0.910525	1.95003	4.6066	2.24051	mitochondrial heat shock protein Hsp60/Mcp60	protein import into mitochondrial matrix|chaperone-mediated protein folding|protein refolding	mitochondrial nucleoid|mitochondrion|mitochondrial membrane|mitochondrial intermembrane space|mitochondrial matrix|post-mRNA release spliceosomal complex
SPAC12G12.04	mRNA	promoter	1.20751	0.910525	1.95003	4.6066	2.24051	mitochondrial heat shock protein Hsp60/Mcp60	protein import into mitochondrial matrix|chaperone-mediated protein folding|protein refolding	mitochondrial nucleoid|mitochondrion|mitochondrial membrane|mitochondrial intermembrane space|mitochondrial matrix|post-mRNA release spliceosomal complex
SPAC630.15	mRNA	promoter	1.56453	2.00923	2.10891	3.1868	3.0471	Schizosaccharomyces pombe specific protein	biological_process	cytosol
SPAC630.15	mRNA	promoter	1.56453	2.00923	2.10891	3.1868	3.0471	Schizosaccharomyces pombe specific protein	biological_process	cytosol
SPATRNAPRO.01	tRNA	promoter	1.16347	1.257	1.4198	1.90035	1.36024		cytoplasmic translational elongation	cytoplasm
SPAC1751.01c	mRNA	internal	3.64133	1.919	3.69582	15.924	13.2773	gluconate transmembrane transporter inducer Gti1	positive regulation of gluconate transmembrane transport|signal transduction	nucleus|cytosol
SPAC1751.04	mRNA	promoter	2.45842	0.970055	3.52828	8.78746	10.1227	ribosome biogenesis protein Loc1 (predicted)	ribosomal large subunit biogenesis	preribosome|nucleolus
SPAC1751.04	mRNA	promoter	1.42409	0.859613	1.62812	4.10886	6.43768	ribosome biogenesis protein Loc1 (predicted)	ribosomal large subunit biogenesis	preribosome|nucleolus
SPAC1751.03	mRNA	internal	0.893599	1.5279	1.10595	1.62326	1.7243	translation initiation factor eIF3m	cytoplasmic translational initiation|formation of cytoplasmic translation initiation complex	cytoplasm|eukaryotic translation initiation factor 3 complex|cytosol|eukaryotic 48S preinitiation complex|eukaryotic translation initiation factor 3 complex, eIF3m|eukaryotic 43S preinitiation complex
SPAC31A2.06	mRNA	promoter	2.12569	2.14147	3.126	3.37429	3.34421	mitochondrial ATP synthase complex assembly protein Atp25 (predicted)	mitochondrial gene expression	mitochondrial inner membrane|mitochondrion
SPAC31A2.07c	mRNA	promoter	3.03408	2.28269	3.88991	3.84868	3.20137	ATP-dependent RNA helicase Dbp10 (predicted)	ribosome biogenesis	nucleus|nucleolus
SPAC13C5.05c	mRNA	internal	2.11928	2.16776	2.49682	2.81442	2.30337	N-acetylglucosamine-phosphate mutase (predicted)	UDP-N-acetylglucosamine biosynthetic process	nucleus|cytosol
SPNCRNA.648	ncRNA	internal	4.38024	1.99674	7.18405	7.65478	6.43897
SPNCRNA.648	ncRNA	internal	4.38024	1.99674	7.18405	7.65478	6.43897
SPNCRNA.648	ncRNA	promoter	1.51453	0.850467	2.18133	4.40713	2.9312
Unassigned		unassigned	1.55257	0.996082	1.73429	6.93426	3.76766	Unassigned	Unassigned	Unassigned
SPATRNAVAL.01	tRNA	promoter	2.31232	1.84796	2.08028	1.64797	1.6987		cytoplasmic translational elongation	cytoplasm
SPNCRNA.650	ncRNA	promoter	3.05849	1.49342	3.14178	4.78706	5.21681
SPNCRNA.650	ncRNA	internal	3.05849	1.44066	3.14178	4.52554	5.21681
SPNCRNA.650	ncRNA	internal	1.58272	0.953169	2.68229	3.85455	6.33797
SPAC24H6.13	mRNA	internal	1.17861	1.08261	1.84791	9.20398	12.4084	DUF221 family protein implicated in Golgi to plasma membrane transport (predicted)	Golgi to plasma membrane transport	cytoplasm|Golgi apparatus|integral component of membrane
SPAC24H6.12c	mRNA	promoter	1.03505	1.09954	1.36003	2.55064	3.63141	NEDD8 activating enzyme E1-type Uba3	protein neddylation	nucleus|cytosol
SPAC24H6.06	mRNA	promoter	1.98786	1.00587	2.66424	4.76549	6.34751	DNA replication pre-initiation complex subunit Sld3	mitotic DNA replication initiation	nucleus|nuclear chromatin
SPAC24H6.06	mRNA	promoter	1.98786	1.00587	2.66424	4.76549	6.34751	DNA replication pre-initiation complex subunit Sld3	mitotic DNA replication initiation	nucleus|nuclear chromatin
SPAC24H6.05	mRNA	promoter	2.06938	1.45121	5.18792	5.1404	2.60493	M phase inducer tyrosine phosphatase Cdc25	mitotic DNA replication checkpoint|positive regulation of G2/M transition of mitotic cell cycle|regulation of cell size|response to mitotic G2 DNA damage checkpoint signaling|regulation of G2/M transition of mitotic cell cycle|positive regulation of G2/MI transition of meiotic cell cycle|signal transduction involved in intra-S DNA damage checkpoint	nucleus|cytoplasm|cytosol
SPAC24H6.04	mRNA	promoter	0.989108	1.11778	1.33949	1.69989	1.89367	hexokinase 1	canonical glycolysis|fructose 6-phosphate metabolic process|mannose metabolic process|glucose 6-phosphate metabolic process|pentose-phosphate shunt, oxidative branch|cellular glucose homeostasis|fructose metabolic process|glucose metabolic process	nucleus|cytosol
SPAC227.13c	mRNA	promoter	1.35661	0.871572	1.9581	6.31808	6.8334	mitochondrial iron-sulfur cluster assembly scaffold protein Isu1	iron-sulfur cluster assembly|[2Fe-2S] cluster assembly	mitochondrial matrix|mitochondrion
SPAC227.13c	mRNA	promoter	1.35661	1.01085	1.9581	6.31808	6.8334	mitochondrial iron-sulfur cluster assembly scaffold protein Isu1	iron-sulfur cluster assembly|[2Fe-2S] cluster assembly	mitochondrial matrix|mitochondrion
SPNCRNA.658	ncRNA	promoter	1.35661	1.01085	1.9581	6.31808	6.8334
SPSNORNA.06	snoRNA	promoter	1.54979	1.50794	2.06404	2.80626	1.86436		snoRNA guided rRNA 2'-O-methylation	cellular_component
SPSNORNA.06	snoRNA	promoter	1.54979	1.50794	2.06404	2.80626	1.86436		snoRNA guided rRNA 2'-O-methylation	cellular_component
SPNCRNA.155	ncRNA	promoter	1.61358	1.03477	2.47909	6.92945	10.3895
SPNCRNA.155	ncRNA	promoter	1.61358	1.03829	2.47909	6.92945	10.3895
SPAC13A11.03	mRNA	promoter	1.50081	1.49412	2.03619	6.3866	6.13171	meiosis specific coiled-coil protein Mcp7	reciprocal meiotic recombination	nuclear chromatin|nucleus|cytosol
SPAC13A11.04c	mRNA	internal	1.10514	1.50577	1.4543	1.52204	1.61497	SAGA complex ubiquitin C-terminal hydrolase Ubp8	histone H2B conserved C-terminal lysine deubiquitination|chromatin remodeling|histone acetylation|protein deubiquitination|ubiquitin-dependent protein catabolic process|regulation of transcription by RNA polymerase II	SAGA complex|nucleus|nucleoplasm|nucleolus
SPAC3H8.06	mRNA	promoter	2.4175	1.10512	2.72874	32.9579	22.5899	inositol phosphorylceramide synthase Aur1 (predicted)	inositol phosphoceramide metabolic process|sphingolipid biosynthetic process	integral component of Golgi membrane|inositol phosphoceramide synthase complex|Golgi apparatus
SPAC1F3.07c	mRNA	promoter	2.59121	2.08572	2.74864	4.42401	6.36496	RSC complex subunit Rsc58	chromatin remodeling|regulation of transcription by RNA polymerase II	RSC-type complex|nucleus|cytosol
SPAC1D4.08	mRNA	promoter	1.09821	1.09667	1.14706	3.65573	5.47632	CDP-diacylglycerol--inositol 3-phosphatidyltransferase Pis1	phosphatidylinositol biosynthetic process|CDP-diacylglycerol biosynthetic process	mitochondrial outer membrane|endoplasmic reticulum membrane|integral component of membrane
SPAC1D4.10	mRNA	promoter	1.93658	1.47583	1.51118	10.8006	10.6761	nuclear 3'-tRNA processing endonuclease tRNAse Z, Trz1	tRNA 3'-trailer cleavage|nuclear tRNA 3'-trailer cleavage, endonucleolytic	nucleus
SPNCRNA.79	ncRNA	promoter	0.966857	1.00523	1.16448	3.20654	3.17394
SPNCRNA.79	ncRNA	promoter	1.03648	1.00523	1.16448	3.20654	3.17394
SPAC1D4.13	mRNA	promoter	1.18866	0.922922	1.17692	2.03724	2.05069	MAP kinase kinase Byr1	activation of MAPK activity|conjugation with cellular fusion|regulation of ascospore formation|pheromone response MAPK cascade|pheromone-dependent signal transduction involved in conjugation with cellular fusion	nucleus|cytosol|cell tip|cell division site
SPAC22F3.10c	mRNA	promoter	2.13757	1.58838	2.76606	4.21988	4.59131	glutamate-cysteine ligase Gcs1	cellular response to cadmium ion|glutathione biosynthetic process|phytochelatin biosynthetic process|cellular detoxification of cadmium ion	glutamate-cysteine ligase complex|nucleus|cytosol
SPAC22F3.10c	mRNA	promoter	2.13757	1.58838	2.76606	4.21988	4.59131	glutamate-cysteine ligase Gcs1	cellular response to cadmium ion|glutathione biosynthetic process|phytochelatin biosynthetic process|cellular detoxification of cadmium ion	glutamate-cysteine ligase complex|nucleus|cytosol
SPAC1296.05c	mRNA	promoter	1.78623	1.53558	2.03528	1.9449	1.78458	cyclin L family cyclin	biological_process	nucleus|cytosol
SPATRNAGLU.01	tRNA	promoter	1.78623	1.53558	2.03528	1.9449	1.78458		cytoplasmic translational elongation	cytoplasm
SPAC22G7.06c	mRNA	promoter	1.4159	1.25743	1.91136	5.60504	3.07256	carbamoyl-phosphate synthase (glutamine hydrolyzing), aspartate carbamoyltransferase Ura1	'de novo' pyrimidine nucleobase biosynthetic process|glutamine metabolic process|'de novo' UMP biosynthetic process	cytosol
SPAC22G7.06c	mRNA	promoter	1.4159	1.25743	1.91136	5.60504	3.07256	carbamoyl-phosphate synthase (glutamine hydrolyzing), aspartate carbamoyltransferase Ura1	'de novo' pyrimidine nucleobase biosynthetic process|glutamine metabolic process|'de novo' UMP biosynthetic process	cytosol
SPAC22G7.07c	mRNA	promoter	0.779512	0.756908	0.976204	2.67917	3.74951	mRNA (N6-adenosine)-methyltransferase Ime4 (predicted)	mRNA methylation|DNA methylation on adenine	cytosol
SPAC4G8.03c	mRNA	internal	2.78644	2.02438	1.14325	3.36956	4.746	pumilio family RNA-binding protein Puf5 (predicted)	nuclear-transcribed mRNA catabolic process, deadenylation-dependent decay	cytoplasm
SPNCRNA.679	ncRNA	promoter	13.0974	4.24952	12.0197	16.5086	15.0341
SPNCRNA.679	ncRNA	internal	3.01183	1.84866	2.36546	6.89883	9.91019
SPNCRNA.680	ncRNA	promoter	1.7069	1.28097	1.21507	3.8786	3.37282
SPNCRNA.680	ncRNA	internal	1.39593	1.13115	1.2242	2.10724	1.41903
SPNCRNA.688	antisense	promoter	2.10003	1.74254	1.32341	1.80894	2.12105
SPAC2G11.09	mRNA	promoter	0.909026	0.95546	1.22337	1.82814	3.67025	calcium ion transmembrane transporter (predicted)	calcium ion transmembrane transport	fungal-type vacuole membrane|integral component of membrane
SPAC521.03	mRNA	promoter	1.58703	1.52085	2.93239	1.91235	2.38377	short chain dehydrogenase (predicted)	biological_process	cytosol
SPAC521.03	mRNA	promoter	1.58703	1.52085	2.93239	2.65623	2.38377	short chain dehydrogenase (predicted)	biological_process	cytosol
SPAC521.05	mRNA	promoter	2.23375	1.38649	2.53134	7.38029	10.0241	40S ribosomal protein S8 (predicted)	ribosome biogenesis|cytoplasmic translational elongation	cytosolic small ribosomal subunit|cytosol
SPAC23G3.02c	mRNA	promoter	2.2883	3.08813	2.79509	4.4763	5.1037	ferrichrome synthetase Sib1	ferrichrome biosynthetic process|cellular response to iron ion starvation	cytosol
SPAC23G3.02c	mRNA	promoter	2.2883	3.08813	2.79509	4.4763	5.1037	ferrichrome synthetase Sib1	ferrichrome biosynthetic process|cellular response to iron ion starvation	cytosol
SPAC23G3.12c	mRNA	promoter	1.43536	1.2994	1.41248	3.04659	2.89943	serine protease (predicted)	cellular lipid metabolic process	nucleus
SPAC22H12.03	mRNA	internal	1.9198	2.00125	1.61269	2.92725	2.57817	mitochondrial hydrolase (predicted)	fatty acid metabolic process	mitochondrion
SPRRNA.12	rRNA	promoter	2.03627	1.08071	1.9049	1.41965	1.19622		cytoplasmic translation	cytosolic ribosome
SPAC1687.23c	mRNA	promoter	5.09628	4.07085	6.68251	10.4076	7.32234	Schizosaccharomyces pombe specific protein	biological_process	mitochondrion
SPAC1687.16c	mRNA	promoter	2.59121	3.2865	3.90981	25.3406	33.2784	C-5 sterol desaturase Erg31	ergosterol biosynthetic process	integral component of endoplasmic reticulum membrane|endoplasmic reticulum|Golgi apparatus
SPNCRNA.160	ncRNA	promoter	2.59121	3.2865	3.90981	25.3406	33.2784
SPATRNAALA.01	tRNA	promoter	2.33579	2.37302	3.15256	25.3406	33.2784		cytoplasmic translational elongation	cytoplasm
SPAC1687.22c	mRNA	promoter	1.65632	1.52775	1.04583	3.0108	3.28399	pumilio family RNA-binding protein Puf3 (predicted)	nuclear-transcribed mRNA catabolic process, deadenylation-dependent decay	cytosol
SPATRNAGLU.02	tRNA	promoter	1.65053	1.23365	1.49353	1.48142	1.9449		cytoplasmic translational elongation	cytoplasm
SPAC222.08c	mRNA	promoter	2.42542	2.68502	2.81107	7.36129	7.00779	glutamine aminotransferase subunit Sno1 (predicted)	pyridoxine biosynthetic process|pyridoxal phosphate biosynthetic process	glutaminase complex|cytoplasm
SPAC222.08c	mRNA	promoter	2.42542	2.68502	2.81107	7.36129	7.00779	glutamine aminotransferase subunit Sno1 (predicted)	pyridoxine biosynthetic process|pyridoxal phosphate biosynthetic process	glutaminase complex|cytoplasm
SPSNRNA.02	snRNA	promoter	2.42542	2.68502	2.81107	6.96953	6.57339		mRNA 5'-splice site recognition	nucleus|nucleolus
SPAC222.09	mRNA	promoter	1.31794	1.37711	2.04488	3.78468	4.83541	Nrd1 complex RNA-binding subunit Seb1	termination of RNA polymerase II transcription, exosome-dependent|mRNA 3'-end processing|termination of RNA polymerase II transcription|snoRNA 3'-end processing|termination of RNA polymerase II transcription, poly(A)-coupled	nucleus|Nrd1 complex
SPAC222.09	mRNA	internal	1.99099	1.49275	2.86903	2.26234	2.0428	Nrd1 complex RNA-binding subunit Seb1	termination of RNA polymerase II transcription, exosome-dependent|mRNA 3'-end processing|termination of RNA polymerase II transcription|snoRNA 3'-end processing|termination of RNA polymerase II transcription, poly(A)-coupled	nucleus|Nrd1 complex
SPAC222.09	mRNA	internal	1.99099	1.49357	2.86903	2.26234	1.6873	Nrd1 complex RNA-binding subunit Seb1	termination of RNA polymerase II transcription, exosome-dependent|mRNA 3'-end processing|termination of RNA polymerase II transcription|snoRNA 3'-end processing|termination of RNA polymerase II transcription, poly(A)-coupled	nucleus|Nrd1 complex
SPAC222.09	mRNA	internal	1.99099	1.49357	2.86903	2.26234	1.6873	Nrd1 complex RNA-binding subunit Seb1	termination of RNA polymerase II transcription, exosome-dependent|mRNA 3'-end processing|termination of RNA polymerase II transcription|snoRNA 3'-end processing|termination of RNA polymerase II transcription, poly(A)-coupled	nucleus|Nrd1 complex
SPAC222.10c	mRNA	internal	1.97122	2.45786	1.53729	2.0735	0.89782	two-component GAP Byr4	regulation of Ras protein signal transduction|negative regulation of exit from mitosis|negative regulation of septation initiation signaling	mitotic spindle pole body|cytosol|Bfa1-Bub2 complex
SPAC222.11	mRNA	promoter	1.46039	2.46995	2.1697	5.57458	5.50068	coproporphyrinogen III oxidase Hem13 (predicted)	protoporphyrinogen IX biosynthetic process	nucleus|cytosol
SPAC222.11	mRNA	promoter	1.46039	2.46995	2.1697	5.57458	5.50068	coproporphyrinogen III oxidase Hem13 (predicted)	protoporphyrinogen IX biosynthetic process	nucleus|cytosol
SPAC222.17	mRNA	promoter	2.63046	3.1154	1.93895	3.75588	1.3918	conserved fungal protein	biological_process	cellular_component
SPAC821.03c	mRNA	promoter	1.47203	1.01087	1.26562	3.37899	4.86951	cell cortex node protein Slf1	lateral cortical node assembly|protein localization to lateral cortical node	lateral cortical node
SPAC821.04c	mRNA	promoter	2.42216	2.1839	3.2782	5.84605	4.5616	poly(A) polymerase Cid13	mRNA polyadenylation	cytoplasm|nucleus|cytosol
SPSNRNA.03	snRNA	promoter	2.42216	2.1839	3.2782	5.84605	4.5616		maturation of SSU-rRNA from tricistronic rRNA transcript (SSU-rRNA, 5.8S rRNA, LSU-rRNA)	preribosome|nucleus|nucleolus
SPSNRNA.03	snRNA	promoter	2.42216	2.1839	3.2782	5.84605	4.5616		maturation of SSU-rRNA from tricistronic rRNA transcript (SSU-rRNA, 5.8S rRNA, LSU-rRNA)	preribosome|nucleus|nucleolus
SPSNRNA.03	snRNA	promoter	2.42216	2.1839	3.2782	5.58739	4.5616		maturation of SSU-rRNA from tricistronic rRNA transcript (SSU-rRNA, 5.8S rRNA, LSU-rRNA)	preribosome|nucleus|nucleolus
SPNCRNA.702	antisense	promoter	3.74593	3.04894	1.85655	4.19871	2.13075
SPAC821.10c	mRNA	promoter	1.32481	0.629516	2.16683	1.81471	3.06043	superoxide dismutase Sod1	cell redox homeostasis|cellular copper ion homeostasis|removal of superoxide radicals|cellular zinc ion homeostasis	cytosol|mitochondrial intermembrane space
SPAC821.10c	mRNA	promoter	1.32481	0.629516	2.16683	1.81471	3.06043	superoxide dismutase Sod1	cell redox homeostasis|cellular copper ion homeostasis|removal of superoxide radicals|cellular zinc ion homeostasis	cytosol|mitochondrial intermembrane space
SPAC821.10c	mRNA	promoter	1.32481	0.629516	2.16683	1.81471	3.06043	superoxide dismutase Sod1	cell redox homeostasis|cellular copper ion homeostasis|removal of superoxide radicals|cellular zinc ion homeostasis	cytosol|mitochondrial intermembrane space
Unassigned		unassigned	1.32481	0.629516	2.16683	1.81471	3.06043	Unassigned	Unassigned	Unassigned
Unassigned		unassigned	2.5097	1.79064	2.82745	3.23537	6.16906	Unassigned	Unassigned	Unassigned
Unassigned		unassigned	2.5097	1.79064	2.82745	3.23537	6.16906	Unassigned	Unassigned	Unassigned
SPNCRNA.220	ncRNA	promoter	3.0549	2.12511	3.72651	9.34692	5.37606
SPAC23C4.05c	mRNA	promoter	0.932239	0.919367	1.11001	1.21737	1.17067	LEA domain protein	biological_process	cellular_component
SPAC1A6.11	mRNA	promoter	0.966772	1.3724	1.11554	2.36541	4.15973	dubious
SPAC1A6.11	mRNA	promoter	0.966772	1.3724	1.11554	2.36541	4.15973	dubious
SPAC1A6.11	mRNA	internal	1.6987	1.60186	1.13437	4.40177	5.19775	dubious
SPAC1A6.04c	mRNA	internal	1.216	1.60738	1.50445	1.66542	3.05621	phospholipase B homolog Plb1	phospholipid catabolic process|cellular response to osmotic stress	extracellular region|nucleus|cytosol
SPAC1A6.04c	mRNA	promoter	2.23904	2.15353	3.3231	6.5325	5.87988	phospholipase B homolog Plb1	phospholipid catabolic process|cellular response to osmotic stress	extracellular region|nucleus|cytosol
SPAC1A6.04c	mRNA	promoter	3.1772	2.6573	4.14141	6.5325	5.87988	phospholipase B homolog Plb1	phospholipid catabolic process|cellular response to osmotic stress	extracellular region|nucleus|cytosol
Unassigned		unassigned	3.40003	2.75638	4.19055	8.15355	13.0922	Unassigned	Unassigned	Unassigned
Unassigned		unassigned	3.40003	2.75638	4.19055	8.15355	13.0922	Unassigned	Unassigned	Unassigned
Unassigned		unassigned	3.40003	2.75638	4.19055	8.15355	13.0922	Unassigned	Unassigned	Unassigned
SPAC1A6.07	mRNA	promoter	1.53678	1.3034	1.67706	3.48077	4.94147	eisosome assembly protein Seg1	plasma membrane organization|eisosome assembly	eisosome filament|cell tip
SPATRNAMET.01	tRNA	promoter	1.89576	1.81579	1.97842	2.12994	3.174		cytoplasmic translation	cytoplasm
SPAC30D11.02c	mRNA	promoter	2.58259	2.14833	3.83848	3.82731	3.10834	Schizosaccharomyces pombe specific protein	biological_process	nucleus|cytosol
SPAC56F8.13	mRNA	promoter	2.70175	2.26862	3.17164	12.552	12.1952	dubious
SPAC56F8.13	mRNA	internal	11.5894	11.9354	13.9547	9.04688	13.33	dubious
SPAC56F8.15	mRNA	promoter	6.7096	7.63934	9.49784	8.94659	9.38808	Schizosaccharomyces pombe specific protein	biological_process	endoplasmic reticulum|integral component of membrane
SPAC56F8.15	mRNA	promoter	3.57673	3.90484	5.0859	7.38616	7.16542	Schizosaccharomyces pombe specific protein	biological_process	endoplasmic reticulum|integral component of membrane
SPAC56F8.15	mRNA	promoter	3.13673	3.11697	3.03727	7.38616	7.16542	Schizosaccharomyces pombe specific protein	biological_process	endoplasmic reticulum|integral component of membrane
SPAC56F8.14c	mRNA	promoter	3.69516	3.23797	3.32922	7.45834	5.39277	Schizosaccharomyces pombe specific protein Mug115	biological_process	nucleus|mitochondrion
SPAC22A12.06c	mRNA	promoter	3.14534	3.44408	2.30823	13.1329	6.30216	serine hydrolase-like	biological_process	cell division site|nucleus|cytosol|cell tip
SPNCRNA.717	ncRNA	promoter	3.14534	3.44408	2.30823	13.1329	6.30216
SPNCRNA.717	ncRNA	promoter	3.14534	3.41172	2.30823	13.1329	7.30851
SPNCRNA.717	ncRNA	promoter	3.14534	2.81731	2.18714	13.1329	7.30851
SPAC22A12.17c	mRNA	promoter	1.22526	1.37992	1.21756	2.58516	2.71007	short chain dehydrogenase (predicted)	biological_process	nucleus|cytosol
SPNCRNA.168	ncRNA	promoter	1.15277	1.10652	0.831888	1.72262	1.82999
SPATRNAALA.02	tRNA	promoter	2.37151	1.78675	2.19252	3.07513	3.40135		cytoplasmic translational elongation	cytoplasm
SPSNORNA.09	snoRNA	promoter	1.84593	2.52373	1.91409	2.03635	1.75775		biological_process	cellular_component
SPAC10F6.01c	mRNA	promoter	12.568	11.9346	14.2655	42.6603	31.9864	sulfite reductase beta subunit Sir1	sulfate assimilation|hydrogen sulfide biosynthetic process	sulfite reductase complex (NADPH)|cytosol
SPNCRNA.724	antisense	promoter	12.568	11.9346	14.2655	42.6603	31.9864
SPAC10F6.06	mRNA	promoter	1.63763	2.32538	1.53694	2.80559	2.9387	RNA-binding protein Vip1	biological_process	cytosol
SPAC10F6.07c	mRNA	promoter	2.24826	2.56675	2.24968	3.05646	3.53449	Schizosaccharomyces pombe specific protein Mug94	biological_process	nucleus|cytoplasm|cytosol
SPAC10F6.11c	mRNA	promoter	1.12047	0.980606	0.930587	1.43319	1.77896	autophagy associated protein kinase activator Atg17	autophagosome assembly|autophagy of mitochondrion|macroautophagy	Atg1/ULK1 kinase complex|phagophore assembly site membrane|phagophore assembly site
SPSNORNA.10	snoRNA	promoter	1.16627	1.23709	1.48047	1.44294	2.88514		biological_process	cellular_component
SPSNORNA.10	snoRNA	promoter	1.15349	1.07731	1.48047	1.29323	2.88514		biological_process	cellular_component
SPNCRNA.432	ncRNA	promoter	2.3852	1.50045	1.81142	3.10039	9.47514
SPNCRNA.728	antisense	promoter	5.37478	3.37162	3.78208	8.02453	11.9083
SPNCRNA.728	antisense	promoter	5.37478	3.37162	3.78208	8.02453	9.29778
SPAC10F6.17c	mRNA	promoter	1.23386	0.88955	0.939991	3.18232	3.63624	mitochondrial pyruvate dehydrogenase (lipoamide) phosphatase (predicted)	generation of precursor metabolites and energy	mitochondrion
SPAC56E4.03	mRNA	promoter	0.902555	0.871897	1.05003	1.74545	3.91011	aromatic aminotransferase (predicted)	aromatic amino acid family metabolic process	nucleus|cytosol
SPAC56E4.04c	mRNA	promoter	2.14325	1.53849	1.80996	2.58689	2.57327	acetyl-CoA/biotin carboxylase	fatty acid biosynthetic process|malonyl-CoA biosynthetic process	cytoplasm|fungal-type vacuole membrane|cytosol
SPNCRNA.730	antisense	promoter	1.81998	1.45796	1.68475	2.65527	2.91703
SPAC1420.02c	mRNA	promoter	3.11838	1.95354	2.94776	2.55239	2.17072	chaperonin-containing T-complex epsilon subunit Cct5	protein folding	chaperonin-containing T-complex|cytoskeleton|cytoplasm
SPAC1420.03	mRNA	promoter	3.11838	1.95354	2.94776	2.55239	2.17072	19S proteasome regulatory subunit Rpn501	positive regulation of mitotic metaphase/anaphase transition|proteasome-mediated ubiquitin-dependent protein catabolic process	nuclear periphery|nucleus|nuclear envelope|cytosol|proteasome regulatory particle, lid subcomplex|nuclear proteasome complex
SPAC1565.01	mRNA	promoter	3.05203	1.9584	4.50864	9.07682	10.0381	cytochrome c oxidase assembly protein Rcf2	mitochondrial respiratory chain complex IV assembly	integral component of mitochondrial inner membrane|mitochondrion
SPATRNAPRO.02	tRNA	promoter	2.12596	1.51417	2.14074	2.215	1.95057		cytoplasmic translational elongation	cytoplasm
SPSNORNA.53	snoRNA	promoter	1.68893	2.49466	2.1534	2.40682	2.37432		snoRNA guided rRNA 2'-O-methylation	cellular_component
SPNCRNA.86	ncRNA	promoter	1.61574	1.56447	1.35857	6.0813	7.61415
SPAC57A10.05c	mRNA	internal	6.52395	6.3676	5.27749	34.5291	45.4929	F-box/WD repeat protein protein Pof1	SCF-dependent proteasomal ubiquitin-dependent protein catabolic process	SCF ubiquitin ligase complex|nucleus
SPAC57A10.05c	mRNA	internal	6.52395	6.3676	5.27749	34.5291	45.4929	F-box/WD repeat protein protein Pof1	SCF-dependent proteasomal ubiquitin-dependent protein catabolic process	SCF ubiquitin ligase complex|nucleus
SPAC57A10.09c	mRNA	promoter	1.24705	0.946135	1.28392	2.4112	4.84714	High-mobility group non-histone chromatin protein (predicted)	chromatin remodeling|positive regulation of transcription by RNA polymerase II|nucleosome assembly	nuclear chromatin|nucleus|cytosol
SPAC20G8.04c	mRNA	promoter	9.27379	1.34569	10.0101	15.6336	16.5639	mitochondrial electron transfer flavoprotein-ubiquiUnassigned oxidoreductase Cir2 (predicted)	NADH oxidation	mitochondrion
SPAC20G8.04c	mRNA	promoter	9.29532	1.97114	10.1768	16.7365	17.4741	mitochondrial electron transfer flavoprotein-ubiquiUnassigned oxidoreductase Cir2 (predicted)	NADH oxidation	mitochondrion
SPATRNACYS.01	tRNA	promoter	1.83532	1.35981	2.08093	1.88206	1.72669		cytoplasmic translational elongation	cytoplasm
SPATRNAPRO.03	tRNA	promoter	1.22939	1.0658	1.29774	1.52378	1.38424		cytoplasmic translational elongation	cytoplasm
SPATRNAPRO.03	tRNA	promoter	1.22939	1.0658	1.29774	1.52378	1.38424		cytoplasmic translational elongation	cytoplasm
SPAC3A12.18	mRNA	promoter	4.30402	3.10243	4.12012	9.93446	7.4767	glucose-6-phosphate 1-dehydrogenase (predicted)	pentose-phosphate shunt, oxidative branch|generation of precursor metabolites and energy|glucose metabolic process	cytosol
Unassigned		unassigned	2.09918	1.47235	2.43319	2.65092	2.24237	Unassigned	Unassigned	Unassigned
SPAC9.09	mRNA	promoter	1.6095	1.40027	1.4891	4.1268	1.63164	homocysteine methyltransferase Met26	adenine biosynthetic process|cysteine metabolic process|L-methionine biosynthetic process from homoserine via O-acetyl-L-homoserine and cystathionine	nucleus|cytosol
SPAC9.08c	mRNA	promoter	1.6095	1.40027	1.4891	4.1268	1.63164	steroid reductase (predicted)	steroid metabolic process	endoplasmic reticulum|integral component of membrane
SPAC9.08c	mRNA	promoter	1.6095	1.40027	1.4891	4.1268	1.63164	steroid reductase (predicted)	steroid metabolic process	endoplasmic reticulum|integral component of membrane
SPAC9.08c	mRNA	promoter	1.6095	1.40027	1.4891	4.1268	1.63164	steroid reductase (predicted)	steroid metabolic process	endoplasmic reticulum|integral component of membrane
SPAC9.10	mRNA	promoter	1.77577	1.85363	1.63687	3.11161	2.31982	thiamine transmembrane transporter Thi9	thiamine import across plasma membrane	plasma membrane|endoplasmic reticulum|integral component of membrane|plasma membrane of cell tip|medial membrane band
SPATRNAMET.02	tRNA	promoter	1.59784	1.63178	2.07398	1.24663	1.51097		cytoplasmic translation	cytoplasm
SPAC5D6.10c	mRNA	promoter	2.15767	0.863835	2.44342	5.09958	6.14445	Schizosaccharomyces pombe specific protein Mug116	biological_process	mitochondrion|integral component of membrane
SPAC5D6.02c	mRNA	internal	1.78849	2.39632	1.7864	2.20624	1.61007	Clr6 histone deacetylase complex subunit Mug165	histone H3-K9 deacetylation|chromatin organization	nucleus|nuclear chromatin|Clr6 histone deacetylase complex I''
SPAC5D6.02c	mRNA	internal	1.78849	2.37124	1.7864	2.20624	1.62022	Clr6 histone deacetylase complex subunit Mug165	histone H3-K9 deacetylation|chromatin organization	nucleus|nuclear chromatin|Clr6 histone deacetylase complex I''
SPAC5D6.01	mRNA	promoter	1.02021	1.28582	1.59857	1.83353	1.71339	40S ribosomal protein S15a (predicted)	cytoplasmic translation	cytosolic small ribosomal subunit
SPAC57A7.05	mRNA	internal	2.46703	2.30731	3.73398	8.35597	8.02302	conserved protein	transmembrane transport	endoplasmic reticulum|integral component of membrane
SPAC57A7.04c	mRNA	promoter	2.46703	2.30731	3.73398	9.94519	8.02302	mRNA export shuttling protein	mRNA export from nucleus	cytoplasm|nucleus|cytosol|cytoplasmic stress granule|post-mRNA release spliceosomal complex
SPAC57A7.04c	mRNA	promoter	2.46703	2.29887	3.73398	9.94519	8.02302	mRNA export shuttling protein	mRNA export from nucleus	cytoplasm|nucleus|cytosol|cytoplasmic stress granule|post-mRNA release spliceosomal complex
SPAC57A7.04c	mRNA	promoter	2.45339	2.09346	3.73398	9.94519	8.02302	mRNA export shuttling protein	mRNA export from nucleus	cytoplasm|nucleus|cytosol|cytoplasmic stress granule|post-mRNA release spliceosomal complex
SPAC57A7.04c	mRNA	internal	1.19507	1.24017	1.68977	1.40085	2.76841	mRNA export shuttling protein	mRNA export from nucleus	cytoplasm|nucleus|cytosol|cytoplasmic stress granule|post-mRNA release spliceosomal complex
SPAC167.06c	mRNA	promoter	1.80523	1.20704	1.38096	2.41377	3.86691	Schizosaccharomyces specific protein Mug143	biological_process	mitochondrion
SPRRNA.53	rRNA	promoter	1.81179	1.79328	2.80558	2.77648	1.65593		biological_process	cellular_component
Unassigned		unassigned	1.93199	1.83776	2.84567	2.77648	1.66073	Unassigned	Unassigned	Unassigned
SPAC1705.03c	mRNA	promoter	1.7296	0.731995	2.43245	4.69064	5.0904	cell wall protein Ecm33	intracellular signal transduction	fungal-type cell wall|cell surface|cytosol|integral component of membrane|anchored component of membrane
SPAC1705.03c	mRNA	promoter	1.7296	0.731995	2.43245	4.69064	5.0904	cell wall protein Ecm33	intracellular signal transduction	fungal-type cell wall|cell surface|cytosol|integral component of membrane|anchored component of membrane
SPNCRNA.175	ncRNA	promoter	0.817544	0.633919	0.762793	4.30389	4.51459
SPAC23H4.06	mRNA	promoter	2.73046	1.307	3.55482	163.092	75.3102	glutamate-ammonia ligase Gln1	glutamine biosynthetic process|ammonia assimilation cycle	nucleus|cytosol
SPAC23H4.05c	mRNA	promoter	1.02285	0.867352	1.73594	7.0688	6.86059	Schizosaccharomyces pombe specific protein	biological_process	mitochondrion
SPATRNATHR.01	tRNA	promoter	1.72291	1.25701	1.76043	2.09599	2.3326		cytoplasmic translational elongation	cytoplasm
SPAC343.21	mRNA	promoter	2.37515	1.64827	2.00293	7.16965	3.34143	dubious
SPAC343.21	mRNA	promoter	4.12684	2.48737	3.33848	10.2449	5.83499	dubious
SPAC343.21	mRNA	internal	4.12684	2.48737	3.33848	10.2449	5.83499	dubious
SPAC343.21	mRNA	internal	4.12684	2.48737	3.33848	10.2449	5.83499	dubious
SPAC343.21	mRNA	internal	4.12684	2.37143	3.33848	10.2449	5.83499	dubious
SPAC343.12	mRNA	promoter	4.98818	3.34145	6.36913	10.0279	12.796	conserved fungal protein	biological_process	endoplasmic reticulum
SPAC343.12	mRNA	promoter	4.98818	3.34145	6.36913	10.0279	12.796	conserved fungal protein	biological_process	endoplasmic reticulum
SPAC343.12	mRNA	promoter	4.98818	3.34145	6.36913	10.0279	12.796	conserved fungal protein	biological_process	endoplasmic reticulum
SPAC343.12	mRNA	promoter	4.98818	3.34145	6.36913	10.0279	12.796	conserved fungal protein	biological_process	endoplasmic reticulum
SPAC343.12	mRNA	promoter	4.82578	3.32997	5.71029	8.13375	10.7037	conserved fungal protein	biological_process	endoplasmic reticulum
SPAC343.20	mRNA	promoter	1.61106	1.89571	2.02577	2.80675	1.7849	dubious
SPAC343.20	mRNA	promoter	1.61106	1.89571	2.02577	2.80675	1.7849	dubious
SPATRNALYS.01	tRNA	promoter	1.57395	1.4452	1.69292	2.52073	3.52105		cytoplasmic translational elongation	cytoplasm
SPNCRNA.757	ncRNA	promoter	3.7411	2.13989	4.45556	13.222	6.28675
SPATRNALYS.02	tRNA	promoter	2.02436	1.5468	1.77387	1.94505	1.90135		cytoplasmic translational elongation	cytoplasm
SPATRNATYR.01	tRNA	promoter	2.0903	1.2463	2.16952	3.71812	1.74872		cytoplasmic translational elongation	cytoplasm
SPAC105.03c	mRNA	promoter	1.14272	0.927141	0.878335	1.87977	2.0216	transcription factor (predicted)	regulation of transcription by RNA polymerase II	nucleus
SPAC17A5.03	mRNA	promoter	1.91876	1.47065	1.22844	1.90993	1.06531	60S ribosomal protein L3	cytoplasmic translation|ribosomal large subunit assembly	cytosolic large ribosomal subunit|cytosol
SPATRNAILE.01	tRNA	promoter	2.11258	1.84899	2.00807	2.42755	2.37433		cytoplasmic translational elongation	cytoplasm
SPAC17A5.11	mRNA	promoter	1.91254	1.6355	1.6968	2.42755	2.37433	meiotic recombination endonuclease Rec12	reciprocal meiotic recombination|DNA catabolic process, endonucleolytic|meiotic DNA double-strand break formation|homologous chromosome orientation involved in meiotic metaphase I plate congression	nuclear chromosome|nucleus|site of double-strand break
SPAC17A5.15c	mRNA	promoter	1.37527	1.13044	1.81474	4.21854	4.3425	cytoplasmic glutamate-tRNA ligase gus1 (predicted)	glutamyl-tRNA aminoacylation|cytoplasmic translation	nucleus|cytosol
SPAC1002.02	mRNA	promoter	1.09175	1.13888	0.986986	3.35642	5.67116	nucleoporin Pom34	nucleocytoplasmic transport	perinuclear endoplasmic reticulum membrane|nuclear pore
SPAC1002.12c	mRNA	promoter	1.00661	1.12532	0.92778	3.93628	4.59102	succinate-semialdehyde dehydrogenase	glutamate decarboxylation to succinate	cytosol
Unassigned		unassigned	1.1353	1.23212	1.38301	1.72914	1.75508	Unassigned	Unassigned	Unassigned
SPAC1002.13c	mRNA	promoter	3.83669	3.28416	5.09094	8.45565	16.5101	cell wall protein Psu1, beta-glucosidase (predicted)	polysaccharide catabolic process|fungal-type cell wall organization or biogenesis	cell surface|fungal-type cell wall
SPAC1002.16c	mRNA	promoter	8.15663	6.53485	9.73967	9.60897	8.72926	carboxylic acid transmembrane transporter (predicted)	carboxylic acid transmembrane transport	cell division site|Golgi apparatus|cell tip|integral component of membrane
SPAC1002.17c	mRNA	promoter	4.54861	3.64766	4.8472	6.36102	6.26047	uracil phosphoribosyltransferase (predicted)	pyrimidine nucleobase metabolic process|UMP salvage	nucleus|cytosol
SPAC1002.19	mRNA	promoter	3.3822	2.52608	4.35935	8.48112	9.26978	GTP cyclohydrolase II Urg1 (predicted)	riboflavin biosynthetic process	nucleus|cytosol
SPAC1002.19	mRNA	promoter	3.3822	2.52608	4.35935	8.48112	9.26978	GTP cyclohydrolase II Urg1 (predicted)	riboflavin biosynthetic process	nucleus|cytosol
SPAC1002.19	mRNA	promoter	3.3822	2.52608	4.35935	8.48112	9.26978	GTP cyclohydrolase II Urg1 (predicted)	riboflavin biosynthetic process	nucleus|cytosol
Unassigned		unassigned	1.09821	0.954578	1.66296	2.50681	3.21103	Unassigned	Unassigned	Unassigned
SPNCRNA.764	antisense	promoter	1.94807	1.60456	2.46001	5.4204	3.82266
SPAC1399.06	mRNA	promoter	5.29869	1.33796	7.00348	11.0016	9.25213	Schizosaccharomyces pombe specific protein	biological_process	cellular_component
SPNCRNA.766	ncRNA	promoter	1.63943	1.09949	2.38951	5.04874	3.65637
SPNCRNA.769	antisense	promoter	1.29201	2.67732	2.13074	4.25281	4.44698
SPAPB1A10.14	mRNA	promoter	1.27766	1.71641	1.2815	4.36874	6.31505	F-box protein (predicted)	protein modification by small protein conjugation	ubiquitin ligase complex
SPAC140.01	mRNA	promoter	3.48233	2.29243	5.34179	14.3261	13.1148	succinate dehydrogenase (ubiquiUnassigned) iron-sulfur protein subunit (predicted)	tricarboxylic acid cycle|mitochondrial electron transport, succinate to ubiquiUnassigned|succinate metabolic process	mitochondrial respiratory chain complex II, succinate dehydrogenase complex (ubiquiUnassigned)|cytoplasm
SPAC140.01	mRNA	promoter	3.48233	2.29243	5.34179	14.3261	13.1148	succinate dehydrogenase (ubiquiUnassigned) iron-sulfur protein subunit (predicted)	tricarboxylic acid cycle|mitochondrial electron transport, succinate to ubiquiUnassigned|succinate metabolic process	mitochondrial respiratory chain complex II, succinate dehydrogenase complex (ubiquiUnassigned)|cytoplasm
SPNCRNA.772	antisense	promoter	1.67531	1.32952	1.7517	9.14246	9.9349
SPAC110.05	mRNA	internal	1.67531	1.32952	1.80727	9.14246	9.9349	Schizosaccharomyces pombe specific protein
SPAC110.05	mRNA	promoter	8.39235	3.81268	9.69241	19.5935	15.7978	Schizosaccharomyces pombe specific protein
SPNCRNA.774	ncRNA	promoter	1.13705	1.00908	1.11715	2.41269	2.24352
SPAC3H1.06c	mRNA	internal	1.57913	1.10652	2.31072	2.58522	3.1049	transmembrane transporter (predicted)	transmembrane transport	integral component of membrane|endoplasmic reticulum
SPAC3H1.07	mRNA	promoter	2.88478	3.14019	4.6654	6.38703	3.13506	arginase Aru1	arginine catabolic process to ornithine|urea cycle|arginine catabolic process to proline via ornithine	nucleus|cytosol
SPNCRNA.778	ncRNA	promoter	5.44656	3.92524	5.82988	9.30133	8.93141
SPNCRNA.777	ncRNA	promoter	8.45192	5.88223	8.82983	9.30133	9.04275
SPNCRNA.780	ncRNA	promoter	5.12212	4.90162	6.40134	7.50185	10.187
SPNCRNA.781	ncRNA	promoter	10.3512	9.68014	11.7767	17.6256	16.3386
SPNCRNA.782	ncRNA	promoter	5.8722	2.84896	4.42321	17.5456	12.3871
SPNCRNA.782	ncRNA	promoter	5.8722	2.24048	3.74393	17.5456	10.3489
SPAC3H1.11	mRNA	promoter	9.76742	7.58009	12.7586	27.0462	14.307	transcription factor Hsr1	regulation of transcription from RNA polymerase II promoter in response to oxidative stress	nuclear chromatin|nucleus
SPNCRNA.783	ncRNA	promoter	6.17326	4.69151	7.85411	8.47136	6.87772
SPAC9G1.06c	mRNA	promoter	1.69685	1.23314	2.21866	2.9428	3.47001	Nebulin-family actin filament anchoring protein Cyk3 (predicted)	mitotic actomyosin contractile ring contraction|Error in (function (classes, fdef, mtable) : unable to find an inherited method for function ‘Term’ for signature ‘"NULL"’ |division septum assembly	cell division site|cell tip|actomyosin contractile ring, intermediate layer|division septum|cell cortex of cell tip|actomyosin contractile ring|cell surface
SPAC3C7.05c	mRNA	promoter	2.01063	1.26384	1.53191	2.04496	4.23923	alpha-1,6- mannanase (predicted)	fungal-type cell wall biogenesis|cellular oligosaccharide catabolic process	anchored component of external side of plasma membrane|nucleus|cytosol
SPNCRNA.792	ncRNA	promoter	1.16398	2.16883	1.42431	2.52382	2.01271
SPNCRNA.792	ncRNA	promoter	1.16398	2.16883	1.42431	2.52382	2.01271
SPNCRNA.792	ncRNA	promoter	1.16398	2.16883	1.42431	2.52382	2.01271
SPAC3C7.14c	mRNA	promoter	0.850255	1.29227	0.893484	1.26304	1.37565	ubiquitinated protein Uhp1	chromatin silencing at silent mating-type cassette	nucleus|cytosol|mating-type region heterochromatin
SPAC3C7.14c	mRNA	promoter	0.867565	1.29227	0.963457	1.30451	3.11899	ubiquitinated protein Uhp1	chromatin silencing at silent mating-type cassette	nucleus|cytosol|mating-type region heterochromatin
SPAC631.02	mRNA	internal	5.01732	1.59964	6.3184	8.57895	5.77096	BET family double bromodomain protein Bdf2	chromatin remodeling|negative regulation of extent of heterochromatin assembly	nucleus|nuclear chromatin
SPAC631.02	mRNA	internal	4.75174	1.44207	6.03971	3.4594	5.62711	BET family double bromodomain protein Bdf2	chromatin remodeling|negative regulation of extent of heterochromatin assembly	nucleus|nuclear chromatin
SPAC23C11.06c	mRNA	promoter	1.76714	1.90212	1.45368	2.21753	4.78791	hydrolase (inferred_from_context)	biological_process	integral component of fungal-type vacuolar membrane|cytoplasm
SPAC23C11.07	mRNA	promoter	0.696974	0.811074	0.91234	4.60191	9.23012	Schizosaccharomyces pombe specific protein	biological_process	nucleus|mitochondrion|cytosol
SPNCRNA.799	antisense	promoter	0.93885	0.979684	0.866006	1.16509	1.89334
SPNCRNA.801	antisense	promoter	1.61341	1.03082	2.06107	3.80728	3.19183
SPAC13F5.03c	mRNA	promoter	2.09665	1.62989	2.49982	4.91061	8.65527	mitochondrial glycerol dehydrogenase Gld1	aerobic glycerol catabolic process|glycolytic process from glycerol	mitochondrion
SPAC13F5.07c	mRNA	promoter	0.723528	0.901819	1.05334	1.85095	3.98688	zf PARP type zinc finger protein Hpz2	biological_process	nucleus|cytosol
SPAC1783.07c	mRNA	promoter	1.61071	1.62285	2.35882	4.82429	4.17539	transcription factor Pap1/Caf3	cellular response to oxidative stress|positive regulation of transcription by RNA polymerase II|positive regulation of transcription from RNA polymerase II promoter in response to oxidative stress|response to oxidative stress|positive regulation of transcription from RNA polymerase II promoter in response to heat stress|positive regulation of transcription from RNA polymerase II promoter in respo…	cytoplasm|nucleus|cytosol|nuclear chromatin|RNA polymerase II transcription factor complex
SPAC18G6.01c	mRNA	internal	0.976828	1.26054	1.27796	1.77479	1.33471	chalcone related protein family	biological_process	mitochondrion
SPATRNAVAL.03	tRNA	promoter	1.83315	1.54024	2.27704	2.02796	2.06693		cytoplasmic translational elongation	cytoplasm
SPAC18G6.03	mRNA	promoter	1.50717	1.04714	1.11803	3.56331	5.35587	Rab11 family GTPase Ypt3	mitotic cytokinesis|positive regulation of exocytosis|intracellular protein transport|small GTPase mediated signal transduction|vacuole fusion, non-autophagic|membrane addition at site of mitotic cytokinesis|positive regulation of ascospore-type prospore membrane assembly|protein localization to cell cortex of cell tip|protein localization to meiotic spindle pole body	cytoplasm|nucleus|cytosol|endosome|Golgi apparatus|cortical dynamic polarity patch|prospore membrane|meiotic spindle pole
SPAC18G6.10	mRNA	promoter	1.29403	1.22908	1.12277	1.98343	2.18505	LEM domain protein Heh1/Lem2	nuclear inner membrane organization|centromere clustering at the mitotic nuclear envelope|chromatin silencing at centromere|chromatin silencing at subtelomere|chromatin silencing at rDNA|chromosome attachment to the nuclear envelope|nuclear envelope organization|meiotic attachment of telomere to nuclear envelope	integral component of nuclear inner membrane|perinuclear endoplasmic reticulum membrane|CENP-A containing chromatin|perinuclear endoplasmic reticulum|nuclear envelope|mitotic spindle pole body|nuclear CENP-A containing chromatin|nuclear rDNA heterochromatin|nuclear telomeric heterochromatin
SPAC4G9.07	mRNA	promoter	1.43198	1.24791	0.809494	3.05917	3.92291	S. pombe specific UPF0300 family protein 2	biological_process	fungal-type vacuole membrane|Golgi apparatus
SPAC4G9.12	mRNA	promoter	1.55831	1.35132	1.3652	6.42719	3.53116	gluconokinase	glycolytic process via Entner-Doudoroff Pathway|D-gluconate catabolic process	nucleus|cytosol
SPAC4G9.15	mRNA	internal	2.00765	1.66373	2.0908	4.17615	1.75465	ketoreductase involved in fatty acid elongation (predicted)	fatty acid elongation	endoplasmic reticulum|endoplasmic reticulum membrane|integral component of membrane
SPNCRNA.810	ncRNA	promoter	2.59049	4.33534	2.24768	3.16888	14.7992
SPNCRNA.810	ncRNA	promoter	2.59049	4.33534	2.24768	3.16888	14.7992
SPAC13G7.02c	mRNA	promoter	2.32921	2.40649	2.71878	6.0955	2.84068	heat shock protein Ssa1 (predicted)	protein refolding|cytoplasmic translation	cytosol
SPAC13G7.02c	mRNA	promoter	2.32921	2.40649	2.71878	9.50199	12.9887	heat shock protein Ssa1 (predicted)	protein refolding|cytoplasmic translation	cytosol
SPAC13G7.13c	mRNA	internal	0.907279	0.937694	1.0691	2.88397	2.37167	RNA-binding protein Msa1	negative regulation of conjugation with cellular fusion	cytosol
SPAC6C3.04	mRNA	promoter	1.12693	1.17959	1.18306	2.75762	4.27368	citrate synthase Cit1	tricarboxylic acid cycle|citrate metabolic process	mitochondrial matrix|mitochondrion
SPAC17G8.06c	mRNA	promoter	1.05935	1.15611	1.48795	3.11207	3.34926	dihydroxy-acid dehydratase (predicted)	isoleucine biosynthetic process|valine biosynthetic process|leucine metabolic process	mitochondrion
SPAC17G8.06c	mRNA	promoter	1.05935	1.15611	1.48795	3.11207	3.81239	dihydroxy-acid dehydratase (predicted)	isoleucine biosynthetic process|valine biosynthetic process|leucine metabolic process	mitochondrion
SPAC17G8.08c	mRNA	promoter	0.856315	0.845544	0.873358	1.77524	1.3795	human TMEM165 homolog, implicated in calcium tranport	calcium ion transmembrane transport|proton transmembrane transport	endoplasmic reticulum|Golgi apparatus|integral component of membrane
SPNCRNA.821	ncRNA	promoter	0.865647	1.16913	1.18355	1.13789	5.03916
SPAC22H10.12c	mRNA	promoter	2.01411	1.15949	1.92903	2.14592	1.63663	GDP dissociation inhibitor Gdi1 (predicted)	small GTPase mediated signal transduction|vesicle-mediated transport|intracellular protein transport	cell division site|cytoplasm|cytosol
SPAC15F9.01c	mRNA	promoter	0.77018	1.00101	0.870041	1.78994	2.58919	central kinetochore associated family protein	proteasome-mediated ubiquitin-dependent protein catabolic process	cell division site|cell tip
SPAC6B12.03c	mRNA	promoter	0.982648	1.36961	1.09978	3.05593	2.92066	HbrB family protein involved in TOR signaling Bit2 (predicted)	TOR signaling	nucleus|cytosol
SPAC6B12.04c	mRNA	promoter	1.19153	0.90604	1.02514	1.87392	2.00644	2-aminoadipate transaminase (predicted)	kynurenic acid biosynthetic process|cellular amino acid metabolic process	mitochondrion|nucleus|cytosol
SPAC6B12.07c	mRNA	promoter	1.47936	1.62356	2.30906	3.84236	4.0922	ubiquitin-protein ligase E3 (predicted)	proteasome-mediated ubiquitin-dependent protein catabolic process|protein modification by small protein conjugation or removal	cytosol
SPATRNATHR.02	tRNA	promoter	2.08075	1.3916	2.13284	1.99362	2.60767		cytoplasmic translational elongation	cytoplasm
SPAC6B12.14c	mRNA	promoter	2.92704	1.89773	3.46237	3.96268	2.00331	conserved fungal protein	biological_process	nucleus
SPATRNALYS.03	tRNA	promoter	1.66871	1.78336	1.99733	2.12031	1.92331		cytoplasmic translational elongation	cytoplasm
SPAC32A11.02c	mRNA	promoter	2.45411	1.22822	4.04832	6.93024	9.88094	conserved fungal protein	biological_process	cellular_component
SPAC32A11.03c	mRNA	internal	1.22454	1.30246	1.39008	2.67495	3.49727	stationary phase-specific homeobox transcription factor Phx1	regulation of transcription by RNA polymerase II|positive regulation of glycolytic fermentation to ethanol	nuclear chromatin|nucleus
SPAC32A11.03c	mRNA	internal	1.33839	1.46651	1.38013	2.23696	2.02774	stationary phase-specific homeobox transcription factor Phx1	regulation of transcription by RNA polymerase II|positive regulation of glycolytic fermentation to ethanol	nuclear chromatin|nucleus
SPAC19A8.10	mRNA	internal	0.880278	0.91873	1.08651	2.45188	1.34275	SUMO-targeted ubiquitin-protein ligase subunit Rfp1	DNA repair|negative regulation of protein sumoylation|ubiquitin-dependent protein catabolic process	SUMO-targeted ubiquitin ligase complex|nucleus|site of double-strand break|nuclear chromatin
SPAC19A8.04	mRNA	promoter	1.14056	1.122	1.55845	3.63331	3.70947	C-22 sterol desaturase Erg5	ergosterol biosynthetic process	endoplasmic reticulum
SPAC19A8.04	mRNA	promoter	1.14056	1.00734	1.55845	3.63331	3.70947	C-22 sterol desaturase Erg5	ergosterol biosynthetic process	endoplasmic reticulum
SPAC23H3.03c	mRNA	promoter	0.858469	1.26409	1.16365	1.82863	1.31639	SEA/Iml1/Npr2/3 complex subunit Npr2 (predicted)	cellular response to amino acid starvation|regulation of proline transport|regulation of autophagosome assembly|negative regulation of TORC1 signaling|cellular response to nitrogen starvation	nucleus|cytosol|GATOR1 complex
SPAC23H3.08c	mRNA	promoter	2.37216	1.84997	2.32415	3.31962	3.09501	mitotic spindle checkpoint protein Bub3	mitotic spindle assembly checkpoint|cellular protein localization|negative regulation of protein binding|signal transduction involved in mitotic spindle assembly checkpoint	condensed nuclear chromosome kinetochore|mitotic checkpoint complex|bub1-bub3 complex
SPAC23H3.09c	mRNA	promoter	1.2018	1.04337	1.20048	3.55825	3.56677	threonine aldolase Gly1 (predicted)	glycine biosynthetic process|threonine catabolic process	nucleus|cytosol
SPAC23H3.09c	mRNA	promoter	1.2018	1.04337	1.20048	3.55825	3.56677	threonine aldolase Gly1 (predicted)	glycine biosynthetic process|threonine catabolic process	nucleus|cytosol
SPATRNACYS.02	tRNA	promoter	1.59845	1.29318	2.30572	3.55825	3.56677		cytoplasmic translational elongation	cytoplasm
SPNCRNA.197	ncRNA	promoter	1.26833	1.03196	1.13462	2.66115	2.29438
SPAC23H3.13c	mRNA	promoter	1.26833	1.05165	1.13462	2.72864	2.29438	heterotrimeric G protein alpha-2 subunit Gpa2	adenylate cyclase-activating glucose-activated G protein-coupled receptor signaling pathway|carbon catabolite repression of transcription from RNA polymerase II promoter by glucose|negative regulation of transcription by RNA polymerase II|signal transduction involved in regulation of aerobic respiration|negative regulation of induction of conjugation with cellular fusion	cell division site|nucleus|cytosol|mitotic spindle pole body|heterotrimeric G-protein complex
SPNCRNA.831	ncRNA	internal	3.17549	1.96613	1.84625	11.3425	6.87615
SPAC23H3.14	mRNA	internal	2.85413	1.24272	2.75739	1.72655	4.60869	post-Golgi vesicle-mediated transport protein Avl9 (predicted)	post-Golgi vesicle-mediated transport	cytoplasm
SPNCRNA.832	antisense	promoter	2.96394	1.24272	2.94563	2.09393	7.55958
SPNCRNA.832	antisense	internal	3.19154	1.34876	3.43452	3.81794	9.52466
SPAC23H3.15c	mRNA	promoter	5.8277	3.41031	5.39278	15.0895	24.4104	Schizosaccharomyces specific protein	DNA repair	nucleus|cytosol
SPAC23H3.15c	mRNA	promoter	5.8277	3.41031	5.39278	15.0895	24.4104	Schizosaccharomyces specific protein	DNA repair	nucleus|cytosol
SPAC25H1.02	mRNA	promoter	2.06794	1.25495	1.90265	3.70311	4.81616	histone demethylase Jmj1 (predicted)	chromatin remodeling|histone demethylation	nuclear chromatin
SPAC25H1.05	mRNA	promoter	1.33077	1.07366	0.917121	2.36975	2.35387	calcium transport regulatory factor (predicted)	regulation of calcium ion transmembrane transport	fungal-type vacuole|Golgi apparatus|integral component of membrane
SPAC25H1.08c	mRNA	promoter	0.838445	0.927141	0.821106	1.7307	1.7502	ribosome assembly protein Sqt1 (predicted)	ribosomal large subunit assembly	preribosome, large subunit precursor|nucleus|cytosol
SPAC4A8.03c	mRNA	promoter	0.888426	1.02	1.22171	1.77621	2.88465	protein phosphatase 2C Ptc4	signaling|regulation of aerobic respiration|cellular response to oxidative stress|positive regulation of vacuole fusion, non-autophagic|positive regulation of autophagosome maturation	cytoplasm|mitochondrial inner membrane|mitochondrial matrix|fungal-type vacuole membrane
SPAC4A8.04	mRNA	promoter	1.30983	0.99138	1.88503	5.62256	5.44077	vacuolar serine protease Isp6	autophagy|vacuole organization|conjugation with cellular fusion	Golgi apparatus|fungal-type vacuole
SPSNRNA.06	snRNA	promoter	2.11343	1.77292	1.89689	1.74129	1.75139		mRNA cis splicing, via spliceosome	U4/U6 x U5 tri-snRNP complex|U6 snRNP|nucleolus
SPAC4A8.09c	mRNA	internal	1.93393	1.75718	1.54663	1.45739	1.1855	complexed with Cdc5 protein Cwf21	mRNA cis splicing, via spliceosome	nucleus|U2-type spliceosomal complex
SPNCRNA.840	antisense	promoter	1.16807	1.23455	1.12712	3.08136	1.86106
SPAC823.14	mRNA	promoter	2.27825	1.60527	2.78099	5.05908	3.68368	Mst2 histone acetytransferase acytyltransferase complex, predicted phosphoric monoester hydrolase Ptf1	biological_process	Mst2 histone acetyltransferase complex|nucleus|cytosol
SPAC823.14	mRNA	promoter	2.27825	1.60527	2.78099	5.05908	3.68368	Mst2 histone acetytransferase acytyltransferase complex, predicted phosphoric monoester hydrolase Ptf1	biological_process	Mst2 histone acetyltransferase complex|nucleus|cytosol
SPAC7D4.07c	mRNA	promoter	12.6704	11.9727	14.3238	55.5719	43.6829	cytosolic thioredoxin Trx1	cellular response to reactive oxygen species|cellular detoxification of hydrogen peroxide|hydrogen peroxide catabolic process|cell redox homeostasis|positive regulation of cellular response to oxidative stress|L-methionine salvage from methionine sulphoxide|sulfate assimilation, phosphoadenylyl sulfate reduction by phosphoadenylyl-sulfate reductase (thioredoxin)	nucleus|cytosol|cytoplasm
SPAC7D4.07c	mRNA	promoter	12.6704	11.9727	14.3238	55.5719	43.6829	cytosolic thioredoxin Trx1	cellular response to reactive oxygen species|cellular detoxification of hydrogen peroxide|hydrogen peroxide catabolic process|cell redox homeostasis|positive regulation of cellular response to oxidative stress|L-methionine salvage from methionine sulphoxide|sulfate assimilation, phosphoadenylyl sulfate reduction by phosphoadenylyl-sulfate reductase (thioredoxin)	nucleus|cytosol|cytoplasm
SPAC7D4.06c	mRNA	promoter	6.52552	5.9338	7.76179	7.01443	6.71925	dolichol-P-Man dependent alpha(1-3) mannosyltransferase Alg3 (predicted)	dolichol-linked oligosaccharide biosynthetic process	integral component of endoplasmic reticulum membrane|endoplasmic reticulum
SPSNORNA.12	snoRNA	promoter	1.64601	1.70351	1.99453	1.82406	1.88384		biological_process	cellular_component
SPAC4F8.07c	mRNA	promoter	4.50698	4.01387	6.63357	14.1424	13.1677	hexokinase 2	fructose 6-phosphate metabolic process|glucose 6-phosphate metabolic process|mannose metabolic process|canonical glycolysis|cellular glucose homeostasis|glycolytic fermentation	nucleus|cytosol
SPAC4F8.07c	mRNA	promoter	8.09088	6.76083	10.8627	18.2171	13.1677	hexokinase 2	fructose 6-phosphate metabolic process|glucose 6-phosphate metabolic process|mannose metabolic process|canonical glycolysis|cellular glucose homeostasis|glycolytic fermentation	nucleus|cytosol
SPAC4F8.08	mRNA	promoter	8.09088	6.76083	10.8627	18.2171	11.8781	Schizosaccharomyces pombe specific protein Mug114	biological_process	cytoplasm
[truncated: 1,888 more rows]

## Sheet: Php3_L12R
Supplementary Data 4. Mapping of Php3 in the indicated mutants background
Gene	Php3-GFP	Php3L12R-GFP	description	GoP
[truncated: 1,124 more rows]
