# Supplementary material for: PhpCNF-Y transcription factor infiltrates heterochromatin to generate cryptic intron-containing transcripts crucial for small RNA production
Source: Nat Commun. 2025 Jan 2;16:268. doi: 10.1038/s41467-024-55736-3 (PMC11696164; doi:10.1038/s41467-024-55736-3)
Supplement: Supplementary file 8 — Supplementary Data 5 [file 41467_2024_55736_MOESM8_ESM.xlsx]

## Sheet: List of strains
Supplementary Data 5. List of strains and oligos used in this study
Strain	Genotype	Source	Strains used in Figs
SPJ271	mat1M-smt0 leu1-32 his2 ade6-216 ura4 atf1-FLAG::KAN	Grewal lab collection	Fig.1 & Supplementary Fig. S1
SPJ293	mat1M-smt0 leu1-32 his2 ade6-216 ura4 pcr1-FLAG::KAN	Grewal lab collection
SPMS5	mat1M-smt0 leu1-32 his2 ade6-210 ura4-DSE php5-GFP::KAN otr1R(SphI)::ura4+	this study
SPMS285	mat1M-smt0 leu1-32 his2 ade6-216 ura4 rsv2-GFP::KAN	this study
SPMS286	mat1-Msmt0 leu1-32 his2 ade6-216 ura4 mca1-GFP::KAN	this study
SPMS287	mat1-Msmt0 leu1-32 his2 ade6-216 ura4 gsf1-GFP::KAN	this study
SPMS288	mat1M-smt0 leu1-32 his2 ade6-216 ura4 moc3-GFP::KAN	this study
SPMS289	mat1M-smt0 leu1-32 his2 ade6-216 ura4 zip1-GFP::KAN	this study
SPMS310	mat1M-smt0 leu1-32 his2 ade6-216 ura4 cuf1-GFP::KAN	this study
SPMS311	mat1M-smt0 leu1-32 his2 ade6-216 ura4 map1-GFP::KAN	this study
SPMS312	mat1M-smt0 leu1-32 his2 ade6-216 ura4 klf1-GFP::KAN	this study
SPMS313	mat1M-smt0 leu1-32 his2 ade6-216 ura4 phx1-GFP::KAN	this study
SPR156	mat1M-smt0 leu1-32 his2 ade6-210 ura4-DSE	Grewal lab collection
SPWY519	mat1M-smt0 leu1-32 his2 ade6-210 ura4-DSE gaf1-GFP::KAN	Grewal lab collection
SPMS3	mat1M-smt0 leu1-32 his2 ade6-210 ura4-DSE php2-GFP::KAN otr1R(SphI)::ura4+	this study	Fig.2 & Supplementary Fig. 2
SPMS4	mat1M-smt0 leu1-32 his2 ade6-210 ura4-DSE php3-GFP::KAN otr1R(SphI)::ura4+	this study
SPMS5	mat1M-smt0 leu1-32 his2 ade6-210 ura4-DSE php5-GFP::KAN otr1R(SphI)::ura4+	this study
SPR156	mat1M-smt0 leu1-32 his2 ade6-210 ura4-DSE	Grewal lab collection
SPMS4	mat1M-smt0 leu1-32 his2 ade6-210 ura4-DSE php3-GFP::KAN otr1R(SphI)::ura4+	this study	Fig.3 & Supplementary Fig. 3
SPMS70	mat1M-smt0 leu1-32 his2 ade6-216 ura4-DSE php2-GFP::KAN php3∆::KAN	this study
SPMS84	mat1M-smt0 leu1-32 his2 ade6-216 ura4-DSE php5-GFP::KAN php3∆::KAN	this study
SPMS86	mat1M-smt0 leu1-32 his2 ade6-216 ura4-DSE php5-GFP::KAN php3∆::KAN	this study
SPMS88	mat1M-smt0 leu1-32 his2 ade6-216 ura4-DSE php3-GFP::KAN php2∆::KAN	this study
SPMS89	mat1M-smt0 leu1-32 his2 ade6-216 ura4-DSE php3-GFP::KAN php5∆::KAN	this study
SPMS288	mat1M-smt0 leu1-32 his2 ade6-216 ura4 moc3-GFP::KAN	this study
SPMS345	mat1M-smt0 leu1-32 his2 ade6-216 ura4-DSE moc3-GFP::KAN php2∆::KAN	this study
SPMS346	mat1M-smt0 leu1-32 his2 ade6-210 ura4-DSE moc3-GFP::KAN php3∆::KAN	this study
SPMS369	mat1M-smt0 leu1-32 ade6-210 ura4-D18 mat2P∆(Bg-Bs)-XbaI:ura4+ cenHCCAATmut php3-GFP::KAN	this study
SPMS370	mat1M-smt0 leu1-32 ade6-210 ura4-D18 mat2P∆(Bg-Bs)-XbaI:ura4+ cenHCCAATmut php5-GFP::KAN	this study
SPMS371	mat1M-smt0 leu1-32 ade6-210 ura4-D18 mat2P∆(Bg-Bs)-XbaI:ura4+ cenHCCAATmut moc3-GFP::KAN	this study							this study
SPMS372	mat1M-smt0 leu1-32 his2 ade6-210 ura4-DSE php2-GFP::KAN moc3∆::KAN	this study							this study
SPMS373	mat1M-smt0 leu1-32 his2 ade6-210 ura4-DSE php3-GFP::KAN moc3∆::KAN	this study							Grewal lab collection
SPMS374	mat1M-smt0 leu1-32 his2 ade6-216 ura4-DSE php5-GFP::KAN moc3∆::KAN	this study							this study
SPMS375	mat1M-smt0 leu1-32 his2 ade6-210 ura4-DSE moc3-GFP::KAN php5∆::KAN	this study							this study
SPMS4	mat1M-smt0 leu1-32 his2 ade6-210 ura4-DSE php3-GFP::KAN otr1R(SphI)::ura4+	this study	Fig.4 & Supplementary Fig. 4						this study
SPMS130	mat1M-smt0 leu1-32 his2 ade6-210 ura4-DSE php3-GFP::KAN clr4∆::KAN	this study							this study
SPMS153	mat1M-smt0 leu1-32 his2 ade6-210 ura4-DSE php5-GFP::KAN clr4∆::KAN	this study							this study
SPMS288	mat1M-smt0 leu1-32 his2 ade6-216 ura4 moc3-GFP::KAN	this study							Grewal lab collection
SPMS344	mat1M-smt0 leu1-32 his2 ade6-210 ura4-DSE moc3-GFP::KAN clr4∆::NAT	this study							this study
SPMS376	mat1M-smt0 leu1-32 his2 ade6-210 ura4-DSE php2-GFP::KAN clr4∆::NAT	this study							this study
SPMS385	mat1M-smt0 leu1-32 his2 ade6-210 ura4-DSE php3-GFP::KAN otr1R(SphI)::ura4+ mst2∆::NAT gcn5∆::KAN	this study							this study
SPMS386	mat1M-smt0 leu1-32 his2 ade6-216 ura4-DSE moc3-GFP::KAN mst2∆::NAT gcn5∆::KAN	this study
SPMS393	mat1M-smt0 leu1-32 his2 ade6-210 ura4-DSE php2-GFP::KAN nda3-KM311	this study
SPMS394	mat1M-smt0 leu1-32 his2 ade6-210 ura4-DSE php3-GFP::KAN nda3-KM311	this study
SPMS395	mat1M-smt0 leu1-32 his2 ade6-210 ura4-DSE php5-GFP::KAN nda3-KM311	this study
SPMS396	mat1M-smt0 leu1-32 his2 ade6-216 ura4-DSE moc3-GFP::KAN nda3-KM311	this study
SPMS462	mat1M-smt0 leu1-32 his2 ade6-210 ura4-DSE php3L12R-GFP::KAN otr1R(SphI)::ura4+	this study
SPMS469	mat1M-smt0 leu1-32 his2 ade6-216 ura4-DSE php3-GFP::KAN otr1R(SphI)::ura4+ rsc1∆::KAN	this study
SPMS470	mat1M-smt0 leu1-32 his2 ade6-210 ura4-DSE php3-GFP::KAN otr1R(SphI)::ura4+ snf22∆::KAN	this study
SPMS471	mat1M-smt0 leu1-32 his2 ade6-210 ura4-DSE php3-GFP::KAN otr1R(SphI)::ura4+ snf22∆::KAN rsc1∆::KAN	this study
SPMS472	mat1M-smt0 leu1-32 his2 ade6-216 ura4-DSE moc3-GFP::KAN rsc1∆::KAN	this study
SPMS473	mat1M-smt0 leu1-32 his2 ade6-216 ura4-DSE moc3-GFP::KAN snf22∆::KAN	this study
SPMS474	mat1M-smt0 leu1-32 his2 ade6-216 ura4-DSE moc3-GFP::KAN snf22∆::KAN rsc1∆::KAN	this study
SPMS481	mat1M-smt0 leu1-32 his2 ade6-216 ura4-DSE php3-GFP::KAN otr1R(SphI)::ura4+ ino80K873A-FLAG::KAN	this study
SPMS482	mat1M-smt0 leu1-32 his2 ade6-216 ura4-DSE moc3-GFP::KAN ino80K873A-FLAG::KAN	this study
SPMS483	mat1M-smt0 leu1-32 his2 ade6-216 ura4-DSE php3-GFP::KAN otr1R(SphI)::ura4+ rsc1∆::KAN ino80K873A-FLAG::KAN	this study
SPMS484	mat1M-smt0 leu1-32 his2 ade6-216 ura4-DSE moc3-GFP::KAN rsc1∆::KAN ino80K873A-FLAG::KAN	this study
SP44	mat1M-smt0 leu1-32 his2 ade6-216 ura4-D18	Grewal lab collection	Fig.5 & Supplementary Fig. 5
SPDS129	mat1M-smt0 leu1-32 his2 ade6-210 ura4-DSE php2∆::NAT otr1R(SphI)::ura4+	this study
SPK567	mat1M-smt0 leu1-32 his2 ade6-216 ura4 clr4∆::KAN otr1R(SphI)::ura4+	Grewal lab collection
SPMS2	mat1M-smt0 leu1-32 his2 ade6-210 ura4-DSE php2∆::NAT clr4∆::KAN	this study
SPMS4	mat1M-smt0 leu1-32 his2 ade6-210 ura4-DSE php3-GFP::KAN otr1R(SphI)::ura4+	this study
SPMS5	mat1M-smt0 leu1-32 his2 ade6-210 ura4-DSE php5-GFP::KAN otr1R(SphI)::ura4+	this study
SPMS17	mat1M-smt0 leu1-32 his2 ade6-216 ura4-DSE php5∆::KAN	this study
SPMS68	mat1M-smt0 leu1-32 his2 ade6-216 ura4-DSE php3∆::KAN	this study
SPMS188	mat1M-smt0 leu1-32 his2 ade6-210 ura4-DSE php3∆::KAN clr4∆::KAN	this study
SPMS190	mat1M-smt0 leu1-32 his2 ade6 ura4 php5∆::KAN clr4∆::KAN otr1R(SphI)::ura4+	this study
SPMS196	mat1M-smt0 leu1-32 ade6-210 ura4-D18 mat2P∆(Bg-Bs)-XbaI:ura4+ clr4∆::KAN	this study
SPMS326	mat1M-smt0 leu1-32 his2 ade6-216 ura4-DSE moc3∆::KAN	this study
SPMS327	mat1M-smt0 leu1-32 his2 ade6-216 ura4-DSE moc3∆::KAN clr4∆::KAN otr1R(SphI)::ura4+	this study
SPMS338	mat1M-smt0 leu1-32 ade6-210 ura4-D18 mat2P∆(Bg-Bs)-XbaI:ura4+ cenHCCAATmut clr4∆::NAT	this study
SPMS462	mat1M-smt0 leu1-32 his2 ade6-210 ura4-DSE php3L12R-GFP::KAN otr1R(SphI)::ura4+	this study
SPMS480	mat1M-smt0 leu1-32 his2 ade6-210 ura4-DSE php5A112D R113D-GFP::KAN otr1R(SphI)::ura4+	this study
SPPN572	mat1M-smt0 leu1-32 ade6-210 ura4-D18 mat2P∆(Bg-Bs)-XbaI:ura4+ cenHCCAATmut	this study
SPSH1028a	mat1M-smt0 leu1-32 ade6-210 ura4-D18 mat2P∆(Bg-Bs)-XbaI:ura4+	Grewal lab collection
SP44	mat1M-smt0 leu1-32 his2 ade6-216 ura4-D18	Grewal lab collection	Fig.6 & Supplementary Fig. 6
SPK567	mat1M-smt0 leu1-32 his2 ade6-216 ura4 clr4∆::KAN otr1R(SphI)::ura4+	Grewal lab collection
SPMS2	mat1M-smt0 leu1-32 his2 ade6-210 ura4-DSE php2∆::NAT clr4∆::KAN	this study
SPMS185	mat1M-smt0 leu1-32 ade6-216 ura4-D18 mat2P∆(Bg-Bs)-XbaI:ura4+ php2∆::NAT	this study
SPMS186	mat1M-smt0 leu1-32 ade6-210 ura4-D18 mat2P∆(Bg-Bs)-XbaI:ura4+ php3∆::KAN	this study
SPMS187	mat1M-smt0 leu1-32 ade6-216 ura4-D18 mat2P∆(Bg-Bs)-XbaI:ura4+ php5∆::KAN	this study
SPMS188	mat1M-smt0 leu1-32 his2 ade6-210 ura4-DSE php3∆::KAN clr4∆::KAN	this study
SPMS190	mat1M-smt0 leu1-32 his2 ade6-216 ura4-DSE php5∆::KAN clr4∆::KAN otr1R(SphI)::ura4+	this study
SPMS196	mat1M-smt0 leu1-32 ade6-210 ura4-D18 mat2P∆(Bg-Bs)-XbaI:ura4+ clr4∆::KAN	this study
SPMS277	mat1M-smt0 leu1-32 ade6-216 ura4-D18 mat2P∆(Bg-Bs)-XbaI:ura4+ swi6∆::NAT	this study
SPMS278	mat1M-smt0 leu1-32 ade6-216 ura4-D18 mat2P∆(Bg-Bs)-XbaI:ura4+ php2∆::NAT swi6∆::NAT	this study
SPMS279	mat1M-smt0 leu1-32 ade6-216 ura4-D18 mat2P∆(Bg-Bs)-XbaI:ura4+ php3∆::KAN swi6∆::NAT	this study
SPMS280	mat1M-smt0 leu1-32 ade6-216 ura4-D18 mat2P∆(Bg-Bs)-XbaI:ura4+ php5∆::KAN swi6∆::NAT	this study
SPMS306	mat1M-smt0 leu1-32 ade6-216 ura4-D18 mat2P∆(Bg-Bs)-XbaI:ura4+ moc3∆::KAN	this study
SPMS326	mat1M-smt0 leu1-32 his2 ade6-216 ura4-DSE moc3∆::KAN	this study
SPMS327	mat1M-smt0 leu1-32 his2 ade6-216 ura4-DSE moc3∆::KAN clr4∆::KAN otr1R(SphI)::ura4+	this study
SPMS338	mat1M-smt0 leu1-32 ade6-210 ura4-D18 mat2P∆(Bg-Bs)-XbaI:ura4+ cenHCCAATmut clr4∆::NAT	this study
SPMS339	mat1M-smt0 leu1-32 ade6-210 ura4-D18 mat2P∆(Bg-Bs)-XbaI:ura4+ cenHCCAATmut swi6∆::NAT	this study
SPMS340	mat1M-smt0 leu1-32 ade6-216 ura4-D18 mat2P∆(Bg-Bs)-XbaI:ura4+ moc3∆::KAN swi6∆::NAT	this study
SPMS447	mat1M-smt0 leu1-32 his2 ade6-210 ura4-DSE swi6∆::NAT	this study
SPMS476	mat1M-smt0 leu1-32 his2 ade6-210 ura4-DSE crypticSSmut	this study
SPMS477	mat1M-smt0 leu1-32 his2 ade6-210 ura4-DSE crypticSSmut swi6∆::NAT	this study
SPPN572	mat1M-smt0 leu1-32 ade6-210 ura4-D18 mat2P∆(Bg-Bs)-XbaI:ura4+ cenHCCAATmut	this study
SPSH1028a	mat1M-smt0 leu1-32 ade6-210 ura4-D18 mat2P∆(Bg-Bs)-XbaI:ura4+	Grewal lab collection
SPT999a	mat1M-smt0 leu1-32 his2 ade6-210 ura4-DSE otr1R(SphI)::ura4+	Grewal lab collection
SP44	mat1M-smt0 leu1-32 his2 ade6-216 ura4-D18	Grewal lab collection	Fig.7 & Supplementary Fig. 7
SPBB124	mat1M-smt0 leu1-32 his2 ade6-210 ura4-DSE raf2-Myc::KAN	Grewal lab collection
SPDF3451	mat1M-smt0 ade6-210 ura4 mat2P∆(Bg-Bs)-XbaI:GFP	this study
SPF1552	mat1M-smt0 leu1-32 his2 ade6-210 ura4-D18 cwf10-1 otr1R (SphI)::ura4+	Grewal lab collection
SPKZ479	mat1M-smt0 leu1-32 his2 ade6 ura4 raf2-Myc::KAN swi6∆::NAT	Grewal lab collection
SPMS185	mat1M-smt0 leu1-32 ade6-216 ura4-D18 mat2P∆(Bg-Bs)-XbaI:ura4+ php2∆::NAT	this study
SPMS186	mat1M-smt0 leu1-32 ade6-210 ura4-D18 mat2P∆(Bg-Bs)-XbaI:ura4+ php3∆::KAN	this study
SPMS187	mat1M-smt0 leu1-32 ade6-216 ura4-D18 mat2P∆(Bg-Bs)-XbaI:ura4+ php5∆::KAN	this study
SPMS277	mat1M-smt0 leu1-32 ade6-216 ura4-D18 mat2P∆(Bg-Bs)-XbaI:ura4+ swi6∆::NAT	this study
SPMS278	mat1M-smt0 leu1-32 ade6-216 ura4-D18 mat2P∆(Bg-Bs)-XbaI:ura4+ php2∆::NAT swi6∆::NAT	this study
SPMS279	mat1M-smt0 leu1-32 ade6-216 ura4-D18 mat2P∆(Bg-Bs)-XbaI:ura4+ php3∆::KAN swi6∆::NAT	this study
SPMS280	mat1M-smt0 leu1-32 ade6-216 ura4-D18 mat2P∆(Bg-Bs)-XbaI:ura4+ php5∆::KAN swi6∆::NAT	this study
SPMS381	mat1M-smt0 leu1-32 his2 ade6-210 ura4-DSE raf2-Myc::KAN php2∆::KAN swi6∆::NAT	this study
SPMS382	mat1M-smt0 leu1-32 his2 ade6-210 ura4-DSE raf2-Myc::KAN php3∆::KAN swi6∆::NAT	this study
SPMS383	mat1M-smt0 leu1-32 his2 ade6-210 ura4-DSE raf2-Myc::KAN php5∆::KAN swi6∆::NAT	this study
SPMS384	mat1M-smt0 leu1-32 his2 ade6-210 ura4-DSE raf2-Myc::KAN moc3∆::KAN swi6∆::NAT	this study
SPMS401	mat1M-smt0 leu1-32 ade6-210 ura4-D18 mat2P∆(Bg-Bs)-XbaI:ura4+ raf2-Myc::KAN cenHCCAATmut swi6∆::NAT	this study
SPMS445	mat1M-smt0 leu1-32 his2 ade6-210 ura4-DSE swi6∆::NAT cwf10-1 otr1R (SphI)::ura4+	this study
SPMS446	mat1M-smt0 leu1-32 his2 ade6-210 ura4-DSE ago1∆::KAN	this study
SPMS447	mat1M-smt0 leu1-32 his2 ade6-210 ura4-DSE swi6∆::NAT	this study
SPMS448	mat1M-smt0 leu1-32 his2 ade6-210 ura4-DSE swi6∆::NAT ago1∆::KAN	this study
SPPN572	mat1M-smt0 leu1-32 ade6-210 ura4-D18 mat2P∆(Bg-Bs)-XbaI:ura4+ cenHCCAATmut	this study
SPPN731	mat1M-smt0 ade6-210 ura4 mat2P∆(Bg-Bs)-XbaI:GFP cenHCCAATmut	this study
SPSH1028a	mat1M-smt0 leu1-32 ade6-210 ura4-D18 mat2P∆(Bg-Bs)-XbaI:ura4+	Grewal lab collection
SPDF3451	mat1M-smt0 ade6-210 ura4 mat2P∆(Bg-Bs)-XbaI:GFP	this study	Supplementary Fig. 8
SPDF4009	mat1M-smt0 ade6-210 ura4 mat2P∆(Bg-Bs)-XbaI:GFP cenHCCAATmut moc3∆::KAN	this study

## Sheet: List of oligos
Supplementary Data 5. List of strains and oligos used in this study
Locus/Systematic ID	Sequence (5' - 3')	Description
cenH	GCGTCGGAAGGTTGAGAATATAAAGAGCGTGTGAAACAAGCCATGTAATCTAAAACTTTACCGAAACTTTCAGATCTCGCCTATTTACCGATatgacTG CTAGTGCAGTAATAGTTGCTTGAATTTTCACCGGATGAATCTTCTCTTGAATAAAACCAatgacAAGAGCTAGTCAAGTTGACTATTAAAAACACACAATA TTGAAGATGaCGGTTGGTGGAAGCTTTCCTCTCAGCATTCAGTATTACACAAACGGATTAAGGAGAAGCGGTAAACGACTTTGAGGCT	HR template for CCAAT mutation at cenH
	GCGTCGGAAGGTTGAGAATA	Forward Sequencing Primer for confirmation of CCAAT mutation at cenH
	AGCCTCAAAGTCGTTTACCG	Reverse Sequencing Primer for confirmation of CCAAT mutation at cenH
	TTAAGCAAAATGGTACATAATTATCGTACAAGAAAAAAGAAAGACTGTAAAATCGTTACAATAAATGAGCCTCAAAGTCGTTTACCGCTTCTgCTTAATCCGTTTGTGTAATACTGAATGCTGAGAGGAAAGCTTCCACCAACCGCCATCTTCAATATTGTGTGTTTTTAATAGTCAACTTGACTAGCTCTTATTGGTGGTTTTATTCAAGAGAAGATTCATCCGGTGAAAATTCAAGCAACTATTACTGCACTAGCAATTGGATCGTTAAATAGGCGAGATCTGAAAGTTTCGGTAAAGTTTTAGATTACATGGCTTGTTTCACACGCTCTTTATATTCTCAACCTTCCGACGCAAATCACCAGATTCAATAAATGAGTCCTACTCCTACACCTACTC…	Cryptic SS mut cenH HR
	CtagaGGTCTCgGACTAGTATTACACAAACGGATTAGTTTcGAGACCcttCC	Cryptic SS mut cenH sgRNA Forward
	GGaagGGTCTCgAAACTAATCCGTTTGTGTAATACTAGTCcGAGACCtctaG	Cryptic SS mut cenH sgRNA Revrese
	TATATGAACGCATCATATACTACTCGC	Cryptic SS mut HR casette amplification primer forward
	TTAAGCAAAATGGTACATAATTATCG	Cryptic SS mut HR casette amplification primer reverse
	CGTCGTCACCAATCGATCTT	Cryptic SS mut Sequencing primer forward 1
	TTGTTTGAGAAAACAGATCAGCA	Cryptic SS mut Sequencing primer reverse 1
	TGTTTGTTTCGTGGTTTGACA	Cryptic SS mut Sequencing primer forward 2
	GATCGCCAAAGTTGTATTGC	Cryptic SS mut Sequencing primer reverse 2
	TATATGAACGCATCATATACTACTCGC	Cryptic SS mut Sequencing primer forward 3
	TTAAGCAAAATGGTACATAATTATCG	Cryptic SS mut Sequencing primer reverse 3
	CACCGGATGAATCTTCTCTTG	ChIP-qPCR Forward Primer for PhpC, Moc3, Atf1 and Pcr1 binding
	ACTGAATGCTGAGAGGAAAGC	ChIP-qPCR Reverse Primer for PhpC, Moc3, Atf1 and Pcr1 binding
cuf1/SPAC31A2.11c	CAAACGATGAATTAGCAGCATCCTCTCCATTATATACCTCAAGCAGTGTTCCTCCTTCTCATATTACAACAGGTTCAACACGGATCCCCGGGTTAATTAA	Forward Primer for Cuf1-GFP tagging at C-terminal region
	AAAGAAAGATGGAGAAAATAAACATAAAGTGCAATAGGTGAGCCAGCTCATACTTATCTTGCAGAAAACTTTTAAAAAATGAATTCGAGCTCGTTTAAAC	Reverse Primer for Cuf1-GFP tagging at C-terminal region
	TGCAACTACATTAGCCGCTTTA	Forward Primer for Cuf1-GFP tagging Confirmation
	CGTGCCACACACTTCATCTATT	Reverse Primer for Cuf1-GFP tagging Confirmation
cyc/SPCC191.07	GAAGGTTATCGCACGCAAA	ChIP-qPCR Forward Primer for PhpC binding
	TAAGTTGGGATGCGGTGG	ChIP-qPCR Reverse Primer for PhpC binding
dh	CACCAGACCATTACAAGCAC	ChIP-qPCR Forward Primer for PhpC, Moc3, Atf1 and Pcr1 binding
	TCTCGCCTATTTACCGATCC	ChIP-qPCR Reverse Primer for PhpC, Moc3, Atf1 and Pcr1 binding
gsf1/SPBC15D4.02	GCCAACTTCAAGCTACCATATCGAACTTTTCAACAGAAGTTGCTCAAACTAATTCTTCCGCTTTAGCCATTGGTTGTCAACGGATCCCCGGGTTAATTAA	Forward Primer for Gsf1-GFP tagging at C-terminal region
	TATTAATAAAACCTGATTATACAAGCAACAAAGTACACGGCAGCAACCTTCTTAAGACGAAATTAGAAGCTGCGAGATAGGAATTCGAGCTCGTTTAAAC	Reverse Primer for Gsf1-GFP tagging at C-terminal region
	CTCTTTTCCACCTTGGTTTACG	Forward Primer for Gsf1-GFP tagging Confirmation
	CCAGGATTAAGCGTTTAGGAGA	Reverse Primer for Gsf1-GFP tagging Confirmation
klf1/SPAC1039.05c	TTCGTAGTTGTATTGTTCATCAAATACTAACAGTTTTAGTGGTAGATGGTGTTCGCATTTTGTCTAAATTAGTACAGCTTCGGATCCCCGGGTTAATTAA	Forward Primer for Klf1-GFP tagging at C-terminal region
	ATGCGTAAATTAAAACTATGGATTAGAAATAATGTAAAAAATGCTATAATACAAGAAATCGTTCGTTATACATCCTCAAGGAATTCGAGCTCGTTTAAAC	Reverse Primer for Klf1-GFP tagging at C-terminal region
	AATCCTTTGGGCTTATGGGTAT	Forward Primer for Klf1-GFP tagging Confirmation
	ATTTAGGTGAAGGACCTGCAAA	Reverse Primer for Klf1-GFP tagging Confirmation
leu1/SPBC1A4.02c	CTGGCAAGGGCATTGTTAAT	ChIP-qPCR Forward Primer used as a control
	CCACGTCCACCAATTGAAGT	ChIP- qPCR Reverse Primer used as a control
map1/SPAC11E3.06	ATCCTAACTTAGCACAGAATGGTGTTCCCTATTATTCATTACCTGATATAGATCACAATCAATTTGATCATTTACGGAGACGGATCCCCGGGTTAATTAA	Forward Primer for Map1-GFP tagging at C-terminal region
	ATACTGAGTCAAACTTAGTACAACAAAATTTGGAGTTCGTGACAAATACTGGTTCACCGCAATGGTATGTCAGATTGAATGAATTCGAGCTCGTTTAAAC	Reverse Primer for Map1-GFP tagging at C-terminal region
	ACTCCTCGGAAAAACAAAATCA	Forward Primer for Map1-GFP tagging Confirmation
	GCAATACAGAATGGCATCAAAA	Reverse Primer for Map1-GFP tagging Confirmation
mat	GCAATAAATCGATTGCTTTTCC	ChIP-qPCR Forward Primer mat1
	ATTGCATCGACAACACTTCG	ChIP-qPCR Reverse Primer mat1
	AATTTTTGCTGTTGCCCATT	ChIP-qPCR Forward Primer mat2
	TCAGAAATTCCTCATTTAATTCCA	ChIP-qPCR Reverse Primer mat2
	TGCTTAGTGCGATTATTAATTACGG	ChIP-qPCR Forward Primer mat3
	GGTCGCAAATCGAACCGCTGCTC	ChIP-qPCR Reverse Primer mat3
	TTCAATTTTAACTATCAGGTATGA	ChIP-qPCR Forward Primer mat4
	TGTTTTGTTTGAAGCCAATGTC	ChIP-qPCR Reverse Primer mat4
	GGGAAACGACAATTTTCAGC	ChIP-qPCR Forward Primer mat5
	TTGTGTCTTCGCAGTTTATCA	ChIP-qPCR Reverse Primer mat5
	GCATAAATATGGCTCGGAAGA	ChIP-qPCR Forward Primer mat6
	GCTTTTTAGGGTGCTTGCAG	ChIP-qPCR Reverse Primer mat6
	TTCTAGTTTGTTCGTTTTTTTTAAT	ChIP-qPCR Forward Primer mat7
	CTTGCCATGACGACATTACG	ChIP-qPCR Reverse Primer mat7
	CAAATAAAACTCATAATTAGACTAG	ChIP-qPCR Forward Primer mat8
	CCAACAGTTTTTCCGACTTGA	ChIP-qPCR Reverse Primer mat8
	TTGGTTTTTATCGTCGATGTCT	ChIP-qPCR Forward Primer mat9
	GAAAACACATCGTTGTCTTCAGAG	ChIP-qPCR Reverse Primer mat9
	CAAATTTCTCGCTGTTTTGC	ChIP-qPCR Forward Primer mat10
	AAGTTTTAGATTACATGGCTTG	ChIP-qPCR Reverse Primer mat10
	GGCTAGTCTGCCAAATTCGT	ChIP-qPCR Forward Primer mat11
	GATCGCCAAAGTTGTATTGC	ChIP-qPCR Reverse Primer mat11
	ACCACATATCAACGGCACAA	ChIP-qPCR Forward Primer mat12
	CACTTGCGTAATTAGTTGAAGTCC	ChIP-qPCR Reverse Primer mat12
	TTTTCACGTTTGAAGAGCAA	ChIP-qPCR Forward Primer mat13
	TCAACACTGATTGCTAAGCTTGT	ChIP-qPCR Reverse Primer mat13
	AAAGCAGTAATCAATACATTAGG	ChIP-qPCR Forward Primer mat14
	TGCTGAGGATTAGGACAAACAG	ChIP-qPCR Reverse Primer mat14
	CGCCTGTTCGAATAGCTTG	ChIP-qPCR Forward Primer mat15
	CCCTCAAGAGTTTTATCATCCA	ChIP-qPCR Reverse Primer mat15
mca1/SPAPB1A11.04c	AGGAAATGTTTGGATCAGAAAGGAAGGCGGGTTTTAAGGAAACGGTGTTCGAAGACATGAATGGAAGAAGTATTCGATTG - CGGATCCCCGGGTTAATTAA	Forward Primer for Mca1-GFP tagging at C-terminal region
	ATAAGCTTTTTAAATTAGAGTGCTAGTATACAAAAGAATAAAGAAACAAAAACTAAAGAAACTATTGTACATCGTATAAT - GAATTCGAGCTCGTTTAAAC	Reverse Primer for Mca1-GFP tagging at C-terminal region
	AGACCCACTGATCACTTCGATT	Forward Primer for Mca1-GFP tagging Confirmation
	AACCAAAGGACTTAAACCGTGA	Reverse Primer for Mca1-GFP tagging Confirmation
moc3/SPAC821.07c	GGGCACAAATCGAATCTCATTTCGGAAGATTGATGCTAGAACATTTTATGGATTGCAATGTCTTAAATCGACCAGTACTTCGGATCCCCGGGTTAATTAA	Forward Primer for Moc3-GFP tagging at C-terminal region
	ATGTTTGATGCGTGATTTTGTCTAGCTATTATACAGTTCTATATCAATATTTATTGAAAAGCATCAAAATGATTTTAAAAGAATTCGAGCTCGTTTAAAC	Reverse Primer for Moc3-GFP tagging at C-terminal region
	GGACATTCTCTCTCAACCAACC	Forward Primer for Moc3-GFP tagging Confirmation
	CGTAATTCGTAAATTTCGGCTC	Reverse Primer for Moc3-GFP tagging Confirmation
pcl1/SPBC1683.10c	AACATTCCCAGCATTTTGATG	ChIP-qPCR Forward Primer for PhpC binding
	GGAGGCATGGTGTCAAAATAA	ChIP-qPCR Reverse Primer for PhpC binding
php2/SPBC725.11c	ATTTAACAGGCAATACCCAAGATTCTATGATAATTGGTCAGCAAACATATCCCTCACACGGTTCTTCAGGAACCATGAAGCGGATCCCCGGGTTAATTAA	Forward Primer for Php2-GFP tagging at C-terminal region
	AATTGAACTTTGTCGGTAGGTCGACAACCTATACACAGTCTTGTGATTGTTTTGTATCTCTCTCAGCCTTAATTAGTTGAGAATTCGAGCTCGTTTAAAC	Reverse Primer for Php2-GFP tagging at C-terminal region
	TGGATGTGTATCACGATGATAG	Forward Primer for Php2-GFP tagging Confirmation
	GGCCATGACTGAGTGATTTCGAC	Reverse Primer for Php2-GFP tagging Confirmation
php3/SPAC23C11.08	GGTTTGTGTACTTATTTTCGTTATTTGAGGTTTCTCTGCTCGCCAAAATTAAATTATACAAGTAAAAGATACATTTAATTATCATGAGCGCAGACGGGTTGGATTACACCAATCTCcgtCCAATTGCAAATGTCGCGCGTATCATGAAATCtGCACTTCCCGAAAACGCCAAGATTTCCAAGGTATGCATGATTTGTTGAATTGAGAAAAATCGCATTGTCAGTCTCTTCGATTGATTGATTGCTAGTGACGGAGTAGGTCGCTGTGAGTGCGTTCT	Php3-HFD mutation HR
	CtagaGGTCTCgGACTTGTCGCGCGTATCATGAAATGTTTcGAGACCcttCC	Php3-HFD sgRNA forward
	GGaagGGTCTCgAAACATTTCATGATACGCGCGACAAGTCcGAGACCtctaG	Php3-HFD sgRNA reverse
	GGTTTGTGTACTTATTTTCGTTATTTG	Php3-HFD mutation HR amplification primer forward
	AGAACGCACTCACAGCGACC	Php3-HFD mutation HR amplification primer reverse
	TAAAAAGTCAGACATTAGCAC	Php3-HFD mutation HR Sequencing
	TTTTCTAACATCTACTCTAGCAACAAGCAAGATCTGCTAGCATGAAAGAAACTAAACAAAGCCGGTCCGAAGAGCCTCAGCGGATCCCCGGGTTAATTAA	Forward Primer for Php3-GFP tagging at C-terminal region
	AAATAAGGCGATCGACGATCGCTGCAAAAGTCAGGAAATATTTCAGGGAAAACCCCGCTAATGCAAAATATATAAGGAAAGAATTCGAGCTCGTTTAAAC	Reverse Primer for Php3-GFP tagging at C-terminal region
	AGACAATTACTGGTGAAGATG	Forward Primer for Php3-GFP tagging Confirmation
	CTTGGTTAAAGTAGAAATTAAC	Reverse Primer for Php3-GFP tagging Confirmation
php5/SPBC3B8.02	AAGGGCGTCAGGGAAACCCAATGCATCAGCAGTTTTCCCAGCAACAAAACCCTCTTTCTCGCTATTCGCAACAACCCCAGCGGATCCCCGGGTTAATTAA	Forward Primer for Php5-GFP tagging at C-terminal region
	CATCACTGTTGGATCCTCCCAAATAATTTAATAGAAATTATTTAAATTGCATGTTCTAAATCAACAGGTATTAAAAGATAGAATTCGAGCTCGTTTAAAC	Reverse Primer for Php5-GFP tagging at C-terminal region
	TCAAGAAGACCTGGATCTCCTC	Forward Primer for Php5-GFP tagging Confirmation
	TACACTAGCAGTCCCGCAAT	Reverse Primer for Php5-GFP tagging Confirmation
	ATTTGATAATGTTACTCAAGGTCTTGTTGGCAGTGATGCACAAGCCCTTGCTGAATATTGGCAAAAAACCATCGATACATTGGAACATGACGATCAAGCTGTAAAAACTCTGCATCTTCCtTTAgatgatATTAAGGTATGCCACTTTTTCTGAATTAATTACTAACTATTGATTATGCAGAAAGTTATGAAAACTGACGATGATGTGAAGGTACGTTACTTTGAGTATTCGAATACTTTTTG	Php5-HFD mutation HR
	ATTTGATAATGTTACTCAAGGTCTTGTTGGC	Php5-HFD mutation HR amplification primer forward
	CAAAAAGTATTCGAATACTCAAAGTAACG	Php5-HFD mutation HR amplification primer reverse
	GTTGATCCAACTGCTGTCAATCAC	Php5-HFD mutation HR Sequencing
	CTAGAGGTCTCGGACTGCATACCTTAATACGAGCTAGTTTCGAGACCCTTCC	Php5-HFD sgRNA forward
	GGAAGGGTCTCGAAACTAGCTCGTATTAAGGTATGCAGTCCGAGACCTCTAG	Php5-HFD sgRNA reverse
phx1/SPAC32A11.03c	CATTTGAGGATGTTTACTCTCCTTCTGCTGGTATAGATTTTCAGAAACTTCGTGGTCAACAATTTTCTCCGGACATGCAGCGGATCCCCGGGTTAATTAA	Forward Primer for Phx1-GFP tagging at C-terminal region
	TTCTCGTTATCAAAAGAAAACGAAAATAAGCAAGCTTCAAGCGAGTTTCAATTGTACCGTTAATCATCATATCACAAAATGAATTCGAGCTCGTTTAAAC	Reverse Primer for Phx1-GFP tagging at C-terminal region
	GAGCTTCGGGCTACTTATCTCA	Forward Primer for Phx1-GFP tagging Confirmation
	TTTTTCGCATCAAAGTTCTTCC	Reverse Primer for Phx1-GFP tagging Confirmation
sme2/SPNCRNA.103	CCAAGGCTTAGGCTTTCGTT	ChIP-qPCR Forward Primer for PhpC binding
	CGTAGTTTATAAAAGCTCCAATGC	ChIP-qPCR Reverse Primer for PhpC binding
rsv2/SPBC1105.14	GATGTGAGATTTGTGGCGATCAACGCCATTTCAGTAGACATGATGCCTTGGTTAGGCATCTCCGTGTGAAACACGGTAGACGGATCCCCGGGTTAATTAA	Forward Primer for Rsv2-GFP tagging at C-terminal region
	AAGCGTAAGAGGTGAAAAATGACAATAGATAATGCAATAACCTTTTTTTAATATTTGTGGCAGAAGAGACTCCTTTCAATGAATTCGAGCTCGTTTAAAC	Reverse Primer for Rsv2-GFP tagging at C-terminal region
	GGTACCTAATCCAACCAACCAA	Forward Primer for Rsv2-GFP tagging Confirmation
	GGATACGATGAAATGAAGAGGC	Reverse Primer for Rsv2-GFP tagging Confirmation
zip1/SPAC25G10.03	CCATTTTAGAAACTCGTGTTCGTGAACTGGAGATGGAGAATAACTGGTTGAAGGGACTTATACGTCCTACTTCTAACTTTCGGATCCCCGGGTTAATTAA	Forward Primer for Zip1-GFP tagging at C-terminal region
	TTAAATAAATGATTATCGAAGAAATAAACATATCAATGCAGAAGACAGGGGTATAAAATAACAGGGAAAGAAAACCACTTGAATTCGAGCTCGTTTAAAC	Reverse Primer for Zip1-GFP tagging at C-terminal region
	CTGATCAAAACGCATTTACCAA	Forward Primer for Zip1-GFP tagging Confirmation
	TGAAGTTAATCTGGTCAGCCAA	Reverse Primer for Zip1-GFP tagging Confirmation
