# Supplementary material for: PhpCNF-Y transcription factor infiltrates heterochromatin to generate cryptic intron-containing transcripts crucial for small RNA production
Source: Nat Commun. 2025 Jan 2;16:268. doi: 10.1038/s41467-024-55736-3 (PMC11696164; doi:10.1038/s41467-024-55736-3)
Supplement: Supplementary file 10 — Source Data [file 41467_2024_55736_MOESM10_ESM.xlsx]

## Sheet: Fig.1 and Supplementary Fig.1
Fig.1a																	Fig.1b																Fig.1c						Fig.1d								Supplementary Fig.1b
WT_H3K9me3	Moc3	Php5	Rsv2	Gsf1	Mca1	Cuf1	Zip1	Map1	Phx1	Klf1	Gaf1	Atf1	Pcr1	Untag		WT_H3K9me3	Moc3	Php5	Rsv2	Gsf1	Mca1	Cuf1	Zip1	Map1	Phx1	Klf1	Gaf1	Atf1	Pcr1	Untag			Moc3	Php5	Atf1	Pcr1				Bio Reps (Tag/Untag)			Mean	SD				Bio Reps (Tag/Untag)
0.500829	0.817289	0.842533	0.360354	0.195819	0.964832	0.463628	0.284364	0.56765	0.637455	0.478769	0.912245	0.767858	1.12888	0.688019		2.25606	1.03608	0.936336	0.212705	0.178844	0.080917	0.354301	0.166833	0.412463	0.710877	0.409852	1.03945	0.775284	0.794893	0.593609			1.1671	0.929342	0.506313	0.803611			Moc3-GFP	13.59	20.78	20.5	18.29	4.07273			Moc3-GFP	16.1	17.1
0.500829	0.805087	0.78222	0.363029	0.169558	0.94037	0.424331	0.319024	0.597726	0.683649	0.432522	0.902998	0.764908	1.12375	0.668619		2.17535	1.05383	0.960378	0.234116	0.18816	0.0991218	0.316632	0.157199	0.441181	0.73137	0.418675	1.01721	0.759504	0.813088	0.572918			1.13126	0.987481	0.505802	0.775393			Php5-GFP	10.48	9.71	10.12	10.1033	0.38527			Php5-GFP	8.4	6.4
0.500829	0.781401	0.712769	0.362549	0.179154	0.906994	0.358565	0.370933	0.603872	0.72759	0.399193	0.875233	0.789001	1.12365	0.64146		2.05118	1.05465	0.957848	0.276145	0.216757	0.120842	0.293886	0.161489	0.468866	0.76995	0.456208	0.9972	0.751088	0.847202	0.558692			1.12153	1.04237	0.508045	0.772111			Rsv2-GFP	1	1.59	1.47	1.35333	0.311823			Atf1-FLAG	2.73	1.39
0.477074	0.77154	0.625043	0.352448	0.208583	0.867358	0.276837	0.453642	0.593048	0.738972	0.410793	0.841885	0.818258	1.10476	0.605248		1.92435	1.05744	0.927481	0.328622	0.248873	0.144747	0.287872	0.172336	0.49528	0.818507	0.480099	0.983775	0.747932	0.857435	0.530241			1.11666	1.06348	0.511551	0.761441			Gsf1-GFP	1.24	1.76	1.99	1.66333	0.384231			Pcr1-FLAG	1.93	1.23
0.471135	0.755904	0.533661	0.370114	0.267095	0.825675	0.213289	0.529023	0.570918	0.718378	0.450149	0.811274	0.860415	1.09137	0.57421		1.76099	1.06387	0.871807	0.384812	0.276039	0.169265	0.270982	0.184521	0.536965	0.859311	0.479519	0.979248	0.739516	0.852886	0.497909			1.1445	1.09686	0.514908	0.738142			Map1-GFP	0.98	2.12	1.76	1.62	0.582752
0.471135	0.725567	0.473349	0.37935	0.367517	0.764677	0.177726	0.585423	0.545527	0.709018	0.461674	0.78111	0.891461	1.10316	0.556106		1.64095	1.05819	0.821193	0.450927	0.280223	0.184112	0.256131	0.200706	0.600446	0.900674	0.490454	0.991629	0.721632	0.855161	0.482388			1.18045	1.14845	0.509341	0.691653			Cuf1-GFP	0.97	1.9	1.41	1.42667	0.465224
0.463217	0.703193	0.475176	0.375873	0.449653	0.712491	0.152278	0.597156	0.515506	0.689858	0.434669	0.768584	0.886867	1.11023	0.562572		1.56963	1.02974	0.77311	0.541535	0.300979	0.196555	0.240772	0.214271	0.639326	0.920649	0.487111	1.01444	0.686919	0.85971	0.469454			1.24521	1.20666	0.514707	0.658532			Zip1-GFP	0.96	1.88	1.34	1.39333	0.462313
0.415708	0.704628	0.50259	0.392677	0.511112	0.687533	0.155338	0.608709	0.512378	0.675148	0.412195	0.777312	0.875121	1.134	0.59361		1.51797	1.00003	0.750334	0.614862	0.313769	0.216843	0.229817	0.215752	0.651494	0.931567	0.470051	1.03607	0.630115	0.855162	0.45652			1.29012	1.26798	0.526829	0.620645			Mac1-GFP	1	1.51	1.32	1.27667	0.257747
0.393935	0.69099	0.539142	0.41238	0.57568	0.644576	0.193215	0.609721	0.523202	0.629513	0.375988	0.782333	0.849652	1.13817	0.642754		1.46182	0.959439	0.760456	0.700594	0.320785	0.242083	0.217903	0.206581	0.642732	0.933535	0.469149	1.04504	0.582778	0.844928	0.466867			1.30099	1.32883	0.548052	0.584863			Phx1-GFP	1.67	1.45	1.5	1.54	0.115326
0.368201	0.706705	0.575694	0.43216	0.623279	0.602198	0.235089	0.610985	0.530042	0.595006	0.336011	0.783993	0.821375	1.13643	0.703538		1.44588	0.929076	0.770579	0.80457	0.338503	0.271266	0.225349	0.214033	0.639337	0.937863	0.522888	1.05799	0.542805	0.852888	0.492733			1.28837	1.33599	0.566864	0.559664			Klf1-GFP	1.5	2.27	1.34	1.70333	0.497226
0.348405	0.733452	0.612246	0.447861	0.63244	0.584446	0.264487	0.617859	0.515397	0.550407	0.301838	0.78831	0.796678	1.11956	0.756563		1.42403	0.902079	0.766784	0.910357	0.363571	0.324251	0.236444	0.222843	0.641885	0.945278	0.573425	1.05926	0.509143	0.867671	0.518599			1.27777	1.34147	0.59868	0.558269			Gaf1-GFP	1.23	2.03	1.04	1.43333	0.525389
0.336527	0.755827	0.630522	0.449738	0.674128	0.571201	0.299142	0.633456	0.502669	0.506825	0.318831	0.770926	0.784847	1.09432	0.782429		1.43255	0.892604	0.769314	0.997937	0.352865	0.414907	0.253953	0.233484	0.644299	0.961141	0.625535	1.05716	0.489156	0.867671	0.535413			1.2727	1.34878	0.626755	0.569534			Atf1-FLAG	1.04	1.09	0.82	0.983333	0.143643
0.360281	0.757262	0.63966	0.437263	0.700079	0.573676	0.323923	0.658895	0.46783	0.458424	0.34183	0.726984	0.779746	1.05747	0.792775		1.4358	0.892082	0.768049	1.10204	0.371026	0.494179	0.265814	0.25223	0.667717	0.969906	0.673331	1.06035	0.496519	0.858574	0.548347			1.25693	1.37254	0.663983	0.604723			Pcr1-FLAG	0.59	1.23	0.92	0.913333	0.320052
0.360281	0.767312	0.63966	0.462501	0.724238	0.573746	0.348473	0.663317	0.429337	0.453028	0.363966	0.686629	0.783404	1.06519	0.786309		1.4513	0.889525	0.75413	1.16941	0.391024	0.566213	0.278874	0.279055	0.698931	0.962774	0.705471	1.07423	0.501778	0.84834	0.547054			1.26633	1.38168	0.687664	0.636176
0.370178	0.738601	0.63966	0.492121	0.744615	0.552159	0.368807	0.664718	0.40311	0.475658	0.383981	0.655349	0.794054	1.08629	0.761736		1.47913	0.880945	0.726294	1.21078	0.424442	0.634027	0.318324	0.289136	0.710687	0.959492	0.728442	1.07412	0.505985	0.833556	0.540587			1.29037	1.3835	0.714373	0.662841
0.370178	0.699124	0.63966	0.53542	0.767408	0.540859	0.391785	0.671923	0.40496	0.501751	0.408672	0.63143	0.831364	1.11675	0.737164		1.55279	0.870767	0.708579	1.23147	0.498126	0.647678	0.370362	0.270661	0.702667	0.926353	0.789999	1.07371	0.508089	0.802853	0.514721			1.3092	1.38899	0.743154	0.676667
0.370178	0.668261	0.621384	0.59875	0.763066	0.529516	0.423439	0.692934	0.393703	0.524431	0.420484	0.614663	0.862031	1.1309	0.722938		1.65492	0.863984	0.697193	1.218	0.615022	0.620681	0.399711	0.241257	0.702628	0.87587	0.853551	1.07896	0.530179	0.791481	0.516014			1.31929	1.38168	0.756476	0.680259
0.374137	0.653906	0.588487	0.650061	0.74611	0.48144	0.452085	0.676313	0.353979	0.527282	0.411142	0.608499	0.875237	1.1372	0.708713		1.79992	0.846103	0.671882	1.17145	0.704347	0.593224	0.428755	0.211698	0.702036	0.819691	0.936561	1.07531	0.556478	0.79603	0.54071			1.35264	1.33964	0.738691	0.657982
0.393931	0.648163	0.530004	0.650852	0.727802	0.466612	0.462644	0.677626	0.308334	0.511456	0.401054	0.609803	0.876155	1.11822	0.720353		1.97179	0.828406	0.658805	1.16484	0.793589	0.565644	0.463603	0.19381	0.701316	0.753332	0.993489	1.07231	0.577518	0.805127	0.567479			1.35607	1.31771	0.727789	0.632577
0.376116	0.64601	0.4569	0.663041	0.713792	0.477403	0.473549	0.676837	0.26499	0.463781	0.393336	0.619564	0.856674	1.0854	0.733285		2.15528	0.815303	0.636029	1.1641	0.865024	0.538341	0.492631	0.193629	0.714888	0.692412	1.03336	1.08154	0.601682	0.808499	0.598518			1.36222	1.30076	0.724901	0.607578
0.374137	0.650317	0.383796	0.676828	0.69393	0.473249	0.481176	0.667105	0.218513	0.423006	0.369473	0.63166	0.819863	1.04478	0.750097		2.27704	0.79073	0.630967	1.14403	0.882015	0.510897	0.503683	0.216796	0.741972	0.666442	1.05806	1.10584	0.634134	0.832181	0.645076			1.36825	1.26159	0.716204	0.583569
0.387994	0.651035	0.325313	0.664427	0.66778	0.468928	0.463359	0.602858	0.190971	0.398654	0.360445	0.654303	0.795234	1.02044	0.795361		2.40347	0.748023	0.643619	1.12869	0.892259	0.483209	0.531989	0.245653	0.768528	0.615104	1.06193	1.1286	0.669824	0.845738	0.665768			1.38298	1.22694	0.707501	0.553786
0.411749	0.656059	0.285106	0.666081	0.645389	0.483555	0.466484	0.556835	0.196707	0.399298	0.376623	0.689823	0.768914	1.01116	0.856145		2.49753	0.717823	0.670195	1.10833	0.920391	0.455639	0.560291	0.274469	0.792335	0.626339	1.03427	1.14678	0.692908	0.832031	0.666936			1.38507	1.20842	0.707386	0.535326
0.430362	0.674003	0.270485	0.695164	0.637733	0.502485	0.49648	0.508061	0.220007	0.429879	0.388063	0.723641	0.743234	1.01583	0.905289		2.52481	0.693084	0.689598	1.05328	0.948523	0.428069	0.582735	0.291561	0.807812	0.677664	1.03257	1.1545	0.709738	0.826345	0.672498			1.42462	1.20364	0.717757	0.517276
0.488673	0.71348	0.283278	0.726334	0.624407	0.532882	0.540844	0.4745	0.250176	0.49674	0.404873	0.749298	0.732409	1.0316	0.971246		2.54228	0.667495	0.71966	0.995075	0.987899	0.402934	0.601694	0.290903	0.800543	0.731013	1.0303	1.15163	0.720288	0.833208	0.676065			1.45613	1.17658	0.742105	0.49928
0.553169	0.773055	0.301554	0.769106	0.569389	0.580206	0.583729	0.453866	0.288264	0.556091	0.465773	0.775808	0.732966	1.05324	1.03979		2.52305	0.650797	0.746231	0.940392	1.05754	0.428865	0.629706	0.296223	0.771487	0.779724	1.03139	1.13337	0.719395	0.818624	0.704518			1.50496	1.14818	0.782014	0.502374
0.612327	0.854164	0.31983	0.836414	0.517641	0.625667	0.625	0.467519	0.320452	0.600086	0.53544	0.795644	0.763869	1.10373	1.06048		2.44791	0.64742	0.746231	0.859786	1.07392	0.45483	0.637573	0.324731	0.742689	0.853454	1.07256	1.10803	0.705794	0.803929	0.751077			1.56625	1.11353	0.834761	0.520885
0.66859	0.916611	0.341761	0.889881	0.504659	0.666001	0.671459	0.484013	0.324666	0.63781	0.59684	0.806369	0.797416	1.12758	1.04755		2.39529	0.644858	0.746231	0.790359	1.0819	0.465114	0.637085	0.353427	0.717114	0.870176	1.12298	1.09717	0.68691	0.797158	0.806689			1.64246	1.07222	0.89174	0.539442
0.743092	0.96901	0.376486	0.927521	0.483609	0.694395	0.68177	0.504649	0.31481	0.664368	0.684129	0.818811	0.832178	1.13865	1.02298		2.36955	0.646427	0.751293	0.694183	1.10956	0.467088	0.650512	0.370231	0.699289	0.868714	1.16667	1.1018	0.663706	0.777752	0.85066			1.70608	1.01209	0.936725	0.567859
0.773008	0.983366	0.41852	0.947677	0.481386	0.695404	0.672558	0.515699	0.303014	0.67919	0.771123	0.842918	0.8576	1.14447	0.958314		2.26463	0.636573	0.773109	0.590813	1.12643	0.490628	0.673115	0.396015	0.693239	0.868081	1.20003	1.11814	0.63626	0.74466	0.882012			1.76382	0.996522	0.959427	0.618036
0.781784	0.980495	0.467866	0.948823	0.532141	0.674864	0.66561	0.526803	0.303465	0.706792	0.825491	0.859075	0.862147	1.15868	0.894944		2.16565	0.632109	0.798415	0.503367	1.12873	0.485028	0.730473	0.418956	0.706658	0.867593	1.23637	1.13806	0.623321	0.724982	0.897531			1.78742	1.00534	0.953341	0.637958
0.788671	0.955372	0.526349	0.944396	0.533239	0.669652	0.670013	0.546529	0.309485	0.753475	0.84297	0.88177	0.85019	1.15575	0.869078		2.07855	0.617303	0.827518	0.450469	1.15482	0.458345	0.80809	0.418787	0.789089	0.867253	1.23872	1.16509	0.611105	0.704936	0.902704			1.77608	1.01486	0.957184	0.645544
0.783409	0.940298	0.577522	0.942336	0.513335	0.700502	0.656406	0.548018	0.357701	0.80026	0.852897	0.900281	0.855183	1.17068	0.858732		1.95978	0.605427	0.851558	0.386828	1.145	0.468483	0.893895	0.418374	0.898514	0.883724	1.24318	1.18804	0.593671	0.699603	0.902704			1.75823	0.978485	0.937873	0.630601
0.766323	0.929531	0.615901	0.907098	0.488286	0.750853	0.637611	0.549668	0.408567	0.847355	0.863398	0.913324	0.857473	1.16307	0.847093		1.81329	0.605042	0.881926	0.347198	1.10451	0.486578	0.955033	0.425243	0.995302	0.891151	1.24077	1.19179	0.599105	0.707636	0.924689			1.73556	0.957004	0.933192	0.609663
0.76602	0.941016	0.634177	0.886506	0.450223	0.810928	0.639905	0.548881	0.454682	0.852209	0.89239	0.9115	0.842628	1.14448	0.858734		1.73015	0.612145	0.911029	0.319944	1.03725	0.475267	0.950966	0.418878	1.08132	0.888129	1.22098	1.19666	0.611752	0.730212	0.944087			1.72479	0.941759	0.935091	0.581542
0.742681	0.940298	0.63966	0.848008	0.400873	0.858077	0.657157	0.513362	0.480632	0.833769	0.922837	0.912817	0.821944	1.11099	0.865201		1.64701	0.61464	0.950255	0.309876	0.945819	0.467066	0.894862	0.407838	1.17042	0.879306	1.16867	1.21205	0.618003	0.743697	0.957019			1.74152	0.908461	0.941231	0.564107
0.692175	0.938145	0.63966	0.800678	0.425085	0.889616	0.660086	0.442936	0.500832	0.81171	0.964425	0.90179	0.780492	1.07092	0.840628		1.5599	0.621734	0.984418	0.293644	0.830177	0.490702	0.830449	0.390041	1.16891	0.843676	1.08908	1.22929	0.619463	0.729496	0.954433			1.76652	0.900348	0.943224	0.558006
0.650055	0.931684	0.657938	0.73856	0.478296	0.88463	0.659953	0.390589	0.50073	0.789116	1.00793	0.892947	0.7333	1.03638	0.817349		1.5025	0.626267	1.02364	0.297519	0.744363	0.49809	0.769868	0.374133	1.14138	0.794532	0.995886	1.24442	0.63733	0.696982	0.935034			1.775	0.974825	0.970847	0.580902
0.604079	0.917328	0.685354	0.714074	0.531155	0.847875	0.682858	0.337937	0.500274	0.765915	1.03019	0.880646	0.687256	1.03971	0.808295		1.53021	0.612244	1.04262	0.294833	0.681219	0.516347	0.728632	0.359396	1.14597	0.786635	0.947321	1.26196	0.646614	0.646456	0.887183			1.78814	1.06034	0.988468	0.646734
0.539619	0.902255	0.721908	0.688684	0.583369	0.80307	0.70751	0.287526	0.499262	0.771084	1.02811	0.867777	0.668362	1.05638	0.808262		1.56782	0.592792	1.05781	0.290128	0.644381	0.540009	0.702856	0.333602	1.12872	0.797701	0.962545	1.26326	0.663284	0.581523	0.827693			1.80478	1.14453	1.00752	0.720624
0.497865	0.894359	0.758462	0.661092	0.635583	0.772764	0.716419	0.24515	0.49825	0.780781	1.01836	0.854564	0.662152	1.06637	0.806835		1.63315	0.576399	1.03503	0.268172	0.618361	0.565774	0.714026	0.309528	1.10462	0.832128	0.972131	1.24858	0.666568	0.521319	0.775963			1.81512	1.22744	1.03083	0.809909
0.488619	0.868518	0.780395	0.63616	0.637328	0.752242	0.735967	0.231734	0.484947	0.752668	0.978222	0.841373	0.660987	1.0759	0.787309		1.69848	0.565811	1.00846	0.255979	0.602644	0.595114	0.779058	0.296158	1.12381	0.908373	1.01425	1.22254	0.661426	0.477897	0.739752			1.81427	1.28984	1.04992	0.880805
0.464193	0.845548	0.780395	0.639583	0.609589	0.750519	0.752731	0.241516	0.451829	0.706695	0.925247	0.820437	0.670595	1.07821	0.75104		1.73807	0.557939	0.992013	0.260402	0.571469	0.646838	0.881432	0.283618	1.15286	0.933831	1.10046	1.19739	0.644197	0.441543	0.716472			1.82582	1.32803	1.07392	0.940769
0.430463	0.815402	0.771257	0.64128	0.573593	0.767157	0.742608	0.260705	0.420312	0.652063	0.860345	0.80401	0.685328	1.05469	0.705765		1.75589	0.566581	0.993278	0.318932	0.528475	0.701078	1.00378	0.274437	1.1461	0.910198	1.16386	1.17367	0.627344	0.427114	0.720352			1.85931	1.38008	1.09227	1.01134
0.426609	0.775925	0.740187	0.634985	0.534591	0.807097	0.724254	0.28439	0.386708	0.582532	0.791145	0.791609	0.682284	1.02258	0.624244		1.78756	0.585441	1.0034	0.377314	0.473563	0.765699	1.14349	0.280651	1.15753	0.877503	1.19136	1.14518	0.599699	0.440115	0.746218			1.87776	1.42371	1.09623	1.07846
0.419647	0.716349	0.703633	0.647861	0.502371	0.844866	0.696276	0.333297	0.348504	0.501854	0.703225	0.770683	0.691229	0.983101	0.538897		1.83111	0.616959	1.02111	0.414404	0.41397	0.80606	1.24554	0.280955	1.17202	0.851463	1.21361	1.12375	0.579976	0.462382	0.748804			1.88479	1.4694	1.12807	1.12344
0.403173	0.64816	0.678044	0.665416	0.513404	0.886526	0.678117	0.386052	0.327445	0.451379	0.632006	0.749331	0.693435	0.907302	0.492319		1.88258	0.641419	1.04515	0.442719	0.371539	0.832285	1.30224	0.254361	1.18159	0.810606	1.17133	1.10714	0.576973	0.483684	0.741044			1.87064	1.50412	1.17014	1.16523
0.400595	0.589303	0.646973	0.66358	0.506149	0.909812	0.672897	0.415741	0.326454	0.419161	0.587678	0.729335	0.699198	0.830303	0.462355		2.01268	0.672338	1.04895	0.45285	0.332823	0.831393	1.31816	0.225217	1.19948	0.802257	1.10474	1.09958	0.597634	0.513838	0.72423			1.85944	1.52057	1.20694	1.21378
0.408599	0.539058	0.599453	0.658875	0.502641	0.926901	0.682349	0.43609	0.32399	0.395801	0.542004	0.699698	0.716747	0.77207	0.438682		2.04479	0.693772	1.03124	0.4263	0.273716	0.815181	1.29167	0.196218	1.24316	0.801964	1.03036	1.08436	0.606883	0.543606	0.682845			1.82515	1.50047	1.24655	1.21792
0.415645	0.501732	0.557418	0.639638	0.48276	0.914282	0.668601	0.442968	0.313475	0.369441	0.48787	0.653708	0.749378	0.72489	0.44205		2.04534	0.716659	0.997073	0.399502	0.22638	0.76407	1.23848	0.152786	1.28312	0.801134	0.941293	1.0696	0.617568	0.559301	0.646633			1.80882	1.44747	1.28593	1.19693
0.43701	0.483787	0.520866	0.644656	0.449781	0.906711	0.689223	0.431962	0.293761	0.349374	0.443888	0.622305	0.779772	0.68215	0.443916		2.03126	0.736838	0.950256	0.393843	0.196825	0.721197	1.15119	0.161089	1.31214	0.775658	0.863902	1.06464	0.627522	0.574548	0.641459			1.80779	1.35609	1.29901	1.18049
0.457702	0.481634	0.500762	0.659293	0.433875	0.859388	0.704346	0.402156	0.283246	0.3238	0.410056	0.596689	0.821756	0.666839	0.417294		2.03112	0.776501	0.885726	0.393253	0.167205	0.691149	1.07779	0.255284	1.2556	0.74982	0.856958	1.04946	0.643374	0.60404	0.671205			1.8288	1.25557	1.28534	1.17139
0.452459	0.467996	0.49528	0.684385	0.440891	0.772314	0.725197	0.37235	0.25696	0.298226	0.3566	0.577281	0.836255	0.654141	0.39051		1.97669	0.816357	0.830051	0.398042	0.146461	0.669235	1.02194	0.369764	1.15554	0.721892	0.844671	1.00545	0.645889	0.618036	0.710005			1.83111	1.19526	1.26956	1.16798
0.459948	0.447897	0.520866	0.698186	0.46311	0.677668	0.746506	0.342544	0.234617	0.272652	0.300438	0.563819	0.857865	0.640401	0.363869		1.98206	0.848052	0.778174	0.441861	0.146231	0.644351	1.0057	0.507108	1.07124	0.696145	0.831971	0.973422	0.653738	0.619919	0.74363			1.83798	1.14957	1.25168	1.17139
0.460889	0.427799	0.557418	0.694422	0.515735	0.60195	0.767128	0.32191	0.238559	0.26557	0.23954	0.560083	0.880378	0.625109	0.33707		2.07048	0.882324	0.736419	0.488747	0.146166	0.644059	1.05109	0.664794	0.999421	0.661377	0.834421	0.958262	0.682095	0.609502	0.773376			1.80404	1.12947	1.23649	1.19011
0.453857	0.408418	0.59397	0.669957	0.578885	0.53128	0.776064	0.311593	0.258274	0.259669	0.195557	0.549524	0.905917	0.620173	0.329513		2.12898	0.914672	0.687071	0.514964	0.131563	0.659898	1.14297	0.776798	0.930987	0.651596	0.820417	0.937546	0.717569	0.593519	0.788895			1.75546	1.14774	1.23393	1.22588
0.431574	0.394062	0.621384	0.655844	0.606777	0.503675	0.815932	0.32449	0.29179	0.249341	0.159185	0.545529	0.954779	0.627864	0.354026		2.20919	0.928436	0.652906	0.56456	0.102383	0.652047	1.21449	0.825457	0.931063	0.651636	0.792317	0.927109	0.737503	0.575263	0.797948			1.71968	1.16419	1.27285	1.27478
0.450359	0.380424	0.63966	0.647478	0.607555	0.520638	0.860759	0.340537	0.351664	0.240816	0.129937	0.545396	1.01872	0.646013	0.381165		2.28592	0.94211	0.622537	0.611244	0.0935566	0.646425	1.26819	0.853641	0.949715	0.668441	0.763733	0.945092	0.737979	0.57034	0.792774			1.71484	1.13495	1.31598	1.29639
0.475922	0.393344	0.634178	0.640239	0.599178	0.546714	0.904505	0.357591	0.40888	0.232868	0.117259	0.546508	1.05822	0.649515	0.405721		2.4246	0.969783	0.611149	0.62915	0.122633	0.674901	1.32468	0.858897	0.93553	0.682815	0.743583	0.963525	0.744674	0.574346	0.809587			1.72078	1.06916	1.37068	1.29184
0.504486	0.421339	0.615902	0.623415	0.580358	0.572883	0.944416	0.374706	0.460479	0.247572	0.122871	0.542597	1.09499	0.649133	0.428256		2.53576	1.00124	0.593433	0.664604	0.154366	0.726192	1.34841	0.857663	0.936901	0.691809	0.686355	0.96139	0.73712	0.58959	0.83028			1.73269	0.977776	1.44853	1.28388
0.507511	0.444308	0.597626	0.603097	0.557633	0.588956	0.971785	0.40584	0.525549	0.277407	0.127879	0.542851	1.11082	0.667006	0.440667		2.71502	1.04473	0.601025	0.746545	0.226693	0.777071	1.33733	0.875898	0.937765	0.651476	0.654205	0.972068	0.721638	0.600607	0.843214			1.73726	0.879085	1.53374	1.25886
0.541639	0.474456	0.575694	0.563166	0.536651	0.56681	0.964383	0.423631	0.563211	0.302716	0.129376	0.536773	1.11894	0.699296	0.453061		2.81312	1.09733	0.607352	0.825891	0.313607	0.833495	1.29852	0.991039	0.936344	0.601648	0.625221	0.993216	0.73509	0.609565	0.844507			1.72331	0.807808	1.58318	1.22474
0.55891	0.507475	0.557418	0.507912	0.538684	0.520508	0.9419	0.433063	0.590416	0.326293	0.129867	0.533856	1.11357	0.730568	0.478456		2.85076	1.15608	0.608236	0.887385	0.380184	0.858847	1.24597	1.13221	0.940753	0.552064	0.576913	1.0076	0.785389	0.620708	0.869724			1.70203	0.749325	1.61999	1.19973
0.56763	0.523266	0.551935	0.46539	0.539512	0.450881	0.914307	0.433673	0.591192	0.369879	0.130067	0.532078	1.13163	0.767997	0.516282		2.829	1.20044	0.58832	0.90212	0.408834	0.865746	1.15345	1.27329	0.953302	0.512262	0.511759	1.02363	0.833585	0.637332	0.871392			1.66547	0.703633	1.64945	1.15083
0.589927	0.526137	0.570211	0.463637	0.540257	0.361696	0.88908	0.43157	0.581813	0.393089	0.130248	0.536783	1.15471	0.821193	0.556282		2.74369	1.22251	0.568076	0.896677	0.434834	0.839369	1.09049	1.41513	0.952987	0.504703	0.503185	1.06017	0.880895	0.625224	0.859753			1.62214	0.696277	1.65997	1.10648
0.618731	0.534751	0.588487	0.464033	0.524465	0.272152	0.863334	0.416036	0.556992	0.40707	0.130354	0.544946	1.17819	0.877574	0.578585		2.67045	1.22757	0.545888	0.878532	0.434834	0.813295	1.06493	1.53734	0.939408	0.504703	0.503185	1.08394	0.941424	0.630783	0.858628			1.58145	0.707138	1.63472	1.06099
0.625089	0.537622	0.59944	0.48599	0.497643	0.204251	0.837222	0.402971	0.531924	0.429955	0.179955	0.553031	1.20345	0.92328	0.580493		2.65659	1.20008	0.52237	0.860558	0.434906	0.818661	1.07364	1.56318	0.912407	0.504783	0.503277	1.09436	0.995095	0.642084	0.855727			1.53155	0.718925	1.60527	1.02573
0.633785	0.527573	0.617413	0.520378	0.471004	0.155778	0.790208	0.395404	0.507092	0.485088	0.211467	0.552365	1.22237	0.953326	0.576515		2.75557	1.12568	0.512878	0.876111	0.434906	0.844735	1.09636	1.56318	0.866239	0.504783	0.511665	1.08504	1.01695	0.641172	0.850679			1.48082	0.748997	1.58002	0.993893
0.632122	0.511064	0.626299	0.55267	0.444515	0.129184	0.748724	0.39596	0.530785	0.533831	0.237924	0.555444	1.19519	0.995757	0.572679		2.80712	1.04428	0.537856	0.953598	0.437702	0.883601	1.13019	1.56284	0.811792	0.504676	0.511572	1.08098	1.05907	0.637892	0.863236			1.4345	0.816311	1.53479	1.00299
0.625252	0.495272	0.625919	0.575394	0.418132	0.122087	0.725996	0.399272	0.582729	0.580476	0.264449	0.565432	1.14418	1.0259	0.584058		2.89818	0.981512	0.575816	1.03008	0.466062	0.934605	1.1431	1.54982	0.754033	0.48707	0.49154	1.07246	1.09785	0.656625	0.863236			1.41084	0.872383	1.50954	1.02687
0.610301	0.47948	0.629263	0.56418	0.402684	0.142007	0.722291	0.426898	0.63243	0.62051	0.304265	0.557945	1.10204	1.03023	0.617169		2.97538	0.927295	0.616984	1.09619	0.494422	0.988202	1.1701	1.48874	0.701736	0.501086	0.446435	1.06523	1.11455	0.6468	0.847548			1.4045	0.91642	1.49902	1.05189
0.595418	0.470149	0.625461	0.519132	0.354395	0.191536	0.697418	0.454704	0.669575	0.64695	0.307832	0.542146	1.05463	1.02273	0.673701		2.97736	0.884001	0.672135	1.16518	0.522971	1.03945	1.18336	1.36578	0.69841	0.549296	0.415371	1.05217	1.11954	0.635625	0.809063			1.42613	0.933802	1.51363	1.06887
0.562463	0.475891	0.641849	0.471323	0.300381	0.228748	0.669265	0.482361	0.721923	0.66197	0.329563	0.530499	1.02614	1.01459	0.724238		2.87047	0.869572	0.713632	1.21114	0.551647	1.08315	1.1799	1.22319	0.714265	0.619554	0.398363	1.05895	1.12992	0.63014	0.758278			1.44303	0.929756	1.52926	1.07263
0.516191	0.485941	0.656292	0.422854	0.232311	0.253413	0.642935	0.509431	0.745371	0.662435	0.356104	0.521975	0.983145	0.979962	0.791076		2.78526	0.873853	0.72502	1.1921	0.577204	1.11077	1.15067	1.06357	0.716366	0.735496	0.397996	1.06278	1.10868	0.628115	0.722067			1.45305	0.952486	1.53483	1.06166
0.464053	0.499579	0.67425	0.378944	0.150467	0.277933	0.613504	0.536147	0.719787	0.676159	0.406058	0.509456	0.944312	0.93313	0.8597		2.69024	0.855197	0.72502	1.18601	0.576731	1.13574	1.0822	0.932851	0.756156	0.848633	0.411483	1.06195	1.07666	0.637541	0.700081			1.48636	0.976874	1.52052	1.02456
0.447442	0.513935	0.697651	0.391113	0.0739206	0.282823	0.538474	0.54681	0.696677	0.715164	0.445549	0.510708	0.899216	0.900647	0.914997		2.52198	0.825528	0.716163	1.18167	0.575851	1.1573	0.968131	0.849585	0.81682	0.922401	0.455129	1.06317	1.05108	0.664263	0.693615			1.50806	1.02067	1.47389	0.97998
0.444152	0.527573	0.741149	0.415281	0.041079	0.258055	0.465879	0.581267	0.668119	0.781356	0.471619	0.514225	0.822864	0.878328	0.94174		2.39331	0.803682	0.70098	1.15889	0.574813	1.16035	0.867842	0.828258	0.871683	0.969244	0.520664	1.07126	1.03392	0.684421	0.701376			1.50158	1.09784	1.37762	0.911798
0.477571	0.541929	0.76093	0.439531	0.0246042	0.245603	0.409352	0.634587	0.631873	0.826984	0.497777	0.517469	0.745891	0.870812	0.960885		2.33392	0.774045	0.688337	1.16147	0.579386	1.17864	0.78427	0.826548	0.977293	1.03254	0.602635	1.0746	1.02988	0.706675	0.715179			1.49017	1.1833	1.26408	0.853176
0.514883	0.535469	0.809674	0.464225	0.0383452	0.258055	0.355928	0.688603	0.611722	0.87345	0.524415	0.515145	0.731311	0.881121	0.941238		2.32204	0.732702	0.687071	1.19233	0.549643	1.17361	0.717912	0.841709	1.1201	1.04949	0.659517	1.07615	1.02714	0.706895	0.708713			1.45879	1.21764	1.14974	0.775689
0.559824	0.511064	0.864088	0.488633	0.0656276	0.2826	0.302504	0.742119	0.63476	0.882731	0.529702	0.514983	0.761368	0.908078	0.89717		2.30422	0.698486	0.699723	1.19081	0.51749	1.14638	0.691628	0.860137	1.21513	1.05525	0.700138	1.07863	1.01928	0.691562	0.695779			1.41928	1.25654	1.01493	0.693381
0.598028	0.48953	0.909426	0.488178	0.0928256	0.306827	0.286145	0.768225	0.682561	0.849911	0.581665	0.504668	0.806448	0.905539	0.868338		2.326	0.655877	0.714907	1.15936	0.460041	1.1455	0.691098	0.867901	1.27317	1.08572	0.727211	1.07128	1.01574	0.669714	0.697072			1.39146	1.30816	0.914986	0.631553
0.628109	0.467278	0.949346	0.48765	0.119966	0.330967	0.325683	0.75946	0.750598	0.803261	0.63344	0.506222	0.843487	0.8664	0.854752		2.34976	0.623235	0.721233	1.10193	0.402437	1.13892	0.690227	0.780409	1.3411	1.10844	0.720798	1.04841	0.979143	0.655563	0.731991			1.40213	1.3206	0.867394	0.598351
0.634077	0.43067	0.985927	0.50872	0.136157	0.354981	0.378419	0.71301	0.828448	0.779023	0.684942	0.506261	0.884629	0.820332	0.834224		2.31808	0.587357	0.723764	1.02424	0.339158	1.12488	0.672755	0.66788	1.3691	1.0929	0.719946	1.02604	0.922225	0.642748	0.777255			1.41622	1.32295	0.835231	0.570004
0.657091	0.413443	0.997482	0.514836	0.135832	0.36643	0.454726	0.658	0.925859	0.754059	0.735928	0.507337	0.911411	0.780833	0.840376		2.28443	0.558822	0.722499	0.963039	0.310634	1.10693	0.647606	0.56722	1.38245	1.07851	0.750202	1.00343	0.868957	0.629587	0.819933			1.45402	1.33927	0.841012	0.578687
0.65927	0.406983	0.985803	0.504357	0.135608	0.382856	0.533804	0.600981	1.00317	0.752677	0.784624	0.496906	0.899558	0.722974	0.86205		2.19733	0.534015	0.722499	0.950165	0.284932	1.13245	0.569336	0.463718	1.40901	1.06161	0.785871	0.97556	0.832687	0.630556	0.874251			1.51388	1.3496	0.88089	0.596441
0.656236	0.395498	0.986531	0.489344	0.135468	0.40681	0.607693	0.586979	1.05548	0.77928	0.783816	0.493597	0.879238	0.678271	0.875384		2.09043	0.522365	0.72756	0.967526	0.284809	1.13195	0.485432	0.371297	1.47775	1.03722	0.821235	0.946987	0.78603	0.6292	0.90917			1.58654	1.34386	0.930565	0.622645
0.64122	0.38832	0.983189	0.467275	0.135385	0.430914	0.665705	0.586568	1.10561	0.824371	0.733756	0.490926	0.883091	0.657821	0.886403		1.99145	0.527981	0.736417	0.985328	0.284809	1.11405	0.421337	0.374086	1.52837	1.0133	0.873356	0.919991	0.748785	0.623483	0.902704			1.6495	1.34725	0.995371	0.641184
0.629238	0.398369	0.979695	0.419214	0.134648	0.473944	0.714506	0.601559	1.13241	0.811229	0.678585	0.502403	0.878607	0.640599	0.908174		1.91227	0.565658	0.755396	0.985134	0.284747	1.1138	0.382203	0.401911	1.58134	1.00828	0.966446	0.884931	0.729737	0.620813	0.883306			1.69491	1.35903	1.08076	0.667562
0.610342	0.413443	0.983286	0.385654	0.133876	0.519184	0.739159	0.624326	1.10626	0.784553	0.623368	0.516037	0.864738	0.605819	0.905723		1.78954	0.6078	0.761722	0.95412	0.281748	1.11067	0.381916	0.426827	1.63383	1.00769	1.07023	0.829922	0.70057	0.616072	0.870374			1.73461	1.34951	1.17261	0.688962
0.603158	0.425645	0.977654	0.369146	0.154183	0.547469	0.794801	0.649854	1.0507	0.758041	0.568312	0.533879	0.855448	0.573374	0.907309		1.72223	0.644669	0.74907	0.895057	0.253154	1.08443	0.423513	0.454442	1.68621	1.03817	1.18756	0.78206	0.675465	0.599048	0.858735			1.72702	1.33022	1.24965	0.703877
0.568004	0.438566	0.943225	0.373941	0.206065	0.561357	0.811632	0.623067	0.995144	0.740257	0.500569	0.560684	0.835588	0.538549	0.91259		1.71035	0.666016	0.740213	0.828128	0.224554	1.0552	0.450931	0.481728	1.69777	1.07046	1.31487	0.73365	0.660722	0.606505	0.852269			1.67145	1.28324	1.31078	0.705618
0.558237	0.454357	0.908984	0.39305	0.257947	0.558681	0.807258	0.593627	0.939584	0.710908	0.479866	0.587977	0.806374	0.514695	0.914311		1.71431	0.66295	0.737683	0.773956	0.195954	0.998087	0.4727	0.509014	1.65888	1.06943	1.39842	0.711722	0.639018	0.606391	0.854855			1.58697	1.26285	1.33735	0.704394
0.576054	0.465112	0.84186	0.405919	0.301727	0.526601	0.789636	0.556004	0.892406	0.682374	0.468301	0.606163	0.7837	0.513359	0.913556		1.70442	0.632343	0.723764	0.747663	0.167347	0.902678	0.499939	0.53627	1.60394	1.03017	1.41333	0.71435	0.613377	0.603121	0.874253			1.52018	1.23443	1.34102	0.694128
0.59585	0.475519	0.771024	0.418151	0.344879	0.491581	0.771077	0.517828	0.866283	0.666439	0.456123	0.629303	0.767808	0.534854	0.896998		1.74203	0.59378	0.731356	0.746435	0.141516	0.822352	0.504616	0.54936	1.54565	0.961985	1.41113	0.742952	0.6052	0.609838	0.898824			1.45236	1.17817	1.32902	0.672902
0.59585	0.487004	0.721736	0.431219	0.367683	0.457403	0.720383	0.48057	0.869021	0.639882	0.424546	0.656869	0.752142	0.577115	0.85125		1.75391	0.575673	0.756662	0.725251	0.141333	0.744851	0.528844	0.520959	1.45084	0.875007	1.3793	0.763265	0.593819	0.619743	0.933743			1.39142	1.12995	1.31799	0.678847
0.607727	0.507102	0.692494	0.417888	0.365929	0.438737	0.716946	0.46796	0.889284	0.59316	0.415242	0.668607	0.746453	0.625395	0.795873		1.72817	0.588373	0.783233	0.702486	0.141333	0.671067	0.584278	0.515412	1.33689	0.786958	1.32473	0.790747	0.584524	0.616341	0.973834			1.34423	1.07527	1.31588	0.689081
0.597829	0.518587	0.668749	0.419621	0.367382	0.440479	0.719794	0.435674	0.917558	0.539666	0.432337	0.671129	0.755539	0.672964	0.743959		1.73213	0.622217	0.800948	0.659249	0.141257	0.624992	0.625482	0.515114	1.22774	0.715249	1.25871	0.801381	0.587807	0.639739	1.00229			1.32116	0.982292	1.32535	0.706139
0.554278	0.527212	0.666921	0.431785	0.366939	0.452714	0.739786	0.396487	0.932965	0.534298	0.445459	0.669731	0.739451	0.676208	0.708179		1.75786	0.668576	0.821193	0.583042	0.115785	0.578795	0.652561	0.514609	1.08664	0.624477	1.176	0.800254	0.59569	0.657032	1.00875			1.28884	0.899473	1.32219	0.718649
0.502808	0.540493	0.643228	0.443077	0.373781	0.478268	0.7635	0.357281	0.956624	0.5281	0.457637	0.668489	0.703778	0.66016	0.708914		1.73609	0.715601	0.824989	0.507464	0.087567	0.528148	0.661003	0.52029	0.930893	0.548627	1.09463	0.791933	0.600425	0.685277	1.00358			1.28084	0.848216	1.32219	0.741393
0.490931	0.56777	0.614076	0.453533	0.387815	0.512446	0.806462	0.319736	0.946493	0.532525	0.486676	0.663718	0.657397	0.631267	0.716921		1.74599	0.753286	0.812335	0.452068	0.0593262	0.477502	0.666777	0.537087	0.812129	0.477504	1.05147	0.802906	0.603322	0.718154	1.00746			1.28321	0.787905	1.32335	0.755091
0.504788	0.596482	0.586661	0.474162	0.421482	0.538515	0.84645	0.306751	0.87972	0.54412	0.458049	0.668935	0.594229	0.600482	0.730897		1.80735	0.782672	0.785764	0.401459	0.0310322	0.401161	0.66674	0.567559	0.729953	0.413234	1.04049	0.816325	0.59814	0.746649	0.995818			1.27926	0.735858	1.32229	0.752816
0.540421	0.619451	0.557418	0.475065	0.47634	0.563747	0.85323	0.328672	0.805608	0.570042	0.406851	0.667456	0.558037	0.576819	0.730336		1.8509	0.8044	0.74907	0.378667	0.0028142	0.342744	0.666628	0.59511	0.634748	0.36571	1.07293	0.834576	0.593563	0.753701	0.962193			1.26288	0.730627	1.31283	0.735758
0.58486	0.640985	0.539142	0.454247	0.5419	0.589036	0.854796	0.382241	0.723919	0.571163	0.355693	0.660285	0.548632	0.573161	0.720067		1.91227	0.834304	0.740212	0.378627	0.0168852	0.304743	0.694123	0.622639	0.563505	0.356204	1.10268	0.850355	0.576026	0.75995	0.933743			1.2623	0.73326	1.30546	0.720975
0.639561	0.653826	0.54828	0.432812	0.601052	0.60688	0.83033	0.436883	0.605419	0.553929	0.311678	0.65995	0.531102	0.576546	0.693752		2.02114	0.877025	0.757926	0.373291	0.0534698	0.276599	0.740523	0.638747	0.510259	0.355918	1.15077	0.853289	0.555406	0.754044	0.914345			1.24328	0.715053	1.28758	0.711877
0.691031	0.654729	0.572039	0.41147	0.671473	0.617856	0.796049	0.486423	0.51652	0.534537	0.291196	0.667024	0.526232	0.57483	0.677146		2.10824	0.920414	0.778171	0.340178	0.109754	0.225577	0.772894	0.657523	0.456835	0.355536	1.17133	0.845651	0.527626	0.737074	0.87296			1.21036	0.688684	1.25707	0.698231
0.718745	0.656602	0.590315	0.380186	0.723383	0.621211	0.758967	0.464686	0.489603	0.510298	0.318794	0.669954	0.550116	0.576354	0.68057		2.1518	0.944704	0.800947	0.314632	0.174481	0.200013	0.824573	0.667868	0.395546	0.355173	1.17285	0.836648	0.523264	0.710378	0.863907			1.17503	0.687457	1.22131	0.687996
0.710827	0.671675	0.608591	0.331957	0.750894	0.621556	0.72755	0.425058	0.464556	0.485554	0.345101	0.676683	0.554382	0.583016	0.692258		2.18545	0.950632	0.845232	0.289223	0.267149	0.166986	0.859794	0.694843	0.371513	0.364332	1.1475	0.833548	0.530088	0.683712	0.898825			1.15545	0.683492	1.16556	0.687996
0.672326	0.688901	0.617729	0.305472	0.794645	0.624309	0.733275	0.372148	0.457214	0.485848	0.371395	0.678816	0.564107	0.620197	0.683429		2.18941	0.93932	0.852824	0.263929	0.362533	0.116374	0.886848	0.721989	0.345013	0.368865	1.07925	0.842175	0.544028	0.65711	0.94021			1.1371	0.64134	1.09823	0.683447
0.64534	0.703337	0.630522	0.281313	0.849073	0.619588	0.783943	0.319102	0.480183	0.506505	0.39239	0.670551	0.607862	0.66879	0.701065		2.17159	0.920591	0.828783	0.243856	0.43864	0.0682922	0.892547	0.752512	0.334533	0.368941	0.97627	0.871391	0.55688	0.632661	0.979008			1.11608	0.617581	1.03091	0.669801
0.605748	0.71033	0.630522	0.257061	0.862636	0.631785	0.7866	0.268579	0.505589	0.531603	0.39239	0.663114	0.661686	0.730783	0.704648		2.19535	0.899203	0.819927	0.251403	0.494926	0.0429862	0.892547	0.771824	0.334533	0.35474	0.859574	0.887919	0.576615	0.627672	1.02298			1.11742	0.619846	0.985672	0.647057
0.59189	0.699843	0.630522	0.225492	0.843381	0.658348	0.765102	0.265823	0.507948	0.567896	0.418361	0.655223	0.712175	0.802164	0.679112		2.21514	0.894101	0.819927	0.251363	0.542678	0.035374	0.867602	0.763437	0.345013	0.331034	0.731935	0.906291	0.57605	0.628122	1.03591			1.14594	0.628351	0.948854	0.618627
0.625544	0.679746	0.650627	0.218198	0.843255	0.68263	0.764999	0.265782	0.497708	0.602018	0.433976	0.652213	0.757133	0.860287	0.668111		2.22108	0.897817	0.823722	0.236281	0.570701	0.0429318	0.86475	0.735835	0.358114	0.297946	0.623555	0.916681	0.578449	0.640542	1.0385			1.18137	0.621685	0.934126	0.584511
0.704728	0.662519	0.698146	0.237731	0.827274	0.704849	0.73335	0.265877	0.449534	0.62508	0.434119	0.659889	0.779568	0.871444	0.705302		2.26463	0.905806	0.847764	0.211156	0.598581	0.0681368	0.837036	0.724602	0.384297	0.295478	0.580105	0.904997	0.591872	0.656174	1.03462			1.20752	0.648648	0.960426	0.564041
0.758177	0.650317	0.745666	0.262171	0.835925	0.732066	0.680544	0.287343	0.424326	0.652823	0.434323	0.652051	0.797147	0.866162	0.766971		2.35569	0.915854	0.870539	0.18581	0.625854	0.0933088	0.830457	0.770237	0.394355	0.295024	0.552244	0.876562	0.610334	0.666372	1.01781			1.25938	0.705315	0.993038	0.56859
0.809646	0.663953	0.793102	0.286349	0.884531	0.761163	0.664463	0.313852	0.398842	0.696008	0.434242	0.641549	0.821931	0.84656	0.848823		2.41904	0.915369	0.885723	0.165496	0.653173	0.118468	0.821263	0.851706	0.393892	0.308809	0.540754	0.861758	0.634946	0.662562	0.972542			1.31892	0.786313	1.02354	0.573139
0.853198	0.679745	0.824877	0.322595	0.957482	0.782947	0.66436	0.340335	0.373422	0.732314	0.402851	0.635922	0.8476	0.824554	0.939805		2.46655	0.894917	0.902171	0.165136	0.680285	0.12588	0.820079	0.910926	0.393325	0.331952	0.566901	0.836693	0.662415	0.678125	0.923397			1.39457	0.854411	1.05195	0.575413
0.861116	0.694101	0.815128	0.329678	1.01901	0.806709	0.663883	0.36662	0.378152	0.752275	0.360848	0.639	0.876267	0.784752	1.03228		2.50416	0.858607	0.909764	0.179925	0.715938	0.125748	0.838319	0.96493	0.392907	0.355184	0.593249	0.820652	0.709117	0.667792	0.878132			1.46431	0.940893	1.09823	0.578825
0.916543	0.722093	0.767897	0.309897	1.09885	0.83967	0.662961	0.392706	0.42075	0.774025	0.334277	0.653113	0.920199	0.75822	1.09302		2.50812	0.812211	0.914148	0.209644	0.742901	0.14562	0.864558	1.0022	0.37676	0.366438	0.61942	0.812274	0.752968	0.648987	0.842651			1.54104	1.02445	1.13715	0.584511
0.983848	0.740037	0.705857	0.285321	1.14105	0.88994	0.656942	0.397606	0.445672	0.811942	0.318203	0.680818	0.967235	0.730607	1.10804		2.45657	0.76947	0.926651	0.259259	0.769916	0.170499	0.890865	0.990105	0.350239	0.389435	0.667097	0.813776	0.821013	0.630346	0.81379			1.60891	1.07938	1.16871	0.575413
1.05511	0.725682	0.638049	0.268133	1.16183	0.913559	0.629986	0.394661	0.470663	0.854462	0.317901	0.717533	0.987619	0.701838	1.11814		2.38423	0.738711	0.929962	0.303717	0.796609	0.220239	0.922312	0.953051	0.326229	0.437928	0.695723	0.813366	0.88692	0.610627	0.787576			1.65035	1.12447	1.18028	0.56859
1.12637	0.718504	0.587974	0.272748	1.15576	0.954279	0.582004	0.367974	0.495693	0.899345	0.361911	0.754364	1.0016	0.659631	1.12613		2.34464	0.712869	0.961737	0.345444	0.823249	0.269872	0.953627	0.894514	0.325629	0.521278	0.678661	0.818207	0.962306	0.585807	0.767297			1.69831	1.14677	1.16871	0.570864
1.19566	0.714198	0.559318	0.296839	1.12051	1.00268	0.529026	0.32823	0.500684	0.93781	0.439947	0.784842	1.00121	0.637259	1.14413		2.31891	0.686401	0.997397	0.402003	0.835864	0.326959	0.981984	0.84413	0.325009	0.613904	0.650887	0.822993	1.01828	0.572658	0.759263			1.74599	1.14153	1.12137	0.578825
1.21416	0.706303	0.564043	0.320967	1.06924	1.04151	0.47615	0.27532	0.505739	0.960508	0.518023	0.806205	0.986899	0.619581	1.16892		2.3486	0.659921	1.00953	0.470873	0.845801	0.3938	0.980679	0.815709	0.355653	0.692433	0.620636	0.835768	1.07939	0.561736	0.740844			1.7488	1.1344	1.07193	0.577688
1.21613	0.722094	0.598914	0.359558	1.04461	1.07527	0.428351	0.222253	0.528383	0.982997	0.580457	0.812479	0.963389	0.609637	1.18253		2.38703	0.622233	1.0084	0.519395	0.835873	0.494885	0.978779	0.7868	0.406746	0.761022	0.544694	0.844433	1.12255	0.551973	0.744345			1.73899	1.15278	1.00987	0.558355
1.21218	0.753675	0.636664	0.400822	1.00456	1.10978	0.415342	0.190595	0.553956	0.985745	0.635432	0.809189	0.939922	0.616293	1.18705		2.33299	0.586808	1.00774	0.567998	0.806947	0.593286	0.979906	0.758281	0.463024	0.804026	0.469203	0.856972	1.19035	0.547891	0.763179			1.72681	1.1326	0.964635	0.537886
1.1977	0.779514	0.659617	0.425084	1.01029	1.14168	0.41019	0.190676	0.556646	0.98606	0.68769	0.794822	0.908267	0.62402	1.17715		2.19484	0.557814	0.988301	0.581796	0.769648	0.691214	0.951103	0.74616	0.503368	0.81173	0.404556	0.866453	1.24793	0.5448	0.771631			1.70561	1.11402	0.92992	0.525376
1.16347	0.796021	0.711454	0.44921	1.03728	1.16595	0.41019	0.203903	0.556646	0.965632	0.752754	0.777974	0.889834	0.633914	1.14855		2.02684	0.550813	0.962677	0.597999	0.702227	0.781778	0.922236	0.739491	0.528364	0.800998	0.350649	0.877255	1.27941	0.552573	0.758901			1.66426	1.09658	0.916244	0.514004
1.10934	0.792433	0.763232	0.473336	1.04538	1.16595	0.378465	0.230357	0.556646	0.949743	0.83083	0.763413	0.885346	0.627028	1.1263		1.78723	0.552701	0.966802	0.597191	0.607622	0.860141	0.894077	0.71149	0.563802	0.776821	0.299608	0.883112	1.29969	0.577633	0.748507			1.6725	1.0869	0.907828	0.50377
1.05986	0.773771	0.79418	0.482887	1.01817	1.15115	0.325507	0.256784	0.533768	0.951803	0.913991	0.765533	0.884744	0.613409	1.10288		1.54182	0.57013	1.00462	0.596678	0.532885	0.90639	0.866411	0.683918	0.573667	0.753069	0.272815	0.891357	1.31608	0.626653	0.733756			1.67866	1.06333	0.901517	0.504907
0.988593	0.75893	0.821316	0.49724	1.00976	1.12164	0.301556	0.264659	0.525991	0.956038	0.989336	0.764349	0.878637	0.588473	1.07347		1.3462	0.587676	1.0332	0.603147	0.477242	0.929759	0.838305	0.664079	0.567768	0.72894	0.264486	0.911731	1.30082	0.662387	0.705584			1.69096	1.03705	0.896121	0.519604
0.913993	0.761122	0.85052	0.521579	0.974916	1.05875	0.301679	0.26474	0.548953	0.956354	1.00266	0.769264	0.869586	0.566934	1.06406		1.25002	0.615119	1.02776	0.644345	0.430324	0.946384	0.845774	0.671685	0.577603	0.705401	0.264306	0.935811	1.31017	0.683178	0.684011			1.68918	1.02455	0.899276	0.543486
0.83934	0.779067	0.839073	0.529296	0.921692	0.986739	0.302046	0.264987	0.574815	0.968551	0.990488	0.770157	0.858297	0.524411	1.04007		1.22831	0.650174	0.99444	0.668155	0.402536	0.970091	0.852881	0.671022	0.625678	0.690881	0.264045	0.949421	1.32928	0.683194	0.66044			1.69757	1.02629	0.897172	0.577602
0.720564	0.803116	0.798643	0.517668	0.884745	0.939079	0.33418	0.265261	0.598202	0.985375	0.97325	0.759403	0.840981	0.497414	0.973046		1.2138	0.686112	0.966687	0.696452	0.374626	1.00049	0.905049	0.653938	0.675754	0.662282	0.266262	0.955191	1.34093	0.678657	0.626841			1.68957	1.05596	0.864562	0.618541
0.607728	0.813545	0.732824	0.518341	0.850728	0.889281	0.387608	0.244309	0.611643	0.975381	0.974702	0.744908	0.821118	0.481708	0.902489		1.1952	0.715716	0.912141	0.744444	0.346845	1.0483	0.957469	0.596969	0.741434	0.615552	0.310634	0.955628	1.33885	0.66178	0.583841			1.67572	1.08446	0.838263	0.656068
0.530524	0.79943	0.666602	0.504488	0.797606	0.861276	0.398715	0.239332	0.620076	0.949329	0.976102	0.732067	0.806144	0.462089	0.851137		1.25331	0.752851	0.88304	0.780674	0.319365	1.09683	1.00246	0.543163	0.815223	0.583086	0.363088	0.94528	1.30503	0.653732	0.569075			1.64586	1.12405	0.811049	0.677761
0.45134	0.769189	0.624624	0.480899	0.75245	0.864856	0.399209	0.239662	0.620864	0.927703	1.00349	0.720263	0.79533	0.434822	0.80035		1.30056	0.787409	0.903024	0.780029	0.291787	1.15229	1.01503	0.510547	0.865644	0.632815	0.402218	0.950067	1.24856	0.643964	0.603666			1.60162	1.16252	0.784751	0.689133
0.397891	0.733876	0.627808	0.481692	0.718156	0.890705	0.421228	0.240061	0.601342	0.922201	1.03121	0.706015	0.777936	0.423228	0.769648		1.32957	0.813449	0.971254	0.789149	0.256114	1.21262	0.982242	0.491332	0.893055	0.700869	0.454454	0.960227	1.16309	0.670623	0.673943			1.5549	1.19176	0.738466	0.685722
0.378097	0.685502	0.689585	0.519014	0.675684	0.906785	0.448632	0.240475	0.579267	0.900629	1.05115	0.686193	0.752742	0.417344	0.766345		1.34986	0.851968	1.03657	0.849594	0.228785	1.24146	0.928445	0.507058	0.895193	0.78298	0.50417	0.962139	1.05623	0.693466	0.74985			1.50483	1.19222	0.695336	0.667526
0.382055	0.655255	0.786836	0.548765	0.635466	0.880561	0.475752	0.262045	0.541435	0.846418	1.04159	0.661602	0.713924	0.421254	0.781221		1.39577	0.883386	1.10772	0.874224	0.201554	1.24178	0.896634	0.582117	0.920997	0.874954	0.491125	0.971572	0.947375	0.718982	0.823908			1.45597	1.20354	0.663778	0.658429
0.380076	0.648899	0.894815	0.591181	0.609118	0.86711	0.516654	0.267795	0.491087	0.780993	1.0168	0.633092	0.683877	0.432644	0.826579		1.42534	0.907303	1.16633	0.906427	0.209898	1.21783	0.859674	0.689521	0.944506	0.948807	0.465035	0.980453	0.875099	0.76294	0.878106			1.43649	1.18884	0.628012	0.669801
0.380076	0.655219	0.981601	0.616345	0.582629	0.838763	0.570899	0.268158	0.440607	0.713074	0.952143	0.602276	0.660882	0.453874	0.870301		1.45195	0.923379	1.1888	0.963286	0.237476	1.23612	0.82836	0.775734	0.945293	0.931268	0.452269	0.979689	0.808633	0.811896	0.909246			1.39829	1.18978	0.602765	0.69027
0.384034	0.66364	1.03497	0.63009	0.56052	0.785598	0.62268	0.266692	0.407813	0.6456	0.869508	0.577876	0.655595	0.464776	0.89182		1.45635	0.949169	1.20838	0.995823	0.278665	1.24231	0.79971	0.843285	0.946173	0.886308	0.426431	0.978498	0.780943	0.825485	0.906583			1.36095	1.16967	0.620648	0.716426
0.403828	0.674686	1.01992	0.622893	0.53145	0.724957	0.653032	0.270414	0.371113	0.583008	0.773634	0.572818	0.668579	0.471226	0.905447		1.48116	0.966284	1.20585	0.955146	0.30608	1.22608	0.786969	0.870575	0.928951	0.854901	0.400503	0.996577	0.778323	0.835063	0.902703			1.32784	1.14592	0.656414	0.755091
0.427584	0.664185	0.969198	0.608875	0.503312	0.691933	0.683523	0.28567	0.340401	0.535386	0.708871	0.576985	0.69709	0.461218	0.903571		1.50645	0.988505	1.21724	0.930693	0.382492	1.17449	0.786906	0.881218	0.910981	0.831895	0.395223	1.022	0.793384	0.839954	0.889771			1.29082	1.11119	0.698492	0.785795
0.471135	0.653033	0.918005	0.573752	0.53401	0.630939	0.677257	0.284666	0.307199	0.516175	0.634368	0.585327	0.724553	0.448996	0.885327		1.53426	1.00544	1.24254	0.903365	0.428685	1.12488	0.83188	0.89677	0.930888	0.813084	0.395017	1.0568	0.774313	0.830645	0.879425			1.24551	1.10023	0.722686	0.793756
0.54636	0.637508	0.896045	0.578	0.550967	0.565049	0.6716	0.27965	0.276736	0.505416	0.589927	0.593717	0.751078	0.44456	0.892259		1.49705	1.04955	1.26405	0.871547	0.455996	1.04125	0.888065	0.947632	0.95644	0.817641	0.413452	1.0981	0.741485	0.83742	0.840627			1.23589	1.07281	0.737412	0.785795
0.64534	0.630729	0.866065	0.584697	0.585028	0.512139	0.655597	0.273416	0.245896	0.492045	0.558808	0.599518	0.764836	0.455908	0.906481		1.45869	1.10172	1.2805	0.878873	0.486056	0.994545	0.941615	0.979776	0.997396	0.840629	0.439809	1.12061	0.705529	0.852149	0.813468			1.23827	1.05819	0.750036	0.780109
0.74432	0.654517	0.836808	0.595152	0.657535	0.491107	0.678509	0.261952	0.243705	0.507783	0.549786	0.591905	0.75083	0.460508	0.938643		1.46065	1.15407	1.3172	0.91206	0.540171	0.978804	0.980865	1.03233	1.03739	0.876439	0.465658	1.14257	0.662444	0.85635	0.790188			1.25852	1.04722	0.758452	0.813086
0.797769	0.689616	0.809622	0.612403	0.74086	0.493211	0.707436	0.240744	0.265885	0.517373	0.543583	0.573524	0.720313	0.456173	0.980425		1.42911	1.20388	1.35136	0.958387	0.544408	1.02756	0.984109	1.08075	1.053	0.920022	0.490793	1.16079	0.615155	0.849155	0.775961			1.30112	1.06002	0.76792	0.856297
0.805687	0.718697	0.776203	0.634882	0.784716	0.550262	0.737224	0.239598	0.278756	0.523028	0.58531	0.556677	0.68996	0.440883	1.00774		1.37494	1.26774	1.36908	0.99717	0.54302	1.11735	0.955016	1.08872	1.03006	0.963262	0.515751	1.15595	0.624596	0.872463	0.773374			1.3543	1.09474	0.774232	0.902921
0.797769	0.735389	0.72062	0.625735	0.842312	0.631236	0.763287	0.263099	0.281495	0.515897	0.654385	0.547346	0.662863	0.427937	1.02405		1.32192	1.28339	1.41083	1.01203	0.537663	1.1858	0.921738	1.0541	0.995681	0.985305	0.520963	1.13697	0.630635	0.876912	0.790188			1.40816	1.1514	0.768972	0.947269
0.777973	0.729741	0.67104	0.61136	0.875935	0.719572	0.771879	0.295198	0.284234	0.522044	0.72515	0.544137	0.647999	0.417189	1.05305		1.24284	1.27207	1.46144	0.990045	0.54467	1.18766	0.876897	1.03703	0.914306	0.985025	0.532499	1.13319	0.622244	0.87601	0.809588			1.46819	1.21902	0.745828	0.975698
0.752238	0.703442	0.644919	0.617634	0.896401	0.813167	0.766151	0.352518	0.269997	0.527453	0.78915	0.554323	0.65567	0.413089	1.07621		1.12278	1.25739	1.49308	0.949053	0.552884	1.1594	0.805052	1.03021	0.82016	0.965478	0.538163	1.13256	0.613891	0.877474	0.849679			1.52308	1.2373	0.734256	0.948406
0.734422	0.688613	0.638351	0.603782	0.882659	0.912283	0.768156	0.406972	0.238233	0.560896	0.810578	0.579428	0.677721	0.418975	1.10202		1.03264	1.23382	1.52649	0.874792	0.572773	1.08097	0.754189	1.01552	0.741968	0.945528	0.506734	1.13711	0.621385	0.906501	0.866066			1.5631	1.20988	0.714268	0.896097
0.718585	0.672488	0.634176	0.594372	0.856345	0.947775	0.804244	0.437925	0.206194	0.611799	0.810578	0.603799	0.689228	0.445706	1.11878		1.00358	1.1887	1.56593	0.808557	0.602377	0.984144	0.72649	1.0287	0.671306	0.92265	0.469086	1.15373	0.620826	0.917343	0.880898			1.59535	1.14774	0.7048	0.857434
0.69087	0.662734	0.634659	0.594372	0.864238	0.954874	0.830022	0.443084	0.181548	0.669341	0.792816	0.621687	0.693328	0.464539	1.13318		1.05456	1.16783	1.59439	0.811939	0.671524	0.928807	0.704487	1.03035	0.628931	0.837108	0.421324	1.16605	0.627985	0.929766	0.8636			1.63035	1.07647	0.723736	0.82332
0.661176	0.654519	0.615897	0.59385	0.911309	0.941728	0.84377	0.44251	0.159641	0.719752	0.78746	0.634374	0.688106	0.484418	1.14568		1.16908	1.15959	1.58823	0.850666	0.7545	0.901983	0.715473	1.02407	0.624399	0.753314	0.347552	1.18785	0.657161	0.937526	0.813436			1.66661	1.02895	0.763711	0.817635
0.647319	0.641394	0.555796	0.556528	0.954117	0.909157	0.84429	0.416976	0.135078	0.755683	0.795669	0.648685	0.681064	0.505601	1.14672		1.3203	1.16793	1.58544	0.846353	0.8349	0.890153	0.772756	0.989681	0.656573	0.68692	0.300467	1.20807	0.706844	0.966452	0.74459			1.69767	1.01616	0.796321	0.830143
0.611686	0.622786	0.486902	0.532696	1.01579	0.867489	0.835903	0.395011	0.124157	0.780479	0.828892	0.660627	0.658536	0.521182	1.15241		1.46114	1.20607	1.57589	0.859976	0.904004	0.903001	0.835783	0.960085	0.655523	0.616663	0.291101	1.21059	0.731879	0.981265	0.71359			1.73532	1.01616	0.82262	0.850612
0.570115	0.605102	0.421813	0.488208	1.07606	0.815507	0.802379	0.392658	0.145482	0.786097	0.865967	0.663437	0.628783	0.537783	1.14388		1.55889	1.25245	1.57006	0.868493	0.932114	0.923829	0.868261	0.883185	0.647651	0.545968	0.287049	1.19914	0.75178	0.977896	0.687559			1.75493	1.05088	0.86253	0.863056
0.50281	0.580341	0.364794	0.44372	1.10211	0.760644	0.755499	0.395464	0.197454	0.791715	0.924079	0.665122	0.608422	0.560091	1.10459		1.65214	1.30558	1.53763	0.811754	0.907254	0.889453	0.898755	0.823023	0.638637	0.523826	0.293347	1.19024	0.770886	0.972741	0.666509			1.76507	1.05819	0.881401	0.878907
0.427587	0.56835	0.356471	0.420701	1.12595	0.734452	0.704965	0.398094	0.295113	0.796979	0.971578	0.66836	0.585941	0.57346	1.05303		1.68373	1.34812	1.49852	0.731272	0.855299	0.849581	0.930783	0.778548	0.622697	0.512526	0.311057	1.17193	0.76601	0.991759	0.674516			1.74423	1.02895	0.861142	0.886409
0.348405	0.562435	0.392925	0.411812	1.15859	0.715728	0.656882	0.387435	0.421407	0.802451	1.00158	0.660123	0.557177	0.595649	1.00559		1.72584	1.38828	1.48204	0.706639	0.80801	0.826334	0.956357	0.774701	0.6155	0.499211	0.309639	1.1534	0.753391	1.00808	0.672126			1.71897	0.99788	0.842052	0.886946
0.314753	0.564797	0.431817	0.392462	1.19438	0.693926	0.603706	0.360828	0.574677	0.78894	1.00187	0.649591	0.5531	0.624553	0.972357		1.82181	1.39792	1.46395	0.678955	0.718201	0.806367	0.924578	0.770656	0.618246	0.489012	0.305886	1.13883	0.737139	1.03145	0.64622			1.69164	0.975948	0.839948	0.896042
0.312773	0.564839	0.474139	0.392348	1.16681	0.732879	0.563473	0.334016	0.707199	0.765793	0.996322	0.642483	0.580815	0.632348	0.960265		1.90691	1.40693	1.45488	0.639024	0.650881	0.765489	0.857676	0.761611	0.581179	0.468943	0.295416	1.129	0.709797	1.05429	0.610707			1.67439	0.941224	0.84948	0.913163
0.32663	0.557712	0.498343	0.375246	1.13672	0.825953	0.528692	0.315277	0.819474	0.742787	0.951526	0.653254	0.612671	0.626835	0.949265		1.98461	1.39553	1.47993	0.621964	0.611704	0.749303	0.795612	0.742749	0.547296	0.462232	0.276127	1.11304	0.683941	1.05847	0.600201			1.6468	0.922948	0.877947	0.931426
0.354344	0.534281	0.503337	0.336406	1.05529	0.899628	0.499461	0.315371	0.901266	0.733801	0.878227	0.663674	0.645682	0.618122	0.96117		2.06351	1.37584	1.48839	0.60286	0.577256	0.734963	0.74812	0.725365	0.50667	0.459012	0.296734	1.09825	0.67343	1.04638	0.571724			1.62797	0.91381	0.899257	0.940982
0.393934	0.499633	0.504607	0.338413	0.931632	0.947816	0.445648	0.32837	0.931098	0.707849	0.788027	0.681916	0.688745	0.612518	0.967486		2.11326	1.34996	1.45472	0.566542	0.53029	0.704516	0.680774	0.671142	0.448243	0.442706	0.314744	1.08349	0.658201	1.02165	0.554979			1.6048	0.9065	0.926764	0.922251
0.439463	0.455076	0.519351	0.362563	0.814066	0.993953	0.3921	0.354915	0.930682	0.677763	0.722019	0.694743	0.73149	0.623268	0.950445		2.09603	1.33288	1.41054	0.539657	0.545949	0.673577	0.663111	0.638523	0.416176	0.434727	0.339772	1.07686	0.663839	0.978415	0.551478			1.58714	0.879086	0.945699	0.904058
0.50677	0.416456	0.535714	0.386626	0.759229	0.976379	0.333292	0.381377	0.930175	0.677373	0.642958	0.707729	0.762937	0.642924	0.958285		2.07925	1.30225	1.35578	0.543934	0.575929	0.645755	0.695294	0.637742	0.437684	0.447871	0.372682	1.06996	0.674453	0.934043	0.55436			1.55196	0.858982	0.947803	0.890413
0.621585	0.401574	0.565087	0.427602	0.706816	0.902188	0.266402	0.37843	0.91913	0.672171	0.563721	0.694173	0.777952	0.655932	0.972399		2.03189	1.30242	1.27561	0.553913	0.607186	0.629979	0.716698	0.648841	0.467557	0.468795	0.413589	1.0771	0.683622	0.920326	0.563069			1.52064	0.813291	0.943595	0.87563
0.722544	0.403141	0.591785	0.475905	0.679015	0.811041	0.239497	0.34619	0.910667	0.657867	0.505601	0.67807	0.79405	0.688927	0.96719		2.01389	1.31459	1.20649	0.566743	0.63637	0.6317	0.74185	0.652125	0.504897	0.486768	0.411589	1.08589	0.702352	0.917213	0.579302			1.48865	0.758461	0.976207	0.864258
0.817565	0.417435	0.618474	0.463629	0.678804	0.727727	0.239414	0.292828	0.95871	0.650816	0.48447	0.65638	0.811133	0.735151	0.972467		1.9799	1.32443	1.1546	0.602352	0.682543	0.675714	0.794559	0.666266	0.551141	0.518804	0.437828	1.0822	0.725626	0.929757	0.579269			1.44941	0.710941	0.995142	0.89496
0.908626	0.433915	0.636659	0.456078	0.678416	0.632046	0.223318	0.239417	1.03442	0.627671	0.471052	0.642093	0.82331	0.781542	0.985394		1.96324	1.34107	1.10959	0.634837	0.717628	0.72191	0.81248	0.662704	0.566632	0.563592	0.461994	1.07045	0.746254	0.940422	0.581437			1.39542	0.683525	1.0246	0.93476
0.979892	0.460347	0.658475	0.455828	0.678067	0.570754	0.20197	0.186124	1.11005	0.558996	0.470782	0.632917	0.835896	0.828327	0.962326		1.91761	1.39087	1.07184	0.680301	0.744934	0.804288	0.810015	0.620323	0.570616	0.607318	0.489778	1.0625	0.788044	0.946857	0.569583			1.37046	0.654282	1.07088	0.949543
1.0175	0.478472	0.675852	0.455578	0.642544	0.526595	0.196587	0.180668	1.18562	0.494936	0.488824	0.632332	0.854659	0.887352	0.930296		1.87213	1.41465	1.05268	0.689014	0.729342	0.86388	0.816697	0.578289	0.56514	0.65158	0.519663	1.05089	0.850543	0.967806	0.547171			1.35478	0.652455	1.09508	0.968874
1.05314	0.491569	0.687584	0.467175	0.577093	0.501726	0.169884	0.212188	1.24282	0.442058	0.504058	0.636078	0.868955	0.920538	0.883022		1.79637	1.42219	1.08422	0.673332	0.686657	0.900336	0.815742	0.566251	0.568791	0.690923	0.552932	1.03022	0.923336	1.00301	0.542074			1.33373	0.626868	1.08876	0.982521
1.11648	0.505696	0.700109	0.52496	0.495432	0.486713	0.164392	0.291663	1.26733	0.427934	0.485443	0.632639	0.864305	0.927678	0.834542		1.69892	1.41019	1.12026	0.663936	0.636501	0.910801	0.78827	0.576184	0.567156	0.71624	0.542243	1.01774	0.992408	1.0381	0.566329			1.32685	0.590316	1.09297	0.981384
1.17389	0.521614	0.711269	0.580364	0.413912	0.486461	0.1802	0.371165	1.28695	0.448175	0.459081	0.61909	0.854283	0.911323	0.787657		1.57579	1.38878	1.18214	0.655465	0.583302	0.943019	0.740858	0.610858	0.589967	0.724493	0.530537	1.01419	1.05194	1.06624	0.584054			1.32107	0.550109	1.08877	0.967737
1.23525	0.540797	0.708267	0.628667	0.332636	0.486385	0.206686	0.450715	1.31717	0.493636	0.427689	0.606176	0.839939	0.884815	0.730117		1.49702	1.38712	1.23271	0.619183	0.54801	0.949139	0.706286	0.674553	0.612033	0.712138	0.514661	1.01606	1.08965	1.11978	0.612561			1.31277	0.489798	1.06457	0.948407
1.32631	0.567589	0.689547	0.677045	0.286639	0.486385	0.233192	0.503762	1.34504	0.53915	0.375505	0.591037	0.820562	0.863884	0.682322		1.4332	1.38085	1.28253	0.612214	0.540214	0.982441	0.668098	0.775817	0.639415	0.705581	0.512781	1.01593	1.10544	1.17098	0.649026			1.30641	0.444107	1.0551	0.924526
1.39164	0.594263	0.650158	0.699063	0.243514	0.469579	0.273012	0.53047	1.36083	0.56892	0.333978	0.57053	0.799564	0.864396	0.658215		1.38454	1.38028	1.3126	0.640316	0.55648	1.04987	0.626611	0.872704	0.665204	0.725074	0.530142	1.02511	1.09543	1.20169	0.668346			1.32061	0.436796	1.06142	0.89951
1.41143	0.625615	0.618214	0.686969	0.202929	0.46228	0.304819	0.53047	1.36337	0.56892	0.307886	0.555432	0.782332	0.87117	0.654092		1.37844	1.37931	1.33502	0.653387	0.58392	1.11299	0.593398	0.980971	0.675584	0.757597	0.573246	1.0302	1.07116	1.20683	0.68872			1.33654	0.463111	1.04353	0.892687
1.39758	0.64547	0.592104	0.68462	0.148815	0.462331	0.331366	0.530524	1.31787	0.587184	0.28182	0.546301	0.757194	0.892578	0.652429		1.37447	1.39106	1.31598	0.677608	0.614439	1.14292	0.635837	1.08048	0.65582	0.774317	0.625205	1.02261	1.05881	1.2149	0.729118			1.35468	0.501509	1.00356	0.896099
1.34215	0.659267	0.565328	0.684322	0.108209	0.432985	0.357709	0.530307	1.26165	0.60966	0.26084	0.539548	0.71892	0.935137	0.653375		1.37204	1.37222	1.25587	0.720035	0.618757	1.1614	0.686934	1.15609	0.641122	0.832811	0.685576	1.00764	1.05033	1.20509	0.76389			1.37505	0.582645	0.966739	0.909743
1.21744	0.682941	0.538123	0.693998	0.100092	0.372159	0.384215	0.52235	1.1983	0.632416	0.268667	0.527499	0.662954	0.977318	0.635115		1.35998	1.35628	1.19039	0.734435	0.600731	1.13505	0.717732	1.15799	0.612298	0.860953	0.730263	0.998029	1.04865	1.18631	0.787689			1.40546	0.652755	0.915194	0.906333
1.11648	0.705896	0.544895	0.740107	0.14074	0.340567	0.397529	0.495887	1.13257	0.641607	0.320953	0.522476	0.615053	1.00287	0.608718		1.31918	1.34238	1.13236	0.729323	0.580828	1.06739	0.72994	1.16409	0.572493	0.868103	0.715679	0.99176	1.05703	1.18289	0.828203			1.43554	0.732445	0.873116	0.900647
1.03532	0.72649	0.538325	0.798622	0.216729	0.29933	0.397733	0.469569	1.07987	0.641901	0.394335	0.521884	0.579345	1.014	0.565825		1.26086	1.33861	1.12881	0.721766	0.553114	0.988882	0.727886	1.1526	0.54912	0.843445	0.69496	0.992689	1.10339	1.19301	0.876166			1.44837	0.806862	0.842609	0.872219
0.969993	0.765521	0.533191	0.825598	0.325237	0.282455	0.397896	0.443197	1.05494	0.621649	0.451994	0.526053	0.546553	1.0149	0.525236		1.24048	1.33851	1.16927	0.690781	0.507732	0.918393	0.68263	1.11828	0.532883	0.801717	0.694823	1.00292	1.15093	1.21892	0.904033			1.44759	0.881343	0.831039	0.834693
0.924463	0.792346	0.529558	0.86476	0.420069	0.311902	0.398141	0.416973	1.03027	0.576511	0.548785	0.530574	0.531916	1.02199	0.496545		1.21881	1.35475	1.25037	0.630389	0.493507	0.867808	0.623202	1.12978	0.502637	0.725867	0.685895	1.02679	1.19331	1.2571	0.937855			1.42902	0.894196	0.828799	0.807281
0.912586	0.787004	0.533728	0.927094	0.482024	0.372478	0.419087	0.398202	1.03477	0.526225	0.655335	0.554505	0.541557	1.0363	0.501216		1.2374	1.39133	1.31398	0.587862	0.496742	0.82435	0.577917	1.17376	0.473337	0.672605	0.678081	1.04751	1.25594	1.28592	0.941013			1.39097	0.900938	0.83768	0.787432
0.910606	0.778994	0.524469	0.966952	0.521995	0.437547	0.41862	0.397733	1.04114	0.480228	0.748153	0.574078	0.53701	1.03758	0.506838		1.31991	1.4598	1.39499	0.552217	0.492211	0.768732	0.514237	1.16339	0.439917	0.612985	0.681032	1.07112	1.32172	1.29221	0.960452			1.36287	0.904616	0.83768	0.770374
0.859141	0.77232	0.522799	1.00447	0.540346	0.51001	0.418151	0.397261	1.01468	0.456875	0.812425	0.587848	0.514256	1.02044	0.496447		1.37322	1.54692	1.45547	0.5284	0.483591	0.713143	0.45704	1.12911	0.406388	0.566219	0.660704	1.09783	1.38319	1.31966	0.981672			1.37081	0.894997	0.838732	0.771511
0.802336	0.755072	0.531738	1.05707	0.539983	0.551071	0.417886	0.396994	0.963361	0.436036	0.885061	0.58577	0.494752	0.978325	0.461839		1.38508	1.63143	1.52138	0.531314	0.469574	0.658438	0.413001	1.09481	0.386574	0.519473	0.607441	1.11221	1.4377	1.39003	1.02067			1.41591	0.905972	0.826108	0.774922
0.735029	0.727977	0.539272	1.09077	0.545282	0.5753	0.417805	0.396912	0.927673	0.435943	0.91884	0.571405	0.475334	0.915443	0.436958		1.38663	1.71637	1.57595	0.544325	0.456425	0.589015	0.384401	1.03723	0.386038	0.479156	0.560124	1.1071	1.48364	1.4747	1.08105			1.45152	0.95217	0.803101	0.779592
0.643968	0.711738	0.540419	1.09133	0.572616	0.59988	0.396858	0.370592	0.88263	0.47485	0.934923	0.549345	0.45249	0.846054	0.43558		1.36463	1.80755	1.66122	0.558845	0.463181	0.545016	0.370548	0.981381	0.393897	0.445725	0.526136	1.10236	1.50825	1.54422	1.17865			1.49517	0.985841	0.768972	0.790344
0.566763	0.70024	0.555618	1.1095	0.600296	0.607826	0.397305	0.333895	0.850854	0.518536	0.946482	0.526131	0.455378	0.797852	0.450736		1.29608	1.87728	1.67441	0.569149	0.488598	0.536799	0.382835	0.944651	0.411394	0.417228	0.517588	1.10542	1.52702	1.63432	1.26052			1.53597	1.00706	0.735308	0.793756
0.541024	0.694868	0.573116	1.12291	0.641624	0.608544	0.376514	0.281182	0.851901	0.519073	0.965919	0.508029	0.481926	0.777335	0.478559		1.24443	1.97236	1.68773	0.579047	0.529456	0.5592	0.39701	0.923171	0.436263	0.398568	0.54551	1.11175	1.55555	1.73671	1.31817			1.55932	1.0369	0.69849	0.782384
0.532502	0.689938	0.592393	1.1182	0.69578	0.608606	0.350056	0.246742	0.867178	0.51912	0.992098	0.503203	0.527992	0.789902	0.506736		1.22641	2.108	1.68346	0.581903	0.599572	0.573207	0.405099	0.911108	0.466492	0.403649	0.576275	1.11987	1.60133	1.81103	1.35754			1.56978	1.06163	0.662724	0.771012
0.540421	0.686814	0.622928	1.1182	0.744482	0.608606	0.32355	0.230828	0.851973	0.51912	1.01819	0.51181	0.572195	0.827121	0.537784		1.14838	2.25222	1.70719	0.596808	0.638403	0.591662	0.418475	0.913266	0.485791	0.420271	0.598472	1.13807	1.66949	1.85971	1.37297			1.60332	1.10898	0.634322	0.7676
0.578033	0.680252	0.661992	1.1182	0.771538	0.618339	0.297044	0.257351	0.798755	0.491813	1.04428	0.529663	0.606738	0.848168	0.575988		1.08153	2.4087	1.73368	0.642525	0.673488	0.603699	0.450416	0.913565	0.524758	0.449168	0.615756	1.16705	1.76028	1.90295	1.39261			1.63752	1.1649	0.630115	0.771011
0.578033	0.669943	0.684845	1.10114	0.798525	0.662072	0.257244	0.294457	0.730242	0.484933	1.04417	0.561939	0.620544	0.856613	0.61704		1.05755	2.55286	1.79651	0.725246	0.714301	0.615529	0.499838	0.944641	0.574302	0.483868	0.642538	1.16659	1.86297	1.93223	1.41214			1.64493	1.21549	0.632219	0.77556
0.538441	0.644634	0.7011	1.08795	0.811294	0.69304	0.251671	0.347251	0.653528	0.507193	1.04576	0.59973	0.624802	0.863494	0.651931		1.07233	2.6826	1.8607	0.815717	0.75163	0.618368	0.555383	0.961207	0.616091	0.512646	0.657148	1.16724	1.8984	1.88509	1.42666			1.6331	1.2243	0.642737	0.759639
0.498849	0.608036	0.70712	1.08262	0.81092	0.719456	0.270055	0.381548	0.587427	0.511522	1.0713	0.630234	0.608654	0.856135	0.706362		1.09165	2.7689	1.9264	0.887627	0.766323	0.639437	0.587895	0.961966	0.646777	0.532136	0.663667	1.18093	1.90195	1.80342	1.43599			1.63236	1.1916	0.663775	0.736895
0.465196	0.585179	0.691718	1.08184	0.796872	0.767508	0.322687	0.397177	0.536381	0.511195	1.09655	0.657731	0.60315	0.819066	0.762698		1.2227	2.80937	1.99576	0.968334	0.797234	0.667235	0.609139	0.973331	0.684009	0.537539	0.687319	1.19209	1.87168	1.70288	1.44859			1.64348	1.10019	0.664827	0.702779
0.441441	0.557579	0.697539	1.0712	0.750337	0.79838	0.401595	0.39681	0.513108	0.519808	1.12675	0.675223	0.624947	0.789141	0.803754		1.27913	2.84739	2.02799	1.05953	0.84378	0.723256	0.631541	1.01367	0.728484	0.540267	0.70859	1.19184	1.81138	1.60233	1.44639			1.65094	1.02437	0.652204	0.672075
0.409768	0.539588	0.699167	1.03928	0.682453	0.790676	0.494026	0.396606	0.530522	0.519516	1.12622	0.677517	0.649766	0.759058	0.836711		1.30083	2.93933	1.98627	1.11269	0.905354	0.782653	0.644906	1.01377	0.770771	0.538871	0.729475	1.20447	1.73811	1.49059	1.39086			1.66945	0.960683	0.639582	0.668664
0.429564	0.532077	0.70854	0.966841	0.593353	0.82218	0.573326	0.420396	0.555772	0.519487	1.12096	0.671654	0.661111	0.730115	0.879576		1.3439	3.02316	1.89258	1.17745	0.999669	0.859651	0.675471	1.03507	0.818621	0.568417	0.762211	1.21724	1.67384	1.41021	1.31988			1.71502	0.936481	0.642738	0.689133
0.44936	0.528752	0.71312	0.899582	0.485513	0.837065	0.634406	0.447069	0.581308	0.537879	1.09275	0.666004	0.670162	0.696358	0.913591		1.39891	3.10924	1.79035	1.27228	1.09693	0.904519	0.718089	1.06262	0.878725	0.61051	0.785381	1.20625	1.59076	1.33444	1.25667			1.75733	0.927049	0.661674	0.71074
0.469156	0.537142	0.722563	0.813469	0.391417	0.81357	0.682756	0.492649	0.61737	0.561138	1.04952	0.659179	0.659159	0.655337	0.939777		1.43028	3.22804	1.67354	1.366	1.16544	0.928895	0.754708	1.05095	0.930151	0.652821	0.800941	1.20258	1.52421	1.26833	1.19346			1.76802	0.943082	0.720583	0.714152
0.488952	0.566189	0.713641	0.722318	0.329642	0.797074	0.709629	0.54586	0.648064	0.56828	0.982555	0.647694	0.628302	0.616329	0.934471		1.54796	3.32863	1.58453	1.4202	1.21381	0.927802	0.771913	1.00244	0.949026	0.669663	0.796373	1.21857	1.46874	1.20454	1.14802			1.79266	0.973776	0.777387	0.705054
0.518645	0.603831	0.715114	0.687364	0.287931	0.765063	0.747923	0.59576	0.657511	0.556845	0.911726	0.642267	0.601442	0.580532	0.922019		1.7045	3.39397	1.54852	1.54329	1.2724	0.964612	0.825072	1.00792	1.00096	0.698745	0.818281	1.22337	1.41861	1.14992	1.12175			1.78638	0.985723	0.821569	0.677761
0.518645	0.633681	0.703466	0.70727	0.267689	0.698932	0.796173	0.621554	0.693783	0.547368	0.855837	0.641293	0.59616	0.551275	0.911644		1.83862	3.41572	1.5271	1.68173	1.34298	0.993303	0.878467	1.02494	1.06037	0.724841	0.853453	1.21155	1.40538	1.09801	1.10294			1.74999	0.981119	0.849973	0.631136
0.522604	0.673841	0.676124	0.705995	0.266336	0.65456	0.84452	0.644748	0.740006	0.544522	0.8278	0.649859	0.58383	0.553671	0.926992		1.96803	3.39979	1.48391	1.76323	1.43668	1.03976	0.919473	1.04341	1.10201	0.76109	0.910663	1.22247	1.42294	1.03102	1.07			1.69813	0.967059	0.869959	0.586785
0.5424	0.720357	0.662492	0.719579	0.260592	0.629381	0.875117	0.670293	0.764295	0.543764	0.818757	0.657311	0.570584	0.578685	0.944572		2.13914	3.35357	1.4182	1.8124	1.53525	1.09508	0.946248	1.08562	1.13895	0.805421	0.95274	1.22978	1.43013	0.964993	1.01355			1.6834	0.970644	0.847869	0.565178
0.578033	0.796178	0.657935	0.765246	0.233535	0.6049	0.901296	0.69653	0.784282	0.509541	0.836673	0.67203	0.552922	0.622572	0.95122		2.30961	3.31522	1.33458	1.87025	1.60971	1.13996	0.956395	1.14156	1.18823	0.863646	0.982731	1.21568	1.43165	0.915449	0.939329			1.64221	0.979347	0.855233	0.535611
0.635442	0.857798	0.648431	0.754719	0.207845	0.600819	0.921655	0.710489	0.800502	0.475754	0.881945	0.691865	0.530312	0.694966	0.958795		2.56708	3.27579	1.27859	1.86703	1.62198	1.11997	0.923432	1.14948	1.17019	0.911139	0.981269	1.1967	1.41996	0.858618	0.880377			1.62962	1.03188	0.876271	0.501495
0.712646	0.904324	0.668201	0.710997	0.168748	0.606596	0.969166	0.714135	0.789895	0.440009	0.914881	0.712044	0.488254	0.76665	0.96732		2.90861	3.2079	1.21302	1.79247	1.54819	1.06846	0.888442	1.11543	1.12003	0.956277	0.917972	1.16514	1.38662	0.7817	0.832924			1.64381	1.08622	0.898361	0.486712
0.809646	0.93537	0.706754	0.687826	0.116015	0.633629	1.02626	0.717153	0.766127	0.410803	0.91904	0.729643	0.445884	0.807679	0.965408		3.27109	3.11123	1.14218	1.73685	1.43034	1.01765	0.870403	1.05844	1.06863	0.977435	0.848942	1.12964	1.31139	0.710826	0.792956			1.65336	1.13159	0.922556	0.47534
0.920502	0.949346	0.751322	0.675952	0.067561	0.652992	1.07108	0.686543	0.750997	0.385142	0.912976	0.747718	0.414791	0.820314	0.949308		3.63501	2.9839	1.07061	1.67393	1.33955	0.957771	0.832791	0.972585	1.02718	0.963264	0.789074	1.09299	1.23058	0.636463	0.765684			1.62862	1.13765	0.965686	0.448047
1.01948	0.929049	0.804347	0.64454	0.040587	0.653437	1.12383	0.670619	0.735784	0.380754	0.886891	0.756336	0.40012	0.815635	0.929935		4.05767	2.82863	1.00954	1.57607	1.26837	0.924932	0.767014	0.874568	0.95638	0.912001	0.737074	1.04673	1.14933	0.564832	0.73742			1.59651	1.11743	0.971998	0.409384
1.09866	0.910083	0.864806	0.645387	0.013529	0.631164	1.19076	0.682157	0.714352	0.394368	0.881867	0.755754	0.386303	0.79146	0.89674		4.49503	2.69198	0.954251	1.44112	1.21894	0.905334	0.69301	0.760726	0.897857	0.860999	0.676753	1.02317	1.08396	0.506179	0.716597			1.57332	1.06836	0.982518	0.37527
1.15607	0.912281	0.895901	0.665585	-3.33067e-17	0.632485	1.1948	0.704305	0.692919	0.414622	0.889531	0.754845	0.376599	0.749134	0.853079		4.84106	2.59383	0.893151	1.31957	1.1722	0.888561	0.585139	0.650785	0.854506	0.789426	0.638081	0.999372	1.04149	0.478042	0.697741			1.55556	1.02272	1.00566	0.350253
1.23723	0.933417	0.907054	0.669649	-3.33067e-17	0.628872	1.1889	0.726818	0.691692	0.461308	0.885009	0.752822	0.390646	0.725622	0.797403		5.20699	2.52352	0.857145	1.19873	1.1402	0.835548	0.468638	0.55949	0.813127	0.743874	0.589358	0.97505	1.04133	0.477287	0.678308			1.55144	0.998264	1.0267	0.34343
1.30652	0.967693	0.904024	0.655533	-3.33067e-17	0.616252	1.14508	0.746306	0.678548	0.493275	0.86922	0.750833	0.410737	0.724436	0.748033		5.50869	2.50266	0.834618	1.07359	1.10317	0.8005	0.397314	0.46795	0.764301	0.729924	0.517369	0.952803	1.07352	0.491322	0.672953			1.54412	1.04613	1.04774	0.366173
1.35403	1.00935	0.862214	0.650828	-3.33067e-17	0.639651	1.06774	0.741148	0.673619	0.538275	0.852023	0.757258	0.429985	0.729307	0.717376		5.7355	2.49093	0.820104	0.97693	1.08276	0.748047	0.354093	0.386333	0.727119	0.769111	0.464108	0.936593	1.11425	0.518982	0.670445			1.55245	1.10075	1.08241	0.402544
1.39362	1.04037	0.805258	0.635144	-3.33067e-17	0.676984	0.970363	0.723952	0.652535	0.574422	0.809733	0.771324	0.462398	0.740466	0.704016		5.85989	2.43901	0.834731	0.933537	1.02835	0.68839	0.318722	0.334615	0.697934	0.812459	0.41161	0.904645	1.15444	0.557598	0.689129			1.55157	1.12147	1.09468	0.420612
1.43717	1.06341	0.760097	0.629915	0.0327452	0.665152	0.914799	0.68612	0.651166	0.60393	0.734454	0.781389	0.503031	0.773887	0.697781		5.96125	2.38855	0.875398	0.908183	0.987514	0.640413	0.301195	0.300913	0.699034	0.85518	0.36077	0.877254	1.19412	0.592886	0.71885			1.54444	1.1281	1.07438	0.423915
1.42331	1.08042	0.724094	0.666246	0.0842016	0.66962	0.884439	0.65746	0.64788	0.605406	0.678349	0.787293	0.54184	0.795521	0.694326		5.95933	2.33685	0.873677	0.86885	0.958029	0.628951	0.296306	0.283705	0.696401	0.878131	0.29663	0.854596	1.26137	0.635457	0.744878			1.55076	1.1367	1.01747	0.419316
1.36392	1.07052	0.696063	0.713617	0.137181	0.708592	0.885477	0.62978	0.653637	0.619576	0.620669	0.788819	0.572287	0.817099	0.685226		5.9637	2.25074	0.864933	0.848662	0.916586	0.614675	0.282774	0.284905	0.699455	0.913752	0.242839	0.829096	1.32978	0.694217	0.755871			1.62144	1.12528	0.924679	0.400979
1.28672	1.04392	0.722023	0.737319	0.190989	0.740146	0.883221	0.597704	0.648188	0.635344	0.577837	0.792795	0.600512	0.822931	0.702931		6.00142	2.14677	0.84162	0.832897	0.834503	0.603305	0.268848	0.272779	0.705408	0.929848	0.188793	0.804271	1.35031	0.737985	0.758156			1.68923	1.0866	0.825387	0.398397
1.22338	1.03032	0.772172	0.725524	0.245076	0.817421	0.873848	0.566176	0.672881	0.653782	0.546821	0.789294	0.621808	0.818055	0.74771		5.9944	2.03538	0.775014	0.79422	0.777674	0.590982	0.250838	0.254757	0.703231	0.938241	0.141865	0.784486	1.34969	0.776188	0.74042			1.7623	1.08828	0.749014	0.418299
1.13826	1.02279	0.825929	0.709875	0.266141	0.921592	0.860808	0.55474	0.679733	0.655705	0.512249	0.795136	0.641183	0.798877	0.805446		6.00528	1.92501	0.714432	0.725665	0.699726	0.570455	0.231522	0.235427	0.670776	0.943242	0.0992886	0.779969	1.34087	0.826056	0.724656			1.83767	1.09295	0.695353	0.445886
1.03532	1.04108	0.888737	0.668428	0.268181	0.991624	0.842596	0.533516	0.660409	0.638352	0.447473	0.798633	0.664585	0.790724	0.851202		6.06042	1.81576	0.697718	0.699331	0.606433	0.536193	0.213948	0.21037	0.650612	0.93847	0.0679168	0.770798	1.30531	0.853812	0.741722			1.88069	1.06708	0.667089	0.456631
0.914565	1.07053	0.935099	0.622308	0.268738	1.06319	0.839523	0.508492	0.646925	0.630759	0.422734	0.808717	0.702687	0.774048	0.904852		6.1004	1.71713	0.694368	0.6832	0.517037	0.500241	0.223991	0.19094	0.621647	0.925536	0.0494628	0.767047	1.24099	0.855216	0.775268			1.86185	1.01044	0.67156	0.46179
0.815585	1.08043	0.96135	0.575899	0.268386	1.14366	0.877754	0.505174	0.663612	0.629869	0.404008	0.81235	0.737768	0.759701	0.952722		5.96983	1.62929	0.700904	0.675441	0.471314	0.465979	0.252646	0.184642	0.591051	0.906278	0.045508	0.76371	1.21995	0.848192	0.824399			1.85829	0.944356	0.665499	0.461173
0.718585	1.08332	0.97254	0.562539	0.267727	1.19392	0.930859	0.50388	0.694517	0.628207	0.376976	0.818286	0.766878	0.729933	0.97253		5.79941	1.56846	0.723618	0.680514	0.436048	0.45802	0.287227	0.187925	0.582666	0.891561	0.04531	0.755888	1.22857	0.833674	0.858701			1.87075	0.849035	0.656773	0.461126
0.64336	1.08516	0.952826	0.561171	0.280403	1.25362	0.934247	0.50268	0.742762	0.642482	0.373469	0.817446	0.800076	0.688965	0.983		5.62828	1.5418	0.763781	0.740576	0.452894	0.447634	0.306543	0.207254	0.584682	0.868884	0.0510442	0.746798	1.2595	0.809799	0.872896			1.85752	0.761453	0.650938	0.484511
0.558238	1.07459	0.906177	0.560417	0.306643	1.30005	0.90705	0.488991	0.809184	0.664127	0.393622	0.814208	0.828188	0.641337	0.995928		5.46956	1.53673	0.798617	0.797707	0.498344	0.44748	0.324118	0.224808	0.574377	0.85595	0.0694982	0.732963	1.30017	0.787467	0.869687			1.83901	0.722074	0.649963	0.528686
0.530524	1.06846	0.850432	0.542939	0.332843	1.32465	0.879714	0.530075	0.858084	0.683348	0.393076	0.805498	0.84177	0.605856	1.01258		5.31318	1.53863	0.834892	0.843556	0.538409	0.468359	0.314283	0.240695	0.567894	0.837289	0.0880206	0.716548	1.35407	0.788509	0.86326			1.83557	0.699981	0.641347	0.573572
0.538442	1.08909	0.776447	0.535231	0.359123	1.3304	0.813536	0.506065	0.889662	0.704953	0.384918	0.802324	0.852132	0.585884	1.01502		5.3013	1.5452	0.851254	0.877614	0.564274	0.489927	0.33469	0.262585	0.555809	0.831393	0.0966858	0.704161	1.41119	0.804243	0.843949			1.8231	0.695374	0.638007	0.623454
0.593871	1.11036	0.707819	0.529973	0.385431	1.32907	0.739602	0.482088	0.898786	0.710979	0.387091	0.795242	0.866244	0.593447	1.0184		5.44185	1.5359	0.847484	0.9028	0.593648	0.488176	0.383721	0.298617	0.535901	0.827253	0.118213	0.701595	1.45552	0.841266	0.84727			1.79754	0.714411	0.617873	0.68411
0.673055	1.12576	0.6946	0.506121	0.422602	1.28346	0.703012	0.482009	0.881228	0.710877	0.397285	0.776836	0.908788	0.640786	1.01693		5.69326	1.52531	0.834823	0.889487	0.62729	0.489946	0.467081	0.323362	0.507309	0.836974	0.139596	0.698244	1.48595	0.879072	0.866561			1.77944	0.760079	0.578699	0.713627
0.787672	1.11574	0.70452	0.482359	0.449182	1.23327	0.658749	0.495036	0.838908	0.686286	0.397285	0.759155	0.940692	0.68455	1.00849		5.9704	1.53201	0.835283	0.874726	0.676258	0.496694	0.552363	0.349882	0.491039	0.830506	0.178857	0.693773	1.51066	0.914509	0.87233			1.75775	0.804617	0.537569	0.71886
0.888631	1.08484	0.731786	0.461082	0.475923	1.16186	0.606834	0.471746	0.814241	0.652923	0.397402	0.750423	0.954173	0.724342	1.00587		6.29703	1.5501	0.826835	0.873089	0.752447	0.486944	0.625023	0.391124	0.482709	0.812076	0.221871	0.683285	1.53238	0.938099	0.872913			1.72062	0.84716	0.515228	0.706126
0.957917	1.05404	0.773465	0.437956	0.511506	1.07015	0.581724	0.49873	0.790679	0.593414	0.398087	0.755301	0.936038	0.753807	1.00546		6.6098	1.56945	0.824365	0.877859	0.819372	0.496031	0.664897	0.444066	0.48302	0.785853	0.284484	0.678618	1.53732	0.9413	0.8803			1.68294	0.877889	0.504283	0.690552
0.982093	1.05512	0.81805	0.414922	0.56602	0.976251	0.556748	0.523242	0.777368	0.565494	0.396308	0.763517	0.892386	0.748262	1.0003		6.85527	1.59802	0.840072	0.866579	0.875949	0.520489	0.679772	0.480669	0.483961	0.737157	0.333896	0.67491	1.53025	0.9231	0.883024			1.64417	0.899564	0.502129	0.658646
0.983033	1.04957	0.833615	0.40149	0.559022	0.913426	0.513361	0.547994	0.786614	0.54428	0.38684	0.776482	0.821023	0.708086	0.990576		7.04927	1.60736	0.839455	0.897537	0.902882	0.537789	0.684191	0.519758	0.483632	0.687143	0.388541	0.669395	1.50374	0.911226	0.869847			1.6035	0.871706	0.523839	0.652423
0.987191	1.05309	0.848688	0.390201	0.533032	0.837986	0.506317	0.57501	0.815296	0.547341	0.395135	0.796608	0.757873	0.680686	0.986993		7.33433	1.60698	0.830491	0.928084	0.925751	0.555315	0.686883	0.544697	0.50647	0.654417	0.425468	0.669974	1.46942	0.908098	0.866559			1.58834	0.829179	0.549547	0.651649
0.989171	1.06708	0.883401	0.404614	0.506513	0.766327	0.506449	0.601269	0.875394	0.547483	0.420934	0.82205	0.712738	0.661925	0.973036		7.59659	1.60118	0.833079	0.933639	0.955083	0.569968	0.738026	0.546904	0.544705	0.614452	0.458551	0.673803	1.42179	0.886062	0.857241			1.58277	0.776881	0.56515	0.682071
1.00303	1.08795	0.898759	0.428028	0.471173	0.714997	0.505838	0.62679	0.949424	0.562623	0.446191	0.83124	0.698476	0.651062	0.945413		7.96744	1.59786	0.862611	0.917983	0.992477	0.577963	0.826091	0.530752	0.587766	0.597688	0.46675	0.672027	1.39012	0.893287	0.850822			1.58358	0.731508	0.575838	0.716996
1.02438	1.06735	0.896979	0.44892	0.416861	0.646623	0.497209	0.67823	0.993124	0.561765	0.471297	0.843635	0.725115	0.665484	0.901661		8.44778	1.60754	0.880737	0.909306	1.06256	0.615157	0.959782	0.515614	0.638068	0.620665	0.474123	0.666249	1.37097	0.903838	0.851021			1.5904	0.6888	0.575264	0.743181
1.01157	1.04007	0.914767	0.438772	0.42412	0.573457	0.483497	0.705982	0.991788	0.560907	0.496403	0.854659	0.750406	0.688564	0.848227		9.16043	1.63509	0.896566	0.881828	1.14069	0.684577	1.08476	0.493446	0.705346	0.679681	0.475928	0.671165	1.38181	0.910495	0.843159			1.59624	0.685363	0.557797	0.743769
0.979892	0.993415	0.943228	0.42639	0.487482	0.536687	0.459381	0.731272	0.988221	0.560223	0.508742	0.866111	0.755948	0.675853	0.817627		9.81963	1.68794	0.917837	0.837719	1.20275	0.752923	1.20574	0.4874	0.748686	0.739653	0.477085	0.686881	1.39946	0.925455	0.816343			1.59024	0.685523	0.541996	0.763258
0.93832	0.928815	0.96101	0.402292	0.566837	0.514746	0.484997	0.764602	0.952615	0.548638	0.482748	0.876731	0.766495	0.666707	0.786901		10.5293	1.73595	0.93842	0.808876	1.24263	0.825676	1.25407	0.512887	0.775913	0.793086	0.492582	0.708493	1.44382	0.949079	0.791416			1.59882	0.689601	0.527059	0.779944
0.850179	0.85273	0.969041	0.378064	0.64593	0.473552	0.497404	0.792466	0.884327	0.565856	0.441272	0.8886	0.778369	0.641627	0.753705		11.1384	1.79748	0.954483	0.783465	1.26712	0.89983	1.2513	0.53923	0.82531	0.814474	0.499317	0.733372	1.47693	0.966743	0.768237			1.6061	0.696429	0.525576	0.835959
0.735779	0.787412	0.97174	0.351525	0.73832	0.444436	0.50471	0.791678	0.813769	0.58759	0.412631	0.898687	0.768977	0.612267	0.725075		11.6062	1.85529	0.983313	0.7757	1.26535	0.918792	1.21778	0.57017	0.847515	0.802993	0.515391	0.761416	1.51509	0.98114	0.754689			1.60847	0.724918	0.534183	0.939822
0.650656	0.742909	0.952263	0.327367	0.806389	0.422347	0.558622	0.790577	0.755547	0.624624	0.386392	0.922617	0.758493	0.582222	0.701097		11.8873	1.88734	0.993763	0.727966	1.25355	0.897393	1.21333	0.622832	0.823089	0.76622	0.538548	0.779927	1.54225	0.997483	0.763459			1.64484	0.745613	0.555346	1.03455
0.595228	0.731424	0.923008	0.317462	0.847819	0.416966	0.607355	0.78441	0.704914	0.661734	0.36537	0.950112	0.761867	0.582707	0.660753		12.1942	1.9064	1.00505	0.678409	1.21984	0.898478	1.21407	0.692356	0.798946	0.729783	0.566494	0.779617	1.57981	0.997958	0.793252			1.68181	0.759725	0.572506	1.10257
0.555636	0.745779	0.871922	0.317426	0.874278	0.436014	0.607289	0.75052	0.655115	0.706303	0.365331	0.965206	0.757576	0.58961	0.625068		12.4575	1.92407	1.02922	0.633245	1.18104	0.888325	1.268	0.720496	0.783936	0.718318	0.622769	0.766896	1.5893	0.988415	0.826695			1.70702	0.789981	0.598246	1.16054
0.548242	0.767311	0.829395	0.317479	0.927462	0.476634	0.628165	0.722029	0.62293	0.713094	0.38073	0.982704	0.773571	0.615449	0.604339		12.7445	1.93405	1.05349	0.60116	1.17395	0.844484	1.29507	0.743602	0.770779	0.714977	0.716974	0.747496	1.57576	0.970896	0.861192			1.73112	0.832319	0.608972	1.16148
0.561911	0.791714	0.790147	0.32222	0.972533	0.5267	0.680109	0.693441	0.627896	0.735392	0.38073	1.0017	0.788023	0.624644	0.603574		13.0711	1.94896	1.07722	0.557585	1.16087	0.828649	1.26652	0.734599	0.796967	0.707771	0.790388	0.731182	1.5526	0.954603	0.871154			1.74158	0.844663	0.626512	1.12115
0.581707	0.820425	0.72941	0.346018	1.01529	0.59837	0.708939	0.667764	0.660406	0.742389	0.355317	1.02734	0.789914	0.635027	0.612379		13.3463	1.9677	1.12309	0.554975	1.14323	0.830386	1.1847	0.703319	0.845095	0.692786	0.863826	0.722396	1.52244	0.945097	0.856894			1.74116	0.843897	0.645906	1.13199
0.589626	0.859187	0.681052	0.358024	1.04227	0.67013	0.750821	0.647351	0.685548	0.733845	0.329943	1.06124	0.792527	0.671587	0.620092		13.5106	1.97358	1.1357	0.544577	1.09012	0.793812	1.09424	0.651038	0.874177	0.664667	0.895651	0.728638	1.4624	0.946406	0.850508			1.76583	0.832245	0.658959	1.15683
0.573789	0.913739	0.66047	0.381511	1.06827	0.719817	0.802358	0.647024	0.710028	0.722365	0.304221	1.09796	0.811605	0.701336	0.622879		13.6373	1.98613	1.13963	0.526304	1.03277	0.776831	1.01314	0.611386	0.897435	0.640599	0.887884	0.743019	1.40604	0.964847	0.84268			1.78249	0.80819	0.65824	1.18504
0.538671	0.979777	0.652405	0.405157	1.06016	0.767407	0.846412	0.66252	0.734764	0.720034	0.278594	1.11223	0.814587	0.72007	0.636336		13.6769	1.98667	1.14882	0.520672	0.997031	0.796243	0.99597	0.581048	0.921444	0.617549	0.853109	0.75539	1.38063	0.980313	0.831747			1.78736	0.783908	0.673897	1.22274
0.517266	1.05658	0.667149	0.429025	1.05523	0.812999	0.872705	0.691383	0.735002	0.697972	0.255674	1.14177	0.858317	0.804104	0.635772		13.6254	1.95724	1.14888	0.544365	0.968171	0.798394	1.03335	0.573429	0.903851	0.606487	0.821912	0.772735	1.3546	0.977644	0.83337			1.81454	0.770993	0.693372	1.25728
0.486486	1.14487	0.722243	0.431857	1.06995	0.835514	0.899829	0.694819	0.688467	0.685509	0.255999	1.17029	0.913295	0.897554	0.635283		13.5165	1.91515	1.14782	0.54562	0.937531	0.789981	1.07757	0.573887	0.854563	0.599602	0.779282	0.788352	1.33621	0.979807	0.8553			1.83824	0.774826	0.685433	1.23446
0.451912	1.22311	0.773619	0.430027	1.125	0.836786	0.885432	0.695809	0.637061	0.702305	0.248661	1.19581	0.96172	0.960698	0.638469		13.4528	1.878	1.1626	0.571796	0.957625	0.798241	1.12894	0.593021	0.820867	0.606363	0.788141	0.804255	1.32444	0.979728	0.870183			1.84181	0.771417	0.672911	1.20075
0.41824	1.29489	0.82856	0.40701	1.18036	0.838308	0.860921	0.696994	0.570867	0.725993	0.223368	1.2183	0.998922	1.04769	0.654766		13.4862	1.8511	1.16419	0.5928	1.00364	0.793766	1.12342	0.627308	0.785559	0.609243	0.812214	0.821094	1.30572	0.983735	0.905776			1.85845	0.753822	0.656542	1.13702
0.387413	1.34082	0.879648	0.383778	1.2671	0.853804	0.835975	0.70318	0.496867	0.74932	0.197972	1.25241	1.04272	1.13674	0.670989		13.6684	1.82679	1.13291	0.601164	1.00411	0.75738	1.05308	0.657114	0.726413	0.609637	0.84695	0.843401	1.28715	0.977352	0.921781			1.88335	0.734544	0.620285	1.04187
0.329749	1.37743	0.918237	0.360633	1.34923	0.855208	0.811269	0.688761	0.435336	0.77297	0.172575	1.2723	1.03689	1.1905	0.691847		13.7977	1.81198	1.08887	0.582193	1.00257	0.701414	0.928723	0.685273	0.676786	0.595526	0.90943	0.863164	1.2782	1.01502	0.911447			1.88843	0.704457	0.582517	0.955509
0.27568	1.40183	0.915182	0.370617	1.41742	0.856062	0.785931	0.713102	0.433349	0.787223	0.146977	1.29261	1.01364	1.23075	0.711599		13.8325	1.814	1.05655	0.577174	1.0283	0.660401	0.828365	0.713246	0.673938	0.549297	1.0001	0.859743	1.25008	1.03718	0.907182			1.8895	0.668763	0.573563	0.89861
0.225862	1.41475	0.892045	0.418655	1.43414	0.870891	0.757471	0.739648	0.436081	0.787583	0.129004	1.30485	0.998033	1.27128	0.717393		13.761	1.80738	1.01729	0.595365	1.06128	0.635161	0.739005	0.749014	0.693216	0.504051	1.10634	0.850823	1.22305	1.06363	0.895324			1.9019	0.657047	0.592661	0.851179
0.204332	1.43198	0.867016	0.483167	1.43421	0.887747	0.694683	0.792069	0.488653	0.785377	0.12901	1.32475	0.961626	1.26245	0.706742		13.6135	1.81698	0.978994	0.641178	1.05662	0.608597	0.683943	0.778612	0.719196	0.460731	1.20769	0.839525	1.1955	1.10108	0.868971			1.9067	0.659784	0.645771	0.833632
0.213402	1.47146	0.85037	0.559661	1.42916	0.911957	0.668672	0.823653	0.563787	0.745093	0.157374	1.35696	0.927791	1.26644	0.685733		13.3842	1.81065	0.968317	0.703734	1.04905	0.596168	0.669364	0.845808	0.753525	0.422878	1.29673	0.8111	1.17355	1.13517	0.860702			1.92099	0.672367	0.724948	0.844495
0.253979	1.51237	0.864899	0.655007	1.41505	0.981191	0.642102	0.886121	0.668672	0.699757	0.185645	1.37875	0.904118	1.27122	0.664683		13.2175	1.7876	0.969175	0.753836	1.07708	0.619457	0.719458	0.909505	0.808449	0.422601	1.3631	0.775014	1.1253	1.13657	0.8762			1.93527	0.67338	0.833695	0.825279
0.299491	1.54826	0.920656	0.738259	1.41392	1.05742	0.602247	0.948368	0.785882	0.642986	0.211308	1.38045	0.8753	1.26912	0.644504		13.2493	1.76251	0.967058	0.790547	1.10016	0.638048	0.754889	0.923974	0.855437	0.426682	1.43159	0.75174	1.05073	1.1345	0.86427			1.94796	0.674877	0.913985	0.788007
0.348017	1.58415	0.998337	0.771419	1.42391	1.10985	0.604537	1.02657	0.88573	0.635884	0.288532	1.38855	0.83945	1.27675	0.640577		13.4415	1.75487	0.966029	0.810935	1.12919	0.617255	0.781447	0.892708	0.881325	0.42847	1.4931	0.726211	0.969337	1.12698	0.846608			1.95379	0.665505	0.978504	0.767414
0.40162	1.62722	1.08292	0.800047	1.45056	1.14344	0.65424	1.05533	0.97577	0.638091	0.39157	1.40288	0.834946	1.27539	0.658961		13.8518	1.72727	0.941192	0.825516	1.1899	0.59053	0.790064	0.861188	0.898898	0.429379	1.51283	0.69949	0.916594	1.10321	0.815175			1.95679	0.650542	1.00883	0.75408
0.46738	1.66383	1.18338	0.819153	1.43186	1.15305	0.672559	1.1077	1.05083	0.678534	0.484309	1.41027	0.813538	1.26252	0.668028		13.9649	1.72848	0.910594	0.821802	1.25777	0.592152	0.787012	0.790794	0.895295	0.427632	1.49769	0.682778	0.868556	1.09608	0.80617			1.95778	0.622338	1.02562	0.742856
0.522629	1.70905	1.25642	0.818815	1.4153	1.12859	0.672293	1.13864	1.08792	0.763503	0.599882	1.4328	0.80644	1.24241	0.672382		14.3218	1.75808	0.89217	0.833183	1.28848	0.589174	0.757359	0.72748	0.866517	0.39913	1.46356	0.674038	0.855375	1.09846	0.798861			1.98221	0.633982	1.00546	0.767862
0.578895	1.75714	1.33301	0.823507	1.39379	1.07325	0.685312	1.12806	1.09531	0.886963	0.728597	1.45933	0.823225	1.21467	0.672412		14.7917	1.7943	0.862075	0.832434	1.29454	0.590679	0.730546	0.695802	0.865619	0.398726	1.38746	0.671349	0.884486	1.11111	0.811318			2.00758	0.654542	1.00179	0.768114
0.634519	1.79015	1.38366	0.859332	1.40448	1.00599	0.66961	1.12021	1.12033	0.961108	0.816184	1.47941	0.851223	1.16281	0.670309		15.1662	1.82604	0.85257	0.818149	1.28128	0.61493	0.684214	0.694088	0.873191	0.399094	1.30555	0.661228	0.946051	1.14116	0.836954			2.03101	0.680379	1.00716	0.755802
0.68074	1.78298	1.39834	0.86172	1.43119	0.955542	0.630355	1.14378	1.12033	1.02851	0.893466	1.48806	0.862578	1.14025	0.646071		15.2105	1.85116	0.880163	0.794813	1.26394	0.652536	0.647428	0.704241	0.911576	0.400207	1.25598	0.66809	1.00452	1.17723	0.877921			2.06702	0.710184	1.00834	0.733961
0.717697	1.788	1.41159	0.86172	1.48462	0.9075	0.612036	1.14378	1.12033	1.10266	0.952716	1.50166	0.875898	1.11958	0.61849		15.5643	1.89058	0.892577	0.767255	1.23249	0.676289	0.619136	0.723349	0.971419	0.416314	1.23164	0.689776	1.05371	1.22617	0.896015			2.09636	0.745836	0.996365	0.718396
0.760207	1.77867	1.43036	0.883748	1.51484	0.862461	0.636015	1.14449	1.13852	1.13026	0.989344	1.49163	0.869447	1.08607	0.626706		15.7039	1.92833	0.933966	0.713714	1.20035	0.715582	0.571237	0.76389	1.05493	0.44102	1.2276	0.712538	1.0805	1.26964	0.923185			2.10101	0.773436	0.982286	0.689916
0.784285	1.75498	1.40787	0.902022	1.5429	0.840133	0.684931	1.18268	1.16245	1.12035	1.01421	1.48537	0.876387	1.09905	0.64974		15.6149	1.97854	1.02734	0.658516	1.21097	0.793286	0.527792	0.798525	1.13655	0.469801	1.24468	0.742367	1.10094	1.28448	0.953845			2.11133	0.798107	0.979976	0.703619
0.792085	1.73489	1.38961	0.907904	1.5117	0.83903	0.751772	1.2228	1.18583	1.09656	1.02831	1.48538	0.880935	1.13378	0.67256		15.5555	2.02923	1.13181	0.615574	1.27828	0.879773	0.520788	0.81031	1.19733	0.510252	1.24705	0.771871	1.11606	1.26668	0.975456			2.12223	0.841366	0.982884	0.728603
0.813937	1.72915	1.35264	0.947204	1.48314	0.837969	0.829127	1.27336	1.19186	1.07281	1.02702	1.48433	0.880813	1.12772	0.690661		15.605	2.08415	1.22033	0.573262	1.31809	0.960603	0.526086	0.822905	1.20296	0.549161	1.22511	0.783142	1.12571	1.23655	0.976246			2.13694	0.893332	1.01382	0.773157
0.802263	1.70115	1.28816	0.993722	1.43081	0.815494	0.880404	1.30323	1.19055	1.04243	1.06683	1.48016	0.869923	1.11021	0.702961		15.6842	2.11628	1.312	0.536602	1.37163	1.04527	0.53106	0.827629	1.1997	0.555456	1.19877	0.785879	1.13223	1.18477	0.975843			2.14968	0.936606	1.06807	0.824909
0.764542	1.68967	1.21454	1.01898	1.40278	0.790755	0.929198	1.31773	1.17446	1.01897	1.14283	1.48878	0.870951	1.09521	0.692301		15.8326	2.14672	1.38374	0.525995	1.40401	1.15269	0.555599	0.810717	1.18815	0.563058	1.13832	0.777814	1.14414	1.1196	0.970891			2.17212	0.990764	1.13168	0.885187
0.736759	1.69182	1.15992	1.03133	1.35284	0.767174	0.958326	1.31308	1.12512	1.00601	1.22038	1.49423	0.857315	1.04803	0.67369		16.0167	2.15277	1.41013	0.524154	1.41292	1.20975	0.581436	0.81023	1.16563	0.579977	1.09616	0.775751	1.17739	1.09078	0.950086			2.1892	1.0213	1.18794	0.949399
0.698441	1.71048	1.12432	1.00353	1.3433	0.724721	0.985165	1.30633	1.07621	1.00682	1.2983	1.49839	0.854865	1.00083	0.651627		16.1711	2.16015	1.44109	0.482295	1.36551	1.25098	0.602745	0.81256	1.17271	0.597951	1.05784	0.782734	1.21134	1.08352	0.921263			2.21481	1.02691	1.2066	0.992375
0.647416	1.72843	1.11983	0.947128	1.34174	0.677434	0.996297	1.29175	1.00972	1.01431	1.3813	1.50527	0.879168	0.990018	0.647094		16.4047	2.1542	1.48843	0.440234	1.32519	1.29414	0.623835	0.801951	1.19279	0.607222	1.02063	0.791416	1.24621	1.07318	0.907936			2.23546	1.02696	1.19353	0.998461
0.595144	1.75211	1.11878	0.871337	1.35804	0.636991	0.993883	1.31295	0.935281	1.03693	1.41496	1.51587	0.904815	0.98729	0.653024		16.6403	2.17511	1.5387	0.405668	1.29211	1.31717	0.653295	0.76742	1.21693	0.630488	0.999321	0.787862	1.26466	1.07206	0.901309			2.25348	1.04851	1.15704	0.981822
0.589469	1.76862	1.08691	0.782832	1.42862	0.593536	0.998302	1.32761	0.830156	1.05847	1.40878	1.54664	0.948866	0.978818	0.662411		16.8244	2.21059	1.56176	0.394513	1.25392	1.33095	0.651593	0.72924	1.23155	0.632024	1.02771	0.775631	1.28135	1.1081	0.875637			2.27046	1.06741	1.08327	0.960544
0.59604	1.79231	1.04114	0.755741	1.49097	0.545132	0.986862	1.33678	0.709962	1.07975	1.43037	1.60051	1.00301	0.987317	0.66938		17.0125	2.24049	1.57459	0.401945	1.20057	1.3554	0.664568	0.707828	1.25072	0.618757	1.0018	0.757901	1.28945	1.11945	0.858937			2.27492	1.08978	1.01201	0.925082
0.626598	1.81743	1.00339	0.799933	1.54002	0.496822	0.975422	1.34586	0.589768	1.05643	1.40338	1.65326	1.05721	0.982664	0.686725		17.2678	2.26168	1.55502	0.43814	1.1208	1.41674	0.669335	0.723181	1.27771	0.624016	0.940753	0.751374	1.29221	1.13733	0.858016			2.28613	1.13607	0.969907	0.877112
0.658658	1.83681	0.951686	0.882132	1.59423	0.448536	1.00302	1.37828	0.499548	1.0041	1.34568	1.70973	1.08928	0.97521	0.678673		17.5212	2.29762	1.51022	0.468173	1.04324	1.47447	0.691628	0.757268	1.3026	0.637152	0.908682	0.751217	1.2888	1.17671	0.849358			2.30859	1.19301	0.963448	0.838995
0.706972	1.85476	0.884888	0.981667	1.67621	0.414948	1.05487	1.39094	0.432204	0.934566	1.27868	1.76423	1.12941	0.978986	0.671705		17.6954	2.30642	1.48675	0.489297	0.937088	1.51662	0.709304	0.812435	1.31733	0.652328	0.874297	0.771561	1.29753	1.20933	0.808296			2.35012	1.27994	0.98547	0.808854
0.712646	1.86122	0.854018	1.11502	1.71427	0.40803	1.08143	1.49318	0.405135	0.805507	1.19736	1.79811	1.13665	1.00668	0.648544		17.8914	2.30127	1.47916	0.485915	0.856612	1.51209	0.774219	0.885116	1.33612	0.695624	0.820818	0.799686	1.29456	1.19514	0.761737			2.40947	1.3258	1.05335	0.786306
0.720564	1.85404	0.82155	1.21931	1.76199	0.422334	1.11779	1.6699	0.415067	0.649419	1.11811	1.8138	1.13719	1.04222	0.625362		18.0339	2.29461	1.47913	0.485959	0.7862	1.50484	0.820203	0.938115	1.32027	0.716467	0.79293	0.820432	1.27488	1.18164	0.709993			2.45979	1.3642	1.10498	0.760809
0.732442	1.84471	0.766932	1.26869	1.80917	0.465068	1.1538	1.83558	0.44965	0.537827	1.08199	1.82935	1.13638	1.08239	0.595255		18.1982	2.28355	1.52871	0.527068	0.751952	1.47883	0.855274	0.943536	1.27046	0.703085	0.774977	0.836566	1.24177	1.1544	0.660486			2.49156	1.36218	1.14717	0.73539
0.724524	1.84542	0.716124	1.32048	1.83522	0.529258	1.18205	1.97276	0.518989	0.453008	1.07149	1.84649	1.15346	1.12656	0.583487		18.2596	2.27261	1.61326	0.611866	0.730791	1.46843	0.852532	0.921219	1.20705	0.695405	0.745328	0.852587	1.22237	1.11196	0.613449			2.52655	1.34041	1.16312	0.707964
0.736401	1.82174	0.687641	1.37694	1.83986	0.624493	1.20761	2.09957	0.610713	0.379153	1.11459	1.86938	1.16375	1.1515	0.570522		18.2537	2.24127	1.69668	0.760247	0.727066	1.46049	0.846186	0.925981	1.14002	0.691659	0.721514	0.869927	1.21312	1.05144	0.603945			2.54102	1.27828	1.15039	0.678962
0.756197	1.80738	0.660373	1.40419	1.83553	0.697828	1.20915	2.14723	0.682159	0.374242	1.17494	1.91544	1.1836	1.15321	0.539066		18.2299	2.20811	1.76896	0.914039	0.739511	1.46726	0.821713	0.900665	1.06421	0.693831	0.722759	0.896207	1.22809	1.02605	0.602302			2.52945	1.25137	1.10112	0.641592
0.772034	1.81241	0.670219	1.40743	1.81515	0.754166	1.18467	2.11913	0.74097	0.396072	1.20428	1.9789	1.21164	1.14489	0.504251		18.3111	2.19522	1.80739	1.05173	0.735291	1.44463	0.821485	0.892075	0.98185	0.694373	0.728916	0.923063	1.23618	1.02415	0.621387			2.50033	1.26243	1.05603	0.605406
0.78985	1.81743	0.707128	1.41299	1.78939	0.800816	1.15755	2.06244	0.799485	0.417825	1.23854	2.04192	1.2492	1.15168	0.481058		18.3764	2.1887	1.80653	1.13797	0.669879	1.41784	0.829219	0.91146	0.93286	0.695877	0.764687	0.950923	1.22091	1.02618	0.631357			2.47947	1.3156	1.01399	0.583258
0.78572	1.82748	0.770885	1.37183	1.75634	0.831152	1.15145	2.02458	0.828598	0.435302	1.27332	2.09464	1.28221	1.1425	0.457826		18.5328	2.17755	1.79149	1.17995	0.577297	1.36891	0.83933	0.921365	0.922876	0.688369	0.797446	0.971257	1.19636	1.0305	0.663057			2.42975	1.42667	0.985603	0.563039
0.754072	1.87557	0.847815	1.31376	1.7281	0.830316	1.15274	2.02503	0.840079	0.463742	1.23134	2.14052	1.29641	1.11957	0.43344		18.8456	2.19128	1.79882	1.16743	0.490923	1.32669	0.855155	0.940424	0.929572	0.683613	0.843998	0.993658	1.1538	1.08645	0.68311			2.357	1.56352	0.960235	0.54175
0.693234	1.89208	0.92009	1.2639	1.71459	0.83019	1.17069	2.05063	0.877094	0.499253	1.15466	2.16836	1.32037	1.11791	0.418455		19.2395	2.20763	1.79927	1.15225	0.393103	1.25299	0.874405	0.981271	0.957598	0.658584	0.897808	1.01239	1.1024	1.12681	0.708091			2.29672	1.71549	0.953541	0.527866
0.629711	1.88706	0.970862	1.21669	1.75406	0.830149	1.2197	2.08154	0.926444	0.563539	1.07832	2.17132	1.32727	1.10106	0.402305		19.6394	2.23006	1.83326	1.1489	0.318192	1.21241	0.905256	1.01481	0.999912	0.643017	0.941019	1.01497	1.06254	1.13324	0.731499			2.29499	1.87568	0.948678	0.50845
0.572302	1.87988	0.994561	1.18604	1.7645	0.830107	1.2712	2.11498	0.951045	0.629911	1.00214	2.15898	1.29813	1.06025	0.367683		20.0907	2.246	1.83011	1.15436	0.311229	1.17688	0.93178	1.05351	1.01439	0.634774	0.955763	1.00238	1.04175	1.11771	0.765933			2.30363	2.00521	0.9392	0.496271
0.534861	1.88849	1.00774	1.17809	1.74485	0.836584	1.28574	2.08001	0.975011	0.711369	0.922623	2.13362	1.2722	1.0333	0.32623		20.542	2.25689	1.8159	1.14459	0.336384	1.11882	0.945896	1.06344	0.990741	0.625058	0.947487	0.985507	1.03692	1.10207	0.779186			2.34076	2.08858	0.93164	0.501386
0.507121	1.89926	1.02592	1.17691	1.70639	0.835756	1.27417	1.98783	0.986378	0.774846	0.886122	2.09009	1.28036	1.04	0.296214		21.0765	2.25817	1.75537	1.09135	0.335966	1.02593	0.93023	1.01279	0.912507	0.613326	0.897587	0.955569	1.06765	1.06823	0.793181			2.41127	2.13785	0.93272	0.500916
0.508498	1.90828	1.07676	1.16816	1.59358	0.815668	1.25177	1.88172	0.984945	0.835759	0.864581	2.03776	1.28296	1.05635	0.278771		21.6387	2.25318	1.71136	1.02318	0.329995	0.928418	0.91501	0.943057	0.824546	0.6052	0.789997	0.927983	1.10441	1.01311	0.831481			2.48426	2.12244	0.930822	0.488571
0.494817	1.90595	1.11596	1.11041	1.44697	0.814554	1.22694	1.80437	0.995862	0.89862	0.815407	1.98254	1.28217	1.07356	0.271735		22.0445	2.23365	1.6768	0.936276	0.349315	0.819691	0.855726	0.853219	0.730389	0.598217	0.691912	0.911807	1.13081	0.969215	0.8679			2.54814	2.07281	0.91859	0.480376
0.459185	1.87301	1.13919	1.01698	1.31549	0.812591	1.2086	1.71282	1.01301	0.951449	0.775685	1.92898	1.26201	1.0817	0.272681		21.9718	2.21545	1.69408	0.84351	0.358331	0.69366	0.794443	0.747573	0.646197	0.596297	0.616785	0.889645	1.16103	0.941137	0.890088			2.58365	2.01632	0.900105	0.469301
0.411676	1.79711	1.15144	0.881936	1.17941	0.813002	1.16755	1.66794	1.01082	0.999822	0.751184	1.88099	1.19944	1.07311	0.299926		21.7327	2.22588	1.72261	0.789106	0.374209	0.622478	0.756866	0.707879	0.615123	0.623966	0.568308	0.880421	1.1878	0.923083	0.925065			2.58206	1.93396	0.860407	0.447279
0.370362	1.69535	1.15206	0.740218	1.06985	0.853435	1.12693	1.6519	1.00158	1.04621	0.724372	1.85014	1.12534	1.04814	0.324999		21.7599	2.23186	1.75317	0.782588	0.416806	0.592327	0.75365	0.69829	0.639113	0.652012	0.54323	0.87824	1.19371	0.878937	0.97057			2.55306	1.82784	0.800229	0.434771
0.366059	1.61789	1.10984	0.587184	1.01806	0.909011	1.089	1.55587	0.966775	1.08919	0.705279	1.82072	1.06555	0.996071	0.353494		21.9445	2.21627	1.76619	0.797122	0.483687	0.608561	0.755666	0.698866	0.660951	0.681721	0.550837	0.879261	1.19811	0.86614	1.01589			2.49617	1.78914	0.747258	0.408242
0.367639	1.52006	1.06034	0.478921	0.964281	0.94514	1.05921	1.39266	0.914085	1.11812	0.689251	1.78853	1.01928	0.955315	0.388898		22.1308	2.20164	1.78013	0.84609	0.543743	0.653237	0.786598	0.718894	0.696066	0.734314	0.575077	0.882477	1.23854	0.854166	1.05166			2.42705	1.77962	0.71259	0.394305
0.386005	1.44218	1.03882	0.406817	0.925183	0.994134	1.02344	1.23709	0.831221	1.17267	0.676659	1.7508	0.996907	0.928738	0.43359		22.6007	2.19172	1.74147	0.889953	0.594237	0.711671	0.820495	0.745287	0.727508	0.777071	0.611868	0.89464	1.28508	0.838698	1.09107			2.35857	1.787	0.689132	0.389135
0.431497	1.40533	1.02857	0.364996	0.912189	1.03853	0.997984	1.07659	0.74603	1.21202	0.654105	1.7136	0.981477	0.906668	0.458881		23.1075	2.14098	1.66309	0.892625	0.635955	0.732326	0.85172	0.787528	0.727852	0.792354	0.649536	0.900186	1.30814	0.808683	1.1327			2.32737	1.81944	0.678172	0.388516
0.472811	1.37138	0.999156	0.332257	0.924416	1.03078	0.971862	0.956119	0.655612	1.23951	0.603613	1.67177	0.975298	0.881137	0.48195		23.2659	2.09408	1.62528	0.853221	0.670481	0.736118	0.856384	0.801146	0.707872	0.790074	0.671719	0.896929	1.31837	0.787789	1.14683			2.34703	1.89418	0.686059	0.389982
0.477133	1.3375	0.947851	0.313164	0.938987	1.03816	0.968378	0.938215	0.590631	1.25035	0.565529	1.619	0.966309	0.866723	0.508583		23.1941	2.08567	1.578	0.801628	0.670267	0.722652	0.846262	0.80917	0.685593	0.766079	0.666895	0.872883	1.30429	0.750149	1.14337			2.42081	1.95707	0.692011	0.411013
0.493369	1.3285	0.917012	0.312822	0.963953	1.04647	0.982578	0.985441	0.536579	1.2448	0.557493	1.56121	0.936668	0.827741	0.528408		23.3857	2.07631	1.52245	0.74731	0.653757	0.70105	0.828876	0.803506	0.6767	0.725811	0.642058	0.843992	1.26055	0.708281	1.13708			2.53243	2.01413	0.688366	0.427451
0.500738	1.3413	0.867094	0.33798	1.01756	1.04326	1.05271	1.07354	0.538439	1.23064	0.581919	1.50172	0.895968	0.776501	0.533049		23.6814	2.02744	1.49524	0.706436	0.647592	0.672711	0.808835	0.797377	0.661647	0.686324	0.590672	0.817116	1.21671	0.682701	1.13672			2.66183	2.06163	0.678027	0.433823
0.500774	1.31554	0.799905	0.395493	1.0788	1.03522	1.10497	1.12344	0.574232	1.23372	0.631168	1.44901	0.878387	0.742422	0.544592		24.0234	1.99569	1.49361	0.698439	0.663994	0.666323	0.799899	0.769777	0.642095	0.661537	0.55278	0.791757	1.1747	0.676306	1.11463			2.79575	2.04117	0.669606	0.428315
0.508693	1.29191	0.734464	0.471702	1.1044	1.05592	1.17821	1.13588	0.610444	1.26822	0.730798	1.40279	0.871081	0.730957	0.555871		24.311	1.94291	1.4334	0.720545	0.685807	0.688559	0.807214	0.761621	0.63569	0.670391	0.538433	0.753125	1.14686	0.648284	1.10277			2.93489	1.97509	0.668277	0.428729
0.548339	1.26643	0.72154	0.554762	1.13515	1.07888	1.22607	1.13812	0.634517	1.29835	0.850225	1.37195	0.852549	0.707611	0.579505		24.5782	1.87095	1.38039	0.765427	0.720512	0.71611	0.819706	0.772907	0.637638	0.708129	0.525629	0.731473	1.14541	0.641619	1.06507			3.05642	1.8537	0.667698	0.418193
0.603768	1.25082	0.710323	0.62378	1.14754	1.10157	1.2407	1.17294	0.665677	1.29994	0.974353	1.36236	0.846664	0.700567	0.627058		24.6932	1.81263	1.3038	0.806388	0.751779	0.739284	0.805378	0.790735	0.621837	0.756035	0.507792	0.72265	1.16562	0.672315	1.01205			3.14713	1.71211	0.674558	0.411624
0.700768	1.24254	0.712877	0.701379	1.1513	1.12342	1.24155	1.19661	0.676923	1.28977	1.09747	1.3907	0.867235	0.722806	0.679371		24.7571	1.80776	1.23206	0.836609	0.763792	0.753233	0.776965	0.789015	0.607638	0.793903	0.494791	0.720712	1.18003	0.691429	0.956777			3.21385	1.58733	0.689088	0.411334
0.805687	1.24566	0.715983	0.792436	1.1523	1.12199	1.28267	1.26061	0.70721	1.25559	1.19037	1.4306	0.892728	0.752973	0.747629		24.7967	1.82297	1.1551	0.842717	0.724249	0.746877	0.728573	0.758571	0.59292	0.813232	0.464673	0.718812	1.18724	0.689637	0.913307			3.24853	1.50089	0.692502	0.417439
0.904667	1.23713	0.707533	0.863088	1.15116	1.11629	1.32681	1.3277	0.766814	1.19578	1.23903	1.47166	0.917414	0.769513	0.83777		24.8047	1.86194	1.11368	0.863243	0.696114	0.732201	0.694053	0.732137	0.581163	0.809319	0.4306	0.742939	1.18405	0.705425	0.897093			3.263	1.45005	0.666188	0.418536
0.964055	1.2438	0.643374	0.931649	1.14519	1.10855	1.39154	1.38246	0.838725	1.15154	1.26807	1.50582	0.95448	0.795942	0.908627		24.7369	1.8825	1.10541	0.870231	0.683303	0.732321	0.662075	0.739117	0.567923	0.808342	0.429177	0.765358	1.1733	0.731086	0.88658			3.27247	1.4536	0.626079	0.430262
1.00167	1.24847	0.575846	1.00314	1.15809	1.06215	1.45978	1.36729	0.896711	1.10598	1.28797	1.52708	1.01751	0.848576	0.954616		24.6358	1.89196	1.09873	0.877585	0.648499	0.759954	0.654119	0.775102	0.588674	0.812508	0.438694	0.775845	1.13662	0.743645	0.880231			3.27141	1.4663	0.580759	0.434658
0.981871	1.21939	0.508296	1.06592	1.15877	1.02107	1.46311	1.38328	0.945458	1.07196	1.25146	1.53504	1.08566	0.91501	1.01009		24.6305	1.87473	1.09952	0.898811	0.62962	0.802196	0.677043	0.838077	0.612762	0.799375	0.446918	0.77925	1.1046	0.760231	0.872234			3.29186	1.4719	0.519901	0.434907
0.967941	1.18508	0.454025	1.11284	1.15968	1.01262	1.46422	1.37173	0.963043	1.05116	1.20528	1.54186	1.15441	0.965887	1.02898		24.6414	1.81866	1.13124	0.92297	0.629781	0.832247	0.709111	0.881824	0.633536	0.780088	0.453763	0.778941	1.08473	0.771536	0.856288			3.30789	1.49902	0.469486	0.445527
0.959365	1.15818	0.421694	1.15897	1.12631	0.987245	1.44419	1.34663	0.963137	1.06642	1.18057	1.53867	1.21289	1.02361	1.03121		24.6182	1.75852	1.16927	0.935042	0.642187	0.885536	0.724512	0.941251	0.656614	0.775648	0.462197	0.764908	1.05748	0.795652	0.825356			3.32197	1.52783	0.448779	0.460928
0.974166	1.14003	0.438382	1.21478	1.08813	0.925112	1.41959	1.3523	0.963562	1.05825	1.15624	1.53791	1.24304	1.08225	1.05582		24.506	1.71248	1.19902	0.934956	0.62122	0.920343	0.72108	0.949526	0.672831	0.749109	0.457523	0.738291	1.01217	0.819473	0.801864			3.30567	1.52117	0.428996	0.485247
0.998576	1.13811	0.461984	1.25903	1.06269	0.897544	1.39732	1.39834	0.973577	1.07597	1.12426	1.54462	1.22484	1.09719	1.08389		24.1051	1.65714	1.23903	0.882321	0.598109	0.885264	0.689183	0.911569	0.646137	0.685754	0.444388	0.718972	0.946689	0.849376	0.788502			3.32366	1.48723	0.404945	0.505384
1.03667	1.14573	0.504252	1.29857	1.01907	0.879185	1.39766	1.40883	0.998006	1.06753	1.08719	1.54431	1.18307	1.07986	1.0991		23.5254	1.61224	1.26564	0.796763	0.576883	0.821558	0.645167	0.860327	0.611095	0.639408	0.418716	0.701767	0.882481	0.882699	0.77792			3.35603	1.46864	0.400479	0.539396
1.06268	1.1778	0.554963	1.31079	0.955036	0.863449	1.39845	1.43739	1.01546	1.05722	1.0454	1.54555	1.12298	1.05995	1.13295		23.2251	1.58712	1.2757	0.732713	0.553197	0.79055	0.616644	0.828727	0.5965	0.614222	0.417013	0.683395	0.815604	0.934629	0.777231			3.40382	1.48096	0.418777	0.588826
1.05673	1.21815	0.587268	1.31317	0.886738	0.851188	1.44181	1.44484	1.01727	1.01134	0.997373	1.5471	1.04657	1.03019	1.16892		23.0168	1.57474	1.22254	0.669443	0.506014	0.768928	0.623265	0.800826	0.595373	0.599144	0.431501	0.665449	0.753164	0.979699	0.78016			3.42968	1.48452	0.432715	0.654992
1.02132	1.2406	0.60447	1.29696	0.823425	0.852673	1.52852	1.39895	1.01904	0.973915	0.949213	1.54704	0.965539	0.982417	1.17771		23.2067	1.57168	1.14828	0.628963	0.483721	0.746394	0.655755	0.798827	0.605533	0.615185	0.451683	0.665985	0.705832	1.01834	0.77803			3.44437	1.4958	0.461803	0.730359
0.935977	1.25199	0.604814	1.27586	0.74702	0.858733	1.61008	1.3147	1.02321	0.958225	0.90333	1.54749	0.915395	0.941288	1.16767		23.6909	1.59916	1.08896	0.61387	0.483699	0.757218	0.680264	0.811915	0.617465	0.651303	0.477363	0.662053	0.688529	1.04739	0.760843			3.43927	1.50154	0.496465	0.795312
0.830434	1.2651	0.58004	1.20889	0.668151	0.851269	1.64389	1.22337	0.964489	0.975783	0.829997	1.55537	0.87769	0.906352	1.17277		24.3176	1.63935	1.02655	0.632469	0.477868	0.789238	0.712678	0.828613	0.633496	0.7039	0.520165	0.653682	0.671067	1.06947	0.741487			3.42411	1.47019	0.522941	0.837803
0.71304	1.28196	0.546878	1.14204	0.586489	0.832365	1.66538	1.186	0.900935	1.00023	0.76917	1.56448	0.850123	0.878282	1.16866		24.6721	1.68085	0.962083	0.647361	0.449758	0.809707	0.746198	0.843589	0.6383	0.747418	0.534453	0.648661	0.675349	1.08521	0.716068			3.39833	1.40668	0.519848	0.861337
0.587013	1.30381	0.523821	1.07677	0.535388	0.813059	1.62777	1.16316	0.853895	0.991322	0.695112	1.58478	0.8308	0.856424	1.15853		24.9308	1.72854	0.934151	0.676907	0.419465	0.794498	0.755879	0.829525	0.632093	0.749428	0.514939	0.646438	0.692073	1.10526	0.690212			3.37917	1.35837	0.510151	0.85419
0.4572	1.33719	0.476907	1.0184	0.489497	0.791267	1.54683	1.13751	0.806815	0.988955	0.600648	1.6191	0.826872	0.857276	1.15075		24.9224	1.76755	0.917328	0.701724	0.412741	0.791188	0.768695	0.778554	0.617339	0.737018	0.497226	0.644713	0.703032	1.09601	0.679493			3.38488	1.31076	0.496718	0.840935
0.37859	1.37276	0.455275	0.969386	0.423783	0.76601	1.45947	1.07426	0.760575	0.964765	0.50191	1.65874	0.835337	0.879218	1.12322		24.9064	1.77732	0.904252	0.721113	0.412152	0.794587	0.810467	0.73173	0.627128	0.732065	0.482582	0.64346	0.708561	1.05825	0.704055			3.36387	1.25677	0.488075	0.852533
0.330952	1.39504	0.455532	0.910829	0.402387	0.754623	1.37646	1.01309	0.770257	0.924806	0.425603	1.6685	0.845049	0.89469	1.09437		24.8319	1.75845	0.914691	0.73581	0.414606	0.789072	0.84229	0.699142	0.626209	0.709451	0.495594	0.64406	0.718014	1.03048	0.735015			3.3515	1.23475	0.473581	0.874855
0.311335	1.40839	0.455775	0.843627	0.44759	0.772049	1.29559	0.91126	0.763635	0.870634	0.355191	1.66902	0.84366	0.917123	1.04697		24.7945	1.73295	0.916357	0.752068	0.443477	0.774024	0.859965	0.679846	0.611184	0.683347	0.509274	0.645741	0.713569	1.00423	0.775893			3.34531	1.22841	0.455682	0.878775
0.333226	1.41991	0.462596	0.795539	0.530626	0.828271	1.23832	0.843258	0.74011	0.845485	0.304953	1.69084	0.839595	0.946795	0.966041		24.7704	1.68632	0.94815	0.733707	0.458922	0.759704	0.850663	0.672648	0.598739	0.667657	0.529506	0.642715	0.7111	0.978073	0.812193			3.3287	1.22145	0.439351	0.883334
0.362539	1.42745	0.493389	0.750136	0.632875	0.906636	1.16338	0.814416	0.726895	0.807253	0.293063	1.7258	0.835274	0.989668	0.889052		24.6998	1.64591	0.997165	0.693796	0.448591	0.736132	0.824984	0.642658	0.585381	0.633496	0.538355	0.63247	0.704837	0.960137	0.843492			3.33728	1.20781	0.424459	0.874038
0.368034	1.41942	0.509172	0.711439	0.789425	1.02181	1.10738	0.838164	0.732787	0.768605	0.297974	1.77287	0.800943	1.01848	0.831892		24.5497	1.60072	1.03354	0.688366	0.44224	0.692899	0.790011	0.588574	0.555335	0.589808	0.562591	0.632883	0.693265	0.950613	0.859436			3.36129	1.22619	0.407983	0.875621
0.367113	1.43875	0.509863	0.700358	0.940946	1.15154	1.11318	0.82789	0.748787	0.709788	0.32544	1.84841	0.759037	1.0378	0.752772		24.3935	1.54819	1.05387	0.682376	0.430758	0.647985	0.747205	0.502908	0.526538	0.551286	0.576433	0.642987	0.666083	0.929167	0.869027			3.37796	1.23781	0.404211	0.900808
0.353931	1.46008	0.514119	0.718893	1.07884	1.23325	1.10065	0.824823	0.808219	0.644781	0.351876	1.92879	0.717522	1.04557	0.712944		24.2123	1.5017	1.06457	0.677051	0.410373	0.610321	0.71254	0.425723	0.504574	0.517435	0.615096	0.65382	0.651722	0.908468	0.896269			3.42397	1.232	0.414455	0.93781
0.334044	1.48798	0.543966	0.751642	1.2043	1.25836	1.07943	0.809455	0.879775	0.556835	0.376309	1.99183	0.68228	1.03094	0.700607		24.0549	1.46638	1.03126	0.714348	0.391904	0.571819	0.704407	0.360825	0.474306	0.499693	0.667035	0.665661	0.64113	0.884661	0.929925			3.4919	1.22034	0.43025	0.984681
0.320745	1.51417	0.561475	0.763185	1.26628	1.28294	1.0562	0.737811	0.922451	0.47764	0.375441	2.0582	0.670194	0.989674	0.671619		23.9745	1.4152	0.971055	0.787924	0.370345	0.534398	0.703541	0.337849	0.448172	0.516802	0.721729	0.683183	0.651479	0.85062	0.95992			3.57347	1.21524	0.44466	1.02785
0.329704	1.54776	0.571774	0.761682	1.27492	1.27882	1.01964	0.647686	0.924007	0.401157	0.364835	2.11657	0.677964	0.957562	0.632156		23.8902	1.35724	0.909854	0.855228	0.338454	0.520327	0.713898	0.336367	0.430206	0.544683	0.750796	0.692019	0.666594	0.806616	0.985074			3.60262	1.22375	0.477898	1.05194
0.329827	1.57763	0.551193	0.738312	1.24561	1.21377	0.949685	0.589176	0.877338	0.339974	0.348647	2.17335	0.700272	0.929841	0.599803		23.6507	1.31922	0.868944	0.926921	0.299948	0.50768	0.731018	0.348521	0.439377	0.577189	0.75649	0.691757	0.669967	0.750518	1.00964			3.59548	1.23577	0.50239	1.02951
0.325167	1.5862	0.51867	0.700957	1.21823	1.14105	0.906533	0.520019	0.815443	0.292113	0.332361	2.21598	0.753834	0.901896	0.555725		23.653	1.27285	0.861296	1.00946	0.272046	0.512923	0.749454	0.351617	0.457339	0.618245	0.732744	0.693652	0.669733	0.684698	0.994331			3.56404	1.25106	0.504302	0.998904
0.339437	1.58718	0.476061	0.646434	1.20034	1.10568	0.842053	0.454431	0.785997	0.311309	0.321753	2.25155	0.820719	0.890484	0.511849		23.6851	1.22031	0.88454	1.07951	0.256832	0.510377	0.753786	0.335579	0.47867	0.648559	0.692656	0.699166	0.675366	0.636373	0.961711			3.54252	1.29402	0.505943	0.948758
0.362821	1.56566	0.459526	0.63624	1.2325	1.07097	0.752692	0.437235	0.821047	0.345981	0.320908	2.26417	0.885525	0.89824	0.496162		23.6196	1.19889	0.914858	1.11203	0.253404	0.521789	0.756436	0.312927	0.508986	0.641699	0.668841	0.699186	0.677277	0.601461	0.943836			3.52762	1.33721	0.520311	0.909324
0.367657	1.51866	0.475596	0.65553	1.30209	1.03774	0.648208	0.461768	0.860697	0.366686	0.342392	2.2718	0.944755	0.911804	0.499258		23.1637	1.18612	0.950983	1.15064	0.257918	0.528534	0.761511	0.311549	0.53904	0.631561	0.657218	0.700368	0.687171	0.565705	0.930669			3.55755	1.35858	0.516889	0.870099
0.363187	1.4645	0.541129	0.708016	1.40968	1.05141	0.551972	0.48699	0.919843	0.37062	0.371714	2.26897	0.991282	0.949565	0.516271		22.9023	1.17002	0.978637	1.17899	0.274874	0.559415	0.751928	0.331872	0.560907	0.614122	0.652132	0.705494	0.728134	0.542628	0.906497			3.66166	1.41322	0.527134	0.849359
0.326639	1.4165	0.622079	0.755588	1.50324	1.09737	0.451269	0.474953	1.00199	0.357834	0.382427	2.27321	1.01782	1.00046	0.535487		22.5775	1.15691	0.983928	1.19026	0.307451	0.577711	0.7343	0.359762	0.598749	0.583134	0.675088	0.711996	0.758296	0.52093	0.892014			3.76445	1.45217	0.569555	0.851072
0.263647	1.36066	0.687641	0.799814	1.60217	1.16283	0.388373	0.464292	1.08217	0.321391	0.393592	2.24427	1.04031	1.04608	0.567878		22.4592	1.14634	0.998619	1.18512	0.338073	0.592536	0.735157	0.392747	0.631524	0.555343	0.695401	0.731025	0.77539	0.494125	0.878533			3.8394	1.44283	0.613289	0.899471
0.21236	1.31945	0.753211	0.828857	1.66932	1.23904	0.370175	0.448375	1.11837	0.293964	0.402744	2.22721	1.05841	1.0876	0.58052		22.4812	1.13278	1.00841	1.17476	0.330182	0.588896	0.737482	0.434652	0.645842	0.521501	0.692438	0.742797	0.784148	0.489145	0.853807			3.87651	1.44489	0.667838	0.953947
0.177212	1.30675	0.777749	0.857546	1.71855	1.31177	0.373372	0.412595	1.13596	0.282938	0.410468	2.19962	1.05926	1.11743	0.602904		22.9677	1.11962	1.02348	1.15088	0.310867	0.569875	0.741303	0.461992	0.650428	0.486758	0.694649	0.751746	0.786293	0.503897	0.814514			3.90578	1.45267	0.731802	1.01546
0.187346	1.29755	0.77311	0.88981	1.73924	1.35606	0.383666	0.410276	1.14029	0.293741	0.398043	2.17048	1.05412	1.1391	0.623007		23.4102	1.09566	1.02925	1.12988	0.290314	0.531449	0.777758	0.457027	0.646992	0.456346	0.681859	0.755267	0.773172	0.514393	0.778113			3.89203	1.40624	0.787928	1.0575
0.236558	1.2858	0.782201	0.931474	1.71048	1.36824	0.389684	0.455878	1.12183	0.321336	0.404306	2.13103	1.04736	1.1552	0.648774		23.6846	1.07568	1.04442	1.11856	0.255391	0.495843	0.808654	0.458775	0.631258	0.424026	0.682034	0.755893	0.7692	0.550844	0.730371			3.92561	1.37039	0.849297	1.08276
0.291825	1.26569	0.799855	0.959822	1.63626	1.31686	0.365228	0.497545	1.0776	0.338531	0.406258	2.09463	1.03127	1.1618	0.683178		23.769	1.07985	1.03263	1.11119	0.222871	0.474251	0.823402	0.472907	0.613628	0.395249	0.69405	0.742702	0.76384	0.588209	0.668938			3.99699	1.33211	0.917053	1.0781
0.330681	1.22909	0.803735	0.979073	1.5577	1.22887	0.339945	0.546145	1.02057	0.339472	0.389165	2.02216	0.99139	1.15473	0.734021		23.8489	1.08983	1.00158	1.13418	0.212665	0.461553	0.831833	0.497056	0.610341	0.388288	0.707984	0.735731	0.781009	0.616553	0.612596			4.0442	1.29777	0.967445	1.06145
0.370738	1.20474	0.852421	0.974615	1.44551	1.11827	0.305878	0.598954	0.948023	0.377983	0.345287	1.93218	0.975917	1.16214	0.788273		24.0039	1.11979	0.963134	1.15062	0.199606	0.459329	0.842744	0.518332	0.606465	0.380987	0.698711	0.735834	0.805883	0.650161	0.563662			4.08089	1.26324	1.00975	1.02952
0.407995	1.17992	0.934285	0.943268	1.34861	0.987633	0.253177	0.651595	0.862317	0.445765	0.319329	1.82573	0.98584	1.1632	0.827036		24.2059	1.17614	0.942637	1.17904	0.188014	0.453293	0.848961	0.555416	0.602465	0.373855	0.678529	0.738411	0.850545	0.695231	0.523281			4.17834	1.24984	1.04523	1.00025
0.439737	1.15493	0.995222	0.877696	1.25349	0.882892	0.202954	0.695742	0.761017	0.513074	0.293137	1.72367	1.01448	1.15734	0.836885		24.352	1.22611	0.933207	1.20936	0.174899	0.442691	0.843892	0.574916	0.584187	0.364623	0.629878	0.738639	0.919369	0.737312	0.478209			4.28135	1.23085	1.05538	0.966264
0.459709	1.13643	1.03382	0.792186	1.14653	0.811199	0.199898	0.733991	0.68158	0.579938	0.266642	1.64388	1.05202	1.16806	0.830693		24.4128	1.25525	0.939342	1.2449	0.167198	0.432154	0.857302	0.587617	0.563962	0.367253	0.590698	0.746824	0.991298	0.767216	0.449284			4.39366	1.23146	1.05601	0.95611
0.502539	1.12612	1.08158	0.717595	1.0658	0.721634	0.221022	0.778925	0.616042	0.64791	0.258861	1.55529	1.09163	1.19955	0.818398		24.4266	1.27796	0.966994	1.2486	0.185452	0.420381	0.89333	0.588111	0.536327	0.354924	0.586954	0.75588	1.04326	0.791457	0.42025			4.67722	1.24329	1.05726	0.9555
0.557926	1.11039	1.10748	0.650901	1.06688	0.642366	0.255594	0.866834	0.591456	0.677927	0.259098	1.4715	1.1182	1.20014	0.804422		24.389	1.31042	1.01122	1.28185	0.215132	0.409742	0.969221	0.586573	0.516489	0.355199	0.617173	0.76242	1.09537	0.811614	0.407125			5.09049	1.28062	1.04495	0.956753
0.589193	1.07952	1.12675	0.603648	1.06849	0.594675	0.308782	0.947462	0.602382	0.692511	0.259444	1.39511	1.10304	1.19116	0.798907		24.2663	1.34232	1.03451	1.32039	0.245475	0.407548	1.02834	0.587703	0.499535	0.369483	0.671698	0.767119	1.1438	0.843989	0.386952			5.46662	1.38076	1.05638	0.993267
0.625023	1.0494	1.15137	0.588641	1.06072	0.547918	0.351801	1.02715	0.62935	0.7174	0.27595	1.31926	1.05871	1.18383	0.806627		23.6641	1.39845	1.02448	1.34718	0.300845	0.393179	1.09884	0.604664	0.492297	0.401219	0.727232	0.775482	1.1745	0.866803	0.395445			5.82926	1.46768	1.08509	1.03365
0.672511	1.03002	1.19801	0.602957	1.06429	0.501652	0.387418	1.1103	0.618884	0.719971	0.303213	1.25079	1.01258	1.19297	0.816553		22.8934	1.45306	1.03284	1.37038	0.364512	0.375888	1.15666	0.621411	0.486944	0.426036	0.776056	0.782575	1.22314	0.883234	0.410213			6.16917	1.52392	1.1198	1.05564
0.68004	1.03935	1.22141	0.596984	1.06643	0.490653	0.44429	1.17633	0.57696	0.721519	0.330072	1.21579	0.97272	1.17734	0.80801		22.1401	1.48058	1.05785	1.42161	0.403946	0.34852	1.21292	0.664174	0.484464	0.480006	0.783157	0.789431	1.27175	0.897563	0.413812			6.31476	1.56859	1.13714	1.04879
0.671459	1.05873	1.21145	0.578878	0.998249	0.48201	0.498744	1.17092	0.537554	0.723146	0.333316	1.18515	0.941942	1.18762	0.788661		21.4468	1.47608	1.06023	1.4378	0.436851	0.308544	1.22244	0.701769	0.485892	0.538858	0.795766	0.797627	1.32955	0.917859	0.40643			6.4141	1.62335	1.16095	1.04559
0.640646	1.07381	1.16667	0.555693	0.902361	0.458438	0.553132	1.1466	0.515825	0.710887	0.333858	1.15971	0.9539	1.19847	0.742045		21.1277	1.46657	1.06909	1.45336	0.482626	0.255833	1.2496	0.724351	0.48415	0.62567	0.830677	0.812861	1.38059	0.927754	0.413524			6.48952	1.60736	1.14769	1.03114
0.602747	1.09678	1.11	0.532114	0.835395	0.434534	0.652988	1.12423	0.521921	0.68905	0.318517	1.13963	0.971296	1.19722	0.708812		21.4827	1.46089	1.09454	1.47263	0.486964	0.227131	1.26216	0.758828	0.468774	0.716951	0.863592	0.830754	1.41035	0.923051	0.414314			6.49584	1.67032	1.10377	1.02446
0.568607	1.12118	1.04523	0.532907	0.781777	0.403093	0.755656	1.1258	0.56376	0.683011	0.292579	1.11324	0.974917	1.17794	0.683963		21.8483	1.45291	1.10561	1.47329	0.476678	0.215597	1.25202	0.80148	0.457877	0.80428	0.890708	0.844148	1.42595	0.918964	0.413933			6.5264	1.80494	1.03551	0.987591
0.566535	1.11616	0.980371	0.5366	0.728794	0.354643	0.843433	1.1311	0.652386	0.661361	0.266889	1.07224	0.968451	1.15362	0.682082		22.2492	1.46236	1.11534	1.44087	0.480848	0.236205	1.21196	0.822095	0.440641	0.876772	0.941608	0.862047	1.43542	0.911536	0.425035			6.67899	1.96769	0.963671	0.95106
0.573879	1.08458	0.937828	0.533275	0.698197	0.313679	0.954256	1.16169	0.747288	0.640207	0.243688	1.03737	0.950532	1.11919	0.684695		22.6997	1.49557	1.1251	1.41101	0.493508	0.276533	1.16354	0.86204	0.414211	0.908424	0.958818	0.87641	1.42933	0.936635	0.459498			6.90831	2.12255	0.899391	0.90279
0.58974	1.07166	0.925313	0.527599	0.661949	0.322577	1.06585	1.17387	0.84834	0.659174	0.217814	1.01307	0.904503	1.08592	0.697704		22.9153	1.54754	1.13329	1.36691	0.494446	0.332044	1.09369	0.934138	0.404963	0.915152	0.948707	0.889891	1.45918	0.976069	0.515879			7.15153	2.36087	0.847581	0.84046
0.60874	1.07022	0.923196	0.504625	0.650807	0.354283	1.14333	1.19209	0.924455	0.685566	0.191936	0.989664	0.875887	1.05471	0.68975		22.9995	1.5883	1.14516	1.29339	0.510292	0.375936	1.06151	0.982891	0.40843	0.93062	0.934207	0.89229	1.49648	1.00572	0.57963			7.4863	2.5012	0.807495	0.783205
0.634508	1.07309	0.924209	0.457026	0.653504	0.433587	1.22923	1.19685	0.979881	0.718748	0.166003	0.981837	0.868388	1.01161	0.66473		23.3526	1.6269	1.15719	1.24893	0.535043	0.409218	1.08066	1.02666	0.416447	0.964279	0.954953	0.900934	1.5063	1.04209	0.661893			7.85123	2.56766	0.779999	0.765046
0.613	1.08817	0.939233	0.416301	0.658381	0.524842	1.30098	1.17862	1.01652	0.78397	0.15601	0.980451	0.880559	0.955105	0.656789		23.701	1.67708	1.17142	1.1969	0.552555	0.431398	1.09877	1.06271	0.431461	0.985933	0.955867	0.912506	1.49978	1.06796	0.751497			8.20829	2.64949	0.755328	0.761899
0.572618	1.09446	0.927778	0.391974	0.712308	0.600475	1.35723	1.17471	1.04382	0.815238	0.177762	0.985995	0.890692	0.871224	0.641892		23.6549	1.71331	1.19303	1.13736	0.559115	0.457186	1.10074	1.08186	0.439376	1.01894	0.964134	0.907833	1.49748	1.04734	0.810485			8.47553	2.74668	0.730582	0.779578
0.530296	1.07888	0.882303	0.399567	0.768174	0.643154	1.42574	1.16673	1.05969	0.775531	0.204671	0.987641	0.895992	0.801304	0.656416		23.739	1.73905	1.19457	1.06796	0.561015	0.485016	1.07774	1.08232	0.437474	1.03363	0.986189	0.889928	1.45643	1.00861	0.843889			8.751	2.78118	0.727571	0.815718
0.498026	1.07991	0.845462	0.424228	0.809548	0.66786	1.50681	1.14132	1.08507	0.728076	0.250283	0.982328	0.877525	0.739592	0.685512		23.984	1.77934	1.1915	1.02141	0.563627	0.526306	1.04633	1.09212	0.440309	1.03194	1.00613	0.875305	1.38329	0.980622	0.877445			8.97513	2.91855	0.727165	0.827586
0.451997	1.06359	0.792988	0.454038	0.837206	0.672599	1.53639	1.11349	1.0873	0.680808	0.306771	0.961789	0.84857	0.675366	0.716633		23.9546	1.83335	1.18354	0.94515	0.562594	0.566396	0.98051	1.08179	0.434628	0.997958	0.980764	0.855246	1.3269	0.959409	0.877772			9.15352	3.15273	0.731177	0.804153
0.45358	1.03011	0.742156	0.508849	0.901232	0.682447	1.52508	1.12139	1.08702	0.628923	0.371344	0.95388	0.815555	0.63772	0.725931		23.4246	1.90231	1.16244	0.890148	0.543015	0.593904	0.911218	1.07208	0.427007	0.966978	0.942332	0.831887	1.28528	0.941835	0.878188			9.28668	3.3191	0.75168	0.791074
0.446302	1.01599	0.717843	0.584163	0.882188	0.713026	1.51225	1.11934	1.09551	0.622292	0.452506	0.947458	0.812651	0.659398	0.729189		23.0804	1.97464	1.13884	0.81702	0.539712	0.607452	0.820686	1.06899	0.427568	0.946692	0.90625	0.823123	1.24628	0.953126	0.890843			9.38748	3.46521	0.7872	0.810594
0.456817	1.03455	0.709521	0.635118	0.897486	0.739214	1.50086	1.12097	1.12612	0.639704	0.53415	0.93725	0.833295	0.685236	0.720481		22.4242	2.04462	1.12834	0.732297	0.539905	0.629591	0.763425	1.04872	0.423851	0.927118	0.868144	0.826529	1.21485	0.967155	0.923117			9.47752	3.61477	0.794458	0.807318
0.462316	1.02776	0.687268	0.686518	0.95556	0.783637	1.46839	1.13145	1.15495	0.664616	0.581063	0.930519	0.867816	0.70512	0.719242		21.4536	2.12539	1.12618	0.637258	0.519286	0.649695	0.704109	1.00514	0.41615	0.887768	0.840464	0.83228	1.198	0.982518	0.950406			9.5555	3.83247	0.801173	0.814362
0.4676	1.02942	0.652574	0.786385	1.01416	0.810914	1.43614	1.13415	1.20521	0.675559	0.606623	0.932647	0.879235	0.71902	0.72907		20.6651	2.2111	1.10623	0.561575	0.494506	0.673324	0.661738	0.984873	0.418981	0.864772	0.843534	0.837439	1.17373	0.987509	0.993978			9.62195	3.98503	0.801031	0.841198
0.454373	1.04024	0.616245	0.891085	1.03318	0.83781	1.38098	1.1227	1.26017	0.669749	0.607719	0.92208	0.881693	0.745907	0.742722		20.6375	2.30526	1.07184	0.510236	0.509905	0.723802	0.640319	0.957101	0.44352	0.874626	0.890115	0.852229	1.16565	1.00369	1.05747			9.68038	4.23319	0.796563	0.861071
0.450435	1.04379	0.583787	0.967508	1.08491	0.871659	1.33576	1.10479	1.29573	0.670581	0.581352	0.915675	0.855646	0.741629	0.755313		20.7785	2.42046	1.04393	0.519054	0.521457	0.795193	0.672824	0.925184	0.490162	0.878991	0.959829	0.86588	1.11888	0.98038	1.12772			9.7533	4.48303	0.78402	0.857357
0.458981	1.04571	0.558368	1.04373	1.13075	0.935663	1.28173	1.10567	1.27826	0.678233	0.554706	0.916871	0.808994	0.733705	0.766125		21.0753	2.51934	1.01867	0.578458	0.528442	0.872089	0.709319	0.92057	0.549886	0.86396	1.0329	0.873803	1.05983	0.955212	1.17863			9.83264	4.77123	0.794175	0.877273
0.453634	1.05175	0.53463	1.13231	1.15939	1.0045	1.19937	1.10332	1.21268	0.678499	0.565824	0.92126	0.774385	0.745095	0.759399		21.4084	2.57597	0.989939	0.641543	0.559222	0.93045	0.749602	0.9269	0.619064	0.862274	1.09438	0.883292	1.03968	0.944274	1.25579			9.92281	4.88884	0.817759	0.892899
0.444599	1.06777	0.535723	1.15435	1.1869	1.08	1.12128	1.07505	1.16176	0.699445	0.62256	0.929122	0.768744	0.784133	0.73758		22.251	2.64249	0.947372	0.696425	0.584495	0.963133	0.788069	0.913127	0.667193	0.863611	1.12969	0.880261	1.03339	0.92923	1.34614			9.97939	5.0547	0.859545	0.910913
0.453243	1.09765	0.537121	1.15047	1.21362	1.1798	1.05953	1.04626	1.08932	0.741179	0.703035	0.947392	0.781926	0.830951	0.70828		23.1097	2.68168	0.914	0.716902	0.559009	0.944046	0.812214	0.875174	0.674798	0.836337	1.11441	0.857504	1.02715	0.922314	1.41864			9.98525	5.11742	0.886301	0.929765
0.479796	1.15219	0.541962	1.19986	1.26336	1.26748	0.973453	1.01798	1.04375	0.764291	0.783857	0.957937	0.815324	0.894007	0.702646		24.1212	2.69492	0.871748	0.704993	0.519534	0.897597	0.822811	0.811825	0.669984	0.820906	1.07097	0.838057	1.04972	0.911929	1.4548			9.93582	5.10417	0.899916	0.939805
0.536923	1.18275	0.54477	1.27411	1.32127	1.29678	0.975076	0.981215	0.995373	0.747121	0.891629	0.970693	0.863284	0.967111	0.718107		25.1138	2.69973	0.84368	0.658904	0.481022	0.826232	0.829233	0.717956	0.637645	0.811097	1.01381	0.816725	1.05391	0.883651	1.4607			9.83765	4.99914	0.904052	0.950939
0.589268	1.19753	0.522261	1.33597	1.35115	1.30087	1.0541	0.927995	0.981418	0.746551	0.977834	0.982471	0.872626	1.01715	0.744894		26.1641	2.70823	0.826561	0.618328	0.451824	0.753891	0.797914	0.613711	0.589085	0.777953	0.938323	0.797372	1.03745	0.853595	1.43074			9.68638	5.03307	0.879181	0.95698
0.659901	1.19905	0.487059	1.44059	1.35217	1.28154	1.16575	0.873304	0.955769	0.740035	1.05218	0.972152	0.85302	1.04748	0.767268		26.6819	2.6948	0.827835	0.585983	0.428862	0.694988	0.75506	0.517933	0.548834	0.732935	0.845582	0.786442	1.02359	0.812425	1.36761			9.51971	4.92754	0.833556	0.943817
0.719868	1.1825	0.465994	1.56411	1.37145	1.23318	1.29196	0.847327	0.949562	0.703468	1.11939	0.960852	0.813593	1.05791	0.771993		26.6748	2.67277	0.816538	0.587071	0.428758	0.672358	0.738536	0.450364	0.545538	0.706419	0.787233	0.788953	1.00891	0.768382	1.27201			9.34784	4.85276	0.805121	0.928689
0.778395	1.13798	0.462792	1.64308	1.32329	1.1851	1.43253	0.818767	0.927837	0.681352	1.17882	0.943412	0.748803	1.05614	0.774329		26.4326	2.68055	0.809816	0.607666	0.43888	0.659595	0.729398	0.402246	0.551549	0.68839	0.741782	0.798244	1.00063	0.753507	1.19382			9.17109	4.83234	0.77783	0.894979
0.793259	1.11185	0.461223	1.71988	1.28382	1.16988	1.50193	0.801287	0.913907	0.699404	1.23588	0.92441	0.680742	1.0532	0.755422		26.1617	2.66967	0.786057	0.626808	0.474982	0.653694	0.718693	0.366018	0.566945	0.691039	0.700237	0.810711	1.00692	0.747117	1.13796			9.00699	4.8144	0.74594	0.838245
0.828297	1.08888	0.468713	1.84446	1.25531	1.14669	1.51577	0.794501	0.889075	0.700742	1.29264	0.898552	0.65183	1.09171	0.723751		25.9351	2.66643	0.74903	0.661935	0.512876	0.654747	0.725568	0.336502	0.591734	0.733572	0.68888	0.827592	1.002	0.722463	1.0861			8.85503	4.67533	0.723695	0.804582
0.846638	1.07166	0.489123	1.963	1.27362	1.11715	1.52004	0.823045	0.868677	0.701437	1.32396	0.877922	0.629998	1.14213	0.703799		25.7983	2.66366	0.730165	0.691621	0.543426	0.641021	0.72063	0.315612	0.62452	0.77823	0.700075	0.857052	0.993567	0.704124	1.05934			8.70108	4.59565	0.693497	0.786633
0.846754	1.06232	0.497053	2.01577	1.24664	1.09281	1.56619	0.79606	0.869679	0.716486	1.31437	0.847971	0.618014	1.18751	0.704982		25.7846	2.63164	0.742559	0.709978	0.575054	0.615975	0.698189	0.300743	0.643945	0.802183	0.692563	0.87305	0.981167	0.684635	1.03968			8.52064	4.42639	0.659758	0.767006
0.836856	1.05873	0.479645	2.08295	1.24731	1.07047	1.60886	0.740779	0.862239	0.716911	1.28494	0.827969	0.613617	1.22025	0.702093		25.661	2.57039	0.74241	0.750177	0.607326	0.614653	0.699478	0.282991	0.658443	0.810969	0.670398	0.875719	0.96984	0.651944	1.01069			8.33846	4.19642	0.637739	0.742152
0.856652	1.04366	0.453122	2.13738	1.22806	1.04551	1.62366	0.685461	0.833399	0.71012	1.23081	0.809731	0.622466	1.23887	0.703769		25.7105	2.52443	0.762206	0.795949	0.618643	0.606332	0.696648	0.283606	0.664273	0.815482	0.642204	0.881888	0.959574	0.631602	0.980725			8.12872	3.93093	0.603185	0.720645
0.894703	1.03792	0.433664	2.15925	1.17202	1.0079	1.65263	0.660906	0.807295	0.686679	1.17686	0.802515	0.612797	1.21927	0.694325		25.6762	2.45479	0.798336	0.827122	0.616659	0.585855	0.678046	0.289655	0.661906	0.804077	0.613027	0.874699	0.962104	0.629344	0.958001			7.90702	3.60773	0.58444	0.683486
0.971971	1.03577	0.413846	2.09191	1.0868	1.00524	1.68221	0.62513	0.78585	0.655983	1.11233	0.797866	0.613564	1.19783	0.672818		25.2256	2.3864	0.831149	0.871832	0.623286	0.5946	0.662662	0.287376	0.647683	0.800989	0.573816	0.853283	0.944118	0.642603	0.935031			7.66336	3.29101	0.587346	0.64125
1.05115	1.0573	0.391923	1.96605	0.999103	0.974746	1.62184	0.591172	0.70012	0.599382	1.03145	0.797645	0.618751	1.18937	0.648512		24.796	2.338	0.85269	0.894206	0.615813	0.601045	0.646851	0.283105	0.608158	0.792959	0.550341	0.819589	0.910983	0.66808	0.90258			7.42441	3.03135	0.590354	0.611804
1.09866	1.0774	0.381068	1.82617	0.965195	0.928447	1.53345	0.585595	0.633994	0.52665	0.97845	0.787332	0.623269	1.19531	0.629677		24.4512	2.29906	0.893057	0.856276	0.603165	0.588928	0.603075	0.287033	0.546784	0.791312	0.529545	0.788866	0.875056	0.713052	0.871871			7.1787	2.82576	0.591355	0.608668
1.0947	1.10611	0.390376	1.6633	0.9443	0.859753	1.43525	0.572539	0.621859	0.457876	0.933387	0.772547	0.616002	1.18904	0.624123		24.0435	2.29493	0.932657	0.808868	0.589642	0.585624	0.563067	0.280404	0.501377	0.795995	0.514358	0.757425	0.845628	0.752783	0.838771			6.93718	2.64876	0.629549	0.61089
1.07689	1.14272	0.408803	1.49009	0.955516	0.794006	1.34804	0.543816	0.616689	0.408971	0.9066	0.74379	0.613245	1.1831	0.662866		23.5284	2.3258	0.986469	0.760139	0.574888	0.595436	0.539662	0.273865	0.454845	0.796511	0.49734	0.727911	0.803882	0.793416	0.797612			6.70759	2.52331	0.682278	0.610931
1.0175	1.17358	0.427252	1.38725	1.00298	0.70262	1.25001	0.532804	0.568925	0.361861	0.875575	0.7154	0.607581	1.15587	0.712658		23.3887	2.36824	1.03865	0.710261	0.565257	0.600756	0.528813	0.285396	0.421341	0.790262	0.50152	0.708904	0.774205	0.850106	0.740353			6.51791	2.3884	0.728944	0.616894
0.968014	1.18937	0.445778	1.37824	1.11012	0.628279	1.22155	0.541767	0.557773	0.350558	0.857203	0.68963	0.588545	1.10925	0.789338		23.2644	2.41663	1.06369	0.706116	0.598794	0.624127	0.532771	0.321254	0.432989	0.813933	0.538112	0.712611	0.755193	0.883642	0.69363			6.38059	2.2407	0.782456	0.62287
0.964055	1.19655	0.453208	1.35258	1.18629	0.57063	1.22118	0.569905	0.524256	0.373091	0.838379	0.675896	0.564819	1.04529	0.859805		23.3301	2.45305	1.09075	0.726761	0.643474	0.644381	0.566722	0.377792	0.459819	0.82321	0.583266	0.725217	0.734262	0.896759	0.663277			6.25226	2.0996	0.821283	0.60617
0.993749	1.20516	0.432421	1.38932	1.29771	0.557781	1.21551	0.61995	0.493887	0.414723	0.810102	0.664111	0.542899	0.989997	0.896899		23.5412	2.47392	1.1285	0.777267	0.7026	0.693114	0.632585	0.446153	0.508379	0.845222	0.63762	0.735526	0.701063	0.902947	0.640572			6.13079	1.96898	0.83359	0.592241
1.03136	1.22383	0.414145	1.45331	1.44243	0.564143	1.18572	0.677213	0.476636	0.465624	0.777114	0.671085	0.522385	0.960552	0.90754		24.1181	2.51137	1.13433	0.848403	0.760369	0.779496	0.748398	0.550632	0.581223	0.891327	0.712646	0.753007	0.683398	0.90636	0.622382			6.01415	1.87557	0.828638	0.599232
1.07887	1.25397	0.392897	1.52409	1.60194	0.576705	1.15123	0.737337	0.503968	0.574789	0.758567	0.679055	0.505875	0.959057	0.929998		24.7436	2.52811	1.13454	0.900262	0.800898	0.861516	0.844297	0.650301	0.638017	0.948102	0.795007	0.779838	0.686837	0.894889	0.619932			5.88396	1.82723	0.832069	0.618399
1.13825	1.28412	0.354767	1.59552	1.71413	0.618867	1.11186	0.77767	0.554826	0.687256	0.763181	0.692739	0.48667	0.968104	0.939634		25.3796	2.55441	1.16552	0.93181	0.82091	0.918512	0.9543	0.740246	0.643778	1.01591	0.860092	0.796719	0.694627	0.893133	0.656515			5.70773	1.82021	0.823953	0.624082
1.21348	1.33723	0.316275	1.65522	1.77257	0.664843	1.02883	0.804673	0.60773	0.751672	0.749187	0.715171	0.47622	0.985604	0.937726		25.8568	2.59547	1.20345	0.937578	0.829779	0.961356	1.07953	0.823086	0.623864	1.08117	0.922136	0.806373	0.706248	0.910864	0.712285			5.52349	1.86207	0.838278	0.64967
1.23525	1.37958	0.29736	1.62942	1.73444	0.693179	0.922016	0.800588	0.632544	0.801783	0.704569	0.739213	0.4627	0.982699	0.942942		26.1411	2.6744	1.24087	0.936485	0.787889	0.976053	1.17864	0.898929	0.577841	1.12905	0.984239	0.818061	0.729311	0.953038	0.770053			5.34025	1.9347	0.865132	0.692188
1.20358	1.38748	0.275554	1.53909	1.65287	0.717104	0.828073	0.776341	0.673453	0.839406	0.644177	0.764868	0.445713	0.950893	0.953474		26.2535	2.74385	1.28388	0.913459	0.757356	0.954726	1.23722	0.943564	0.531451	1.1474	1.02903	0.816405	0.767436	1.0025	0.82502			5.16805	1.98689	0.89897	0.731048
1.14419	1.38676	0.255343	1.4163	1.5192	0.764428	0.743525	0.719593	0.704012	0.823915	0.588352	0.804002	0.437848	0.92041	0.956497		26.2978	2.83032	1.32882	0.908086	0.734405	0.935103	1.3163	0.96833	0.516399	1.15593	1.06047	0.794833	0.796761	1.05398	0.867153			5.00811	1.9995	0.942813	0.770224
1.09075	1.38317	0.282189	1.29491	1.39323	0.791273	0.657664	0.703835	0.700293	0.802549	0.55864	0.834777	0.439406	0.887156	0.950059		26.3469	2.92264	1.34373	0.882083	0.720764	0.914142	1.3648	0.974242	0.523623	1.14629	1.07635	0.77823	0.825779	1.10576	0.879312			4.92362	2.03885	0.985782	0.813872
1.01156	1.38173	0.324336	1.14664	1.29816	0.776449	0.608225	0.650713	0.683695	0.777751	0.543582	0.85067	0.453158	0.846805	0.93821		26.3774	3.02172	1.34869	0.844822	0.682778	0.873402	1.33169	0.977054	0.586655	1.12105	1.08462	0.765338	0.839704	1.12571	0.874319			4.84221	2.04446	1.01971	0.855826
0.958116	1.37958	0.376867	1.04972	1.29041	0.759241	0.643844	0.616009	0.679841	0.761253	0.56988	0.876213	0.458219	0.818167	0.941699		26.3014	3.0909	1.35821	0.795298	0.680932	0.821927	1.27742	0.971624	0.655833	1.0962	1.07927	0.753766	0.857989	1.12656	0.860157			4.77217	2.03857	1.06264	0.898026
0.948218	1.40255	0.488228	0.984369	1.31912	0.742033	0.688836	0.575302	0.653493	0.762861	0.618046	0.895389	0.468995	0.807502	0.942322		26.1512	3.13522	1.37459	0.736829	0.662482	0.766377	1.2195	0.968804	0.707705	1.09462	1.0585	0.749936	0.845143	1.11255	0.836081			4.7046	2.04046	1.08378	0.951875
0.968014	1.44418	0.617414	0.958858	1.40572	0.693102	0.730184	0.552271	0.636307	0.776451	0.675173	0.903076	0.488123	0.782432	0.970392		25.9191	3.17892	1.37123	0.635601	0.628673	0.6897	1.1789	0.977117	0.740958	1.07888	1.03735	0.754851	0.834759	1.09605	0.833167			4.66704	2.0626	1.10036	1.01336
0.964055	1.46859	0.72008	0.96419	1.55595	0.653636	0.797715	0.551979	0.656729	0.811342	0.746612	0.915889	0.512955	0.751222	1.02765		25.6341	3.22296	1.38468	0.55268	0.572177	0.616621	1.15075	0.997338	0.783249	1.05295	1.0204	0.763405	0.8211	1.05919	0.849974			4.60565	2.07916	1.13432	1.09134
0.969994	1.48007	0.811462	1.00525	1.66892	0.660152	0.862277	0.584351	0.67957	0.892795	0.851328	0.936386	0.542109	0.724718	1.12224		25.3679	3.25711	1.37303	0.503681	0.553244	0.562512	1.16483	1.02483	0.820519	1.04232	0.980691	0.767506	0.820477	1.02681	0.860173			4.54529	2.10148	1.16532	1.15581
0.973953	1.50304	0.895534	1.04628	1.73409	0.682355	0.897688	0.645136	0.696898	0.9988	0.96318	0.940211	0.584045	0.718435	1.22229		25.1435	3.30217	1.31488	0.452088	0.543032	0.517501	1.20625	1.09359	0.884405	1.02468	0.945711	0.766859	0.823735	1.00504	0.864456			4.46545	2.13821	1.17054	1.19324
0.979892	1.51525	0.933914	1.09308	1.75374	0.696461	0.913645	0.707224	0.703859	1.08296	1.01454	0.947864	0.619301	0.721143	1.30497		25.0354	3.36436	1.25223	0.428965	0.541945	0.477236	1.25695	1.14305	0.97894	0.997701	0.950425	0.769654	0.854378	0.988196	0.863366			4.35372	2.17584	1.19116	1.21696
0.999688	1.50376	0.955845	1.07907	1.69591	0.731509	0.921102	0.734383	0.70396	1.16419	1.02373	0.95753	0.632116	0.717558	1.36176		25.0432	3.41783	1.21453	0.451127	0.557437	0.45851	1.26989	1.17141	1.07237	0.995747	0.955454	0.76948	0.874677	0.962045	0.839988			4.23689	2.21365	1.23293	1.24132
1.02344	1.51668	0.974121	1.03777	1.6041	0.753594	0.891315	0.730944	0.700126	1.21239	1.01019	0.960055	0.637923	0.717089	1.38967		25.0874	3.4548	1.20226	0.471387	0.574178	0.459794	1.27916	1.20098	1.14952	0.992192	0.940629	0.763054	0.902994	0.967806	0.792583			4.08252	2.20302	1.27689	1.27922
1.01135	1.53391	0.992397	1.02104	1.55031	0.780937	0.852363	0.708016	0.743938	1.24976	0.967338	0.959654	0.620384	0.716025	1.3635		25.0796	3.494	1.21502	0.49828	0.600325	0.477949	1.25354	1.18875	1.17442	0.993306	0.954887	0.758941	0.945254	0.989327	0.737752			3.91593	2.15485	1.34613	1.33122
1.01605	1.53965	1.00519	1.02078	1.51347	0.796185	0.803673	0.683655	0.790488	1.27263	0.943374	0.968099	0.597102	0.691807	1.32057		25.0268	3.53111	1.22163	0.542087	0.628095	0.479412	1.1896	1.14045	1.1632	1.00327	0.97878	0.767081	0.978327	1.00006	0.694551			3.72599	2.09426	1.46682	1.38478
1.00804	1.54468	1.00519	1.02852	1.4809	0.813484	0.789123	0.714894	0.85522	1.29752	0.972752	0.977619	0.580627	0.630122	1.285		24.8738	3.56777	1.21708	0.571563	0.669086	0.464145	1.10814	1.08799	1.13761	1.00683	1.00956	0.76917	0.981018	1.0191	0.673919			3.59122	2.06041	1.59649	1.45608
0.999078	1.54898	1.02164	1.09909	1.48055	0.824998	0.79909	0.819103	0.915681	1.30007	1.03331	0.999698	0.575305	0.560295	1.224		24.7384	3.61525	1.20983	0.590107	0.709686	0.443376	1.0711	1.03517	1.10978	0.978248	1.02644	0.762812	0.965655	1.03963	0.674994			3.4923	2.00452	1.70888	1.51319
0.979083	1.54037	1.0454	1.15764	1.46125	0.839194	0.82143	0.934029	0.947171	1.33351	1.06348	1.01875	0.57408	0.48938	1.13709		24.6713	3.6727	1.18908	0.613934	0.76934	0.414893	1.03255	0.961321	1.1041	0.921786	1.0799	0.760447	0.933284	1.04401	0.665251			3.45676	1.9446	1.82059	1.54765
0.983306	1.53319	1.06367	1.23406	1.48374	0.822556	0.887494	1.05469	0.993328	1.40681	1.15374	1.02127	0.586098	0.435991	1.09005		24.5082	3.7237	1.16694	0.64109	0.831622	0.383911	0.976956	0.931394	1.12323	0.863831	1.11771	0.751292	0.876445	1.03934	0.665463			3.45926	1.86174	1.89614	1.60595
1.0171	1.54683	1.08195	1.27003	1.50597	0.803782	0.967291	1.13454	1.03927	1.45021	1.22709	1.02554	0.615547	0.413989	1.05058		24.0985	3.72497	1.17431	0.646847	0.894681	0.35631	0.953692	0.913128	1.14872	0.79629	1.13118	0.737348	0.826397	1.02391	0.680828			3.51997	1.73802	1.94633	1.68043
1.0591	1.57482	1.10023	1.28989	1.56209	0.81166	1.02284	1.20341	1.06058	1.49507	1.28751	1.01679	0.644692	0.420883	1.01522		22.9734	3.70036	1.18792	0.627879	0.925459	0.339815	0.954512	0.945661	1.15232	0.722889	1.12474	0.740284	0.760688	0.994899	0.694297			3.57785	1.56434	2.00933	1.73555
1.12671	1.61071	1.10205	1.28892	1.61868	0.799246	1.06839	1.30199	1.07948	1.57062	1.33721	0.993206	0.665235	0.456546	0.9879		21.7542	3.63475	1.19049	0.599033	0.950191	0.325979	0.928744	1.01337	1.15507	0.703856	1.13097	0.741657	0.70485	0.971937	0.686213			3.60185	1.43579	2.06085	1.78988
1.18302	1.6667	1.05271	1.30172	1.6748	0.788986	1.08826	1.39335	1.13469	1.6022	1.37377	0.977006	0.675264	0.509392	0.990164		20.533	3.55018	1.19077	0.564509	0.927192	0.308879	0.901605	1.10584	1.15362	0.72261	1.1151	0.742606	0.651447	0.947318	0.689985			3.57988	1.30437	2.12151	1.87114
1.2285	1.70546	0.995968	1.2823	1.66764	0.792522	1.02997	1.52452	1.14911	1.59154	1.32493	0.976684	0.665532	0.551098	0.995206		19.3261	3.45086	1.21495	0.506726	0.880544	0.287574	0.938749	1.18101	1.10302	0.774175	1.09551	0.759298	0.598449	0.935579	0.68574			3.57075	1.19324	2.20756	1.93371
1.22959	1.74494	0.919532	1.25424	1.63311	0.814093	0.896431	1.66499	1.1842	1.58608	1.25333	0.976293	0.631256	0.576788	0.990609		18.3951	3.38016	1.22589	0.475738	0.808875	0.283365	0.97619	1.24204	1.04881	0.813314	1.09025	0.759364	0.53895	0.927553	0.667573			3.54658	1.13617	2.31684	1.9955
1.22135	1.78585	0.792258	1.25318	1.55218	0.833311	0.779871	1.78742	1.29429	1.56858	1.15252	0.978347	0.596415	0.608806	0.971942		18.4814	3.32897	1.24524	0.503284	0.767758	0.283813	0.998528	1.26471	1.00076	0.83221	1.08996	0.744727	0.530969	0.911332	0.657583			3.50854	1.12908	2.4437	2.04111
1.15675	1.80236	0.653809	1.23792	1.47744	0.877751	0.66019	1.85289	1.38314	1.53295	1.0784	0.978729	0.558256	0.660747	0.95468		18.8215	3.30938	1.30056	0.548863	0.733358	0.28372	0.998224	1.27268	0.974439	0.826572	1.11221	0.742699	0.548721	0.888409	0.639163			3.46417	1.07191	2.58289	2.07989
1.09471	1.80236	0.558691	1.23695	1.41619	0.939885	0.592671	1.8788	1.4717	1.50874	1.02616	0.969447	0.523037	0.724505	0.91315		19.1974	3.3196	1.386	0.605907	0.733149	0.302811	0.99796	1.28904	0.958134	0.819163	1.14069	0.744177	0.577671	0.872411	0.621706			3.4495	1.03463	2.68714	2.08235
1.03136	1.81815	0.47186	1.26986	1.39793	1.00478	0.602939	1.87344	1.57432	1.4621	0.969235	0.953191	0.487883	0.802761	0.842323		19.624	3.35535	1.43917	0.704651	0.733403	0.336216	0.995428	1.28585	0.963736	0.786693	1.19495	0.745988	0.612742	0.865553	0.623516			3.43946	1.01489	2.77213	2.08677
0.98583	1.8272	0.413052	1.35996	1.41492	1.05036	0.691052	1.85259	1.62745	1.40031	0.952263	0.924837	0.486027	0.888968	0.770655		20.349	3.39029	1.51527	0.782503	0.744398	0.392313	0.99086	1.24975	0.941864	0.774007	1.24932	0.759647	0.645927	0.85748	0.643717			3.43506	0.98969	2.82304	2.09698
0.958116	1.81237	0.42153	1.4133	1.49398	1.09728	0.764682	1.83616	1.62339	1.38321	0.969881	0.899263	0.500102	0.970047	0.716505		20.9501	3.41152	1.57919	0.811013	0.742608	0.467339	0.988354	1.2261	0.89042	0.777598	1.25881	0.769898	0.65209	0.860304	0.669831			3.43122	0.940683	2.82724	2.13574
0.9403	1.79784	0.453514	1.49069	1.57002	1.11021	0.838814	1.80107	1.64379	1.34993	0.968923	0.882632	0.518318	1.0202	0.664929		21.303	3.42544	1.6046	0.82177	0.741946	0.552952	1.00831	1.2021	0.810037	0.760864	1.23519	0.777787	0.657549	0.85882	0.714483			3.41661	0.944998	2.80429	2.18353
0.958116	1.76866	0.496172	1.57038	1.57303	1.1041	0.887663	1.79208	1.63323	1.31422	0.988007	0.870914	0.564202	1.06545	0.623228		21.623	3.41681	1.579	0.821062	0.739129	0.594576	1.01991	1.14259	0.713641	0.726213	1.19102	0.774665	0.650038	0.8517	0.771824			3.40472	0.983586	2.76931	2.21806
0.979892	1.73692	0.558142	1.5988	1.57061	1.06521	0.912802	1.77657	1.5572	1.26677	1.06592	0.859146	0.642453	1.09524	0.607975		22.3387	3.38365	1.52999	0.787187	0.699132	0.621078	1.00547	1.09513	0.642666	0.719131	1.13215	0.751158	0.643269	0.833439	0.817447			3.38844	1.03695	2.71974	2.23912
0.956137	1.69615	0.636686	1.53193	1.54857	1.03036	0.916511	1.759	1.52617	1.23543	1.09638	0.847988	0.714186	1.12985	0.614751		22.9897	3.37955	1.46291	0.75622	0.649184	0.619014	0.987661	1.08275	0.5975	0.740376	1.07771	0.721035	0.660051	0.83972	0.850083			3.38235	1.10056	2.64367	2.25648
0.912586	1.6443	0.728653	1.47758	1.48797	0.975848	0.963237	1.69341	1.49093	1.18457	1.13896	0.830527	0.790809	1.16062	0.640475		23.7048	3.41478	1.40812	0.762208	0.585267	0.599054	0.944919	1.08275	0.56703	0.798802	1.0253	0.705624	0.695416	0.840386	0.876945			3.3832	1.15146	2.56335	2.23826
0.878932	1.62002	0.823332	1.41642	1.43008	0.968749	1.06892	1.61603	1.46135	1.13145	1.18971	0.799654	0.875201	1.21586	0.674279		24.5693	3.47095	1.39076	0.779812	0.520927	0.582764	0.87108	1.10155	0.54636	0.875618	0.984933	0.689693	0.741691	0.866967	0.904362			3.35558	1.19584	2.47233	2.20737
0.872994	1.63691	0.921887	1.33649	1.4528	0.944799	1.19359	1.52072	1.43136	1.0432	1.21954	0.769587	0.945558	1.26214	0.742884		25.4494	3.53027	1.38946	0.797416	0.452394	0.608318	0.803494	1.137	0.52569	0.979076	0.944678	0.681108	0.810705	0.888398	0.92578			3.33581	1.21018	2.40943	2.18558
0.869034	1.66518	0.996733	1.29748	1.46722	0.944359	1.30137	1.42138	1.41882	0.960226	1.18747	0.75476	1.00973	1.33406	0.801753		26.0028	3.57981	1.3968	0.814353	0.397663	0.651855	0.780812	1.16176	0.505974	1.06583	0.914228	0.686853	0.884909	0.905513	0.927368			3.30247	1.19495	2.37863	2.1416
0.886851	1.69711	1.06026	1.29074	1.47974	0.919154	1.46828	1.33896	1.38766	0.870159	1.16438	0.74492	1.04962	1.3819	0.845047		26.4353	3.61936	1.40917	0.818404	0.342199	0.72892	0.750609	1.16715	0.491621	1.13217	0.880736	0.701961	0.932018	0.906135	0.92576			3.26457	1.19297	2.35008	2.07021
0.89081	1.74238	1.09794	1.28181	1.47231	0.875985	1.60705	1.27218	1.3566	0.781969	1.10953	0.743578	1.07395	1.40241	0.885955		26.6968	3.66571	1.40771	0.800228	0.300612	0.821475	0.730625	1.12477	0.48801	1.17318	0.861129	0.702404	0.971123	0.929523	0.918051			3.23085	1.21553	2.29771	1.99877
0.88883	1.78497	1.10893	1.26948	1.50364	0.805338	1.69653	1.19234	1.34486	0.704509	1.04912	0.751382	1.07505	1.36651	0.940532		26.7504	3.70642	1.35463	0.780363	0.264483	0.920221	0.760411	1.04724	0.471666	1.17524	0.837671	0.703238	0.978479	0.946062	0.912598			3.25371	1.22418	2.25218	1.91972
0.847259	1.78873	1.11701	1.25453	1.53709	0.759075	1.7748	1.10479	1.33493	0.669876	1.01822	0.762777	1.07473	1.32686	0.955147		26.7342	3.76803	1.3112	0.760498	0.249308	1.01322	0.792259	0.979939	0.437699	1.13496	0.828423	0.70004	0.966569	0.985826	0.919075			3.26564	1.24085	2.18713	1.81526
0.850646	1.77654	1.15907	1.23887	1.58321	0.754443	1.87034	1.0265	1.35356	0.697211	1.0364	0.769227	1.06957	1.26852	0.963935		26.7719	3.84883	1.27191	0.74831	0.257351	1.09507	0.774875	0.921126	0.417513	1.0737	0.84959	0.678586	0.952081	1.01837	0.947835			3.27334	1.24937	2.08466	1.71105
0.901753	1.75516	1.1897	1.26822	1.6392	0.759389	1.96626	0.973295	1.35786	0.763681	1.07684	0.763217	1.08294	1.22007	0.968516		26.6954	3.93198	1.23666	0.740246	0.271806	1.1394	0.761968	0.871121	0.430809	1.00245	0.893208	0.657589	0.955453	1.05005	0.976898			3.28734	1.21086	1.95262	1.59838
0.972198	1.74292	1.21257	1.28341	1.68957	0.762851	2.02554	0.916075	1.30164	0.801671	1.15582	0.754091	1.10116	1.18949	0.959865		26.5245	4.01694	1.21347	0.728473	0.27164	1.17795	0.7614	0.849959	0.453861	0.931357	0.954874	0.650989	0.93084	1.07487	0.994508			3.29551	1.15556	1.80704	1.49345
1.03888	1.72054	1.23479	1.2939	1.67719	0.763756	2.13372	0.868366	1.21341	0.869038	1.22967	0.753439	1.12285	1.15608	0.927505		26.3663	4.09005	1.22167	0.720575	0.265251	1.19602	0.742537	0.841275	0.469229	0.881623	0.992582	0.64688	0.898751	1.08636	1.02654			3.2766	1.13644	1.64643	1.38944
1.11275	1.68938	1.2363	1.29751	1.6371	0.755442	2.23587	0.850689	1.10636	0.976399	1.32474	0.758592	1.14996	1.11039	0.917771		26.1739	4.12	1.22476	0.701317	0.244166	1.18375	0.741823	0.803771	0.486496	0.852804	1.01195	0.652664	0.873276	1.084	1.06954			3.23924	1.15264	1.51945	1.29076
1.1238	1.6709	1.21254	1.2532	1.57897	0.721326	2.31674	0.837493	0.979128	1.09055	1.48147	0.767748	1.18482	1.06386	0.939802		25.9342	4.18932	1.24641	0.668904	0.210529	1.15818	0.741061	0.774317	0.49195	0.837889	1.00494	0.681068	0.853886	1.07889	1.11809			3.20062	1.18632	1.39746	1.19321
1.10854	1.64594	1.17696	1.14459	1.50099	0.712706	2.33889	0.789587	0.871831	1.20532	1.57579	0.79387	1.20202	1.01799	0.974565		25.7369	4.23468	1.23446	0.651905	0.174987	1.1278	0.732655	0.751572	0.478108	0.837612	0.990529	0.715982	0.834723	1.07532	1.13903			3.17067	1.21195	1.30251	1.09592
1.07558	1.63167	1.13849	1.0436	1.39061	0.710397	2.41433	0.746806	0.845384	1.30896	1.65005	0.829484	1.19569	0.968625	1.00382		25.6233	4.25073	1.19391	0.66279	0.154103	1.08991	0.711995	0.73086	0.468128	0.851251	0.974033	0.742633	0.841405	1.07939	1.14408			3.12603	1.23662	1.2517	1.00689
1.02498	1.6409	1.15558	0.926719	1.29317	0.747565	2.40876	0.7481	0.829572	1.35731	1.72141	0.849623	1.22599	0.953543	1.03074		25.6289	4.27788	1.13749	0.675231	0.133179	1.04788	0.695163	0.695629	0.487186	0.895997	1.00128	0.776978	0.841964	1.09066	1.13237			3.10753	1.20718	1.20715	0.915939
0.977002	1.66976	1.18288	0.798925	1.24938	0.782955	2.38259	0.769	0.85567	1.35396	1.74046	0.864264	1.24119	0.944825	1.04444		25.6938	4.29461	1.08113	0.712677	0.112394	1.02945	0.685197	0.695828	0.52243	0.947052	1.07186	0.818465	0.844914	1.07893	1.09237			3.08521	1.12419	1.15774	0.841113
0.967716	1.69169	1.23214	0.702214	1.2219	0.821865	2.36912	0.827466	0.904958	1.33085	1.65023	0.874667	1.22504	0.936896	1.02724		25.6984	4.29779	1.03557	0.763563	0.114607	1.02274	0.702131	0.696366	0.556009	0.984563	1.12696	0.854455	0.834868	1.09569	1.04419			3.06836	1.04083	1.11484	0.783813
0.943297	1.73319	1.31139	0.668716	1.20546	0.854834	2.38345	0.912202	0.925031	1.29856	1.61666	0.873831	1.20473	0.93362	1.00724		25.7244	4.32832	1.02341	0.790168	0.135602	1.04225	0.731293	0.692738	0.575937	0.995715	1.17002	0.885665	0.792071	1.10972	1.01			3.03537	0.971789	1.08096	0.7351
0.93246	1.76982	1.37986	0.658618	1.24711	0.901003	2.36624	1.00123	0.962004	1.29309	1.5633	0.865347	1.18352	0.933663	0.968988		25.8314	4.36335	1.05339	0.77227	0.156627	1.06216	0.78521	0.670956	0.586312	0.970358	1.20542	0.906357	0.731993	1.10085	0.99762			2.9948	0.90471	1.05453	0.681324
0.975209	1.7908	1.39729	0.664938	1.29578	0.902293	2.33941	1.06615	1.00111	1.31999	1.51797	0.866641	1.14888	0.926675	0.94131		25.9753	4.41968	1.07524	0.749117	0.1777	1.07308	0.843543	0.647303	0.612671	0.942043	1.20913	0.920249	0.676506	1.0722	0.975188			2.92626	0.840667	1.04856	0.633689
1.00637	1.77621	1.4223	0.695885	1.307	0.925218	2.29679	1.11361	1.0182	1.35363	1.47241	0.868858	1.11492	0.913693	0.896176		26.1399	4.54774	1.09841	0.71411	0.198666	1.0737	0.866501	0.608796	0.652178	0.909265	1.17966	0.920807	0.626225	1.09794	0.963614			2.8667	0.787924	1.03438	0.614833
1.01311	1.73738	1.43114	0.69944	1.3187	1.00178	2.22003	1.12737	1.03595	1.36347	1.43068	0.864891	1.07371	0.903211	0.857474		26.3817	4.65725	1.12053	0.706861	0.225905	1.06834	0.846229	0.572073	0.695457	0.907787	1.14972	0.918759	0.599481	1.11394	0.957021			2.83324	0.747181	1.02494	0.592616
1.02183	1.67242	1.42281	0.695259	1.33507	1.07938	2.06033	1.12507	1.07757	1.35363	1.39572	0.859912	1.05003	0.909543	0.831989		26.5754	4.76621	1.15771	0.725567	0.246829	1.02318	0.829829	0.54951	0.754251	0.932425	1.1134	0.932894	0.596386	1.13321	0.951486			2.82141	0.700502	1.03201	0.595917
1.03119	1.58791	1.43612	0.665662	1.3501	1.17317	1.85859	1.09796	1.08589	1.32493	1.39685	0.849779	1.03289	0.929613	0.826752		26.6356	4.86273	1.19679	0.781952	0.297175	0.9689	0.817803	0.551753	0.809364	0.980248	1.09359	0.96196	0.610389	1.15806	0.952538			2.82269	0.661484	1.03666	0.619346
0.999061	1.4872	1.46795	0.666423	1.34308	1.29975	1.68279	1.04439	1.08012	1.3328	1.43396	0.835683	1.02348	0.981639	0.823747		26.667	4.94818	1.2706	0.838461	0.353864	0.907165	0.775086	0.572527	0.82341	1.01061	1.1224	0.991583	0.637498	1.18853	0.956071			2.82754	0.614343	1.0401	0.654442
0.978031	1.42	1.49213	0.687923	1.32446	1.43879	1.55487	1.00005	1.09834	1.38967	1.54426	0.819278	1.02607	1.04187	0.852286		26.7337	5.04347	1.35501	0.910535	0.396107	0.862902	0.761604	0.571009	0.820279	1.05925	1.18434	1.01882	0.656012	1.17352	0.95615			2.85436	0.583471	1.03434	0.685721
1.03939	1.39766	1.49946	0.72847	1.30724	1.46013	1.47707	0.941898	1.1039	1.39771	1.68359	0.810227	1.05139	1.10151	0.887948		26.7227	5.15976	1.44366	0.972973	0.427775	0.850331	0.797009	0.573408	0.814889	1.08812	1.24776	1.04324	0.656326	1.15819	0.945745			2.87374	0.572344	1.01956	0.739496
1.14988	1.38512	1.5034	0.767533	1.27662	1.46871	1.44623	0.859983	1.11301	1.38645	1.77278	0.814759	1.04612	1.12245	0.913164		26.6249	5.25998	1.51035	1.01268	0.469835	0.858225	0.834275	0.573637	0.76222	1.12381	1.30883	1.04544	0.645702	1.12738	0.940359			2.86623	0.603253	0.990017	0.805198
1.25839	1.38588	1.50643	0.824276	1.26418	1.46939	1.47136	0.812335	1.13756	1.44546	1.86026	0.824287	1.03049	1.12777	0.946776		26.48	5.35568	1.55708	1.01661	0.520237	0.890464	0.875516	0.594312	0.707412	1.15929	1.3414	1.03391	0.630221	1.09032	0.933005			2.85821	0.631702	0.954538	0.883815
1.3465	1.39526	1.54384	0.886037	1.29154	1.50519	1.51953	0.864299	1.22001	1.49681	1.97043	0.833128	1.01291	1.12221	0.994781		26.2769	5.43484	1.59998	1.03539	0.583157	0.958368	0.935109	0.614889	0.668169	1.19284	1.3455	1.01257	0.614026	1.05458	0.917979			2.85492	0.665805	0.920335	0.974532
1.39758	1.41517	1.60352	0.930006	1.29805	1.48677	1.53022	0.923202	1.26715	1.46671	1.99165	0.836653	0.985197	1.12852	1.04092		25.9459	5.49039	1.64216	1.05181	0.671032	1.0221	0.957341	0.655768	0.632492	1.19587	1.32466	0.990164	0.607394	1.04239	0.864368			2.85195	0.666273	0.868855	1.06186
1.3956	1.4153	1.68783	1.01897	1.3191	1.50656	1.5096	1.03219	1.34422	1.46993	1.9863	0.829493	0.95928	1.12931	1.05507		25.7005	5.53738	1.70732	1.03814	0.769211	1.07057	0.975351	0.690376	0.604636	1.22522	1.28761	0.972161	0.600808	1.01027	0.817607			2.84272	0.646103	0.839495	1.13775
1.38768	1.41348	1.79304	1.16726	1.40024	1.56613	1.52967	1.2503	1.4718	1.52329	2.09424	0.816263	0.96432	1.15352	1.06459		25.5804	5.55821	1.80596	1.0213	0.853115	1.11964	1.01443	0.713009	0.598769	1.22527	1.24115	0.949746	0.598549	0.998266	0.770173			2.85915	0.613742	0.813304	1.2033
1.38966	1.40003	1.90725	1.3074	1.4884	1.59828	1.48174	1.46447	1.55349	1.49593	2.16239	0.795663	0.988967	1.17513	1.07193		25.5223	5.64305	1.92986	0.997489	0.897768	1.14049	1.09434	0.691493	0.588185	1.22681	1.20109	0.939146	0.592467	0.985808	0.730297			2.89434	0.598873	0.787339	1.23158
1.3956	1.40831	1.96327	1.45063	1.6161	1.59528	1.44737	1.62748	1.58389	1.47188	2.2128	0.772802	1.00931	1.19546	1.07008		25.5035	5.74536	2.05676	0.973815	0.925742	1.14321	1.17346	0.671409	0.570889	1.22951	1.13512	0.930936	0.595684	0.986096	0.718403			2.93377	0.612756	0.774221	1.24032
1.43717	1.42751	1.95347	1.60305	1.73657	1.63996	1.45829	1.76579	1.61398	1.4963	2.32167	0.758048	1.01839	1.21031	1.05874		25.0611	5.88277	2.15949	0.927258	0.940891	1.14127	1.24321	0.629418	0.569874	1.24502	1.03263	0.915483	0.602685	1.00136	0.733667			2.97015	0.652053	0.777585	1.2366
1.48666	1.46143	1.88285	1.68013	1.76035	1.63964	1.42816	1.77708	1.59861	1.47284	2.42993	0.745046	1.04139	1.23722	1.06824		23.9736	6.02655	2.22482	0.902116	0.927875	1.14158	1.29498	0.5869	0.569989	1.24135	0.967527	0.89964	0.617395	1.01079	0.748419			3.01853	0.704871	0.750908	1.20918
1.51239	1.51007	1.78984	1.66448	1.7192	1.58428	1.32348	1.66834	1.51192	1.38348	2.40329	0.733119	1.09121	1.26746	1.05787		22.7269	6.20908	2.29402	0.893555	0.902651	1.13201	1.31132	0.549351	0.586147	1.23509	0.908729	0.878712	0.641058	1.007	0.77977			3.04633	0.74748	0.72297	1.19628
1.5797	1.55347	1.68472	1.60698	1.6343	1.52077	1.20147	1.53009	1.42637	1.2802	2.37622	0.72444	1.13621	1.31062	1.0478		21.3863	6.34063	2.37043	0.928738	0.88021	1.1298	1.25603	0.53807	0.613952	1.23094	0.864878	0.85987	0.678503	1.02773	0.796126			3.0487	0.813648	0.692425	1.18707
1.68462	1.55541	1.56776	1.50578	1.48799	1.43448	1.03581	1.35779	1.34669	1.15405	2.30822	0.715561	1.15211	1.32484	1.03708		20.0307	6.44418	2.47654	0.949177	0.868279	1.13107	1.18382	0.535669	0.623602	1.22092	0.847122	0.847686	0.716986	1.05427	0.795864			3.05678	0.891378	0.665848	1.19198
1.73087	1.55896	1.47996	1.3845	1.33684	1.30671	0.847924	1.17981	1.28015	1.02201	2.20926	0.707055	1.17188	1.33424	1.02661		19.2211	6.49067	2.61941	0.98304	0.887582	1.11833	1.13139	0.55315	0.605374	1.20355	0.86787	0.847978	0.735623	1.03567	0.806066			3.0621	0.978937	0.641407	1.18294
1.73818	1.57135	1.46521	1.2783	1.23152	1.16136	0.722924	1.07786	1.21513	0.947153	2.12265	0.702665	1.19821	1.30137	1.00323		19.2415	6.62489	2.78817	0.984968	0.896541	1.0789	1.07892	0.559827	0.586914	1.16095	0.887863	0.84857	0.735467	1.02769	0.814506			3.03901	1.0455	0.640868	1.19464
1.72982	1.60257	1.4799	1.17752	1.1428	1.03456	0.641516	1.02978	1.17574	0.914068	2.06069	0.700957	1.20861	1.23631	0.990824		19.4905	6.77325	2.951	0.955689	0.910201	1.03446	1.00706	0.552506	0.535059	1.09733	0.901831	0.850365	0.738508	1.03344	0.803965			3.01195	1.11065	0.646436	1.18162
1.68263	1.65774	1.49217	1.1382	1.08153	0.940274	0.655925	1.02806	1.17397	0.93461	2.01033	0.707674	1.22594	1.18504	0.973164		19.9831	6.93582	3.10296	0.894271	0.91382	0.98571	0.931708	0.527412	0.482163	1.0301	0.900146	0.8452	0.732615	1.02435	0.789747			2.96856	1.13359	0.660256	1.17184
1.66573	1.73308	1.54084	1.09742	1.02891	0.842473	0.709199	1.04009	1.18711	0.91838	1.92743	0.71573	1.27582	1.14805	0.959776		20.4952	7.13676	3.2526	0.842728	0.899955	0.942841	0.881733	0.495134	0.457122	0.975785	0.864205	0.829002	0.721244	0.987752	0.763084			2.9154	1.13096	0.666154	1.15664
1.68541	1.77643	1.62039	1.04253	1.02311	0.746978	0.759564	1.07104	1.18761	0.867989	1.79483	0.717808	1.32864	1.13023	0.94462		20.8925	7.3515	3.43532	0.78351	0.858632	0.893756	0.825161	0.465662	0.444425	0.936714	0.806896	0.814525	0.707089	0.949189	0.725024			2.83402	1.11635	0.680484	1.15302
1.68111	1.77488	1.69034	1.01177	1.0675	0.732902	0.777674	1.12462	1.24322	0.837006	1.66965	0.718777	1.3467	1.13449	0.938893		21.0087	7.47991	3.63539	0.722178	0.824709	0.819902	0.757449	0.428998	0.401663	0.888872	0.717079	0.800265	0.717171	0.913927	0.686808			2.77163	1.10399	0.705701	1.13888
1.68294	1.74336	1.72285	0.977476	1.12484	0.714238	0.769346	1.1909	1.28817	0.795838	1.60404	0.710779	1.33487	1.17598	0.950531		20.723	7.60056	3.81334	0.682731	0.777076	0.75365	0.71594	0.399631	0.386246	0.848014	0.633149	0.797464	0.720444	0.872324	0.646579			2.7288	1.07128	0.768193	1.11213
1.69734	1.69148	1.73787	0.928068	1.19165	0.704811	0.751657	1.28535	1.3368	0.712685	1.56403	0.688293	1.32906	1.20484	0.956324		20.1355	7.73112	3.9695	0.67218	0.726204	0.68582	0.691412	0.373212	0.392967	0.830577	0.562716	0.803806	0.722194	0.837728	0.612147			2.7064	1.0363	0.833895	1.07698
1.67151	1.64864	1.72117	0.918869	1.28088	0.717745	0.749709	1.38279	1.37777	0.70462	1.58895	0.662588	1.33324	1.24641	0.934191		19.7698	7.849	4.12192	0.644093	0.672302	0.592034	0.652512	0.353515	0.403871	0.795972	0.516734	0.813827	0.715973	0.828747	0.592028			2.70961	1.03867	0.891426	1.02215
1.63081	1.63243	1.68566	0.909772	1.35053	0.766234	0.751587	1.44298	1.44145	0.753437	1.63652	0.643415	1.37125	1.26126	0.899217		19.7303	7.98536	4.21936	0.624561	0.627489	0.518755	0.635327	0.333036	0.417463	0.781888	0.512428	0.821031	0.723755	0.844978	0.586086			2.73362	1.0559	0.945756	0.96695
1.60843	1.63478	1.63044	0.875896	1.36703	0.788318	0.776677	1.44779	1.46248	0.782945	1.62028	0.616355	1.43686	1.25789	0.868174		19.7709	8.11373	4.29995	0.622861	0.579341	0.486501	0.638884	0.32873	0.434548	0.763935	0.524211	0.829842	0.712394	0.863288	0.575532			2.73056	1.07599	0.979346	0.91862
1.57876	1.64183	1.59942	0.837432	1.35727	0.802257	0.835823	1.37276	1.47126	0.797968	1.54809	0.59682	1.5158	1.25124	0.831405		19.7098	8.25107	4.41623	0.634959	0.544179	0.455091	0.624834	0.326917	0.441481	0.760044	0.536702	0.837971	0.694646	0.868589	0.584654			2.6715	1.10385	0.998768	0.88416
1.50602	1.6695	1.57424	0.780604	1.29	0.801999	0.863474	1.21999	1.44053	0.8473	1.47406	0.590049	1.58149	1.23782	0.798995		19.8501	8.35355	4.55349	0.653574	0.516864	0.417007	0.568348	0.326314	0.423023	0.714249	0.546719	0.84667	0.676046	0.876351	0.597265			2.61463	1.11957	1.00722	0.876932
1.43792	1.68529	1.5772	0.697133	1.14942	0.771999	0.891042	1.06518	1.41479	0.853891	1.36809	0.591531	1.62256	1.23283	0.787558		19.894	8.45626	4.69318	0.683803	0.504071	0.395449	0.523443	0.329128	0.398589	0.670429	0.569986	0.856001	0.66441	0.871375	0.598942			2.52953	1.08548	1.00597	0.890675
1.43599	1.65778	1.60575	0.641502	0.999131	0.735116	0.923161	0.92902	1.40423	0.830382	1.27427	0.592096	1.62582	1.22604	0.80519		19.7601	8.54647	4.89679	0.715837	0.50001	0.365953	0.490996	0.35734	0.361295	0.607874	0.578539	0.867183	0.634818	0.840622	0.597673			2.4233	1.0715	1.00831	0.892925
1.4045	1.62607	1.65322	0.598104	0.898599	0.733395	0.973215	0.882935	1.42084	0.827432	1.24222	0.615784	1.61319	1.23267	0.827589		19.6907	8.64848	5.14639	0.764946	0.520496	0.324433	0.455185	0.393656	0.356721	0.569081	0.586927	0.876096	0.616182	0.814585	0.614168			2.34057	1.06772	1.02654	0.893863
1.39911	1.60266	1.66492	0.581525	0.868371	0.75536	1.03262	0.902841	1.47351	0.854972	1.25839	0.640119	1.57458	1.19658	0.852873		20.0939	8.74024	5.35431	0.807254	0.550665	0.28777	0.424952	0.431186	0.393643	0.552998	0.594605	0.881768	0.613334	0.79968	0.627801			2.31041	1.1001	1.02854	0.857518
1.43535	1.58582	1.68415	0.586879	0.937926	0.788175	1.13231	0.9808	1.54305	0.909687	1.25902	0.667611	1.54644	1.16953	0.895724		20.4508	8.847	5.55355	0.832123	0.61131	0.2738	0.437228	0.477124	0.438239	0.570492	0.594122	0.881662	0.625631	0.774762	0.64514			2.32084	1.15153	1.0296	0.825646
1.46055	1.5791	1.68842	0.575474	1.07294	0.83131	1.16215	1.02785	1.54604	0.934769	1.24795	0.700396	1.54424	1.13352	0.940813		20.7394	8.94811	5.73378	0.853733	0.693854	0.272413	0.442308	0.500934	0.473679	0.597082	0.580626	0.891301	0.657093	0.763096	0.695644			2.34745	1.20977	1.0285	0.790425
1.45057	1.59086	1.66196	0.540919	1.18433	0.838149	1.19861	1.05356	1.48623	0.949637	1.21873	0.729178	1.56122	1.09968	0.964494		21.1013	9.01651	5.90885	0.870985	0.750394	0.304447	0.453015	0.504902	0.528023	0.629201	0.58414	0.897609	0.696444	0.767481	0.748494			2.38615	1.24188	1.01955	0.786193
1.51709	1.59573	1.5972	0.554035	1.31271	0.873713	1.25625	1.04559	1.43351	0.967074	1.23918	0.738502	1.5927	1.07424	0.98167		21.6883	9.04545	6.04218	0.883347	0.823545	0.355396	0.485693	0.502621	0.602696	0.673052	0.58755	0.898248	0.731754	0.760446	0.806141			2.40364	1.27137	1.00659	0.810409
1.58723	1.58704	1.55206	0.57529	1.38332	0.896604	1.29565	0.994105	1.34457	0.960993	1.27936	0.748743	1.64676	1.08865	0.997964		22.2295	9.0498	6.13318	0.916083	0.90331	0.413818	0.550661	0.504565	0.666074	0.728676	0.597079	0.89796	0.766924	0.749376	0.864382			2.39365	1.29316	0.994896	0.887339
1.64216	1.56177	1.52352	0.582196	1.37197	0.8668	1.27298	0.924589	1.21946	0.897426	1.31625	0.751071	1.7063	1.09214	0.994257		22.7386	9.03444	6.22091	0.930199	0.928508	0.463434	0.614713	0.493466	0.71596	0.771194	0.59954	0.895105	0.78538	0.726	0.911628			2.36567	1.32289	0.994307	0.955603
1.73577	1.52481	1.52085	0.601585	1.3269	0.859659	1.26392	0.883319	1.11252	0.85759	1.37285	0.743531	1.72426	1.08126	0.984332		23.2518	9.00339	6.27406	0.914792	0.915592	0.490199	0.66368	0.495392	0.764907	0.793634	0.588943	0.89287	0.785989	0.698961	0.928378			2.3208	1.39035	1.0017	1.02051
1.8453	1.49162	1.49562	0.657098	1.30911	0.895696	1.27417	0.859329	1.05852	0.870488	1.47266	0.73822	1.72493	1.05044	0.971819		23.6586	8.98658	6.25677	0.875362	0.899014	0.502992	0.679374	0.485642	0.809573	0.781166	0.559887	0.896891	0.804613	0.677507	0.949641			2.28701	1.45123	1.01836	1.06255
1.94054	1.47479	1.46031	0.695307	1.22268	0.88236	1.30369	0.813369	0.957252	0.864049	1.51664	0.732037	1.70019	1.03721	0.942998		23.7675	8.95712	6.15982	0.837666	0.887665	0.549601	0.674455	0.481574	0.856481	0.783506	0.540991	0.902449	0.834558	0.664593	0.974732			2.27482	1.51899	1.02871	1.08576
2.01726	1.46746	1.40404	0.717548	1.14741	0.862858	1.34166	0.788358	0.874954	0.860562	1.52002	0.725179	1.68494	1.00946	0.899748		23.7784	8.91899	6.09207	0.793108	0.893855	0.60342	0.64716	0.47328	0.892819	0.788713	0.541091	0.917679	0.859624	0.664576	1.01685			2.28319	1.60114	1.01506	1.11361
2.12354	1.46726	1.32992	0.747345	1.10531	0.886519	1.41555	0.759125	0.837165	0.878266	1.55555	0.731991	1.65303	0.974223	0.833889		23.9908	8.86514	6.02972	0.77272	0.9283	0.657914	0.634662	0.486099	0.959583	0.791933	0.565697	0.941225	0.893882	0.678144	1.07249			2.28855	1.692	0.988812	1.13214
2.17997	1.47767	1.21721	0.758083	1.07548	0.89841	1.47239	0.701981	0.82301	0.862945	1.58053	0.745954	1.62762	0.940026	0.768787		24.1896	8.79225	5.96314	0.762804	0.976238	0.74286	0.650048	0.512888	1.04541	0.822804	0.60989	0.968093	0.944362	0.698985	1.15661			2.30728	1.73716	0.968746	1.15191
2.16728	1.47761	1.1114	0.753434	1.08457	0.889331	1.51014	0.652437	0.794563	0.786409	1.60469	0.762047	1.58498	0.932389	0.71579		24.3472	8.70519	5.88953	0.742882	1.00739	0.802387	0.678375	0.543802	1.10362	0.863305	0.629708	0.994934	0.991681	0.709106	1.23187			2.32633	1.77998	0.959653	1.18142
2.07858	1.46868	1.04121	0.728057	1.15427	0.914426	1.51858	0.619453	0.786945	0.744561	1.67343	0.791884	1.53469	0.91668	0.68951		24.5056	8.63172	5.81647	0.72437	1.04154	0.844172	0.721998	0.607799	1.1422	0.894866	0.666025	1.02779	1.04517	0.742109	1.28769			2.35264	1.82795	0.974934	1.2056
1.96671	1.46505	0.995943	0.728456	1.22977	0.960544	1.54679	0.597129	0.765547	0.750265	1.74253	0.823756	1.47459	0.896538	0.676185		24.789	8.55377	5.60678	0.687451	1.0675	0.899058	0.786964	0.708101	1.19027	0.916696	0.721483	1.06873	1.09069	0.770666	1.2817			2.39879	1.86308	0.986847	1.21954
1.82483	1.44495	0.950935	0.770277	1.32333	1.05887	1.64245	0.601142	0.754595	0.768462	1.80343	0.840645	1.40316	0.888355	0.689374		24.9825	8.47303	5.33679	0.615283	1.07856	0.940554	0.812276	0.782483	1.21416	0.926001	0.755748	1.09801	1.12769	0.780472	1.25123			2.44386	1.88016	1.0252	1.23047
1.65143	1.41425	0.925399	0.88123	1.41832	1.15482	1.72697	0.630011	0.764453	0.834006	1.87513	0.851767	1.34275	0.885153	0.707366		25.1195	8.3717	5.05242	0.566525	1.09371	0.965363	0.847583	0.825942	1.23223	0.927745	0.77574	1.11678	1.13927	0.773006	1.19334			2.47755	1.91674	1.079	1.24171
1.49223	1.40114	0.904603	0.980599	1.50201	1.2249	1.77731	0.66563	0.749776	0.931054	1.95176	0.859306	1.3048	0.874722	0.727083		25.2363	8.24458	4.64027	0.56533	1.12458	0.997484	0.859047	0.864675	1.26824	0.939404	0.811204	1.12921	1.14691	0.785232	1.11021			2.51756	1.93365	1.11753	1.27023
1.33857	1.3893	0.888381	1.08444	1.56943	1.25171	1.81298	0.661049	0.74544	1.01426	1.98395	0.849014	1.27341	0.859633	0.754759		25.2045	8.07354	4.16564	0.573106	1.11633	0.996955	0.846092	0.899886	1.25266	0.922143	0.81913	1.13124	1.13516	0.775028	1.00126			2.5405	1.93994	1.14494	1.31071
1.17154	1.36237	0.85114	1.15042	1.56352	1.25219	1.82996	0.662337	0.741735	1.05797	2.01399	0.838068	1.23198	0.874259	0.762967		25.084	7.87826	3.79586	0.588069	1.09038	0.987813	0.815496	0.913077	1.18651	0.885559	0.795812	1.11354	1.12385	0.758673	0.924886			2.5557	1.89593	1.2001	1.35279
0.995527	1.3393	0.815499	1.1706	1.50701	1.21428	1.7795	0.657165	0.725941	1.08125	2.0228	0.831093	1.20447	0.884949	0.766274		24.8475	7.67633	3.47399	0.633578	1.08984	1.0031	0.807368	0.929834	1.12812	0.8615	0.795379	1.08793	1.1144	0.757697	0.862827			2.56282	1.82042	1.25136	1.37991
0.872907	1.3184	0.77187	1.14227	1.43437	1.17758	1.78881	0.657446	0.69692	1.09317	1.99929	0.824296	1.15787	0.894362	0.755744		24.6113	7.4916	3.17501	0.698874	1.05731	1.02017	0.793463	0.984861	1.09407	0.832662	0.803069	1.0454	1.09283	0.763434	0.806873			2.58597	1.73705	1.28632	1.41444
0.781174	1.30717	0.732817	1.12248	1.37819	1.17328	1.77259	0.658817	0.709911	1.07434	1.96029	0.813891	1.10555	0.923752	0.738908		24.1769	7.32053	3.00076	0.751481	1.03051	1.01501	0.7944	1.04848	1.06629	0.818176	0.811373	1.01096	1.0729	0.753111	0.788786			2.60721	1.66908	1.30411	1.42605
0.722276	1.29994	0.678489	1.08116	1.33354	1.16531	1.73925	0.710519	0.72978	1.03758	1.91667	0.808564	1.07368	0.970519	0.700324		23.593	7.18683	2.95101	0.798101	1.01138	1.03393	0.791589	1.09444	1.02745	0.815627	0.825213	0.982293	1.05318	0.751467	0.812513			2.6555	1.58727	1.29867	1.41363
0.685566	1.31179	0.648081	1.05959	1.35767	1.18633	1.69872	0.762507	0.742444	1.00082	1.83929	0.799008	1.05952	0.991384	0.683052		22.7692	7.0717	2.95175	0.86183	0.996547	1.04196	0.806743	1.12587	1.02028	0.813346	0.854586	0.958952	1.02907	0.752529	0.855762			2.71738	1.52619	1.29424	1.37632
0.638172	1.32672	0.62596	1.03994	1.4232	1.20413	1.66518	0.771569	0.772797	0.980573	1.77139	0.787519	1.03282	1.02628	0.680328		21.9694	6.96435	2.89809	0.994418	0.98985	1.03393	0.820803	1.17198	1.03104	0.815223	0.88842	0.963216	1.01309	0.75651	0.897149			2.78318	1.48509	1.2699	1.34792
0.592299	1.30676	0.609226	1.00166	1.48625	1.19814	1.60523	0.776075	0.796051	0.951227	1.71018	0.781419	1.03738	1.06328	0.704558		20.8897	6.86655	2.81738	1.15376	1.01539	1.03748	0.831943	1.20271	1.0213	0.842906	0.934887	0.977772	1.00265	0.776827	0.94358			2.8255	1.39856	1.25583	1.32522
0.572675	1.27091	0.603022	0.946914	1.51589	1.17961	1.55656	0.778491	0.784387	0.905904	1.64868	0.783355	1.04661	1.0911	0.758398		20.1002	6.7729	2.73396	1.3072	1.04586	1.05684	0.846651	1.25437	1.043	0.877449	0.978837	0.976529	0.977738	0.819131	0.984473			2.8361	1.29765	1.26896	1.32213
0.582656	1.23293	0.596817	0.887516	1.53068	1.18511	1.43357	0.767286	0.76916	0.867348	1.59303	0.785222	1.06139	1.0772	0.828153		20.0023	6.6753	2.64793	1.44843	1.05199	1.01171	0.882336	1.29881	1.10187	0.899718	1.02263	0.97678	0.942147	0.858763	0.995906			2.81977	1.18767	1.29304	1.33948
0.606376	1.1643	0.585416	0.825993	1.51729	1.19307	1.28582	0.720773	0.768136	0.844716	1.52864	0.785892	1.06163	1.06981	0.91481		20.3916	6.56056	2.52336	1.57031	1.03744	0.963059	0.929382	1.35695	1.15807	0.908967	1.03752	0.98196	0.913826	0.900468	0.973131			2.78821	1.07093	1.30579	1.35444
0.644217	1.08281	0.564506	0.765895	1.49543	1.21722	1.11206	0.67181	0.755553	0.825316	1.4055	0.785475	1.06399	1.05871	1.03508		20.9869	6.43524	2.46513	1.61413	0.999853	0.915494	0.964393	1.37528	1.16946	0.909967	1.0239	0.96373	0.878719	0.941895	0.956958			2.73921	0.940706	1.34194	1.40222
0.673028	1.0261	0.550291	0.725809	1.49369	1.22574	0.93897	0.626011	0.766419	0.816741	1.29111	0.777971	1.06662	1.05317	1.16247		21.4706	6.33552	2.43637	1.61048	0.939707	0.849566	0.983248	1.3408	1.16306	0.879736	0.976513	0.943682	0.843632	0.957348	0.928951			2.70644	0.847229	1.38428	1.44808
0.680113	0.977208	0.540362	0.700438	1.48361	1.22878	0.807513	0.581182	0.797341	0.845458	1.204	0.763518	1.08143	1.05964	1.24112		21.9307	6.24561	2.4215	1.65635	0.909225	0.789821	0.986889	1.29217	1.15396	0.820709	0.926063	0.920367	0.80215	0.957555	0.887024			2.6842	0.79712	1.4125	1.47222
0.687603	0.934959	0.549721	0.701587	1.48335	1.21799	0.763441	0.535886	0.820784	0.829319	1.13035	0.759542	1.07295	1.0913	1.32627		22.2397	6.17775	2.3988	1.70711	0.884989	0.76671	0.957352	1.21332	1.15349	0.779992	0.86639	0.902778	0.783477	0.939076	0.847224			2.66222	0.760034	1.43398	1.51153
0.703453	0.900857	0.559524	0.672039	1.51179	1.19843	0.738984	0.513616	0.844106	0.750781	1.08925	0.753189	1.07542	1.13174	1.38942		22.2972	6.11722	2.39979	1.73008	0.874025	0.741077	0.907182	1.08937	1.14224	0.77745	0.795063	0.869166	0.779779	0.924802	0.84471			2.61441	0.742401	1.46829	1.57005
0.694311	0.869357	0.586618	0.614492	1.52623	1.1084	0.714214	0.503927	0.859614	0.657452	1.08003	0.746621	1.08481	1.15527	1.41311		22.0264	6.08406	2.36435	1.778	0.891119	0.756449	0.893341	1.01718	1.16224	0.82422	0.749995	0.845967	0.787238	0.910213	0.840844			2.56996	0.758131	1.46365	1.60883
0.66074	0.85269	0.622977	0.501577	1.55363	1.05987	0.698936	0.496881	0.815375	0.546042	1.06858	0.750269	1.07139	1.14982	1.40639		22.2486	6.05288	2.32927	1.80869	0.914999	0.798205	0.895851	0.991995	1.20306	0.885618	0.74699	0.83929	0.822747	0.906119	0.865042			2.5265	0.808281	1.42031	1.63562
0.627608	0.829043	0.669189	0.382095	1.56758	1.02391	0.669184	0.487458	0.754953	0.437462	0.997224	0.766735	1.02933	1.11881	1.409		22.2155	6.03871	2.38126	1.7684	0.913514	0.842965	0.946607	0.951357	1.22184	0.968859	0.758835	0.846058	0.876411	0.888535	0.94815			2.49613	0.837932	1.38222	1.66705
0.583132	0.788517	0.693398	0.261861	1.58512	0.99315	0.615625	0.485165	0.672256	0.37525	0.904184	0.779652	1.00153	1.07744	1.3867		22.2399	6.02018	2.47021	1.72095	0.941582	0.909357	1.02528	0.893781	1.24282	1.05853	0.78722	0.857146	0.927147	0.88777	1.07627			2.48492	0.865698	1.35792	1.68225
0.521178	0.746482	0.722363	0.203992	1.57716	0.941568	0.565159	0.468198	0.58211	0.360693	0.798456	0.789466	0.945276	0.990328	1.35872		22.3302	6.04385	2.5641	1.7026	0.962071	0.970342	1.09204	0.858091	1.26018	1.10727	0.846332	0.890925	0.96359	0.8927	1.19038			2.48616	0.891482	1.33264	1.68464
0.483511	0.72463	0.755891	0.17892	1.52762	0.911235	0.540639	0.44019	0.500002	0.362777	0.698937	0.798201	0.878276	0.901835	1.32667		22.5936	6.05151	2.62406	1.67207	0.922873	0.974282	1.13517	0.804093	1.26223	1.12873	0.874056	0.922899	0.982778	0.912628	1.30264			2.48662	0.890017	1.32867	1.68129
0.483072	0.709897	0.776004	0.207838	1.41795	0.86876	0.505631	0.406469	0.471149	0.379445	0.609816	0.796154	0.812457	0.82969	1.32689		23.0036	6.02297	2.64713	1.61526	0.87119	0.965062	1.15969	0.741839	1.23346	1.13055	0.876753	0.965257	0.985774	0.92844	1.37994			2.47478	0.884001	1.35763	1.68801
0.458436	0.693152	0.803141	0.241951	1.30075	0.824455	0.459507	0.373748	0.444615	0.393012	0.553012	0.786058	0.758996	0.758681	1.37458		23.7101	5.99733	2.6009	1.5803	0.81726	0.979237	1.13675	0.6876	1.19273	1.11513	0.85514	1.01375	0.973065	0.953315	1.38192			2.47945	0.902147	1.39771	1.70252
0.444462	0.690512	0.855163	0.273735	1.17585	0.779025	0.422846	0.332707	0.433662	0.40875	0.502939	0.783297	0.695894	0.687071	1.43816		24.109	5.97866	2.52783	1.55683	0.746383	0.966612	1.11126	0.655842	1.15105	1.09602	0.829146	1.04792	0.95569	0.970639	1.34427			2.49354	0.946378	1.4553	1.7275
0.447238	0.689176	0.890056	0.258679	1.06381	0.729808	0.388246	0.308404	0.424243	0.423306	0.454896	0.79267	0.658614	0.663357	1.48159		24.4386	5.92971	2.42194	1.51607	0.665782	0.953393	1.06195	0.637138	1.14895	1.08078	0.770761	1.06606	0.947588	0.979797	1.26855			2.50323	0.996311	1.52552	1.77796
0.476039	0.699018	0.895658	0.242596	0.978081	0.696767	0.343065	0.302401	0.410621	0.422984	0.414113	0.800658	0.633611	0.641483	1.4988		24.6983	5.88794	2.39022	1.39022	0.600799	0.967944	1.01988	0.615761	1.13031	1.0277	0.7115	1.0792	0.932805	0.977857	1.2011			2.50915	1.11697	1.60542	1.86029
0.539387	0.741392	0.886678	0.237462	0.931388	0.648583	0.308571	0.296773	0.401659	0.422018	0.386433	0.80711	0.623765	0.623604	1.47783		24.6618	5.83593	2.34633	1.26853	0.544061	0.982666	0.994117	0.583072	1.13127	0.974736	0.672302	1.07588	0.919433	0.969966	1.12909			2.53681	1.24	1.70539	1.94289
0.627422	0.779203	0.85219	0.233355	0.925074	0.603152	0.294135	0.307277	0.406139	0.42089	0.360598	0.80764	0.622671	0.614783	1.41623		24.4675	5.7539	2.2249	1.14796	0.48623	0.966269	1.00868	0.526383	1.09225	0.915134	0.642988	1.06377	0.921966	0.974367	1.04649			2.55495	1.35366	1.81954	2.03751
0.729202	0.798706	0.802438	0.24054	0.918568	0.56254	0.288511	0.322471	0.413309	0.412842	0.349158	0.798477	0.619607	0.623967	1.34484		24.1559	5.6754	2.02882	1.01812	0.433749	0.968841	1.0171	0.475008	1.01782	0.879196	0.603172	1.03931	0.936295	0.977912	0.96257			2.56225	1.4333	1.92834	2.12091
0.8483	0.82765	0.776815	0.278178	0.916463	0.53604	0.309133	0.343105	0.421195	0.40222	0.363367	0.786689	0.622726	0.636758	1.27408		23.8218	5.63459	1.86733	0.910704	0.407942	0.996801	1.02467	0.414995	0.919181	0.871662	0.575623	1.01284	0.954874	0.984785	0.932755			2.58739	1.5161	2.04401	2.21278
0.985511	0.845404	0.782487	0.318934	0.922671	0.493574	0.340108	0.374099	0.444018	0.395657	0.390167	0.783903	0.622648	0.660278	1.21768		23.5193	5.59955	1.65685	0.877365	0.417577	1.03615	1.0166	0.358757	0.826666	0.891768	0.558601	0.98532	0.988517	0.974978	0.894573			2.6417	1.55292	2.15993	2.26202
1.10716	0.834353	0.819222	0.338096	0.898558	0.461222	0.361106	0.395108	0.430039	0.384713	0.373557	0.797985	0.615197	0.688072	1.16006		23.1721	5.54885	1.52364	0.858124	0.431307	1.05141	0.993712	0.318005	0.715936	0.92732	0.526873	0.958198	1.02287	0.962322	0.890229			2.68083	1.57089	2.25136	2.29967
1.23894	0.822227	0.861657	0.36471	0.869322	0.436366	0.374916	0.430647	0.442486	0.395891	0.341773	0.827069	0.609173	0.725785	1.11051		22.8753	5.47999	1.484	0.807821	0.424688	1.07254	0.944968	0.293997	0.640849	0.975015	0.502119	0.933902	1.02101	0.926232	0.954384			2.72301	1.55947	2.29863	2.32386
1.3989	0.822728	0.869358	0.383452	0.819225	0.406519	0.393601	0.463373	0.459414	0.42243	0.310359	0.860918	0.615006	0.754485	1.04313		22.6857	5.36096	1.51392	0.744938	0.427129	1.0696	0.896681	0.28429	0.596496	0.997566	0.48043	0.925077	0.983321	0.888203	1.04276			2.75374	1.55952	2.32341	2.32257
1.57148	0.820395	0.854641	0.383452	0.753968	0.361089	0.372979	0.484009	0.487017	0.466692	0.286001	0.890247	0.616486	0.764662	0.995156		22.5044	5.19158	1.56303	0.674588	0.40943	1.02526	0.833358	0.321612	0.544288	0.969377	0.456463	0.923828	0.926851	0.841315	1.10656			2.78054	1.54306	2.26938	2.24588
1.74637	0.813429	0.83296	0.395543	0.772362	0.349809	0.36069	0.528658	0.53559	0.562227	0.273904	0.917284	0.622019	0.77775	0.949988		22.2565	4.97069	1.63423	0.607127	0.370707	0.938359	0.769161	0.36217	0.50864	0.904796	0.424953	0.927878	0.864414	0.797784	1.1718			2.79282	1.50066	2.21291	2.19456
1.86019	0.793157	0.787963	0.431409	0.838375	0.348439	0.370857	0.60297	0.627083	0.692806	0.302737	0.940155	0.637503	0.787458	0.9241		21.8319	4.75107	1.64749	0.56048	0.339619	0.848704	0.686481	0.408524	0.4818	0.839602	0.375624	0.926062	0.802154	0.767395	1.18316			2.8202	1.44323	2.14662	2.14748
1.96381	0.775982	0.761953	0.465427	0.909435	0.32367	0.388435	0.642288	0.692573	0.784219	0.364213	0.9578	0.661697	0.801796	0.896693		21.1254	4.53536	1.61716	0.539147	0.316612	0.761574	0.588574	0.458939	0.453326	0.776799	0.318834	0.92484	0.759918	0.75235	1.13568			2.84089	1.41119	2.11373	2.11231
2.04024	0.771988	0.794496	0.519598	0.979097	0.303694	0.400817	0.674312	0.756554	0.839629	0.4364	0.960712	0.677668	0.82632	0.875816		20.2503	4.34277	1.55463	0.514457	0.276605	0.688094	0.496426	0.53049	0.434946	0.709839	0.262807	0.927184	0.727956	0.735834	1.0614			2.86284	1.4207	2.11948	2.12935
2.06895	0.77704	0.830819	0.545044	1.07898	0.300228	0.411565	0.739705	0.814728	0.897007	0.493924	0.970296	0.711924	0.898623	0.876607		19.2888	4.1252	1.47443	0.500216	0.25047	0.62847	0.465007	0.57424	0.469184	0.679571	0.204513	0.917984	0.703934	0.713291	0.978393			2.87293	1.43703	2.23963	2.26011
2.03583	0.764348	0.848894	0.558055	1.11464	0.283329	0.393156	0.809942	0.82125	0.925029	0.533097	0.977969	0.763576	0.993655	0.869095		18.2188	3.93487	1.40149	0.464156	0.230303	0.592222	0.447264	0.611924	0.50708	0.645668	0.159752	0.903524	0.683031	0.677283	0.899757			2.87781	1.51478	2.4423	2.46906
2.02769	0.749923	0.870221	0.558206	1.13877	0.267364	0.364104	0.86271	0.793591	0.935343	0.561939	0.975649	0.824668	1.08669	0.825762		17.3181	3.76271	1.36348	0.428146	0.210163	0.559662	0.473175	0.625969	0.554587	0.620354	0.142266	0.88426	0.676868	0.647406	0.851524			2.86771	1.61188	2.70963	2.72331
2.03291	0.732088	0.86015	0.552875	1.1507	0.283451	0.334894	0.938703	0.765665	0.960419	0.57344	0.968055	0.870017	1.16544	0.756475		16.5708	3.58262	1.32305	0.415677	0.206208	0.505302	0.514964	0.64204	0.615396	0.59338	0.159907	0.850883	0.680427	0.628546	0.822781			2.84668	1.70055	3.02747	3.00426
2.0131	0.693205	0.816844	0.532325	1.14901	0.310665	0.306155	1.10368	0.738711	0.999127	0.579923	0.969496	0.895408	1.23608	0.695787		15.928	3.389	1.28678	0.412225	0.226526	0.458208	0.554774	0.632366	0.68191	0.576616	0.195107	0.821257	0.691761	0.629461	0.795762			2.84642	1.75011	3.31568	3.26973
1.99719	0.649152	0.786008	0.565184	1.12095	0.324532	0.292093	1.22806	0.712047	1.02066	0.598134	0.960961	0.912665	1.25951	0.631854		15.3553	3.22479	1.24124	0.40863	0.24674	0.421888	0.576566	0.612585	0.672476	0.578337	0.253566	0.795967	0.683254	0.633299	0.784882			2.87467	1.85082	3.5549	3.52459
1.99055	0.6097	0.754169	0.586577	1.09148	0.32994	0.309635	1.31575	0.667673	1.02089	0.615467	0.956263	0.898957	1.27822	0.57592		14.9286	3.07352	1.18391	0.426604	0.287067	0.385485	0.574492	0.594647	0.655335	0.651225	0.311935	0.76436	0.688601	0.638839	0.766852			2.93904	1.90996	3.73854	3.70602
1.97925	0.566891	0.727435	0.642216	1.09108	0.356584	0.338662	1.44073	0.611742	1.03553	0.641077	0.952846	0.845147	1.29783	0.546212		14.4742	2.93991	1.1254	0.453393	0.327255	0.354341	0.558279	0.594237	0.643546	0.727154	0.350718	0.738534	0.690873	0.624432	0.753212			2.99043	1.94585	3.91233	3.91881
1.9631	0.538523	0.714835	0.721341	1.07816	0.385609	0.367477	1.54448	0.555514	1.05206	0.706384	0.955684	0.799032	1.30448	0.536774		14.0368	2.82762	1.07527	0.471073	0.363379	0.354063	0.524242	0.593781	0.631691	0.797955	0.37189	0.72135	0.682818	0.575871	0.753591			3.05414	1.96937	4.01378	4.0704
1.96702	0.540924	0.727662	0.78189	1.0771	0.438687	0.41964	1.56042	0.499093	1.09608	0.786071	0.974466	0.807996	1.29904	0.532072		13.6024	2.71112	1.05087	0.49597	0.383295	0.350148	0.484265	0.593302	0.6122	0.831388	0.379383	0.700547	0.655226	0.506567	0.761663			3.10493	1.98669	4.11968	4.18275
1.95702	0.543128	0.73519	0.808243	1.08558	0.527007	0.45748	1.58898	0.440132	1.14578	0.854769	1.00026	0.806997	1.27046	0.511967		13.1753	2.58215	1.01242	0.510076	0.397189	0.329989	0.44442	0.592916	0.625013	0.836027	0.386908	0.688078	0.630257	0.43382	0.732783			3.12808	1.99995	4.19065	4.20384
1.93228	0.554423	0.753361	0.840554	1.08611	0.655857	0.49857	1.65402	0.390135	1.19645	0.952871	1.02379	0.828529	1.20752	0.517943		12.7627	2.44441	0.983169	0.520806	0.376948	0.293656	0.44235	0.592802	0.6419	0.796858	0.406279	0.688655	0.60842	0.384123	0.698141			3.08926	2.02759	4.21977	4.2137
1.91998	0.588441	0.757462	0.838348	1.05697	0.763333	0.533868	1.73387	0.38758	1.21715	1.0424	1.03107	0.869141	1.16355	0.544812		12.5847	2.31674	0.951809	0.529715	0.356726	0.266424	0.448162	0.592689	0.653104	0.750931	0.441176	0.689331	0.57455	0.34524	0.672062			3.06907	2.07845	4.2233	4.16805
1.90576	0.618604	0.764794	0.812534	1.04305	0.852281	0.601444	1.81426	0.360033	1.21816	1.09211	1.02542	0.911169	1.13946	0.574676		12.6758	2.21786	0.917684	0.529445	0.32636	0.230071	0.481447	0.608166	0.649032	0.711578	0.510805	0.691051	0.581938	0.337187	0.636498			3.05583	2.15857	4.33664	4.21975
1.8948	0.647859	0.762851	0.799953	1.04394	0.941505	0.648691	1.90346	0.332415	1.17899	1.12177	1.01007	0.927098	1.13184	0.603503		12.8906	2.15909	0.867502	0.539601	0.285825	0.202642	0.520312	0.615388	0.637044	0.693899	0.587738	0.685222	0.624114	0.340694	0.592128			3.02143	2.25481	4.52574	4.38883
1.95698	0.680734	0.770304	0.800865	1.04213	1.02868	0.699179	1.99347	0.293556	1.10728	1.13737	0.995833	0.931722	1.1525	0.649388		13.2772	2.14494	0.831762	0.578124	0.259277	0.20943	0.558872	0.598819	0.636042	0.694512	0.656467	0.688208	0.675361	0.359262	0.58676			2.99151	2.31771	4.84608	4.68192
2.03534	0.704691	0.757854	0.814914	1.01307	1.08333	0.729012	2.04197	0.262957	1.03783	1.14124	0.988632	0.932722	1.17446	0.687626		13.8377	2.16898	0.794091	0.620019	0.270687	0.245006	0.579475	0.589864	0.634788	0.710024	0.713323	0.694511	0.704688	0.374263	0.584701			3.00554	2.36995	5.19792	4.97031
2.04961	0.710088	0.749459	0.8421	0.983767	1.14033	0.776227	2.01382	0.218378	0.993262	1.17649	1.00006	0.924068	1.18533	0.717751		14.3777	2.19482	0.756437	0.652255	0.288715	0.279333	0.586244	0.581048	0.63132	0.731031	0.761697	0.710145	0.735063	0.404924	0.586258			3.05258	2.38822	5.49938	5.17945
2.03757	0.715391	0.720718	0.86369	0.933315	1.26678	0.808606	1.98805	0.218457	0.968469	1.21715	1.01151	0.909656	1.17795	0.751181		14.8658	2.19299	0.72218	0.702977	0.318163	0.320239	0.567616	0.544683	0.647045	0.743175	0.768078	0.736906	0.734473	0.435827	0.587753			3.1262	2.37531	5.67444	5.29384
1.9752	0.696309	0.668251	0.863417	0.84649	1.37094	0.855092	1.94351	0.218362	0.958096	1.25701	1.02264	0.884437	1.16488	0.803045		15.466	2.16823	0.700356	0.760402	0.35939	0.368047	0.566363	0.487058	0.666454	0.758545	0.766555	0.77207	0.727572	0.484576	0.585093			3.22384	2.32698	5.7541	5.29388
1.85086	0.683785	0.629375	0.849177	0.737978	1.47681	0.912678	1.85934	0.232087	0.949558	1.34204	1.03817	0.863217	1.14323	0.848424		16.0387	2.16472	0.686147	0.77656	0.407111	0.394782	0.578237	0.441449	0.628617	0.762199	0.759994	0.794161	0.721091	0.543824	0.56931			3.36524	2.27863	5.69507	5.19542
1.73917	0.683443	0.604256	0.808133	0.647536	1.58214	0.969952	1.7458	0.27646	0.900807	1.42363	1.05653	0.829406	1.12242	0.890785		16.5537	2.17336	0.668361	0.773778	0.422247	0.401209	0.578627	0.383003	0.579195	0.755949	0.741769	0.813348	0.715479	0.60189	0.541298			3.52793	2.22081	5.57773	5.04434
1.71672	0.69824	0.591962	0.753915	0.557324	1.67166	1.01268	1.69993	0.331947	0.839654	1.49094	1.07409	0.796425	1.08966	0.938696		17.1555	2.1934	0.670044	0.757262	0.426716	0.399818	0.555224	0.318578	0.522633	0.717383	0.716703	0.834127	0.708311	0.642214	0.504961			3.65717	2.20516	5.44765	4.91808
1.70033	0.729911	0.602079	0.705331	0.500175	1.68916	1.05857	1.65178	0.387435	0.788832	1.56443	1.10272	0.76575	1.07011	0.980682		17.7729	2.25784	0.682665	0.712809	0.43951	0.394503	0.566671	0.267814	0.467155	0.683956	0.672111	0.847619	0.716649	0.670715	0.492065			3.7657	2.19254	5.28211	4.77954
1.68183	0.780601	0.66298	0.702221	0.496857	1.69893	1.08712	1.54583	0.451325	0.743267	1.63248	1.12622	0.756016	1.05742	1.00723		18.3461	2.33943	0.691577	0.65435	0.439143	0.383864	0.576966	0.255204	0.403397	0.642618	0.618878	0.847688	0.727143	0.675878	0.504744			3.84375	2.20986	5.10046	4.61837
1.69245	0.827348	0.702822	0.715097	0.517392	1.69795	1.11567	1.48079	0.534707	0.722779	1.64596	1.13963	0.759133	1.05517	1.00612		19.0239	2.4104	0.711992	0.607703	0.419449	0.376036	0.57243	0.288315	0.381367	0.587685	0.560533	0.85758	0.75474	0.680374	0.51948			3.83975	2.19092	4.9046	4.40167
1.72322	0.872236	0.746066	0.738674	0.517192	1.69184	1.13847	1.45105	0.60125	0.739945	1.62237	1.14059	0.778323	1.05083	0.987531		19.8158	2.4223	0.743958	0.580559	0.388547	0.360868	0.57838	0.319663	0.364255	0.49823	0.545125	0.86363	0.781816	0.707505	0.548588			3.76151	2.16048	4.72118	4.2068
1.74575	0.921166	0.783415	0.709144	0.487294	1.70689	1.1582	1.35129	0.650974	0.72459	1.54995	1.14465	0.816551	1.06246	0.961191		20.4999	2.42029	0.764973	0.565579	0.378793	0.354802	0.604327	0.358734	0.345918	0.423397	0.538924	0.867747	0.800197	0.74184	0.613008			3.6692	2.12071	4.54737	3.99836
1.76749	0.953044	0.814123	0.679576	0.469195	1.72985	1.15748	1.25143	0.706164	0.699189	1.44024	1.14194	0.847979	1.07688	0.941372		21.0687	2.39581	0.807399	0.559857	0.374074	0.33568	0.607983	0.397872	0.325378	0.351812	0.542635	0.876028	0.802426	0.780524	0.650413			3.53129	2.08257	4.3768	3.75914
1.81542	0.960889	0.813813	0.628005	0.438567	1.71058	1.1321	1.22285	0.751826	0.653145	1.32898	1.13374	0.842853	1.09496	0.931035		21.6021	2.37197	0.852485	0.562235	0.380319	0.309332	0.594991	0.427803	0.317613	0.291759	0.564785	0.89447	0.80455	0.830361	0.662326			3.38415	2.06903	4.18762	3.54576
1.78892	0.961934	0.828856	0.574069	0.408184	1.66028	1.09283	1.19201	0.778456	0.622255	1.24129	1.12927	0.833062	1.10908	0.94359		21.9941	2.34464	0.888374	0.584197	0.394545	0.285202	0.613053	0.44159	0.326713	0.261273	0.600194	0.900461	0.786124	0.882718	0.687996			3.28013	2.04115	3.99121	3.39578
1.76666	0.95281	0.836566	0.52304	0.416522	1.584	1.05682	1.12684	0.802498	0.596564	1.14853	1.12523	0.814052	1.1407	0.954476		22.2697	2.37784	0.929607	0.599501	0.442275	0.27702	0.625403	0.47878	0.348105	0.270003	0.597532	0.91571	0.759726	0.90629	0.729996			3.25524	2.01259	3.76825	3.23623
1.74765	0.920023	0.83135	0.525393	0.475486	1.5006	1.04168	1.03633	0.799331	0.598701	1.08793	1.11455	0.786098	1.14367	0.944267		22.525	2.43027	0.993286	0.614481	0.47678	0.269255	0.646139	0.515109	0.380851	0.282676	0.5918	0.928683	0.762249	0.927272	0.738406			3.24013	1.98535	3.51838	3.09128
1.7794	0.889284	0.819355	0.527836	0.510833	1.4121	1.01515	0.951725	0.771292	0.623345	1.05323	1.09641	0.748213	1.10249	0.935457		22.7466	2.49634	1.04899	0.627027	0.494222	0.270697	0.664011	0.535155	0.405074	0.299201	0.557194	0.945785	0.75667	0.942044	0.750681			3.2626	1.9399	3.27655	2.97919
1.82644	0.858483	0.812807	0.528724	0.54126	1.35337	1.01106	0.886759	0.744887	0.681632	1.02652	1.07427	0.733336	1.02741	0.913708		22.6497	2.58505	1.12628	0.628062	0.519551	0.271875	0.691847	0.555224	0.436453	0.331432	0.512624	0.956185	0.744235	0.942356	0.793519			3.31819	1.85389	3.079	2.84641
1.91896	0.838491	0.77911	0.529497	0.595428	1.29673	1.03286	0.830167	0.718258	0.742531	0.99092	1.04712	0.718534	0.95464	0.871649		22.3632	2.68326	1.21697	0.602694	0.556178	0.257591	0.708654	0.548875	0.464112	0.36188	0.467303	0.963052	0.739039	0.92308	0.817998			3.38113	1.80382	2.87491	2.68305
1.97394	0.819774	0.760585	0.51704	0.625919	1.29348	1.07513	0.808418	0.69449	0.793525	0.960955	1.0109	0.711661	0.881512	0.827847		22.1752	2.76146	1.28732	0.601077	0.588663	0.239386	0.745984	0.522785	0.494369	0.387004	0.434871	0.959019	0.737058	0.906361	0.817961			3.37482	1.77814	2.66405	2.53054
2.00498	0.818706	0.763775	0.490832	0.626251	1.29156	1.09608	0.83789	0.68655	0.816325	0.898617	0.956613	0.720969	0.837925	0.7849		22.2395	2.81035	1.33779	0.61662	0.636815	0.236603	0.798234	0.497622	0.53563	0.427625	0.422114	0.947116	0.731911	0.874084	0.807516			3.32953	1.75774	2.48241	2.39097
2.00619	0.824131	0.784916	0.466975	0.626183	1.21961	1.11044	0.863931	0.675386	0.848571	0.812945	0.909603	0.746682	0.846839	0.743171		22.1242	2.85491	1.38807	0.620828	0.68926	0.24637	0.858771	0.48999	0.574878	0.46134	0.45787	0.917911	0.746513	0.835393	0.81294			3.23687	1.73551	2.33362	2.2563
1.98875	0.840067	0.814038	0.466558	0.625716	1.17607	1.10964	0.871963	0.674839	0.910084	0.71522	0.875875	0.769523	0.881887	0.697524		22.2032	2.88145	1.44103	0.593701	0.733866	0.245235	0.887777	0.498513	0.584429	0.478088	0.492576	0.897133	0.754053	0.790319	0.814813			3.11163	1.70992	2.16451	2.12053
2.01	0.839879	0.842704	0.468508	0.601163	1.14795	1.11692	0.870835	0.67394	0.953643	0.605727	0.842019	0.792603	0.927582	0.66255		22.4993	2.8693	1.4918	0.573083	0.771233	0.258808	0.867636	0.518049	0.587677	0.488042	0.527671	0.898373	0.754086	0.741717	0.853849			2.94911	1.6806	2.03432	2.00752
2.05451	0.852003	0.870526	0.507262	0.591244	1.11924	1.11497	0.872255	0.683816	1.00177	0.521856	0.816242	0.817031	0.960672	0.639233		22.4638	2.84254	1.56151	0.534554	0.812209	0.275249	0.838979	0.54608	0.598948	0.498142	0.554424	0.907619	0.772672	0.704701	0.917368			2.77533	1.61883	1.95058	1.94951
2.13363	0.861121	0.898966	0.559826	0.590845	1.08646	1.09969	0.883252	0.691679	1.05095	0.452997	0.812746	0.836996	0.998739	0.618217		22.3407	2.82295	1.60845	0.483294	0.825784	0.275842	0.802538	0.585778	0.60039	0.517581	0.547838	0.91749	0.783778	0.701618	0.992158			2.63643	1.54058	1.87264	1.8815
2.23289	0.860376	0.917608	0.610023	0.578986	1.10501	1.09672	0.912185	0.730414	1.04344	0.395943	0.810843	0.866577	1.0255	0.593727		22.4556	2.79296	1.63754	0.458716	0.826036	0.265252	0.76223	0.622762	0.598689	0.55095	0.528979	0.944738	0.770937	0.715313	1.04118			2.50826	1.49625	1.80935	1.82294
2.39187	0.84892	0.901541	0.60738	0.54942	1.0864	1.12569	0.935371	0.752566	0.993711	0.350326	0.808371	0.897276	1.04959	0.576872		22.6142	2.75576	1.64917	0.479924	0.82687	0.2662	0.736564	0.634507	0.619158	0.585941	0.521491	0.989203	0.757817	0.730265	1.08494			2.36595	1.45618	1.74877	1.77434
2.52495	0.840106	0.876816	0.599636	0.5526	1.06015	1.14638	0.96467	0.780512	0.961741	0.324786	0.819534	0.915175	1.0787	0.566578		22.7001	2.72813	1.64017	0.50977	0.820638	0.2661	0.780796	0.595573	0.637444	0.618971	0.519372	1.01002	0.764225	0.74612	1.1118			2.25916	1.4192	1.68556	1.72084
2.61746	0.81958	0.841441	0.573874	0.582912	1.01347	1.16511	1.01216	0.798013	0.938061	0.296674	0.840176	0.931867	1.11672	0.573604		22.9105	2.70512	1.62266	0.527623	0.801291	0.26622	0.810146	0.551333	0.639584	0.652412	0.466301	1.04004	0.76452	0.757271	1.12253			2.18659	1.40349	1.61299	1.63087
2.68265	0.785561	0.816405	0.563435	0.627409	0.963207	1.18274	1.07618	0.823105	0.938298	0.28535	0.864371	0.932154	1.12677	0.584187		22.9005	2.66892	1.62835	0.545492	0.768138	0.26635	0.839539	0.503269	0.639898	0.664325	0.44749	1.07827	0.753794	0.738323	1.1062			2.11623	1.39623	1.56194	1.58199
2.67016	0.76716	0.789767	0.566116	0.674754	0.91008	1.24944	1.10522	0.823152	0.96322	0.271102	0.889645	0.917762	1.13488	0.598521		22.8946	2.64839	1.63369	0.545509	0.742495	0.26636	0.880191	0.464581	0.628826	0.66435	0.439891	1.10289	0.766953	0.720932	1.09088			2.09127	1.37303	1.48821	1.55143
2.57044	0.774285	0.781733	0.595563	0.7343	0.873309	1.31109	1.14937	0.829158	0.988646	0.242672	0.899978	0.904707	1.15475	0.60964		22.8626	2.63818	1.61782	0.515497	0.722747	0.277014	0.928552	0.435545	0.604782	0.670993	0.430369	1.1112	0.78544	0.72283	1.06925			2.11199	1.31941	1.42214	1.53021
2.45848	0.796202	0.775805	0.654301	0.761409	0.847241	1.38752	1.23738	0.829721	0.976796	0.214234	0.90495	0.892037	1.17423	0.610352		22.7897	2.65167	1.58517	0.467831	0.702999	0.300097	0.916946	0.435545	0.591837	0.675976	0.41323	1.12248	0.795537	0.715701	1.01648			2.11915	1.25661	1.35208	1.48238
2.38112	0.835213	0.767215	0.741769	0.791059	0.820581	1.47175	1.33038	0.829721	0.95186	0.185644	0.906904	0.863207	1.19652	0.597978		22.7109	2.65045	1.53062	0.432523	0.667452	0.335611	0.916946	0.416187	0.573343	0.675976	0.449411	1.11698	0.796107	0.710346	0.939163			2.11101	1.25208	1.29033	1.42314
2.31779	0.882664	0.765039	0.832171	0.818118	0.807648	1.55943	1.47044	0.855081	0.924879	0.157182	0.907609	0.846296	1.24447	0.600832		22.566	2.66269	1.44575	0.39898	0.653629	0.371125	0.893733	0.391022	0.580741	0.675976	0.487497	1.12356	0.789506	0.71788	0.882558			2.07905	1.26497	1.23797	1.36904
2.31159	0.926108	0.787349	0.909183	0.871024	0.822115	1.57343	1.59084	0.887714	0.886171	0.16137	0.903524	0.851359	1.29843	0.600303		22.3531	2.64449	1.38979	0.386473	0.659321	0.40649	0.860576	0.371534	0.617482	0.667462	0.525369	1.13582	0.780184	0.722798	0.850284			2.00474	1.24727	1.18594	1.2909
2.31331	0.966221	0.817737	0.988369	0.935918	0.804119	1.58683	1.66688	0.91826	0.830533	0.208902	0.907691	0.881174	1.34361	0.594453		22.1635	2.64121	1.34509	0.389838	0.664976	0.438274	0.840906	0.353964	0.641283	0.64399	0.576511	1.15182	0.781208	0.737292	0.814951			1.91158	1.26583	1.11138	1.20359
2.25617	1.0081	0.891498	1.07915	1.04929	0.816963	1.62568	1.76185	0.980552	0.802563	0.290299	0.930239	0.917853	1.36048	0.600033		22.0412	2.61286	1.31534	0.414375	0.664718	0.470035	0.828999	0.37314	0.637373	0.607262	0.64666	1.17247	0.779973	0.761781	0.789892			1.82646	1.31002	1.05968	1.14339
2.18205	1.08449	0.965378	1.15222	1.19342	0.844681	1.64217	1.93609	1.07086	0.778475	0.405473	0.95811	0.957012	1.38712	0.617896		22.0594	2.5938	1.32759	0.431979	0.684389	0.514358	0.828901	0.411801	0.655794	0.573988	0.736059	1.1919	0.792555	0.798198	0.791415			1.77653	1.30027	1.01926	1.08949
2.07605	1.18103	1.01907	1.25811	1.39216	0.867515	1.63893	2.07981	1.18153	0.784886	0.544042	0.989004	1.00456	1.40444	0.648696		22.1348	2.55891	1.38761	0.452988	0.699929	0.54964	0.842116	0.446464	0.648153	0.524006	0.804271	1.19113	0.798106	0.847808	0.801909			1.76036	1.24958	0.942172	0.993591
1.96741	1.28492	1.08306	1.36488	1.6198	0.908947	1.69309	2.28532	1.3053	0.803462	0.705073	1.01315	1.08869	1.44431	0.673867		22.1787	2.57398	1.42843	0.470435	0.699697	0.584882	0.872692	0.48299	0.635	0.495651	0.868591	1.19359	0.805466	0.897816	0.789347			1.77171	1.21914	0.871059	0.897919
1.82792	1.41449	1.16605	1.46026	1.93656	0.945708	1.75188	2.51984	1.46886	0.821416	0.862933	1.03684	1.16515	1.49068	0.677817		22.1707	2.56267	1.44828	0.494635	0.689297	0.633907	0.891208	0.517296	0.652855	0.488561	0.924773	1.18926	0.808122	0.940721	0.775323			1.79922	1.18699	0.827402	0.833247
1.75164	1.58571	1.22191	1.51132	2.18258	0.914644	1.75655	2.67807	1.58474	0.840008	0.978739	1.0493	1.24801	1.54878	0.680162		22.0596	2.54656	1.47976	0.52214	0.663045	0.707328	0.922954	0.551341	0.70179	0.519317	0.967322	1.17572	0.811025	1.00167	0.766291			1.82511	1.13907	0.781283	0.782621
1.68286	1.76834	1.28904	1.53474	2.40117	0.853226	1.81355	2.83036	1.68226	0.871418	1.09056	1.05299	1.32448	1.57843	0.671846		21.8473	2.54638	1.49599	0.560008	0.618888	0.767985	0.931259	0.583274	0.739356	0.536699	0.990505	1.17057	0.790185	1.04277	0.761443			1.83024	1.10276	0.721041	0.722671
1.63948	1.94194	1.35939	1.56219	2.57533	0.799695	1.93542	3.01272	1.79762	0.882238	1.29194	1.04564	1.405	1.61183	0.674476		21.8333	2.55917	1.47564	0.616971	0.578698	0.842637	0.927987	0.607444	0.774981	0.547567	1.01548	1.16921	0.768813	1.03162	0.748569			1.81657	1.08378	0.687226	0.685675
1.58113	2.12059	1.4035	1.645	2.79058	0.796888	2.08772	3.24425	1.89558	0.947556	1.56602	1.0523	1.43512	1.6246	0.704338		21.8652	2.51346	1.44053	0.663536	0.538732	0.929825	0.892324	0.664266	0.807135	0.550273	1.03318	1.15594	0.736957	1.01291	0.741708			1.80096	1.07779	0.672006	0.671133
1.61495	2.31494	1.4164	1.75492	2.95738	0.854771	2.27581	3.48093	1.98575	1.12274	1.82223	1.06487	1.46426	1.64444	0.766505		22.0414	2.50115	1.41477	0.688968	0.506659	0.988517	0.879614	0.726622	0.824445	0.570899	1.02811	1.14457	0.70864	0.990885	0.732211			1.79105	1.07431	0.661924	0.664636
1.72551	2.49575	1.45295	1.87	3.17767	1.00529	2.5058	3.72652	2.10468	1.35643	2.15463	1.08115	1.51581	1.70124	0.829014		21.8632	2.50005	1.40552	0.688196	0.5118	0.999636	0.868859	0.786895	0.845319	0.570068	1.00802	1.15923	0.673919	0.95055	0.72442			1.77751	1.07994	0.658597	0.663562
1.85409	2.6742	1.5023	2.07482	3.37503	1.20548	2.69587	3.85039	2.27698	1.57751	2.54182	1.11258	1.58446	1.76697	0.88299		21.6543	2.49341	1.42307	0.694269	0.563631	1.00702	0.901871	0.848907	0.860541	0.583969	0.987807	1.16108	0.664053	0.911713	0.708166			1.76811	1.06631	0.675612	0.686106
1.95048	2.92245	1.54799	2.22539	3.60666	1.38595	2.84135	3.92468	2.43063	1.80569	2.82089	1.15552	1.67455	1.8416	0.91711		21.3292	2.50018	1.4457	0.682443	0.638223	1.01731	0.949585	0.921798	0.877105	0.620539	0.948464	1.15894	0.670183	0.903818	0.683472			1.77951	1.06789	0.690755	0.706945
2.14384	3.15147	1.61535	2.28172	3.72515	1.50584	2.90545	3.99139	2.59621	1.98261	3.05204	1.19761	1.80665	1.9382	0.92721		21.0747	2.52782	1.48534	0.673638	0.737445	1.01468	1.00253	0.955643	0.891307	0.666417	0.897445	1.17204	0.682966	0.897204	0.660112			1.79384	1.09963	0.700337	0.708245
2.37867	3.36345	1.70852	2.33144	3.76336	1.60422	2.94855	4.11253	2.73167	2.07119	3.28604	1.24067	1.93546	2.02524	0.976762		20.6685	2.53215	1.53501	0.691489	0.848742	1.02339	1.06164	0.988275	0.895344	0.699485	0.836096	1.18448	0.694845	0.872687	0.644297			1.80627	1.15279	0.711337	0.700657
2.58038	3.5664	1.78162	2.3622	3.74568	1.66666	2.94798	4.19711	2.86411	2.10971	3.4383	1.27757	2.07959	2.09212	1.02584		20.5912	2.52951	1.56275	0.752847	0.94459	1.03419	1.12096	1.01344	0.857816	0.744083	0.778808	1.18473	0.724099	0.846293	0.629575			1.81908	1.20675	0.722671	0.702944
2.7464	3.76943	1.86935	2.25163	3.67402	1.67173	2.87194	4.22265	2.93268	2.13266	3.45301	1.30128	2.3165	2.22906	1.07427		20.5838	2.52302	1.57551	0.808878	1.00723	1.02233	1.14935	1.04787	0.819021	0.790251	0.720409	1.18457	0.745979	0.816246	0.620777			1.84223	1.21259	0.733146	0.738208
2.98201	3.91772	1.95159	2.15558	3.60597	1.73967	2.83126	4.27115	3.01972	2.20207	3.57172	1.32342	2.54981	2.35495	1.11585		20.8429	2.50752	1.60351	0.864398	1.06354	1.00502	1.17793	1.07837	0.768295	0.860416	0.664436	1.15931	0.77204	0.795229	0.641821			1.87407	1.1815	0.732246	0.755134
3.19644	4.05714	2.01217	2.08465	3.52644	1.81437	2.80724	4.22844	3.06229	2.22704	3.6217	1.35282	2.67934	2.40315	1.16644		20.5929	2.52338	1.62448	0.911512	1.08921	1.00555	1.21073	1.0827	0.714347	0.916175	0.608821	1.11632	0.80023	0.78441	0.674017			1.9086	1.13051	0.731902	0.777528
3.45837	4.1008	2.05241	2.05546	3.49935	1.92894	2.75442	4.20871	3.14135	2.27728	3.68666	1.37779	2.68756	2.37117	1.16484		20.5431	2.52435	1.65873	0.944118	1.10041	0.993029	1.21199	1.08429	0.671383	0.946675	0.552054	1.07288	0.81721	0.776614	0.716753			1.95235	1.04883	0.756654	0.821893
3.64344	4.11733	2.07435	2.04135	3.45199	2.02122	2.71833	4.2474	3.22022	2.33703	3.78308	1.37852	2.64363	2.30423	1.16111		20.8293	2.54369	1.68011	0.942222	1.11351	0.982309	1.23012	1.07456	0.650165	0.964172	0.482419	1.03628	0.816257	0.772996	0.765799			1.99523	0.949077	0.777844	0.865112
3.82989	4.06365	2.06815	2.08056	3.42246	2.14399	2.78707	4.31103	3.31003	2.43564	4.0061	1.3637	2.51519	2.16068	1.15944		21.0789	2.5997	1.69594	0.942222	1.12882	0.987472	1.23762	1.0558	0.614319	0.980268	0.406756	1.00485	0.810117	0.756522	0.842095			2.02482	0.88934	0.790445	0.88488
4.02567	3.9221	2.07765	2.05939	3.2751	2.20551	2.82574	4.29297	3.3125	2.45556	4.16596	1.33701	2.36513	2.02465	1.14031		20.9662	2.67059	1.69313	0.925388	1.12213	1.00012	1.25515	1.0311	0.595954	0.977212	0.34814	0.995317	0.80673	0.725991	0.927937			2.03721	0.848926	0.818492	0.921964
4.30347	3.79016	2.04661	2.04893	3.126	2.22418	2.87672	4.27921	3.33687	2.49859	4.334	1.30598	2.2698	1.94633	1.10973		21.2673	2.7041	1.68374	0.8989	1.1195	0.99034	1.26745	1.02004	0.58385	0.978863	0.300343	0.99328	0.793511	0.684275	0.997414			2.04374	0.816379	0.851089	0.964355
4.60689	3.73379	1.98477	1.97813	2.87346	2.22278	2.96963	4.21745	3.30309	2.52689	4.46451	1.27851	2.27789	1.92535	1.10179		21.4919	2.74014	1.66164	0.878368	1.12524	0.99034	1.28995	1.01253	0.565928	0.9853	0.263433	0.987378	0.78569	0.6461	1.0511			2.02341	0.783406	0.848491	0.982058
4.9738	3.61734	1.93466	1.88717	2.6708	2.24733	3.00462	4.10162	3.2912	2.51071	4.60933	1.25761	2.29164	1.8924	1.08079		21.6224	2.7733	1.64635	0.890344	1.14055	0.964528	1.2937	1.00503	0.535459	0.969204	0.239442	0.986895	0.786622	0.590168	1.09476			1.99745	0.766593	0.835688	0.979297
5.53937	3.47592	1.88924	1.78079	2.46147	2.25233	2.92128	3.89957	3.21837	2.45145	4.63358	1.25127	2.30739	1.90699	1.05655		21.6558	2.75691	1.6105	0.904031	1.18457	0.92495	1.31807	1.00503	0.499613	0.953108	0.222833	0.988151	0.803124	0.555196	1.10269			1.96668	0.777135	0.811623	0.968466
6.24197	3.44105	1.82295	1.73609	2.3299	2.31385	2.84137	3.69837	3.15183	2.43375	4.58283	1.26578	2.28266	1.88059	1.02714		21.5053	2.73557	1.59479	0.897615	1.23767	0.864291	1.34947	0.998149	0.455999	0.932721	0.206378	0.996444	0.826942	0.557967	1.10426			1.93861	0.815292	0.777432	0.958074
6.88637	3.36831	1.78292	1.68064	2.21818	2.3621	2.73994	3.49686	3.09359	2.43792	4.5091	1.28095	2.2734	1.82973	0.987516		21.3252	2.72664	1.58727	0.898467	1.31917	0.815388	1.45183	0.952897	0.407655	0.92458	0.212626	1.00312	0.872301	0.587877	1.12702			1.89934	0.845522	0.741788	0.950484
7.41963	3.22306	1.76532	1.64092	2.21127	2.39672	2.56841	3.29334	3.06428	2.37049	4.52818	1.29614	2.25475	1.79227	0.921113		21.085	2.71394	1.58124	0.902649	1.3963	0.792113	1.51462	0.912075	0.354669	0.909525	0.263799	1.01215	0.913178	0.624504	1.14206			1.8596	0.883077	0.734022	0.94047
8.13485	3.09206	1.72592	1.61542	2.17256	2.36254	2.41865	3.10316	2.98094	2.23899	4.4666	1.30256	2.20154	1.72379	0.876127		21.1258	2.69445	1.5621	0.882933	1.44646	0.827754	1.52991	0.865515	0.314213	0.941537	0.320525	0.997225	0.950364	0.678811	1.17047			1.81834	0.907208	0.734574	0.944246
9.04915	2.97956	1.6583	1.54506	2.13263	2.3308	2.32867	3.09041	2.89378	2.15389	4.38836	1.29252	2.1407	1.60916	0.871547		21.2403	2.70188	1.50962	0.852454	1.4323	0.880109	1.49526	0.822412	0.305993	1.02834	0.376993	0.97844	0.98556	0.7368	1.19976			1.78932	0.912673	0.730793	0.945338
10.1503	2.76285	1.57356	1.42411	1.97756	2.23028	2.20739	3.03874	2.75944	2.04181	4.32543	1.2696	2.05376	1.48832	0.885244		21.682	2.71304	1.43658	0.868463	1.39131	0.945196	1.42697	0.787235	0.3442	1.12793	0.448148	0.946643	1.01702	0.812576	1.21328			1.75564	0.894565	0.732404	0.93265
11.2843	2.56441	1.47011	1.29138	1.82089	2.12997	2.05879	2.94621	2.53426	1.90042	4.1784	1.24055	1.90098	1.34843	0.935158		22.3013	2.71355	1.33379	0.888102	1.2845	1.00643	1.30556	0.770827	0.413102	1.19516	0.517128	0.914224	1.02676	0.870242	1.21154			1.73977	0.853822	0.725935	0.927833
12.5306	2.39414	1.35735	1.12263	1.65849	2.01661	1.8868	2.74483	2.29719	1.80917	3.92672	1.21193	1.74368	1.18604	0.966463		22.7752	2.72299	1.24641	0.898533	1.15085	1.06012	1.19513	0.741035	0.520683	1.24683	0.553352	0.882662	1.03781	0.921402	1.24584			1.7356	0.810785	0.692896	0.921547
14.1221	2.25342	1.27611	0.939108	1.54874	1.91314	1.71168	2.5068	2.03734	1.76901	3.69091	1.19312	1.60194	1.06971	0.982276		22.6179	2.72172	1.18168	0.900067	1.04394	1.09936	1.12248	0.722424	0.629836	1.251	0.609744	0.863137	1.03388	0.972758	1.29991			1.74654	0.78087	0.662597	0.902836
15.4659	2.13463	1.21194	0.823709	1.43537	1.81134	1.57527	2.24676	1.7988	1.7162	3.53949	1.17984	1.40925	0.939465	0.976266		22.3878	2.70353	1.1594	0.899875	0.987443	1.14871	1.0879	0.690585	0.72779	1.21425	0.695497	0.859548	1.02111	1.02076	1.36225			1.76206	0.755397	0.653924	0.87824
16.2926	2.0394	1.16073	0.765242	1.38344	1.69278	1.4593	2.05395	1.6028	1.67869	3.35514	1.15631	1.25059	0.831243	0.980234		21.8623	2.66886	1.11826	0.891425	0.945156	1.20731	1.07469	0.664793	0.771779	1.15863	0.772262	0.87663	0.990165	1.02393	1.39276			1.76855	0.714061	0.659871	0.871514
16.9593	1.93364	1.13402	0.731025	1.3301	1.55554	1.35994	1.90013	1.47062	1.66883	3.26748	1.1352	1.14817	0.753422	0.96351		21.1763	2.60901	1.0764	0.878124	0.932263	1.25401	1.06554	0.660061	0.781594	1.10685	0.828588	0.905863	0.948716	1.00712	1.37277			1.7685	0.701253	0.677977	0.857491
17.6472	1.84974	1.14753	0.684041	1.25373	1.39325	1.308	1.78181	1.33398	1.64314	3.21565	1.11231	1.1038	0.720436	1.0183		20.7085	2.55007	1.00838	0.887781	0.931663	1.28252	1.06104	0.672757	0.781034	1.08024	0.883593	0.93227	0.928949	1.00763	1.31456			1.7709	0.713843	0.701072	0.845025
18.0747	1.77374	1.13974	0.655278	1.17463	1.27694	1.25548	1.66606	1.258	1.63018	3.17431	1.08634	1.07951	0.716288	1.07088		20.5625	2.48277	0.931398	0.90913	0.900734	1.32005	1.04151	0.672745	0.792955	1.07412	0.934501	0.941844	0.92568	1.0178	1.21639			1.75687	0.71783	0.723496	0.839954
18.3472	1.68698	1.1382	0.643169	1.11099	1.1594	1.16053	1.51383	1.1905	1.61957	3.02477	1.06633	1.09624	0.729356	1.08185		20.7785	2.4148	0.841798	0.922753	0.823706	1.31529	1.02479	0.688729	0.819882	1.06675	0.943869	0.938441	0.921736	1.05135	1.09673			1.7092	0.74463	0.740388	0.835534
18.9192	1.63075	1.13211	0.614008	1.08118	1.08008	1.07069	1.36852	1.1528	1.61253	2.86352	1.046	1.1344	0.739501	1.08074		21.1036	2.34371	0.788048	0.928578	0.766681	1.2787	0.983056	0.70398	0.858415	1.06627	0.939501	0.935048	0.917392	1.09624	0.989485			1.67982	0.81044	0.741035	0.833217
19.6362	1.58019	1.13584	0.585493	1.09271	1.058	0.996488	1.25065	1.13876	1.59509	2.69405	1.02318	1.18659	0.750193	1.08773		21.3749	2.29566	0.77626	0.939346	0.74945	1.23672	0.939225	0.69955	0.917628	1.06077	0.915437	0.935102	0.92798	1.1697	0.94166			1.65676	0.859718	0.744863	0.842383
20.2318	1.54958	1.13621	0.588371	1.09594	1.04814	0.880236	1.16079	1.11344	1.54387	2.51623	0.993944	1.19062	0.73072	1.04659		21.5612	2.24724	0.762614	0.930565	0.781803	1.18437	0.91304	0.670941	0.983135	1.05669	0.911839	0.941924	0.925566	1.21815	0.890217			1.62484	0.892448	0.766066	0.864947
20.619	1.54369	1.13914	0.603463	1.0558	1.03227	0.796455	1.13883	1.0653	1.53776	2.35928	0.969758	1.19356	0.706134	1.03307		21.5444	2.22445	0.757398	0.89874	0.825868	1.12715	0.913607	0.641524	1.05317	1.06856	0.894131	0.943751	0.927132	1.25837	0.840817			1.60877	0.923875	0.797817	0.894863
21.0424	1.53725	1.14889	0.608785	1.03411	1.0491	0.749588	1.16405	1.04518	1.5188	2.26393	0.935849	1.2034	0.676978	1.07242		21.0417	2.20391	0.769134	0.89697	0.879793	1.09903	0.917055	0.587926	1.12829	1.07416	0.890178	0.941296	0.920726	1.25625	0.811868			1.63292	0.925858	0.830343	0.931123
21.3329	1.51942	1.18218	0.579511	1.01072	1.03017	0.703762	1.18928	1.0189	1.49323	2.20303	0.90445	1.18666	0.661121	1.11467		20.3844	2.17549	0.781669	0.90098	0.924883	1.09369	0.909535	0.55173	1.2077	1.07091	0.892264	0.928582	0.917496	1.23113	0.791133			1.64467	0.896659	0.868926	0.968579
21.6045	1.52362	1.21316	0.562783	0.963943	1.02386	0.669392	1.2443	0.99261	1.48143	2.13537	0.867794	1.12021	0.641008	1.16979		19.887	2.16239	0.786185	0.915447	0.93791	1.10591	0.859313	0.537152	1.27163	1.06151	0.897507	0.900763	0.924008	1.18091	0.765399			1.66447	0.881656	0.903031	0.989062
21.9617	1.49934	1.21507	0.601258	0.903131	1.05793	0.693222	1.35023	0.990858	1.52766	2.03883	0.84473	1.04664	0.607136	1.24878		19.7297	2.13609	0.801595	0.920855	0.909683	1.11673	0.829586	0.519833	1.31147	1.04461	0.862839	0.872256	0.925235	1.14384	0.765133			1.71226	0.880204	0.918263	0.989826
22.3248	1.45049	1.23715	0.640989	0.832027	1.07897	0.700096	1.43987	1.00072	1.54497	1.92786	0.833668	0.977172	0.574893	1.32067		19.6616	2.1053	0.815489	0.941703	0.908455	1.10145	0.808372	0.507266	1.32509	0.98641	0.841955	0.86811	0.92419	1.12375	0.774533			1.74982	0.90644	0.934125	0.974682
22.6867	1.39872	1.28197	0.666253	0.762878	1.06033	0.725488	1.48295	1.00351	1.54709	1.82981	0.835601	0.882906	0.566555	1.35874		19.8959	2.07313	0.84139	0.948486	0.9336	1.1019	0.788934	0.509405	1.31931	0.872896	0.817673	0.875027	0.939838	1.11662	0.79111			1.74505	0.945932	0.94845	0.96287
23.0609	1.35069	1.32637	0.71545	0.69192	1.05695	0.760486	1.52417	1.02394	1.51787	1.72247	0.838694	0.792715	0.564633	1.38809		20.3922	2.05709	0.880443	0.929265	0.957557	1.09311	0.809181	0.489552	1.28301	0.772533	0.781499	0.886473	0.981111	1.09576	0.813388			1.74478	1.01005	0.972219	0.951692
23.4002	1.30194	1.38066	0.765635	0.628769	1.0212	0.799438	1.50354	1.04584	1.47066	1.62773	0.845797	0.742616	0.583673	1.37722		20.8538	2.03306	0.903661	0.914355	1.01295	1.0928	0.873357	0.469319	1.23468	0.704586	0.744394	0.900717	1.04198	1.08252	0.826329			1.70861	1.08899	0.999204	0.948425
23.6613	1.26722	1.46402	0.797629	0.594386	0.936434	0.820977	1.44071	1.03599	1.38627	1.51857	0.844833	0.706965	0.631443	1.34003		20.9408	2.03952	0.913146	0.924367	1.07518	1.08566	0.898962	0.460624	1.18442	0.650327	0.721848	0.917613	1.1153	1.07667	0.818253			1.64371	1.14602	1.02604	0.93765
23.8559	1.24097	1.56554	0.855768	0.574657	0.859117	0.842146	1.4123	1.04675	1.30506	1.43457	0.831878	0.687446	0.666482	1.29826		21.007	2.02811	0.925418	0.959154	1.09718	1.08459	0.903039	0.446617	1.14126	0.622783	0.666452	0.932333	1.19567	1.06466	0.796514			1.56718	1.17912	1.0432	0.936387
24.0459	1.21527	1.6286	0.929091	0.561557	0.795506	0.818095	1.37939	1.06177	1.19987	1.35618	0.814086	0.701056	0.684025	1.24152		21.0051	2.04587	0.920633	1.00455	1.09404	1.0513	0.906385	0.419466	1.09716	0.62752	0.595847	0.950567	1.28419	1.06587	0.768941			1.50734	1.21664	1.06653	0.930249
24.2597	1.21795	1.68248	0.984173	0.573532	0.751516	0.784592	1.31245	1.0692	1.0954	1.31569	0.799573	0.734067	0.697523	1.19531		21.0272	2.04831	0.925165	1.06032	1.08351	1.0243	0.912228	0.397547	1.08839	0.614061	0.534058	0.963079	1.34661	1.09259	0.758854			1.46241	1.25305	1.06415	0.909567
24.4972	1.24642	1.70022	1.01181	0.593361	0.724997	0.767158	1.27148	1.08901	1.02484	1.25503	0.782475	0.75472	0.714491	1.16396		21.0862	2.06917	1.03118	1.10869	1.04025	0.982324	0.928346	0.373081	1.09298	0.589183	0.503541	0.983563	1.39246	1.1432	0.791807			1.44535	1.27463	1.05595	0.89603
24.6675	1.28217	1.67794	1.01209	0.61132	0.727182	0.738596	1.26113	1.15992	0.987777	1.18734	0.756938	0.766223	0.733157	1.1082		21.2239	2.10519	1.16666	1.12876	1.00843	0.955679	0.964585	0.337869	1.09248	0.554808	0.489135	1.00919	1.40841	1.17905	0.82284			1.45156	1.26873	1.05309	0.906405
24.8377	1.31903	1.63476	0.997546	0.623827	0.735869	0.714439	1.23995	1.17897	0.939025	1.10276	0.743212	0.769106	0.739868	1.03959		21.4734	2.16704	1.3351	1.11592	1.00562	0.918342	1.01802	0.334941	1.08312	0.519164	0.4781	1.03525	1.41492	1.19859	0.886214			1.49535	1.24932	1.05003	0.921286
25.006	1.3735	1.62856	0.964686	0.631665	0.739152	0.72455	1.26687	1.19794	0.882889	1.02994	0.737706	0.757497	0.755254	0.9963		21.7427	2.21006	1.49586	1.08652	1.01944	0.909371	1.06979	0.341927	1.05899	0.491132	0.483599	1.04455	1.41406	1.22252	0.956421			1.55523	1.21094	1.04509	0.943988
25.0594	1.40624	1.62946	0.961639	0.616232	0.737008	0.764419	1.33191	1.19885	0.825361	0.989006	0.732326	0.734946	0.769939	0.969788		21.9542	2.30689	1.61721	1.06892	1.02134	0.913208	1.11387	0.354137	1.02741	0.475336	0.502654	1.04273	1.41589	1.25618	1.0109			1.62037	1.15111	1.05492	0.97962
25.0099	1.42963	1.64525	0.983296	0.571171	0.742091	0.809447	1.44928	1.17391	0.743361	0.994087	0.732649	0.716704	0.795514	0.947631		22.0652	2.39206	1.63624	1.06343	1.00841	0.934531	1.13356	0.369027	0.979417	0.45874	0.526355	1.02274	1.39107	1.29518	1.04105			1.68006	1.08201	1.04696	1.01453
24.9426	1.43586	1.63795	1.01908	0.525334	0.734578	0.865406	1.55346	1.11098	0.663317	0.998321	0.739965	0.708386	0.847368	0.956342		22.0617	2.41246	1.66824	1.05961	0.94814	0.954236	1.13839	0.393185	0.915801	0.440117	0.525539	0.989968	1.38478	1.36504	1.13264			1.72485	1.04214	1.03716	1.02884
24.8555	1.44208	1.58938	1.06204	0.539063	0.730463	0.93265	1.62747	1.08527	0.580566	0.998321	0.74449	0.710939	0.904837	0.947046		21.9468	2.42314	1.64342	1.01791	0.851846	0.943003	1.09761	0.392382	0.826265	0.415999	0.519032	0.951345	1.4116	1.47894	1.20156			1.74826	1.01346	1.03212	1.03088
24.7427	1.44729	1.49146	1.11674	0.584484	0.730201	0.983775	1.67162	1.06338	0.553379	0.993533	0.742916	0.737432	0.978643	0.931937		21.8277	2.43366	1.62443	0.968665	0.75418	0.938408	1.04584	0.403968	0.762497	0.411572	0.528166	0.925659	1.47372	1.62389	1.23352			1.76799	0.990055	1.01919	1.02012
24.6615	1.47697	1.38818	1.15456	0.634238	0.752922	1.00667	1.70975	1.05604	0.555098	0.952831	0.740558	0.773201	1.04801	0.887048		21.7735	2.42074	1.58943	0.917488	0.661068	0.931863	0.990877	0.403156	0.702152	0.414199	0.527904	0.917912	1.57048	1.75735	1.24611			1.77355	0.974807	1.00188	0.999491
24.5942	1.49304	1.2815	1.16918	0.724859	0.749118	1.00617	1.66819	1.07993	0.54109	0.895529	0.744686	0.798014	1.06618	0.823346		21.8013	2.39893	1.56393	0.837463	0.577294	0.898679	0.924492	0.408005	0.665989	0.415066	0.503203	0.918179	1.67656	1.8597	1.21642			1.76346	0.957104	0.97811	0.966919
24.4854	1.53077	1.20925	1.15131	0.826881	0.748767	1.00306	1.59133	1.11686	0.528162	0.887715	0.752921	0.838795	1.03509	0.772224		21.9654	2.42694	1.53597	0.758071	0.527864	0.856966	0.848166	0.423981	0.655302	0.410066	0.484315	0.927607	1.81035	1.95306	1.11792			1.75855	0.953118	0.971612	0.970688
24.3369	1.56075	1.16471	1.0966	0.912123	0.767019	0.996503	1.54575	1.12889	0.567673	0.894098	0.75154	0.865694	0.996759	0.733007		22.1752	2.44133	1.56631	0.729544	0.496712	0.83992	0.805383	0.455111	0.680511	0.424776	0.481153	0.935719	1.92434	2.02541	1.01641			1.76262	0.944178	0.9719	1.01244
24.1805	1.58921	1.14759	1.04726	0.971091	0.796083	0.98572	1.51982	1.14274	0.591193	0.905501	0.751097	0.858799	0.930589	0.690747		22.3204	2.45216	1.60283	0.711051	0.46997	0.790111	0.783649	0.469185	0.713926	0.434214	0.475375	0.939357	2.03831	2.10151	0.973657			1.7911	0.943163	0.9688	1.06014
24.032	1.59719	1.12656	1.00453	1.02397	0.803601	0.957434	1.46926	1.16178	0.618689	0.936636	0.762982	0.852246	0.858985	0.667813		22.4699	2.44966	1.64176	0.703118	0.453109	0.723627	0.746606	0.484368	0.734777	0.430939	0.465783	0.950057	2.13628	2.19612	0.962785			1.83153	0.948949	0.952561	1.13241
23.838	1.5884	1.12111	0.959432	1.05692	0.826546	0.909247	1.42124	1.16766	0.678851	0.943347	0.781174	0.859202	0.808088	0.667806		22.4256	2.44512	1.69548	0.700119	0.427148	0.660274	0.722725	0.490842	0.751255	0.425624	0.467723	0.959966	2.22773	2.30091	0.967991			1.89317	0.962827	0.980202	1.20359
23.6817	1.56341	1.11255	0.90037	1.06143	0.846087	0.855985	1.36352	1.15313	0.747363	0.934981	0.791945	0.86312	0.775979	0.654935		22.0496	2.42066	1.73249	0.681127	0.38271	0.586632	0.702359	0.478835	0.74023	0.423174	0.478764	0.953017	2.29915	2.40643	0.973194			1.96319	0.958241	1.02181	1.25359
23.551	1.51277	1.08487	0.816539	1.01311	0.809567	0.797035	1.22549	1.10284	0.746603	0.904018	0.804676	0.841688	0.750961	0.66408		21.6326	2.39848	1.75596	0.640857	0.348953	0.534358	0.691137	0.458909	0.731802	0.408045	0.500378	0.935856	2.3697	2.51939	0.986192			2.04335	0.954302	1.06893	1.28853
23.4481	1.45792	1.05905	0.715034	0.939914	0.760876	0.743991	1.07045	1.02466	0.744498	0.856878	0.823547	0.823251	0.740812	0.68023		21.3248	2.34469	1.78667	0.590217	0.312746	0.492942	0.647497	0.449141	0.7022	0.386074	0.518748	0.910204	2.38437	2.58719	0.965021			2.11495	0.952873	1.1295	1.3217
23.361	1.37984	1.02011	0.622412	0.846566	0.707185	0.696388	0.934295	0.925798	0.717416	0.776227	0.836311	0.809653	0.740752	0.684866		20.6649	2.29429	1.846	0.545693	0.280139	0.456735	0.612623	0.446512	0.671738	0.386694	0.547625	0.885273	2.40261	2.62993	0.940544			2.16803	0.931293	1.18873	1.31484
23.2857	1.30894	0.964894	0.54601	0.752003	0.653501	0.652088	0.822079	0.818583	0.667204	0.706979	0.843631	0.800673	0.740432	0.690517		19.7098	2.2577	1.83938	0.501383	0.266731	0.432733	0.56129	0.447455	0.635571	0.396542	0.591575	0.856077	2.44635	2.65875	0.946081			2.21742	0.901812	1.2121	1.29221
23.1828	1.2465	0.929225	0.492044	0.670501	0.593749	0.618616	0.717193	0.693537	0.594918	0.638536	0.860509	0.77246	0.731956	0.694532		18.7709	2.23028	1.81289	0.478057	0.261468	0.434824	0.53459	0.475259	0.630278	0.415832	0.63271	0.832253	2.48654	2.66757	0.972183			2.27381	0.896275	1.20745	1.25224
23.0977	1.20506	0.9153	0.473566	0.628441	0.545647	0.593156	0.650906	0.62636	0.551196	0.595635	0.876893	0.78024	0.756096	0.688355		17.5615	2.23021	1.78168	0.465096	0.248943	0.425858	0.492034	0.494632	0.615425	0.434848	0.658694	0.816675	2.54191	2.66886	0.985269			2.31799	0.906463	1.18467	1.1906
23.0459	1.17047	0.868566	0.473566	0.618166	0.507339	0.563205	0.587526	0.595143	0.51958	0.568327	0.896622	0.799642	0.776628	0.690205		16.3144	2.28193	1.78527	0.4647	0.238084	0.413005	0.464357	0.499411	0.604841	0.458469	0.684657	0.814923	2.62795	2.65146	0.980917			2.3485	0.907974	1.13761	1.11703
22.7782	1.16456	0.840054	0.45909	0.632547	0.484283	0.524832	0.541608	0.579761	0.516467	0.539251	0.910312	0.853069	0.831429	0.67887		15.4278	2.33025	1.79199	0.468884	0.233641	0.404594	0.444567	0.517548	0.609999	0.488577	0.718635	0.821177	2.72659	2.64675	0.974784			2.33548	0.935323	1.10714	1.05186
22.6181	1.15237	0.802832	0.4533	0.655217	0.459529	0.47883	0.46383	0.564595	0.530087	0.526759	0.914584	0.908474	0.863859	0.66002		15.011	2.3657	1.83897	0.476416	0.222008	0.383872	0.435384	0.543107	0.609698	0.516221	0.72444	0.839286	2.8426	2.61475	0.936059			2.31788	0.984782	1.09433	0.991453
22.7134	1.14256	0.764134	0.450357	0.686152	0.462205	0.434256	0.398916	0.596501	0.556106	0.532432	0.912272	0.959367	0.870471	0.662126		15.0107	2.43228	1.90765	0.493088	0.211206	0.368611	0.421908	0.564738	0.610649	0.54697	0.736281	0.856366	2.9556	2.56802	0.877374			2.28769	1.02347	1.07343	0.946686
22.9099	1.13228	0.728753	0.456004	0.682983	0.483215	0.386941	0.351025	0.60869	0.583578	0.54363	0.923434	0.99459	0.877871	0.674742		15.4588	2.49371	1.96896	0.542607	0.214251	0.394448	0.443667	0.622744	0.657037	0.589202	0.794034	0.88238	3.01871	2.47954	0.835815			2.25339	1.05185	1.04577	0.907299
22.9403	1.14115	0.707454	0.466137	0.644815	0.482694	0.342866	0.318371	0.596557	0.594084	0.566384	0.939434	1.03456	0.883918	0.682522		16.008	2.5542	1.98968	0.583245	0.217037	0.410461	0.474607	0.681066	0.721195	0.617948	0.841136	0.90309	3.06289	2.41029	0.815506			2.23528	1.09765	1.04639	0.879664
22.9016	1.14077	0.676469	0.496537	0.603986	0.460124	0.318846	0.271432	0.577815	0.584259	0.608991	0.957299	1.05298	0.843911	0.70623		16.2486	2.60479	2.03198	0.611009	0.215662	0.410257	0.508411	0.723018	0.776324	0.63143	0.89499	0.9095	3.04609	2.31537	0.787925			2.29022	1.1418	1.05198	0.865182
22.8688	1.15889	0.665045	0.517768	0.539891	0.447747	0.333783	0.264024	0.563534	0.571547	0.647638	0.968686	1.07556	0.832159	0.732483		16.2998	2.65404	2.09496	0.656732	0.217547	0.414636	0.575951	0.74278	0.82357	0.658736	0.958211	0.91035	2.97883	2.23057	0.785413			2.40118	1.17697	1.0559	0.859828
22.7167	1.17049	0.636412	0.540688	0.478359	0.427969	0.356255	0.285188	0.549633	0.565531	0.70073	0.978184	1.09505	0.891071	0.767463		16.1974	2.6527	2.13955	0.700077	0.213397	0.410241	0.673249	0.747766	0.857478	0.685386	1.02353	0.902376	2.8726	2.13981	0.805594			2.5161	1.23598	1.05664	0.835838
22.5887	1.20246	0.613517	0.547564	0.437453	0.382744	0.37342	0.286738	0.538638	0.524382	0.75081	0.983134	1.11412	0.93257	0.816018		16.0265	2.61981	2.15552	0.704927	0.201094	0.383443	0.734718	0.706623	0.835813	0.683868	1.03344	0.885397	2.74792	2.02818	0.830845			2.66444	1.29935	1.05607	0.809315
22.8278	1.23011	0.598685	0.55383	0.412971	0.353068	0.387053	0.270751	0.52777	0.486055	0.783156	0.973348	1.1447	0.973894	0.863147		15.5126	2.55699	2.1843	0.716264	0.190546	0.390264	0.773718	0.675053	0.779272	0.692061	1.04195	0.867467	2.59578	1.88978	0.835038			2.81207	1.35876	1.04375	0.784879
23.3817	1.29071	0.603319	0.580507	0.397241	0.352028	0.434641	0.265309	0.511306	0.455023	0.811934	0.959449	1.15202	1.02893	0.917415		15.6076	2.47684	2.19758	0.707121	0.204101	0.414575	0.80384	0.65286	0.735006	0.694361	1.05025	0.845642	2.43897	1.76934	0.832347			2.94061	1.39938	1.02781	0.741736
23.9151	1.36453	0.598832	0.629605	0.389549	0.348509	0.486856	0.257241	0.499048	0.416096	0.85761	0.947253	1.14696	1.09746	0.965212		16.2723	2.40206	2.19976	0.688012	0.223905	0.452929	0.806079	0.665926	0.686764	0.691198	1.05962	0.837438	2.28636	1.66726	0.821102			3.0206	1.41893	1.00398	0.707557
24.3956	1.44563	0.608108	0.700652	0.393909	0.35348	0.555324	0.246392	0.494746	0.367784	0.923185	0.954053	1.16179	1.1318	0.992976		17.2492	2.34201	2.19911	0.675704	0.255496	0.511542	0.782002	0.686061	0.634691	0.675773	1.0496	0.843755	2.16127	1.58436	0.807311			3.0652	1.42607	0.97486	0.679271
24.7467	1.51722	0.631614	0.808782	0.408547	0.430577	0.648845	0.300399	0.535737	0.404393	1.00774	0.963064	1.16946	1.16136	0.982398		18.0757	2.29541	2.1883	0.685841	0.28688	0.548497	0.790468	0.721244	0.597336	0.690755	1.05296	0.861564	2.07023	1.52129	0.792959			3.05235	1.44328	0.955984	0.64344
24.9011	1.57489	0.629711	0.899025	0.425688	0.532315	0.749794	0.367709	0.602113	0.444355	1.0651	0.972864	1.15183	1.18191	0.981848		19.1264	2.26786	2.16563	0.713828	0.316208	0.575963	0.824334	0.765584	0.575515	0.718508	1.0378	0.879169	2.00104	1.45855	0.797858			3.03624	1.45202	0.940557	0.605328
25.0317	1.61289	0.618332	0.941491	0.435958	0.647157	0.850652	0.431144	0.672039	0.478469	1.1151	0.980241	1.15133	1.20576	0.970465		19.7366	2.27602	2.17564	0.741416	0.320818	0.611879	0.84697	0.824315	0.543749	0.736621	1.00526	0.883472	1.94593	1.39355	0.793171			3.01548	1.49061	0.930912	0.590763
25.0891	1.62477	0.60823	0.970424	0.439027	0.787665	0.95191	0.492734	0.725985	0.502938	1.16837	0.988378	1.13612	1.18874	0.969378		19.8722	2.27352	2.20598	0.771782	0.325158	0.631203	0.867839	0.866853	0.531146	0.741125	0.939818	0.875806	1.84976	1.32082	0.770295			2.96312	1.54824	0.923016	0.574546
25.1129	1.63232	0.605552	0.994156	0.419108	0.925418	1.02839	0.546947	0.78029	0.538614	1.17208	0.975961	1.10004	1.15398	0.968195		19.5926	2.27272	2.191	0.79588	0.328283	0.623204	0.87485	0.878066	0.524932	0.743858	0.879716	0.865785	1.74261	1.24133	0.741766			2.88691	1.58725	0.926751	0.561604
25.0951	1.62317	0.588987	0.975737	0.379405	1.03753	1.08393	0.558683	0.793849	0.538893	1.14329	0.953906	1.06416	1.1077	0.991156		19.4764	2.2605	2.15518	0.82048	0.323513	0.62251	0.871818	0.866379	0.528329	0.731563	0.827276	0.866402	1.64298	1.18999	0.700803			2.80161	1.6198	0.924618	0.556604
25.1129	1.61723	0.597943	1.00168	0.342216	1.12548	1.15898	0.570564	0.820374	0.546297	1.14842	0.919301	1.03945	1.09888	0.994296		19.3965	2.24287	2.10198	0.875252	0.319769	0.616617	0.846088	0.846239	0.536276	0.722174	0.788984	0.873871	1.55938	1.18586	0.67589			2.69223	1.66717	0.931758	0.578295
25.1584	1.62338	0.619204	1.05876	0.33448	1.18653	1.20084	0.575611	0.838714	0.537379	1.1404	0.896149	1.00061	1.08141	0.990236		19.3903	2.21165	2.02051	0.937052	0.327187	0.615016	0.843903	0.817883	0.55267	0.717672	0.747996	0.893166	1.46493	1.16845	0.669155			2.59473	1.69092	0.940073	0.615896
25.2099	1.64747	0.650588	1.09003	0.349421	1.21826	1.21512	0.577096	0.862231	0.538653	1.07936	0.884157	0.95333	1.09679	0.98307		19.461	2.19838	1.93009	0.976824	0.333606	0.630109	0.84833	0.77565	0.571462	0.727705	0.725756	0.91961	1.38047	1.15535	0.670699			2.4979	1.68046	0.945826	0.660934
25.3148	1.64358	0.670623	1.11001	0.372108	1.21567	1.23029	0.576857	0.85758	0.54807	1.02382	0.885257	0.937363	1.13717	0.955532		19.6514	2.18121	1.88265	1.0107	0.340323	0.670785	0.858161	0.752226	0.594291	0.753147	0.709564	0.959475	1.29042	1.13558	0.659294			2.45673	1.65891	0.960997	0.714155
25.4751	1.6497	0.689928	1.11087	0.408413	1.17155	1.2435	0.572423	0.845025	0.562462	0.956508	0.886003	0.954562	1.17823	0.912241		19.7548	2.17532	1.86668	1.03155	0.362119	0.699648	0.854446	0.737836	0.598843	0.793981	0.692554	0.983834	1.17714	1.10064	0.643695			2.43118	1.63371	0.981444	0.774001
25.5425	1.66116	0.710548	1.06621	0.441602	1.13828	1.24262	0.541194	0.799455	0.568055	0.876739	0.893968	0.965242	1.19766	0.858806		19.7601	2.16053	1.86484	0.997943	0.386177	0.72083	0.861516	0.714252	0.559788	0.819357	0.678828	0.998768	1.03983	1.03956	0.613738			2.39949	1.55464	0.994272	0.83658
25.6058	1.65417	0.752839	0.993548	0.443462	1.11777	1.24869	0.508312	0.798479	0.584105	0.856255	0.894884	0.964313	1.21429	0.825853		19.7934	2.175	1.81221	0.960556	0.397462	0.724528	0.852607	0.676158	0.525704	0.836432	0.654446	1.01368	0.903833	0.980143	0.590677			2.32338	1.46121	0.999158	0.869437
25.7167	1.6428	0.785059	0.936844	0.435708	1.08928	1.24842	0.46992	0.783952	0.60251	0.899943	0.904863	0.9998	1.22674	0.807096		19.867	2.19374	1.74193	0.917728	0.402906	0.712999	0.813096	0.641649	0.487432	0.825488	0.63909	1.02454	0.826618	0.955498	0.594403			2.25598	1.37592	1.01076	0.884688
25.8196	1.65688	0.828447	0.883565	0.428581	1.09079	1.24984	0.440551	0.781316	0.616648	0.934917	0.906434	1.02354	1.19751	0.803947		19.9084	2.22563	1.65132	0.886694	0.413888	0.714131	0.763344	0.627806	0.457109	0.811382	0.631419	1.03295	0.782722	0.95253	0.615409
25.9008	1.6818	0.879736	0.880215	0.414202	1.12838	1.2441	0.412613	0.805065	0.625582	0.958841	0.906751	1.01665	1.18057	0.78724		20.0037	2.26853	1.57856	0.866756	0.40784	0.738045	0.725329	0.629416	0.442613	0.786196	0.628875	1.03575	0.770361	0.955822	0.662588
26.0057	1.66406	0.921523	0.871326	0.43364	1.15279	1.21049	0.404446	0.839882	0.640913	0.97642	0.912686	1.00031	1.13923	0.781946		20.1736	2.33793	1.49439	0.855846	0.396857	0.75286	0.690721	0.640184	0.464729	0.769414	0.643232	1.04472	0.772635	0.961646	0.708318
26.0948	1.62188	0.904163	0.857244	0.458227	1.18619	1.15117	0.407221	0.837417	0.67223	0.999954	0.923322	1.0049	1.08599	0.77564		20.4012	2.39612	1.47623	0.847003	0.373849	0.777243	0.660499	0.644974	0.451238	0.76341	0.661099	1.05065	0.805981	0.975669	0.749709
26.1858	1.57753	0.882729	0.827722	0.485762	1.24794	1.10074	0.440273	0.847135	0.707515	1.02878	0.912618	0.988334	1.00115	0.765273		20.5836	2.43827	1.48732	0.843493	0.358184	0.809211	0.645712	0.629693	0.446319	0.770883	0.670081	1.06625	0.815404	0.969358	0.777996
26.2729	1.53605	0.845014	0.795734	0.497248	1.30285	1.03861	0.466808	0.856154	0.727934	1.07519	0.894216	0.96718	0.955608	0.746283		20.7769	2.4633	1.54557	0.823149	0.354275	0.793797	0.636677	0.613776	0.444347	0.770378	0.666891	1.0673	0.836278	0.972505	0.820622
26.4194	1.49013	0.790708	0.744764	0.509176	1.30703	0.969017	0.4595	0.83455	0.69695	1.16316	0.882102	0.946232	0.920015	0.754336		20.9483	2.49151	1.60402	0.796975	0.385576	0.77684	0.604144	0.600617	0.445616	0.763425	0.651025	1.06191	0.865293	1.00635	0.8385
26.5322	1.47384	0.739952	0.717052	0.497183	1.28518	0.897156	0.442892	0.785236	0.664837	1.27504	0.861477	0.940315	0.902857	0.774756		21.1273	2.50272	1.65733	0.768901	0.417609	0.763828	0.558032	0.561845	0.45974	0.744713	0.624294	1.05247	0.912314	1.0542	0.859534
26.558	1.4932	0.694995	0.715388	0.495794	1.21392	0.81027	0.441803	0.732941	0.639481	1.34861	0.840716	0.925074	0.914002	0.780191		21.1652	2.49925	1.61985	0.769103	0.459158	0.723714	0.517202	0.507063	0.503311	0.709321	0.598042	1.04996	0.972379	1.11	0.884249
26.5105	1.49523	0.657373	0.717642	0.491457	1.09484	0.714243	0.431325	0.686206	0.648097	1.36577	0.827099	0.916293	0.943066	0.761086		21.1954	2.49688	1.53607	0.777412	0.491931	0.677207	0.495649	0.47015	0.540295	0.692687	0.569905	1.03283	1.05403	1.14725	0.90498
26.3739	1.48593	0.618485	0.71041	0.501261	0.977699	0.652925	0.446342	0.6301	0.670677	1.37274	0.821528	0.907226	0.952271	0.740601		21.1598	2.50182	1.44861	0.781595	0.498447	0.648498	0.473252	0.426243	0.557164	0.709948	0.540858	1.01016	1.10413	1.1685	0.937115
26.073	1.50856	0.596015	0.698183	0.5214	0.87855	0.602773	0.488587	0.588665	0.711214	1.35247	0.809847	0.895707	0.946429	0.72126		21.0545	2.50614	1.35894	0.784919	0.479749	0.616458	0.480863	0.383015	0.561484	0.732554	0.512392	0.9899	1.11924	1.14612	0.979504
25.7424	1.54426	0.585068	0.650473	0.545539	0.807505	0.559154	0.543687	0.54016	0.76682	1.32585	0.807642	0.885523	0.93152	0.702003		20.8514	2.51459	1.26171	0.743752	0.461846	0.584515	0.527942	0.372836	0.566142	0.740343	0.501559	0.968802	1.10681	1.09132	1.01716
25.3702	1.56733	0.589278	0.591155	0.529381	0.751331	0.55878	0.578743	0.495431	0.833407	1.29217	0.802443	0.887209	0.900441	0.683122		20.6295	2.53026	1.19701	0.693247	0.43744	0.570015	0.571421	0.368716	0.563614	0.758585	0.520308	0.947261	1.06567	1.0393	1.03013
24.9407	1.60318	0.594202	0.559751	0.504531	0.718986	0.579081	0.603267	0.452039	0.865359	1.27564	0.792115	0.889228	0.863251	0.676609		20.4024	2.54361	1.13265	0.669775	0.427547	0.558144	0.613408	0.37119	0.565253	0.76235	0.579097	0.939146	1.01192	1.00878	1.0407
24.4695	1.65136	0.636012	0.551332	0.481589	0.685867	0.576372	0.600558	0.418718	0.870197	1.26986	0.771582	0.892634	0.829214	0.670508		20.1976	2.55159	1.0581	0.668974	0.430192	0.523789	0.667847	0.388111	0.589741	0.734426	0.655928	0.940957	0.972401	0.978755	1.03077
23.9687	1.66901	0.67265	0.555487	0.458354	0.666591	0.580276	0.604466	0.387548	0.875224	1.27818	0.749713	0.890418	0.804403	0.65243		19.9065	2.57073	1.01161	0.676871	0.421511	0.490987	0.696762	0.399655	0.623057	0.692935	0.748732	0.955142	0.954059	0.966557	1.041
23.458	1.67982	0.712375	0.574008	0.444144	0.630473	0.578254	0.625048	0.38331	0.866311	1.26326	0.725096	0.884899	0.782629	0.646585		19.5375	2.59476	0.97088	0.74358	0.439414	0.476959	0.689453	0.417204	0.662055	0.671234	0.833515	0.986699	0.947582	0.965832	1.04919
22.9413	1.69046	0.713388	0.587248	0.453151	0.587501	0.551495	0.643346	0.344888	0.830451	1.20244	0.705971	0.88135	0.784829	0.646831		19.2884	2.60656	0.957637	0.799164	0.466856	0.484172	0.679759	0.451455	0.680894	0.662963	0.912361	1.01295	0.967962	0.972302	1.05808
22.4543	1.69512	0.714156	0.583277	0.470086	0.547055	0.508159	0.654563	0.304844	0.781747	1.13199	0.686373	0.863499	0.804874	0.650588		19.1465	2.61692	0.9816	0.834115	0.484899	0.500396	0.685651	0.483882	0.70061	0.674344	0.968911	1.02885	0.986492	0.970939	1.05036
22.0208	1.69143	0.675715	0.566424	0.48874	0.491773	0.476083	0.652227	0.276816	0.73922	1.07626	0.675748	0.828798	0.832489	0.661579		18.9127	2.623	1.00079	0.857349	0.495587	0.522898	0.672562	0.480209	0.701783	0.691583	1.00909	1.0376	0.987866	0.975079	1.02188
21.7199	1.67547	0.610091	0.526556	0.494064	0.43196	0.452612	0.667899	0.242602	0.700594	1.02941	0.679594	0.807072	0.854071	0.676035		18.5411	2.60933	0.99362	0.873929	0.515034	0.538673	0.696032	0.475492	0.69615	0.729185	1.04157	1.04319	0.96046	0.967554	0.965791
21.4724	1.67506	0.527031	0.48642	0.450248	0.393653	0.448464	0.671755	0.204291	0.662503	1.01206	0.68804	0.784445	0.8896	0.67561		18.0266	2.56801	0.998437	0.874825	0.508018	0.544983	0.745229	0.454856	0.674088	0.773869	1.05308	1.04179	0.915466	0.965877	0.925844
21.3438	1.68676	0.509762	0.450673	0.410235	0.351798	0.450166	0.691635	0.204344	0.633775	1.00795	0.6998	0.747605	0.912344	0.664056		17.5877	2.52572	0.97813	0.877289	0.49574	0.526121	0.819614	0.436112	0.663268	0.803303	1.05394	1.04185	0.856662	0.941212	0.902313
21.2547	1.69684	0.496057	0.419374	0.374031	0.300273	0.454853	0.705838	0.206585	0.615732	0.984278	0.72607	0.727931	0.92864	0.65024		17.2925	2.49907	0.952157	0.907689	0.50706	0.500729	0.897114	0.439385	0.651395	0.831682	1.09014	1.02034	0.804629	0.920411	0.923006
21.2309	1.69583	0.494688	0.391393	0.338918	0.281218	0.471429	0.737962	0.207001	0.6165	0.929995	0.756658	0.731827	0.929539	0.666866		17.2872	2.47294	0.958705	0.936324	0.527463	0.4962	1.00221	0.454488	0.645111	0.867053	1.15179	1.0115	0.752004	0.887707	0.954621
21.2329	1.71277	0.510328	0.382715	0.336901	0.273788	0.484002	0.777669	0.24205	0.652453	0.852858	0.773621	0.745624	0.906631	0.679873		17.6339	2.43914	0.968181	0.93553	0.520137	0.501436	1.09348	0.475918	0.641392	0.878785	1.20532	1.00837	0.725728	0.865099	1.00482
21.2804	1.71938	0.546	0.390702	0.360387	0.263014	0.525273	0.820988	0.288874	0.70384	0.75233	0.789909	0.75288	0.854381	0.685721		18.1713	2.42296	0.994853	0.92636	0.519057	0.52716	1.20166	0.526713	0.634313	0.884687	1.30547	0.994477	0.72614	0.862724	1.05803
21.3438	1.6919	0.577143	0.441112	0.368501	0.276186	0.59331	0.864535	0.336619	0.73979	0.672868	0.797119	0.803242	0.812272	0.708731		18.3686	2.41733	1.06663	0.879639	0.519075	0.557878	1.27095	0.579016	0.623142	0.891928	1.39583	0.979037	0.716099	0.877311	1.0911
21.4329	1.68033	0.617754	0.488417	0.373862	0.32055	0.660836	0.906139	0.382827	0.734918	0.635597	0.790418	0.839626	0.790103	0.750121		18.1061	2.41663	1.1441	0.788412	0.487457	0.588903	1.29582	0.59483	0.62274	0.857141	1.43177	0.998492	0.702291	0.893434	1.08851
21.5259	1.68891	0.65887	0.541382	0.379061	0.337552	0.671429	0.932102	0.415428	0.7013	0.638222	0.781178	0.862718	0.77993	0.769872		18.0473	2.43832	1.20473	0.716222	0.450214	0.629577	1.29275	0.604883	0.638413	0.790407	1.44426	1.01738	0.727266	0.947913	1.07676
21.6387	1.69322	0.699064	0.610476	0.353334	0.341278	0.678192	0.94293	0.404489	0.65841	0.664962	0.784653	0.876278	0.783113	0.789719		18.2039	2.48641	1.25465	0.671997	0.436851	0.662849	1.23837	0.598627	0.646311	0.724492	1.44857	1.02787	0.759484	1.02744	1.05228
21.6645	1.69704	0.735434	0.696712	0.322784	0.362223	0.668243	0.940899	0.40533	0.613097	0.725444	0.794553	0.909454	0.801231	0.815498		18.3068	2.52908	1.30241	0.628813	0.43001	0.682731	1.11857	0.558757	0.655757	0.652892	1.40155	1.03434	0.800454	1.08602	1.02116
21.7456	1.73855	0.757223	0.725053	0.324602	0.38489	0.633444	0.923317	0.407599	0.552466	0.796031	0.81037	0.896418	0.808295	0.840125		18.5543	2.55586	1.3097	0.631668	0.457101	0.717642	1.02695	0.531174	0.685951	0.607144	1.37548	1.04864	0.855584	1.10752	1.01394
21.8189	1.77032	0.759777	0.724015	0.353026	0.404597	0.594392	0.91283	0.406874	0.528561	0.873838	0.827938	0.88679	0.809298	0.845546		18.948	2.57465	1.30385	0.634077	0.483213	0.754611	0.954971	0.507382	0.689295	0.568868	1.338	1.04113	0.921077	1.10808	1.02538
21.7793	1.80687	0.736011	0.69201	0.386987	0.426673	0.581102	0.900778	0.421175	0.522461	0.905196	0.848098	0.864045	0.826112	0.854512		19.2124	2.58332	1.27688	0.615055	0.512606	0.783515	0.899341	0.480844	0.67498	0.552417	1.30028	1.0327	0.9712	1.09946	1.05048
21.6356	1.83491	0.708355	0.63042	0.421434	0.450764	0.56048	0.867762	0.470105	0.511275	0.920328	0.85983	0.833803	0.863116	0.860605		19.2978	2.54616	1.22131	0.610009	0.564062	0.840866	0.910915	0.490274	0.689252	0.555051	1.27912	1.02095	1.02363	1.08995	1.03897
21.4874	1.84278	0.665861	0.540651	0.451734	0.456739	0.520487	0.804658	0.503513	0.478012	0.912689	0.856942	0.787492	0.909082	0.855676		19.5981	2.48342	1.14176	0.602527	0.570902	0.885052	0.9514	0.492049	0.702555	0.558555	1.25587	1.00236	1.05395	1.06877	0.998502
21.3732	1.81415	0.640433	0.474785	0.469276	0.473565	0.484972	0.741606	0.544041	0.468176	0.894645	0.84529	0.745068	0.938903	0.861744		19.8591	2.44874	1.10609	0.584473	0.545199	0.900376	0.963932	0.475415	0.715475	0.53932	1.20955	0.971417	1.0896	1.08393	0.965411
21.0296	1.814	0.623714	0.445277	0.458142	0.492038	0.461776	0.693437	0.615207	0.459495	0.836136	0.8349	0.705626	0.956425	0.869678		20.1606	2.39271	1.08636	0.598427	0.545862	0.910819	0.960732	0.473658	0.748888	0.527582	1.19452	0.929647	1.11764	1.12664	0.919838
20.7237	1.8069	0.632779	0.446474	0.446979	0.532766	0.460214	0.675927	0.684391	0.476448	0.794921	0.824171	0.689222	0.936986	0.867736		20.2919	2.33837	1.10238	0.613258	0.548718	0.923196	0.955841	0.487989	0.79478	0.519403	1.1742	0.872522	1.13505	1.13874	0.893928
20.5799	1.80256	0.652533	0.457595	0.459577	0.566895	0.454278	0.648288	0.724182	0.492329	0.766563	0.806085	0.704807	0.904181	0.88923		20.5495	2.34891	1.15688	0.604957	0.534504	0.909155	0.882967	0.477293	0.832226	0.503293	1.1451	0.820307	1.15341	1.1432	0.879237
20.5196	1.75727	0.671354	0.481745	0.515903	0.602429	0.476993	0.648819	0.790826	0.530957	0.751122	0.789602	0.732111	0.866786	0.933275		20.7705	2.39647	1.23342	0.6093	0.550696	0.910612	0.813171	0.477293	0.882274	0.476055	1.12792	0.780529	1.18424	1.15218	0.882786
20.1796	1.73788	0.673026	0.509972	0.596597	0.633978	0.514799	0.652257	0.883489	0.566367	0.771423	0.774392	0.779938	0.852661	0.950326		21.1033	2.43992	1.30277	0.618606	0.557635	0.923093	0.744848	0.473212	0.918889	0.444732	1.08531	0.74854	1.22685	1.17271	0.904171
20.2304	1.6666	0.673528	0.529672	0.677538	0.646517	0.549473	0.671642	0.961764	0.604055	0.81771	0.758804	0.831245	0.865747	0.951762		21.4272	2.49722	1.31508	0.628946	0.532653	0.932245	0.709045	0.46414	0.945105	0.415548	1.01795	0.738129	1.25382	1.16481	0.912967
20.4563	1.59565	0.672186	0.544784	0.733991	0.639633	0.541974	0.671642	1.0006	0.616932	0.857696	0.739348	0.876538	0.904893	0.925124		21.6442	2.56281	1.26666	0.647834	0.491382	0.939008	0.6642	0.450308	0.949202	0.379476	0.945487	0.740059	1.27474	1.16499	0.900643
20.6567	1.5286	0.670813	0.555334	0.749301	0.643075	0.537288	0.665077	1.01389	0.603385	0.87861	0.733391	0.906081	0.946516	0.876617		21.6047	2.5868	1.24456	0.688654	0.45698	0.968719	0.640859	0.453181	0.942558	0.35186	0.874451	0.747187	1.27309	1.14236	0.920759
20.8137	1.50972	0.654893	0.546054	0.734916	0.641549	0.502712	0.651739	0.987079	0.573125	0.882931	0.74085	0.931364	1.00477	0.835669		21.5546	2.57578	1.21072	0.719054	0.418812	0.969863	0.592816	0.440481	0.914392	0.333378	0.773398	0.760124	1.23936	1.11812	0.935392
21.0938	1.4849	0.615732	0.49508	0.705082	0.633651	0.446856	0.629806	0.928492	0.569183	0.88241	0.760482	0.916279	1.0632	0.802461		21.4587	2.52479	1.11134	0.728395	0.38954	0.950647	0.566862	0.4188	0.868376	0.317502	0.676759	0.771165	1.19137	1.08532	0.908677
21.2737	1.49131	0.571778	0.451626	0.697045	0.626252	0.399239	0.593226	0.873286	0.589624	0.889238	0.790559	0.919662	1.0992	0.76235		21.415	2.44704	1.04237	0.735466	0.400152	0.935943	0.530363	0.403564	0.80254	0.307154	0.593634	0.774215	1.13341	1.05349	0.913024
21.4289	1.50136	0.519623	0.396244	0.706479	0.625634	0.374844	0.54028	0.835141	0.60051	0.869423	0.829912	0.927122	1.13212	0.741167		21.3927	2.32287	1.00365	0.76504	0.430224	0.907549	0.525944	0.39472	0.734943	0.297037	0.535634	0.779281	1.08002	1.01149	0.923052
21.5576	1.50202	0.462484	0.34346	0.710037	0.613287	0.344698	0.489674	0.799232	0.600552	0.823797	0.863413	0.930298	1.17644	0.730511		21.3847	2.20476	0.945398	0.780653	0.476141	0.869795	0.556991	0.390639	0.681645	0.297523	0.477412	0.776598	1.04182	0.954471	0.943522
21.7179	1.51999	0.429844	0.309513	0.716	0.59795	0.316409	0.444859	0.762177	0.595672	0.770758	0.887591	0.91437	1.20705	0.712974		21.3137	2.10686	0.892795	0.802781	0.530271	0.844313	0.609339	0.400391	0.635281	0.301414	0.438375	0.765385	1.00884	0.902922	0.973167
21.9436	1.52263	0.429843	0.32724	0.704635	0.58773	0.290074	0.412257	0.732326	0.57078	0.69907	0.903673	0.911347	1.21426	0.722214		21.2486	2.03238	0.892221	0.848346	0.578049	0.851673	0.653536	0.428874	0.609691	0.308147	0.417231	0.744924	0.978111	0.862353	1.00518
22.1613	1.52832	0.437618	0.359054	0.670212	0.577349	0.262165	0.378216	0.716723	0.533707	0.647341	0.927173	0.885906	1.18782	0.770293		21.2559	1.97446	0.931899	0.903975	0.60595	0.859495	0.702252	0.463189	0.618081	0.327595	0.40252	0.736239	0.964976	0.846276	1.01904
22.2999	1.53172	0.457673	0.408163	0.650572	0.575671	0.244067	0.385046	0.726041	0.512762	0.637937	0.945867	0.867036	1.16889	0.830461		21.3279	1.94891	0.981972	0.952208	0.63778	0.875048	0.750106	0.492806	0.633981	0.349402	0.389224	0.728695	0.965408	0.826542	1.03554
22.3929	1.55657	0.496058	0.467933	0.671732	0.602934	0.243124	0.425022	0.7621	0.520767	0.670798	0.97053	0.857745	1.1323	0.899987		21.396	1.95358	1.04886	0.992826	0.659012	0.882735	0.788002	0.489675	0.627495	0.358859	0.386016	0.722125	0.949945	0.81364	1.06319
22.4563	1.57573	0.528361	0.54589	0.694506	0.655076	0.275242	0.479423	0.815749	0.546894	0.719148	0.997391	0.868233	1.09811	0.956446		21.57	1.95978	1.10816	1.05467	0.679608	0.89853	0.83084	0.489225	0.629467	0.381582	0.399405	0.722386	0.9421	0.799802	1.0949
22.5038	1.62289	0.535591	0.607508	0.719279	0.66631	0.305567	0.518013	0.841844	0.559766	0.750142	1.02101	0.905374	1.09181	0.993294		21.4096	1.97071	1.13481	1.10629	0.709637	0.88933	0.873164	0.485796	0.613406	0.421569	0.392127	0.73637	0.905115	0.757767	1.13953
22.5038	1.6323	0.554255	0.655531	0.764227	0.655754	0.339724	0.552054	0.821005	0.575646	0.776956	1.03579	0.945598	1.11187	1.01883		21.3391	2.02278	1.11133	1.12924	0.728745	0.880918	0.915112	0.474279	0.568884	0.440928	0.377341	0.750968	0.852277	0.689182	1.17057
22.484	1.62362	0.579842	0.717349	0.815833	0.644627	0.37174	0.593001	0.805003	0.618487	0.825861	1.05013	0.978944	1.12953	1.03642		21.492	2.07493	1.07925	1.14739	0.741518	0.854713	0.942435	0.479666	0.522801	0.446358	0.345541	0.765302	0.794376	0.626369	1.18334
22.5929	1.59877	0.63703	0.775603	0.842923	0.630343	0.402141	0.63252	0.81044	0.66621	0.864339	1.07286	0.985208	1.15095	1.02479		21.6318	2.08106	1.0219	1.18068	0.756478	0.815094	0.977034	0.496163	0.474531	0.451116	0.292234	0.784395	0.740868	0.577329	1.17522
22.7315	1.57308	0.711274	0.805543	0.834885	0.604702	0.387893	0.656532	0.811336	0.687294	0.882978	1.09862	0.976176	1.16416	1.01306		21.6323	2.06425	0.965688	1.19198	0.770467	0.759172	0.987959	0.511429	0.431755	0.437852	0.245757	0.810992	0.691096	0.544656	1.14443
22.8087	1.51832	0.772212	0.833629	0.80921	0.611584	0.390267	0.693112	0.806645	0.72096	0.903893	1.12016	0.944904	1.16052	1.0118		22.0152	2.0267	0.911614	1.19971	0.784221	0.705157	0.993206	0.52654	0.425247	0.411856	0.250951	0.82903	0.662159	0.523562	1.07324
22.8245	1.48959	0.828808	0.850453	0.761558	0.639749	0.408389	0.694049	0.796847	0.732012	0.920872	1.13805	0.937989	1.1452	1.01484		22.1062	1.96761	0.895095	1.19087	0.798847	0.656022	0.983633	0.531807	0.451378	0.411659	0.286921	0.83304	0.65018	0.54116	1.00659
22.7829	1.49142	0.870377	0.855966	0.707613	0.652138	0.430219	0.665827	0.778129	0.702254	0.906477	1.15568	0.914883	1.11934	1.02608		21.8679	1.90377	0.887556	1.15455	0.799218	0.632758	0.967576	0.517351	0.502559	0.42607	0.339532	0.835225	0.639077	0.569731	0.959058
22.6186	1.50917	0.861524	0.865718	0.675931	0.636824	0.449966	0.638125	0.744374	0.666362	0.890975	1.14224	0.902125	1.1114	1.05642		21.6568	1.87345	0.876755	1.10835	0.786922	0.599691	0.969349	0.502609	0.570597	0.446405	0.41255	0.825	0.622192	0.60669	0.904729
22.4563	1.52249	0.869119	0.88351	0.679185	0.614626	0.488398	0.603609	0.71946	0.626124	0.88876	1.12139	0.913502	1.11037	1.06652		21.5913	1.89534	0.882346	1.05286	0.773765	0.573611	0.99636	0.487854	0.629955	0.480756	0.477698	0.795313	0.609137	0.625906	0.8733
22.3316	1.55147	0.923517	0.921148	0.700237	0.614626	0.539953	0.562339	0.723403	0.569469	0.89079	1.11494	0.955407	1.10169	1.07451		21.5466	1.95534	0.930848	0.999	0.755013	0.56068	0.999294	0.473137	0.672149	0.513508	0.519921	0.767825	0.589665	0.650196	0.874124
22.3019	1.58388	0.978024	0.963063	0.730092	0.608603	0.584946	0.572656	0.761938	0.519735	0.867353	1.10264	0.98515	1.11261	1.07192		21.6584	2.01561	0.97956	0.959951	0.714611	0.564809	0.996742	0.46641	0.701047	0.537855	0.538636	0.745807	0.572786	0.684602	0.875178
22.3157	1.58601	1.03903	1.01539	0.780555	0.609392	0.639537	0.610315	0.831489	0.510783	0.860586	1.08353	1.02498	1.12975	1.07556		21.7774	2.08983	1.01689	0.89628	0.677155	0.566613	0.969291	0.477554	0.725817	0.5822	0.533296	0.727307	0.544685	0.717008	0.868979
22.4009	1.57562	1.09816	1.05983	0.87877	0.660479	0.71962	0.673944	0.943196	0.529833	0.902425	1.07521	1.06898	1.11023	1.07334		21.7993	2.13528	1.03527	0.851099	0.623766	0.573942	0.916223	0.47484	0.731527	0.604685	0.514334	0.719663	0.516044	0.74531	0.837943
22.5256	1.55563	1.10623	1.07292	0.986652	0.727331	0.800266	0.741265	1.0454	0.566893	0.96226	1.06672	1.10126	1.06331	1.06962		21.7688	2.15398	1.0482	0.826896	0.541159	0.576547	0.860518	0.463692	0.728227	0.617568	0.49404	0.721754	0.474711	0.775165	0.786438
22.682	1.54782	1.07786	1.05126	1.08158	0.76428	0.859077	0.796425	1.1146	0.617759	1.02894	1.03912	1.12531	1.04051	1.03523		21.7167	2.14992	1.05576	0.808622	0.45225	0.558899	0.851525	0.444612	0.727006	0.654265	0.478758	0.728862	0.4493	0.797337	0.759676
22.8007	1.53547	1.0485	1.0123	1.16899	0.806483	0.909441	0.830553	1.14674	0.668285	1.03213	1.00082	1.13189	1.01821	0.997208		21.3889	2.14785	1.05512	0.787343	0.390347	0.535567	0.859614	0.426435	0.724008	0.694435	0.479169	0.728259	0.426064	0.781785	0.770638
22.8918	1.53683	1.04847	0.951754	1.19644	0.848116	0.987393	0.813634	1.12316	0.686739	1.01609	0.96496	1.14512	0.99736	0.957169		21.0081	2.14247	1.07424	0.781345	0.326707	0.509081	0.86787	0.393668	0.712473	0.714257	0.477874	0.732502	0.402699	0.76546	0.775549
22.8502	1.55442	1.03896	0.889325	1.1907	0.843808	1.0634	0.759069	1.06249	0.68271	0.982392	0.929222	1.15558	0.995539	0.903622		20.7277	2.14706	1.11408	0.759819	0.286402	0.493643	0.869971	0.378217	0.724857	0.776055	0.497186	0.733333	0.426915	0.75235	0.802554
22.8621	1.58144	1.04829	0.839624	1.1685	0.80862	1.11033	0.710788	1.00935	0.699168	0.951162	0.903908	1.18366	1.00473	0.874064		20.4752	2.15879	1.12647	0.73209	0.286248	0.491238	0.870628	0.389548	0.749648	0.844368	0.517696	0.730465	0.459811	0.774484	0.838325
22.9057	1.58572	1.05753	0.774904	1.13403	0.799337	1.17689	0.684729	0.984643	0.726748	0.928259	0.895278	1.18682	0.976998	0.850881		20.2217	2.17096	1.12364	0.728082	0.306131	0.535263	0.855079	0.409341	0.769714	0.873906	0.533821	0.731142	0.491006	0.825424	0.850036
23.0205	1.57942	1.06279	0.708459	1.08449	0.800656	1.25257	0.638196	0.963457	0.757437	0.937409	0.899893	1.17298	0.928234	0.82188		19.9745	2.16925	1.11133	0.73233	0.314039	0.578517	0.824461	0.460026	0.804289	0.908322	0.534413	0.739551	0.540653	0.883646	0.837369
23.256	1.56669	1.06067	0.641025	1.06719	0.817041	1.29257	0.592214	0.962419	0.771473	0.937608	0.902196	1.12485	0.866925	0.783071		19.6349	2.16207	1.07882	0.743252	0.321905	0.628624	0.806751	0.497674	0.835334	0.95712	0.54776	0.73874	0.604291	0.954747	0.837002
23.5154	1.54061	1.05189	0.576136	1.02948	0.87652	1.31062	0.545382	0.941091	0.795344	0.914955	0.895024	1.07748	0.822296	0.778258		19.1174	2.1747	1.05824	0.758007	0.310996	0.680758	0.772829	0.533716	0.856282	0.961939	0.587178	0.738836	0.641881	1.03703	0.86264
23.6203	1.50979	1.04681	0.545641	0.995285	0.940079	1.38649	0.500431	0.875263	0.808632	0.877265	0.880999	0.999822	0.786166	0.777159		18.7034	2.17668	1.04826	0.765672	0.300015	0.732655	0.729213	0.562235	0.857315	0.963156	0.633671	0.742022	0.698239	1.08867	0.911116
23.6599	1.49656	1.06612	0.552853	0.987687	0.98566	1.42672	0.452265	0.817704	0.81359	0.834551	0.852462	0.93047	0.763415	0.789134		18.3115	2.18696	1.05027	0.754121	0.28118	0.75854	0.664434	0.599683	0.843426	1.00348	0.655893	0.74667	0.748297	1.12415	0.95336
23.6025	1.49199	1.08865	0.576544	0.998459	1.01849	1.43651	0.42497	0.806664	0.81578	0.775655	0.818077	0.878933	0.756086	0.809581		18.3118	2.19863	1.04767	0.745767	0.273632	0.784317	0.599378	0.605388	0.815087	1.01805	0.66517	0.76142	0.779755	1.13499	0.98833
23.456	1.48181	1.09975	0.574808	0.988625	1.05084	1.46678	0.408926	0.808169	0.850781	0.72182	0.785086	0.857833	0.769149	0.828937		18.8225	2.19631	1.04926	0.766898	0.270157	0.763899	0.553629	0.612625	0.777673	1.01424	0.663831	0.769121	0.796616	1.15062	1.0082
23.3135	1.45171	1.17307	0.549795	0.961156	1.06505	1.49091	0.389764	0.817259	0.899956	0.667526	0.776748	0.827338	0.747312	0.821487		19.6166	2.16519	1.03761	0.78994	0.277185	0.736335	0.500535	0.605778	0.74418	1.02167	0.616928	0.780311	0.82113	1.16102	0.991007
23.2442	1.42919	1.23159	0.501359	0.932819	1.08849	1.45771	0.389879	0.871031	0.948309	0.612573	0.766237	0.772757	0.700835	0.810479		19.9647	2.14559	1.02248	0.821206	0.272411	0.718722	0.488473	0.587107	0.736938	1.02591	0.561917	0.793871	0.840291	1.1701	0.943979
23.167	1.41768	1.25143	0.450135	0.906893	1.1037	1.41541	0.389788	0.913687	1.02022	0.55729	0.760591	0.718248	0.669252	0.786406		20.2747	2.10983	0.976797	0.885322	0.270985	0.714876	0.522505	0.565689	0.764517	1.02671	0.550099	0.807834	0.867649	1.14846	0.903918
23.1986	1.39783	1.23839	0.401345	0.892097	1.14931	1.35877	0.38396	0.915895	1.09894	0.551476	0.758556	0.670736	0.646106	0.761209		20.8071	2.07797	0.935101	0.954729	0.271348	0.678096	0.584963	0.564643	0.792344	1.0393	0.560076	0.82406	0.903005	1.11833	0.867875
23.3055	1.38902	1.19981	0.377918	0.845562	1.18394	1.2735	0.377989	0.917546	1.15297	0.55088	0.757061	0.630179	0.618923	0.733609		20.9921	2.05701	0.893752	0.997962	0.275237	0.670377	0.646793	0.560096	0.822092	1.04462	0.597279	0.846491	0.949204	1.07708	0.837818
23.4184	1.39001	1.1557	0.388512	0.79665	1.16361	1.18966	0.368249	0.921237	1.17404	0.534954	0.760039	0.597885	0.623303	0.705175		20.7512	2.03293	0.859886	1.00908	0.275716	0.671524	0.706471	0.559315	0.838371	1.04047	0.649413	0.875406	0.99068	1.04232	0.825517
23.2739	1.38161	1.14143	0.41035	0.734935	1.1201	1.13832	0.364943	0.913867	1.16553	0.525276	0.766452	0.594805	0.667934	0.681413		20.9629	2.00639	0.833434	1.04346	0.27612	0.661573	0.740048	0.560108	0.846206	1.04943	0.700943	0.91879	1.03838	1.04246	0.83013
23.3439	1.33188	1.15784	0.408774	0.66889	1.06946	1.13579	0.360499	0.903958	1.13005	0.519447	0.771513	0.612062	0.705764	0.664711		21.2724	2.00309	0.823627	1.04774	0.273176	0.645743	0.74113	0.554336	0.837015	1.01575	0.753396	0.959672	1.07039	1.06499	0.813969
23.3557	1.28486	1.21596	0.452667	0.595644	0.997181	1.17583	0.364681	0.922134	1.10476	0.539286	0.781434	0.628205	0.731593	0.633537		21.2387	1.98797	0.811447	1.03645	0.281481	0.640525	0.704633	0.524106	0.819344	0.976714	0.786874	0.993526	1.08982	1.13	0.795101
23.228	1.23501	1.27099	0.503495	0.567167	0.922951	1.18971	0.38139	0.946056	1.10469	0.585883	0.800209	0.659021	0.765246	0.592727		21.1781	1.9596	0.78281	1.04207	0.287357	0.644132	0.657177	0.510469	0.824365	0.954852	0.804654	1.02755	1.09888	1.19203	0.776753
22.96	1.15194	1.29133	0.542839	0.532045	0.889887	1.19263	0.40993	0.95647	1.1101	0.619825	0.808224	0.708076	0.806654	0.561342		21.4869	1.92984	0.759924	1.11164	0.289749	0.666504	0.645303	0.531417	0.852445	0.933928	0.811574	1.05794	1.06676	1.25101	0.74074
22.5569	1.07629	1.31109	0.578728	0.507215	0.885555	1.19163	0.412533	0.962271	1.15975	0.636788	0.811784	0.746797	0.839069	0.525267		21.8625	1.89574	0.755421	1.16036	0.283114	0.697136	0.645517	0.54096	0.874825	0.907903	0.825657	1.07987	1.02354	1.27482	0.706603
22.0352	1.04797	1.33533	0.656103	0.484227	0.904301	1.15382	0.416524	0.973833	1.24652	0.672168	0.820885	0.7789	0.870403	0.498931		22.2149	1.85735	0.775685	1.23164	0.268762	0.709326	0.658015	0.552216	0.907685	0.915013	0.822889	1.09491	0.996494	1.27487	0.711902
21.8724	1.05059	1.35061	0.695045	0.482392	0.905889	1.06765	0.417266	1.01784	1.33169	0.730531	0.814498	0.836205	0.917825	0.483363		22.6343	1.82376	0.786825	1.32191	0.241357	0.712936	0.689024	0.550641	0.938079	0.909135	0.863414	1.11149	0.966722	1.27095	0.724657
22.0278	1.06869	1.36523	0.774783	0.495616	0.927334	1.02434	0.416617	1.04261	1.3773	0.791898	0.809132	0.877682	0.950461	0.488279		23.1005	1.79404	0.812045	1.41437	0.229834	0.719902	0.721756	0.551329	0.960304	0.883005	0.919853	1.13542	0.936024	1.27109	0.740658
22.2592	1.1143	1.35185	0.887352	0.548607	0.926187	1.00909	0.435415	1.09152	1.42557	0.864476	0.811789	0.934952	0.945645	0.481279		23.461	1.75182	0.818899	1.45596	0.262527	0.709831	0.74515	0.550304	0.970827	0.873379	0.955273	1.16322	0.930679	1.25734	0.748372
22.8168	1.18227	1.3098	0.991427	0.603871	0.921777	0.979275	0.462068	1.19476	1.45122	0.936351	0.809135	1.01007	0.945938	0.46471		23.6101	1.73705	0.813239	1.48616	0.293028	0.707768	0.750451	0.559438	0.991904	0.868164	0.973352	1.18115	0.897474	1.23168	0.728029
23.3957	1.24361	1.26045	1.06483	0.658959	0.909378	0.979478	0.488556	1.29234	1.4429	1.01313	0.8146	1.06883	0.94917	0.439787		23.712	1.74537	0.775067	1.46977	0.331024	0.726098	0.749907	0.557154	1.01798	0.840206	0.994802	1.20338	0.842254	1.2113	0.708682
23.5916	1.28089	1.21476	1.13175	0.689226	0.90069	0.994877	0.515609	1.33566	1.41972	1.04183	0.834251	1.11074	0.938799	0.419785		23.7649	1.76217	0.787535	1.44102	0.368957	0.749459	0.749173	0.571629	1.04562	0.824922	0.997485	1.22092	0.808732	1.19024	0.713101
23.5327	1.31909	1.19831	1.17159	0.703034	0.839486	0.983436	0.543032	1.36153	1.40253	1.04137	0.856268	1.14847	0.920554	0.414045		23.8663	1.7869	0.814051	1.39455	0.410455	0.79982	0.729441	0.582089	1.04419	0.830159	0.979374	1.23724	0.786257	1.15684	0.733788
23.6129	1.35059	1.15338	1.18434	0.703109	0.78886	0.983547	0.543106	1.3828	1.38132	1.05778	0.865005	1.15573	0.923383	0.433341		24.0021	1.85049	0.85804	1.36642	0.417259	0.848104	0.729947	0.560483	1.0228	0.825478	0.984933	1.2239	0.772017	1.1091	0.79526
23.6919	1.34449	1.1111	1.19735	0.680874	0.768946	1.03902	0.51574	1.33854	1.39841	1.08526	0.894043	1.16787	0.932671	0.46808		24.0696	1.89929	0.894464	1.37514	0.435897	0.874692	0.719862	0.531883	0.982541	0.813386	1.02438	1.2014	0.784937	1.08264	0.886274
23.6379	1.33793	1.12182	1.19735	0.666841	0.773994	1.07751	0.488226	1.31488	1.4173	1.10421	0.924251	1.176	0.933331	0.512354		24.1072	1.92856	0.938382	1.37374	0.455069	0.898902	0.705068	0.517039	0.93809	0.828014	1.06692	1.17182	0.822143	1.08249	0.94654
23.5218	1.3398	1.1218	1.19693	0.638511	0.763588	1.13766	0.438497	1.29334	1.4144	1.13087	0.957838	1.18227	0.931338	0.573256		24.0982	1.97233	0.932165	1.37538	0.474703	0.934316	0.681537	0.510202	0.914257	0.887065	1.10885	1.13322	0.853168	1.07356	0.988162
23.4302	1.3303	1.11565	1.17661	0.610264	0.776132	1.23122	0.383249	1.25887	1.41893	1.15783	1.0029	1.18671	0.925747	0.621801		24.147	2.02541	0.927357	1.39977	0.496556	0.940984	0.678822	0.5111	0.906853	0.962626	1.14933	1.08375	0.882155	1.07454	1.02702
23.2085	1.33362	1.12616	1.13833	0.576193	0.801166	1.29972	0.363709	1.26094	1.44441	1.1845	1.04301	1.19119	0.905965	0.651296		24.2071	2.08876	0.923663	1.40785	0.516802	0.943042	0.659777	0.527285	0.903424	1.04353	1.17191	1.04105	0.905636	1.09679	1.04584
22.9749	1.33423	1.11893	1.11611	0.570776	0.796403	1.31949	0.33624	1.30628	1.48054	1.19578	1.06797	1.19973	0.886108	0.679731		24.3146	2.14301	0.91234	1.33686	0.536912	0.951675	0.659229	0.565825	0.897825	1.10646	1.19996	0.999662	0.908578	1.07773	1.0527
22.7453	1.33415	1.05095	1.11527	0.557587	0.767256	1.31303	0.30914	1.33474	1.53514	1.21938	1.08154	1.20591	0.872688	0.723663		24.3208	2.17432	0.889916	1.26953	0.573776	0.943915	0.676744	0.630169	0.923775	1.14437	1.19918	0.956809	0.899493	1.04671	1.06672
22.5869	1.34366	0.97374	1.07181	0.558644	0.76111	1.29043	0.309702	1.36106	1.60214	1.22715	1.09409	1.21506	0.860219	0.754341		24.1888	2.20658	0.862683	1.20059	0.594655	0.921196	0.738401	0.712525	0.946715	1.1214	1.18764	0.920795	0.892744	1.01629	1.05336
22.3474	1.3587	0.901183	1.02269	0.5594	0.762132	1.25065	0.337838	1.39709	1.68734	1.20148	1.08821	1.2094	0.842111	0.778201		23.6828	2.24663	0.821185	1.11774	0.594361	0.882849	0.799945	0.802282	0.960567	1.07733	1.1944	0.888947	0.89022	0.987431	1.01792
22.1534	1.38705	0.868447	0.999058	0.580123	0.76336	1.1973	0.338506	1.39659	1.76603	1.17609	1.09154	1.20402	0.823616	0.807991		22.7197	2.28529	0.802903	1.04147	0.593941	0.840858	0.874453	0.888144	0.981434	1.04588	1.26002	0.874837	0.901103	0.935811	1.00255
22.005	1.4095	0.848966	1.00002	0.608909	0.761469	1.17628	0.366487	1.36603	1.76748	1.15797	1.10146	1.19114	0.801083	0.832951		21.7672	2.32509	0.797805	1.00663	0.610891	0.805919	0.928518	0.962927	1.01152	1.01306	1.32219	0.868005	0.940758	0.885035	0.998389
21.8149	1.41085	0.829786	0.977383	0.668386	0.736108	1.18473	0.394252	1.31849	1.71532	1.11444	1.11686	1.16957	0.78615	0.831915		20.7156	2.37788	0.785996	0.948294	0.620432	0.786893	0.964142	1.01361	1.00966	0.974292	1.39973	0.873581	0.986626	0.850158	0.981445
21.5873	1.39215	0.804639	0.989778	0.72765	0.715548	1.19829	0.416366	1.2492	1.66724	1.0759	1.13793	1.13214	0.806829	0.832295		19.9436	2.42647	0.787515	0.887191	0.657331	0.792652	0.964791	1.03309	1.00321	0.955588	1.445	0.887098	1.01069	0.808903	0.972014
21.419	1.34604	0.777138	0.97188	0.769969	0.684853	1.18419	0.460654	1.19591	1.63354	1.04838	1.14851	1.14461	0.865245	0.84324		19.0677	2.47647	0.787905	0.820968	0.68272	0.813942	0.963601	1.03006	0.998553	0.936925	1.47555	0.891328	1.02816	0.756453	0.969868
21.2765	1.27411	0.766296	0.92078	0.783772	0.633557	1.16973	0.496487	1.1369	1.58258	1.0205	1.15084	1.1506	0.953596	0.863323		18.589	2.49256	0.769254	0.759702	0.667652	0.859133	0.958446	1.01362	1.0044	0.918069	1.45219	0.879107	1.03593	0.712736	0.94424
21.13	1.2033	0.769514	0.82207	0.783734	0.585176	1.12255	0.5242	1.03613	1.55393	1.00134	1.15401	1.15789	1.01927	0.886096		18.4413	2.48609	0.781552	0.703007	0.631128	0.893345	0.988192	0.994599	1.02745	0.903346	1.41489	0.873947	1.04371	0.70129	0.921908
21.1042	1.13741	0.769196	0.746186	0.75261	0.559734	1.0782	0.551936	0.96988	1.55869	0.949503	1.14733	1.16685	1.0677	0.899134		18.3262	2.47662	0.8216	0.69225	0.584792	0.927138	1.05304	0.969523	1.03033	0.904341	1.37329	0.863329	1.0517	0.682957	0.904533
21.1122	1.1019	0.760254	0.708244	0.721487	0.529204	1.02831	0.579672	0.94073	1.56821	0.900392	1.13804	1.17959	1.09031	0.903719		17.8763	2.45547	0.851777	0.684634	0.540019	0.943374	1.12687	0.949671	1.01846	0.903373	1.34597	0.839576	1.05453	0.679977	0.893813
21.0746	1.08094	0.743255	0.72848	0.70734	0.529204	0.98396	0.574125	0.92218	1.57772	0.873108	1.12733	1.14743	1.08417	0.910327		17.7614	2.42739	0.872701	0.668778	0.516583	0.923858	1.20127	0.937759	1.02858	0.885075	1.3506	0.827581	1.06458	0.671827	0.883781
21.0251	1.08139	0.72328	0.786658	0.727146	0.554646	0.928526	0.59354	0.93278	1.58248	0.862194	1.12054	1.12107	1.06438	0.900626		17.5433	2.43012	0.867785	0.653277	0.545281	0.894453	1.23497	0.937657	1.04644	0.855938	1.38003	0.835806	1.07623	0.669567	0.853925
20.9498	1.12181	0.694037	0.862542	0.783734	0.549557	0.859234	0.635143	1.02288	1.57772	0.878565	1.10025	1.1104	1.04483	0.892902		17.3139	2.43298	0.856485	0.601358	0.582602	0.871015	1.21665	0.953077	1.0805	0.825962	1.37454	0.838642	1.0862	0.661395	0.809372
20.8707	1.1568	0.664794	0.938426	0.823345	0.50376	0.792713	0.690613	1.08383	1.55869	0.927676	1.07738	1.13079	1.03065	0.894803		17.2184	2.44192	0.848299	0.556062	0.607997	0.829057	1.13812	0.963976	1.08506	0.765094	1.35037	0.844573	1.09439	0.647245	0.792591
20.757	1.17573	0.649998	1.00419	0.871445	0.46814	0.731736	0.746083	1.15273	1.53489	0.982244	1.04729	1.1693	1.00072	0.873534		17.3693	2.44654	0.862987	0.529222	0.62191	0.797853	1.06517	0.979637	1.10021	0.691646	1.34314	0.871171	1.10231	0.644948	0.787063
20.6623	1.20524	0.637964	1.05286	0.939915	0.422551	0.690526	0.790907	1.21436	1.50477	1.0374	1.01448	1.21559	0.978698	0.815104		17.7997	2.44487	0.90377	0.539446	0.619957	0.82189	1.01258	1.03585	1.14314	0.651349	1.31719	0.898627	1.10778	0.657933	0.773725
20.5831	1.23539	0.621385	1.08291	0.999044	0.384252	0.676481	0.810084	1.20614	1.49009	1.07531	0.991516	1.28192	0.955226	0.761879		18.3217	2.43505	0.98114	0.589409	0.6328	0.827328	0.980595	1.11351	1.16902	0.616719	1.27728	0.929356	1.12851	0.664134	0.786921
20.5435	1.25673	0.614074	1.08119	0.994885	0.387204	0.681886	0.847611	1.17199	1.46063	1.09783	0.973197	1.33371	0.934265	0.703		18.4487	2.4643	1.06225	0.693091	0.653242	0.835701	0.971251	1.20763	1.17139	0.597117	1.26678	0.970639	1.15248	0.692128	0.819199
20.4247	1.30756	0.63235	1.07109	1.02339	0.429202	0.681173	0.863221	1.15709	1.42475	1.07677	0.960017	1.37359	0.940379	0.660367		18.9318	2.51153	1.13344	0.81324	0.668879	0.877254	1.01946	1.33938	1.17003	0.613902	1.28165	1.01558	1.17805	0.720982	0.847988
20.3622	1.33777	0.692663	1.07738	1.06139	0.490952	0.706973	0.900372	1.15048	1.45022	1.05051	0.936974	1.38853	0.948915	0.644176		19.3108	2.56056	1.21948	0.926682	0.695898	0.942309	1.01859	1.4716	1.15596	0.65601	1.27915	1.04722	1.24639	0.749883	0.867707
20.3104	1.3682	0.776735	1.12617	1.0789	0.575475	0.710053	0.928605	1.16168	1.45087	1.02357	0.916639	1.39203	0.952918	0.650703		19.7545	2.59049	1.3011	1.01776	0.734452	0.985737	0.994554	1.5848	1.09357	0.67558	1.25189	1.06686	1.31662	0.776245	0.90107
20.2431	1.40554	0.868117	1.16442	1.08202	0.690102	0.710238	0.98154	1.21761	1.44414	1.02386	0.887958	1.34894	0.942691	0.667019		20.4512	2.58468	1.33736	1.05342	0.746477	1.03022	0.960743	1.71184	1.04248	0.677913	1.18636	1.06679	1.37649	0.831147	0.94337
20.1758	1.44247	0.941223	1.2035	1.11392	0.811279	0.687935	1.01282	1.26701	1.46099	1.01172	0.865012	1.29177	0.940296	0.700386		21.521	2.56035	1.34434	1.0684	0.727802	1.07443	0.936429	1.83698	0.984722	0.676558	1.10121	1.07171	1.41959	0.870932	0.961907
20.2055	1.47024	0.999707	1.31144	1.09905	0.961975	0.660634	1.07144	1.32091	1.51033	1.01045	0.840055	1.23143	0.902043	0.717912		22.4353	2.51859	1.35769	1.04394	0.703026	1.05547	0.8796	1.88316	0.92944	0.655965	1.00447	1.06173	1.4576	0.898425	0.957943
20.2827	1.51432	1.02164	1.38312	1.04756	1.09078	0.619432	1.1164	1.32554	1.45521	0.954897	0.818238	1.18032	0.848868	0.759507		23.3865	2.48182	1.36133	1.00336	0.651988	0.995507	0.859327	1.9192	0.884233	0.621347	0.915355	1.03871	1.48369	0.917977	0.95462
20.4173	1.57428	1.01981	1.39071	0.998167	1.18132	0.60476	1.15603	1.32131	1.37431	0.885621	0.81597	1.1007	0.783994	0.803385		24.1135	2.45379	1.37522	0.998177	0.602247	0.925252	0.859517	1.96504	0.873388	0.604543	0.863959	1.03384	1.50836	0.938793	0.946018
20.6153	1.63863	1.01981	1.38441	0.961763	1.20914	0.580738	1.15159	1.31481	1.27119	0.780121	0.818016	1.03251	0.725124	0.841585		24.7254	2.46604	1.3895	1.03284	0.550428	0.86076	0.861026	1.99633	0.864153	0.589416	0.867506	1.03889	1.54009	0.956376	0.925409
20.8192	1.71411	1.03809	1.42489	0.953481	1.21968	0.577346	1.1366	1.33523	1.18772	0.695447	0.806041	0.983003	0.684729	0.880854		25.0549	2.49601	1.36361	1.10982	0.545803	0.814442	0.860557	2.11248	0.856834	0.601755	0.89488	1.02694	1.60149	0.983586	0.910217
20.9221	1.77153	1.08743	1.40386	0.981829	1.19165	0.554177	1.09273	1.30842	1.0903	0.634025	0.800055	0.952347	0.659562	0.943081		25.2718	2.52434	1.31203	1.21366	0.567995	0.792866	0.852553	2.35545	0.884201	0.65549	0.934984	1.03198	1.67553	1.01815	0.895218
20.9122	1.83076	1.14592	1.31843	0.989133	1.12424	0.508401	1.00601	1.24495	1.01305	0.621352	0.795931	0.908642	0.645528	0.994515		25.5471	2.53776	1.24321	1.32699	0.589781	0.784903	0.834648	2.60333	0.932273	0.737866	0.973383	1.0618	1.74623	1.04091	0.881403
20.7895	1.88642	1.1715	1.22355	0.986501	1.04931	0.452549	0.919172	1.1587	0.952554	0.617124	0.782708	0.880019	0.639807	1.02636		25.8116	2.55677	1.15758	1.41731	0.581832	0.787638	0.798501	2.83073	0.967868	0.80753	0.952386	1.08932	1.82849	1.07594	0.845167
20.5757	1.93079	1.18795	1.14304	0.971297	0.991472	0.41016	0.857266	1.06122	0.913702	0.62953	0.77555	0.871225	0.639689	1.07284		25.9157	2.54087	1.09508	1.4696	0.562623	0.801913	0.778	3.08964	1.00908	0.886852	0.906107	1.12175	1.90887	1.10241	0.807611
20.356	1.97317	1.2044	1.05788	0.914524	0.946538	0.391102	0.799582	0.928634	0.847756	0.623789	0.780293	0.856662	0.648699	1.09289		25.9981	2.51952	1.06593	1.48249	0.50973	0.79656	0.758732	3.23455	1.02161	0.94171	0.874507	1.1619	1.94101	1.11326	0.796698
20.1976	2.03003	1.16236	1.00112	0.863706	0.932407	0.397433	0.754747	0.839258	0.786255	0.614685	0.78081	0.812217	0.661896	1.0943		26.0228	2.48227	1.06571	1.48955	0.464883	0.800213	0.753084	3.30106	1.05106	0.96659	0.83778	1.18368	1.94742	1.11622	0.802567
20.0432	2.07732	1.12581	1.03406	0.868746	0.97614	0.437192	0.794001	0.828992	0.795885	0.622743	0.788857	0.768378	0.700925	1.08257		26.0334	2.44942	1.06923	1.48887	0.441473	0.802586	0.736341	3.35626	1.05776	0.940117	0.808905	1.17276	1.95619	1.10494	0.79239
19.9304	2.11352	1.12033	1.12658	0.893306	1.06684	0.47414	0.878262	0.850351	0.828344	0.656575	0.789797	0.758724	0.750349	1.08977		25.9839	2.41575	1.05264	1.45023	0.442957	0.791031	0.700592	3.40414	1.02649	0.881002	0.818863	1.14969	1.95026	1.06865	0.802752
19.7661	2.14136	1.10388	1.23994	0.912018	1.17466	0.508674	0.96315	0.901205	0.851365	0.691643	0.77524	0.723487	0.798235	1.08017		26.0275	2.39412	1.01508	1.40418	0.428624	0.784684	0.679952	3.37793	0.984343	0.818496	0.852843	1.10612	1.91507	1.02157	0.823263
19.5503	2.1716	1.08743	1.34362	0.946181	1.26366	0.537771	1.03284	0.949812	0.875063	0.730787	0.7753	0.672904	0.830445	1.07961		26.0294	2.33814	0.993422	1.3539	0.419396	0.775201	0.673273	3.35554	1.00015	0.754343	0.83696	1.04183	1.88921	0.972551	0.832866
19.2415	2.18516	1.08378	1.41729	0.943713	1.32994	0.572183	1.09914	0.970958	0.908103	0.771859	0.783175	0.639214	0.851306	1.05613		26.0215	2.2735	0.957082	1.30312	0.421778	0.768957	0.635867	3.27868	1.01393	0.70287	0.820862	0.990973	1.86321	0.941476	0.842045
18.9544	2.20913	1.03626	1.44232	0.960785	1.37162	0.569383	1.10226	0.979555	0.859959	0.800687	0.793541	0.611085	0.881052	1.03415		25.9601	2.2	0.892431	1.25114	0.406281	0.749814	0.635948	3.17997	1.04319	0.689891	0.805946	0.963671	1.78892	0.917338	0.874755
18.6733	2.22604	0.977776	1.38596	0.982974	1.34648	0.572519	1.06068	0.982676	0.791336	0.809123	0.805377	0.599932	0.912215	1.01496		25.8137	2.12822	0.828379	1.23879	0.38576	0.758104	0.662492	3.03149	1.09448	0.717022	0.796178	0.940621	1.71888	0.898027	0.913749
18.4477	2.24407	0.92112	1.31727	1.01452	1.2824	0.574632	1.00557	1.02311	0.764605	0.796167	0.827535	0.620286	0.957421	0.991259		25.6098	2.06801	0.772568	1.23651	0.391162	0.780656	0.692973	2.82805	1.11691	0.74224	0.773732	0.923997	1.66108	0.877809	0.93665
18.2002	2.24479	0.866292	1.22904	1.07165	1.22118	0.563148	0.950119	1.08172	0.789342	0.808639	0.832818	0.643222	0.993937	0.957152		25.4336	2.01938	0.729479	1.23828	0.418959	0.797433	0.713513	2.60479	1.11753	0.788781	0.790057	0.929206	1.61375	0.887768	0.948609
17.9785	2.25101	0.827913	1.08221	1.17552	1.15021	0.542224	0.874112	1.13509	0.81857	0.832322	0.839614	0.646644	1.04003	0.943447		25.2119	1.98877	0.687301	1.22306	0.42426	0.819229	0.750809	2.45345	1.11085	0.843388	0.820984	0.925951	1.56481	0.906888	0.95746
17.8182	2.25422	0.851672	0.94177	1.2339	1.05094	0.527606	0.791155	1.17698	0.886544	0.857233	0.84647	0.665646	1.07378	0.916311		24.9298	1.96296	0.686061	1.21715	0.439525	0.878085	0.76181	2.33394	1.092	0.901632	0.857926	0.912044	1.53403	0.950436	0.983644
17.7152	2.25564	0.877258	0.839327	1.30456	0.972658	0.499972	0.681833	1.18369	0.969527	0.883029	0.84666	0.66393	1.12497	0.874475		24.7269	1.93737	0.697317	1.18373	0.459796	0.933914	0.753958	2.24505	1.07655	0.942628	0.861652	0.897554	1.50268	1.00228	1.04587
17.64	2.243	0.897362	0.726438	1.35077	0.92433	0.480335	0.586531	1.11252	1.03645	0.9169	0.839849	0.67158	1.16213	0.837308		24.4914	1.9046	0.708322	1.12782	0.483053	0.957521	0.732332	2.20667	1.05504	0.983423	0.851554	0.888542	1.47006	1.04385	1.11924
17.5509	2.19982	0.915638	0.600634	1.33555	0.87576	0.474907	0.501005	1.02562	1.05347	0.892733	0.845005	0.695	1.20225	0.795241		23.879	1.87082	0.697029	1.08005	0.468508	0.987053	0.728249	2.1161	1.03902	1.00467	0.828977	0.869318	1.41123	1.07424	1.19351
17.5173	2.17112	0.901017	0.521178	1.2961	0.837737	0.469648	0.435287	1.00913	1.04331	0.858581	0.84424	0.740311	1.26282	0.737549		23.2416	1.82963	0.691585	1.05448	0.47451	1.02225	0.757029	1.94011	1.03215	0.965847	0.810592	0.855665	1.37152	1.08837	1.26613
17.3906	2.13288	0.853499	0.453381	1.28294	0.843716	0.481009	0.393296	1.01221	1.02531	0.828864	0.856619	0.779137	1.31329	0.684704		22.7626	1.80432	0.683301	1.02095	0.519885	1.03561	0.803657	1.77068	1.01145	0.885058	0.802236	0.836099	1.34762	1.08177	1.31859
17.1253	2.07824	0.833396	0.378273	1.26068	0.850077	0.505843	0.391625	1.05864	1.01869	0.798936	0.881045	0.82251	1.32976	0.648775		22.2965	1.7762	0.673415	0.989297	0.57907	1.0528	0.861892	1.61487	0.967225	0.817474	0.840951	0.823895	1.30095	1.06773	1.3377
16.9273	2.02762	0.816947	0.307968	1.23614	0.848088	0.509456	0.381197	1.11026	0.985726	0.737596	0.91022	0.843023	1.34426	0.6163		22.1609	1.73792	0.658024	0.991449	0.656382	1.0762	0.928555	1.44142	0.92724	0.778623	0.902952	0.817182	1.23679	1.06177	1.35409
16.8204	1.96823	0.805982	0.24001	1.24959	0.857027	0.461339	0.372599	1.13929	0.966546	0.673033	0.937358	0.840047	1.35022	0.619905		22.074	1.69638	0.64754	0.986545	0.751095	1.09066	0.978147	1.32434	0.874412	0.760993	0.959207	0.826196	1.21315	1.05233	1.35575
16.6423	1.89372	0.864465	0.170222	1.27268	0.872014	0.430406	0.362568	1.13463	1.00368	0.646531	0.96835	0.838338	1.3611	0.647676		21.9837	1.68019	0.637179	0.953298	0.81256	1.09241	1.02181	1.25384	0.837713	0.785345	1.00961	0.842811	1.19865	1.06379	1.34683
16.4669	1.81665	0.917465	0.105358	1.27924	0.903032	0.437113	0.329198	1.13021	1.03388	0.625986	0.97589	0.847869	1.36576	0.694802		22.0702	1.66017	0.618858	0.916108	0.825694	1.09174	1.07829	1.18058	0.822524	0.833945	1.04833	0.870289	1.16981	1.10064	1.31623
16.2287	1.76587	0.939396	0.05698	1.27063	0.957766	0.447946	0.295485	1.11995	1.04975	0.629575	0.983794	0.844713	1.38282	0.749		22.4206	1.64399	0.603078	0.896569	0.850895	1.08205	1.13265	1.10908	0.829457	0.866347	1.08314	0.883204	1.14951	1.15166	1.25626
15.8135	1.73029	0.955845	0.027183	1.30747	1.00114	0.508665	0.265965	1.14788	1.0977	0.692448	0.988635	0.856284	1.39532	0.812617		22.646	1.63806	0.597767	0.84905	0.86731	1.06075	1.16271	1.08419	0.873822	0.879789	1.09418	0.888697	1.15425	1.21175	1.16769
15.5913	1.71816	0.96681	0.031365	1.39635	1.05373	0.611773	0.236158	1.20922	1.14294	0.782668	0.977019	0.90257	1.41807	0.852302		22.9583	1.64392	0.578897	0.797872	0.871757	1.05987	1.19401	1.03105	0.891018	0.916323	1.10856	0.883617	1.15129	1.26257	1.07642
15.5294	1.71694	0.955845	0.052275	1.48991	1.10631	0.721756	0.217816	1.25741	1.12524	0.839056	0.965561	0.956219	1.41807	0.875012		23.3441	1.64204	0.56113	0.766408	0.871681	1.07462	1.23099	0.990571	0.874435	0.948207	1.13757	0.856767	1.15503	1.2886	0.969757
15.5108	1.7277	0.983259	0.096186	1.57411	1.10421	0.792787	0.240744	1.28151	1.12327	0.884166	0.963198	1.01723	1.41466	0.879667		23.6064	1.64424	0.550572	0.741725	0.899967	1.07491	1.23477	0.946064	0.835857	0.955167	1.1768	0.816865	1.18454	1.29752	0.86395
15.6417	1.72695	1.0125	0.158916	1.66065	1.08948	0.859236	0.263672	1.28151	1.13901	0.904466	0.966699	1.07088	1.43058	0.862974		23.89	1.65625	0.53905	0.706241	0.910032	1.06991	1.24234	0.912645	0.807645	0.981337	1.18794	0.779813	1.21323	1.30854	0.779409
15.6805	1.72966	1.0326	0.221646	1.72146	1.08107	0.902771	0.293478	1.22456	1.10753	0.899954	0.972575	1.11927	1.46242	0.848813		24.0653	1.66989	0.527806	0.696251	0.915499	1.05249	1.24723	0.880754	0.780856	0.998554	1.20188	0.749661	1.23651	1.31572	0.731069
15.455	1.73981	1.05088	0.303195	1.68404	1.05793	0.973802	0.341627	1.15884	1.05245	0.884165	0.991993	1.19501	1.49653	0.859376		24.4485	1.68202	0.524748	0.688392	0.92138	1.02302	1.24248	0.886519	0.795166	0.977085	1.19935	0.709699	1.24991	1.3142	0.694045
15.3875	1.73446	1.06185	0.396587	1.64005	1.03352	1.06376	0.409353	1.11151	1.00811	0.878938	1.00083	1.27917	1.53406	0.906257		24.8319	1.68303	0.518691	0.681196	0.945144	1.02709	1.2207	0.878256	0.841937	0.977676	1.16203	0.68444	1.24418	1.29493	0.685392
15.3547	1.71454	1.04357	0.491724	1.68051	1.06115	1.19047	0.474238	1.08947	0.975584	0.90889	1.00691	1.34754	1.5784	0.972717		25.0898	1.67542	0.490551	0.660797	0.947732	1.03669	1.21405	0.871945	0.897498	0.994669	1.10314	0.678883	1.25827	1.26491	0.694534
15.3606	1.72088	1.05636	0.577566	1.70316	1.10986	1.33278	0.541212	1.07978	0.951149	0.963498	1.00257	1.45379	1.58864	1.05759		25.0575	1.66207	0.46391	0.641551	0.968748	1.04474	1.21874	0.857675	0.938786	1.01177	1.04616	0.682436	1.27487	1.22165	0.678561
15.4364	1.73771	1.07281	0.652953	1.74945	1.15702	1.46947	0.627191	1.13288	0.963211	1.0257	1.00156	1.55267	1.5966	1.11712		25.0179	1.66507	0.446541	0.625146	0.999708	1.06407	1.2325	0.839921	0.967689	1.05221	0.99235	0.681464	1.29251	1.17346	0.651239
15.8674	1.75005	1.09109	0.706495	1.82719	1.20207	1.57137	0.702972	1.1692	1.03113	1.10144	0.993124	1.5958	1.59887	1.15279		24.9961	1.66578	0.448511	0.600897	1.02541	1.05601	1.22711	0.830483	0.971579	1.06428	0.969036	0.684723	1.31858	1.12521	0.625426
16.0599	1.7629	1.10023	0.765527	1.88041	1.24419	1.65314	0.750006	1.156	1.14795	1.17997	0.996773	1.63051	1.58295	1.16536		24.9387	1.67769	0.446863	0.592297	1.01977	0.994331	1.206	0.835019	0.947476	1.07525	0.959286	0.680581	1.33351	1.10097	0.593097
16.3439	1.7828	1.11302	0.822098	1.87515	1.2304	1.69586	0.779245	1.1544	1.26496	1.20997	0.989349	1.68416	1.57727	1.16593		24.8615	1.70063	0.445211	0.590561	0.963977	0.93681	1.15116	0.818532	0.91141	1.08047	0.940092	0.674211	1.31468	1.09553	0.55526
16.6676	1.78617	1.11485	0.871622	1.86408	1.19553	1.74199	0.806395	1.12846	1.33718	1.24737	0.981718	1.71888	1.61252	1.13879		24.7229	1.71761	0.453846	0.595175	0.869877	0.888721	1.07466	0.792247	0.884511	1.07121	0.907733	0.658646	1.30064	1.10028	0.539158
17.1168	1.77667	1.1514	0.921146	1.85577	1.19802	1.79897	0.81454	1.07917	1.41639	1.32483	0.966077	1.76516	1.65801	1.08866		24.5824	1.72221	0.455747	0.611336	0.764898	0.858545	1.00376	0.78461	0.874686	1.0396	0.916895	0.638159	1.30402	1.12191	0.523951
17.3452	1.7847	1.21719	0.961718	1.88027	1.17388	1.86916	0.813287	1.05163	1.45617	1.40249	0.957524	1.85142	1.70008	1.00853		24.4972	1.73127	0.450375	0.647876	0.672377	0.865621	0.962096	0.772475	0.874639	1.02117	0.908727	0.622273	1.29104	1.15212	0.508301
17.6374	1.81262	1.2574	1.00629	1.93566	1.13652	1.92072	0.832294	1.03607	1.40259	1.45591	0.935893	1.93768	1.73079	0.907946		24.4458	1.74185	0.438929	0.671619	0.609561	0.901698	0.939952	0.766859	0.846918	1.00791	0.886505	0.610051	1.29376	1.16716	0.498138
17.5562	1.8611	1.2903	1.06066	1.98682	1.08835	1.95423	0.885961	0.985866	1.33493	1.53104	0.915642	1.99028	1.74898	0.804872		24.4002	1.75568	0.450961	0.702309	0.596129	0.955566	0.941032	0.784433	0.821109	1.01204	0.8929	0.598598	1.31082	1.17446	0.501043
17.1993	1.88949	1.31223	1.13342	2.09803	1.06095	2.0277	0.943044	0.983271	1.3173	1.58051	0.898067	2.0292	1.76263	0.720755		24.4418	1.77734	0.493162	0.742622	0.591424	1.00464	0.982404	0.818711	0.800614	1.04559	0.929247	0.593263	1.3489	1.17238	0.535175
17.2124	1.91393	1.31954	1.21385	2.1929	1.03402	2.0659	1.01675	1.02547	1.29764	1.58204	0.884684	2.06497	1.77969	0.660255		24.5012	1.79227	0.547704	0.777572	0.574885	1.04385	1.03396	0.824606	0.759774	1.07973	0.926347	0.600613	1.37858	1.14916	0.610489
17.2777	1.92312	1.31405	1.31838	2.25205	1.04886	2.11559	1.11648	1.05612	1.33433	1.5942	0.869705	2.06812	1.80016	0.625312		24.5447	1.80323	0.605615	0.837601	0.567127	1.08817	1.09393	0.835663	0.727412	1.09665	0.951487	0.604674	1.415	1.11908	0.714125
17.4081	1.93462	1.3305	1.40126	2.28518	1.08927	2.12604	1.20666	1.10568	1.42918	1.64392	0.860135	2.0534	1.85133	0.605274		24.6061	1.79891	0.667916	0.880569	0.567467	1.10233	1.14846	0.849214	0.726697	1.10753	0.997261	0.615147	1.42625	1.097	0.853147
17.958	1.94074	1.32502	1.42355	2.30158	1.16453	2.15037	1.25302	1.16311	1.53004	1.70561	0.856008	2.05445	1.90251	0.596053		24.6813	1.75694	0.714718	0.927015	0.576149	1.10668	1.21041	0.861666	0.751774	1.12794	1.04081	0.636143	1.41825	1.05833	0.997617
18.6358	1.94717	1.33416	1.391	2.23294	1.22892	2.09687	1.29433	1.17548	1.60208	1.74358	0.841887	2.06392	1.92752	0.607622		24.7585	1.68553	0.729557	0.960501	0.597509	1.09529	1.26695	0.859814	0.771344	1.12038	1.0905	0.659921	1.3968	1.01001	1.11011
19.0985	1.95526	1.35061	1.33596	2.17172	1.25747	2.04944	1.31566	1.16233	1.65785	1.76929	0.823459	2.0797	1.9298	0.623966		24.7922	1.60142	0.730457	0.999961	0.628683	1.08901	1.33199	0.876274	0.792244	1.13386	1.16723	0.674794	1.35679	0.958711	1.17376
19.1391	1.97105	1.36536	1.2254	2.12962	1.25432	1.96197	1.29158	1.17219	1.65534	1.76895	0.795417	2.09758	1.93207	0.653433		24.8694	1.52612	0.719106	1.0113	0.647597	1.07281	1.40367	0.905407	0.796549	1.17056	1.24416	0.695422	1.31664	0.910333	1.22016
18.9355	1.98403	1.40008	1.10653	2.07396	1.22041	1.8852	1.23357	1.17846	1.63135	1.7394	0.76939	2.12493	1.93776	0.688634		24.8912	1.48059	0.718635	1.02595	0.666593	1.03414	1.46738	0.92303	0.768604	1.16438	1.31414	0.708481	1.31662	0.878101	1.23375
18.4929	2.009	1.43298	1.00781	1.97588	1.16476	1.78395	1.17699	1.19267	1.59432	1.67795	0.753301	2.14807	1.94458	0.740624		24.9268	1.47315	0.731628	1.03439	0.681166	0.981114	1.53427	0.92065	0.726393	1.15224	1.37335	0.705406	1.31517	0.851228	1.22301
18.0749	2.04365	1.46587	0.936778	1.90068	1.08028	1.71303	1.12892	1.23825	1.5531	1.66542	0.754125	2.1607	1.95709	0.774424		24.9407	1.48934	0.725788	1.04959	0.661329	0.925904	1.58741	0.941682	0.674451	1.17323	1.4103	0.701191	1.30727	0.833413	1.19737
17.6621	2.06431	1.49694	0.882673	1.79543	1.01876	1.64028	1.08707	1.24783	1.49802	1.69249	0.770618	2.15228	1.9696	0.813505		24.9585	1.49927	0.712544	1.05532	0.620902	0.859726	1.60165	0.932177	0.645354	1.15962	1.40737	0.703731	1.30588	0.824657	1.15859
17.6135	2.05587	1.52606	0.885026	1.69895	0.988	1.60935	1.08593	1.28288	1.4395	1.78891	0.803146	2.16385	1.96278	0.854616		24.8694	1.52662	0.690239	1.08668	0.632049	0.854526	1.6565	0.921304	0.655256	1.19407	1.41154	0.705073	1.30836	0.806902	1.10287
17.7874	2.00992	1.54433	0.914823	1.67439	1.0064	1.63226	1.12978	1.37297	1.4122	1.90564	0.833588	2.17437	1.92752	0.910929		24.7665	1.54653	0.672371	1.08104	0.661324	0.898089	1.69958	0.90136	0.674673	1.22409	1.38823	0.718465	1.29043	0.78214	1.07852
18.555	1.94362	1.58454	0.957689	1.68609	1.04742	1.68639	1.18137	1.44362	1.38983	2.04407	0.850876	2.19015	1.8809	0.946528		24.6398	1.54909	0.649319	1.07555	0.695783	0.932004	1.73714	0.900868	0.699082	1.24148	1.34352	0.735729	1.28174	0.768413	1.07501
19.6967	1.88122	1.56849	1.02565	1.73754	1.11209	1.74195	1.23123	1.50112	1.38245	2.14839	0.863778	2.22381	1.80471	0.983513		24.4458	1.57224	0.629785	1.05326	0.769697	0.937996	1.77512	0.880524	0.715452	1.2273	1.30924	0.752423	1.30096	0.744519	1.07906
20.5027	1.83412	1.53151	1.09151	1.80859	1.16652	1.80955	1.29371	1.58765	1.37778	2.18476	0.858692	2.27746	1.72055	1.02758		24.2043	1.59864	0.620052	1.02202	0.86787	0.940984	1.8403	0.854359	0.70039	1.22342	1.24994	0.765378	1.31757	0.717683	1.09116
21.3554	1.82108	1.43777	1.14737	1.83442	1.21087	1.86138	1.35501	1.6946	1.39623	2.19049	0.830989	2.28693	1.64664	1.07967		24.0578	1.61449	0.623507	0.989531	0.925696	0.87336	1.83691	0.8063	0.667562	1.18537	1.16432	0.778199	1.3286	0.713052	1.11473
22.1066	1.83288	1.34397	1.16583	1.80185	1.2259	1.88431	1.40706	1.75506	1.39983	2.2214	0.809411	2.2722	1.56135	1.11358		23.9188	1.61108	0.615498	1.01187	0.957216	0.793652	1.83325	0.778108	0.660402	1.16391	1.10379	0.776734	1.31269	0.700442	1.10372
22.3472	1.91239	1.25117	1.14908	1.77064	1.23783	1.8764	1.42554	1.82167	1.40496	2.24911	0.804516	2.26063	1.47833	1.11896		23.8772	1.60217	0.606843	1.04716	0.982037	0.742656	1.82093	0.754347	0.665622	1.1511	1.02716	0.781566	1.3168	0.671794	1.07857
22.4834	2.04885	1.20515	1.1039	1.66405	1.19739	1.78547	1.42938	1.83546	1.36218	2.24387	0.80691	2.24485	1.40897	1.12138		23.599	1.57266	0.576442	1.08735	0.977908	0.752224	1.78256	0.696491	0.711974	1.14202	0.921727	0.794273	1.30501	0.664347	1.06129
22.8694	2.1907	1.16281	1.05191	1.56499	1.12826	1.67237	1.40603	1.79066	1.30661	2.2626	0.815819	2.20383	1.35325	1.1186		22.8065	1.56297	0.561006	1.11586	0.960216	0.795797	1.72958	0.671721	0.762966	1.13818	0.854879	0.820811	1.32686	0.681161	1.03338
23.1471	2.30502	1.18071	0.942737	1.4228	1.01161	1.49967	1.30777	1.6703	1.18561	2.20218	0.836518	2.18279	1.2907	1.09981		21.8997	1.50309	0.560636	1.06657	0.935481	0.815454	1.64178	0.640521	0.814084	1.13008	0.762371	0.864032	1.37853	0.705023	1.00911
23.3278	2.4055	1.21968	0.842408	1.25538	0.869745	1.29939	1.14222	1.50781	1.0271	2.02765	0.860952	2.16911	1.23384	1.0902		21.1652	1.42945	0.552485	1.01019	0.898486	0.826304	1.55428	0.603574	0.853604	1.11205	0.647968	0.92788	1.4675	0.748054	0.953215
23.4812	2.42362	1.25948	0.785971	1.08872	0.741091	1.15946	1.00475	1.37055	0.868275	1.84571	0.880192	2.14702	1.18949	1.09665		20.5069	1.37467	0.561209	0.928196	0.843215	0.824906	1.47159	0.580906	0.865987	1.07585	0.54842	0.979586	1.54754	0.809071	0.892408
23.4401	2.37118	1.27037	0.769467	1.01054	0.671107	1.11176	0.911193	1.29816	0.725406	1.7269	0.9022	2.13861	1.17357	1.07774		20.4259	1.34745	0.60168	0.901834	0.805218	0.826126	1.40548	0.606931	0.868784	1.05249	0.476562	1.03757	1.62651	0.883212	0.82681
23.2917	2.28267	1.28574	0.761863	0.901429	0.620353	1.06849	0.839393	1.23809	0.616964	1.63571	0.925446	2.12703	1.15083	1.05144		21.1306	1.3436	0.659017	0.893183	0.780254	0.799188	1.31888	0.615085	0.869109	1.02513	0.422168	1.08739	1.69122	0.960301	0.772724
23.1551	2.21147	1.28299	0.810479	0.856989	0.61299	1.06075	0.82363	1.19345	0.586964	1.60244	0.951962	2.0839	1.12126	1.02285		21.9419	1.36143	0.708868	0.926191	0.755533	0.795306	1.24506	0.618154	0.851415	0.978913	0.390729	1.12677	1.76088	1.03755	0.712808
23.064	2.15432	1.23547	0.875877	0.861375	0.640437	1.07656	0.863182	1.20758	0.591389	1.64259	0.969767	2.02079	1.07918	0.97839		22.3966	1.38293	0.791172	0.970889	0.744074	0.803467	1.20995	0.641895	0.87186	0.960845	0.394729	1.15132	1.80236	1.09758	0.695024
22.9255	2.11902	1.18429	0.920834	0.906633	0.664888	1.06459	0.935749	1.19443	0.594586	1.67247	0.971494	1.95031	1.04279	0.919896		22.2671	1.3955	0.845926	1.01641	0.755903	0.828525	1.17244	0.648478	0.903406	0.939936	0.424791	1.18404	1.81947	1.15761	0.690988
22.777	2.09435	1.12947	0.935471	0.949318	0.70669	1.01762	0.986764	1.15446	0.603191	1.6189	0.965021	1.84616	0.997305	0.891676		21.8827	1.36894	0.897043	0.995473	0.776815	0.87704	1.1315	0.628426	0.930842	0.877088	0.452176	1.19709	1.83256	1.19068	0.708011
22.7532	2.08975	1.06916	0.976295	1.02597	0.753526	1.01309	1.01891	1.15834	0.610594	1.53981	0.948087	1.75044	0.955228	0.875246		21.2029	1.31677	0.918751	0.976447	0.826549	0.970022	1.16243	0.648267	0.972765	0.818137	0.488092	1.19884	1.84944	1.21158	0.74306
22.7156	2.10241	1.00845	1.00833	1.10858	0.795983	1.00112	1.04403	1.13939	0.598477	1.44174	0.918945	1.67049	0.926798	0.862062		20.5352	1.26891	0.926274	0.948514	0.83175	1.02201	1.17549	0.664018	0.992052	0.745411	0.507795	1.2012	1.82915	1.22402	0.783508
22.7354	2.10184	0.976347	1.01328	1.17653	0.809775	0.980021	1.07956	1.04403	0.564291	1.3441	0.885774	1.5937	0.917702	0.845941		20.1033	1.22218	0.916484	0.914257	0.831424	1.0807	1.14964	0.657551	0.985081	0.674574	0.511366	1.21091	1.80733	1.23912	0.795928
22.8166	2.0756	0.966153	1.00027	1.22602	0.836607	0.965597	1.10129	0.938535	0.520547	1.23289	0.863867	1.48219	0.901784	0.825552		19.7452	1.1696	0.93636	0.89372	0.83251	1.14074	1.13239	0.644379	0.977145	0.612018	0.517297	1.21931	1.79952	1.24399	0.800277
22.9472	2.05319	0.993567	0.987253	1.22994	0.835046	0.931154	1.11836	0.847823	0.480523	1.1478	0.845583	1.36753	0.881316	0.7914		19.6963	1.12661	0.972297	0.897869	0.81415	1.16687	1.13042	0.661383	0.965155	0.592745	0.529721	1.2414	1.77026	1.24731	0.802267
23.0383	2.0331	1.01002	0.945961	1.19529	0.787876	0.855577	1.12231	0.741957	0.435554	1.07977	0.839877	1.24656	0.868808	0.74432		19.9373	1.09637	1.00857	0.916486	0.751043	1.1638	1.07848	0.656992	0.954041	0.578459	0.538923	1.27805	1.717	1.22772	0.800802
23.159	1.98559	1.04514	0.895661	1.13902	0.750774	0.815486	1.10299	0.641807	0.399767	1.02028	0.850667	1.14557	0.858575	0.691266		19.8271	1.08353	1.04158	0.930854	0.733387	1.21412	1.08029	0.687672	0.974187	0.572471	0.55889	1.31453	1.6571	1.18519	0.807171
23.2976	1.94226	1.06993	0.883649	1.08248	0.765374	0.766127	1.03823	0.590944	0.394117	0.888976	0.869073	1.08035	0.881317	0.652106		19.4534	1.08583	1.0951	0.941094	0.722887	1.26665	1.11144	0.72696	1.02312	0.555374	0.582772	1.34559	1.59486	1.13383	0.827035
23.4441	1.88416	1.09109	0.901255	1.01643	0.763879	0.708944	0.963531	0.56084	0.402399	0.758453	0.891765	1.05195	0.919979	0.64501		19.1081	1.09272	1.11247	0.943764	0.703333	1.2916	1.1373	0.745733	1.07218	0.549915	0.599593	1.3693	1.51243	1.09893	0.849673
23.5985	1.82037	1.09657	0.910774	0.971121	0.768447	0.716734	0.886261	0.534344	0.425693	0.677185	0.896717	1.03827	0.979112	0.6404		18.5385	1.10094	1.11307	0.958076	0.703247	1.31055	1.16903	0.766167	1.11656	0.531164	0.620035	1.36937	1.45803	1.08044	0.862589
23.7252	1.74801	1.10023	0.910033	0.925621	0.818044	0.751629	0.830684	0.518155	0.448839	0.595746	0.895847	1.04038	1.01664	0.655667		17.6897	1.09095	1.09511	0.997818	0.748331	1.33647	1.21968	0.790641	1.18521	0.510931	0.642946	1.34268	1.38469	1.07103	0.869063
23.8103	1.70705	1.06367	0.914362	0.905404	0.861765	0.790706	0.805225	0.518126	0.460583	0.538509	0.883728	1.04353	1.06099	0.67865		16.962	1.10648	1.076	1.07182	0.811198	1.37429	1.27074	0.810417	1.24	0.497196	0.680434	1.2901	1.3147	1.06911	0.84696
23.9271	1.66654	1.02347	0.87782	0.915867	0.851176	0.836157	0.814015	0.505505	0.484316	0.534125	0.857548	1.02565	1.09397	0.714045		16.5839	1.16039	1.03267	1.13124	0.892446	1.39932	1.32732	0.847631	1.26151	0.490053	0.718898	1.20949	1.23376	1.04941	0.82245
24.0934	1.65028	0.975948	0.82935	0.919212	0.851661	0.870432	0.819158	0.482716	0.510666	0.553343	0.820911	0.984623	1.09397	0.755766		16.5693	1.21734	0.977009	1.19745	0.978044	1.45165	1.39529	0.913323	1.28238	0.481664	0.772355	1.13178	1.16227	1.04684	0.805343
24.2122	1.64692	0.93706	0.768724	0.906971	0.853138	0.872193	0.782843	0.458707	0.533467	0.560737	0.792356	0.915194	1.04848	0.798033		16.624	1.26999	0.915602	1.20499	1.04414	1.46111	1.40611	0.94948	1.26981	0.466061	0.797146	1.05706	1.08124	1.02335	0.780027
24.3547	1.66718	0.898092	0.728002	0.933612	0.869465	0.88738	0.741081	0.452817	0.544522	0.576082	0.773324	0.834194	1.01777	0.826575		16.8225	1.3335	0.854052	1.16478	1.0698	1.46352	1.41023	0.985067	1.24462	0.44231	0.783214	0.989878	1.02819	0.992407	0.759459
24.5151	1.65084	0.867389	0.678018	0.958364	0.894188	0.887079	0.713571	0.447422	0.527994	0.586611	0.761987	0.742674	1.00413	0.833879		17.2988	1.37701	0.79257	1.10117	1.07429	1.45124	1.41702	1.01281	1.23254	0.418131	0.749503	0.932834	0.978661	0.94756	0.751401
24.6437	1.61437	0.844128	0.651429	0.959553	0.940414	0.92927	0.687147	0.440075	0.48633	0.614247	0.763354	0.672002	0.97994	0.826095		17.9739	1.39855	0.710222	1.04563	1.04966	1.43238	1.38886	1.00496	1.18949	0.400243	0.711856	0.908919	0.960569	0.917314	0.750622
24.7348	1.56171	0.812996	0.632244	0.927079	0.969113	0.982344	0.649689	0.458885	0.456407	0.64187	0.766582	0.624665	0.978803	0.819514		18.9498	1.40942	0.669414	0.985791	1.02354	1.38036	1.32705	0.980037	1.14654	0.38127	0.656718	0.886399	0.965181	0.848887	0.742494
24.8555	1.49524	0.767168	0.633467	0.884043	0.950684	1.02516	0.650951	0.493827	0.433982	0.661936	0.767975	0.615198	1.00041	0.811513		19.7136	1.43229	0.651951	0.963065	1.00307	1.30814	1.27626	0.966655	1.10574	0.368937	0.618773	0.871747	0.954411	0.788235	0.751973
24.9585	1.42052	0.7584	0.605253	0.830644	0.910496	1.0279	0.666484	0.521639	0.423678	0.674548	0.758047	0.614958	1.03071	0.804769		20.6249	1.45015	0.658456	0.948046	0.973934	1.22271	1.20171	0.922676	1.0377	0.376593	0.588923	0.8693	0.943836	0.730733	0.771089
24.9921	1.35165	0.778886	0.558563	0.776004	0.861533	1.06486	0.65645	0.553806	0.433641	0.675474	0.749834	0.616559	1.04693	0.811661		21.3782	1.44683	0.68209	0.924736	0.953209	1.12938	1.13397	0.888034	0.956985	0.39938	0.580266	0.870218	0.947267	0.692474	0.78532
25.0179	1.30217	0.790017	0.508858	0.703769	0.811862	1.08228	0.629492	0.630467	0.433943	0.67605	0.739076	0.610941	1.05289	0.805106		21.806	1.42649	0.713151	0.884098	0.925722	1.02296	1.08139	0.89133	0.912912	0.417454	0.580578	0.848219	0.959104	0.670454	0.79853
25.0693	1.26539	0.793315	0.456692	0.665223	0.744598	1.08345	0.60258	0.691609	0.429676	0.676772	0.729931	0.618157	1.06434	0.783907		21.8101	1.40543	0.712612	0.827326	0.874498	0.911537	1.02952	0.90293	0.857604	0.451468	0.578969	0.823973	0.949034	0.669663	0.809311
25.0792	1.22134	0.789687	0.381716	0.6489	0.750307	1.09533	0.603087	0.734229	0.430054	0.690883	0.711215	0.623734	1.08557	0.772496		21.7538	1.38061	0.693833	0.77269	0.825461	0.857469	0.984615	0.886513	0.842617	0.47252	0.587418	0.801659	0.947306	0.672848	0.810141
25.1168	1.16723	0.75783	0.326534	0.649125	0.775857	1.12045	0.603307	0.75289	0.437306	0.723666	0.705738	0.628734	1.10443	0.78047		21.4224	1.34699	0.669496	0.694513	0.789162	0.806269	0.961985	0.883928	0.834046	0.476362	0.588669	0.776594	0.956625	0.686034	0.8114
25.2178	1.1336	0.703375	0.29926	0.649835	0.791809	1.08577	0.61498	0.753555	0.454316	0.778613	0.689934	0.636261	1.12169	0.783496		21.0823	1.30881	0.631305	0.611682	0.746352	0.776317	0.904757	0.850922	0.825765	0.474166	0.573688	0.743977	0.969035	0.689184	0.810844
25.2416	1.11705	0.6621	0.248948	0.666301	0.766174	1.04394	0.64212	0.729477	0.47767	0.851143	0.669555	0.628395	1.13764	0.791579		20.7592	1.27944	0.574805	0.539977	0.719601	0.73586	0.861976	0.794458	0.768763	0.475321	0.55398	0.724827	0.971075	0.680093	0.822556
25.194	1.0952	0.624138	0.200979	0.685067	0.765308	1.01509	0.679827	0.702245	0.488876	0.931117	0.639194	0.596985	1.1296	0.797526		20.4853	1.24563	0.535329	0.469153	0.718074	0.726237	0.833589	0.744734	0.714694	0.462011	0.543971	0.706412	0.98243	0.644357	0.84915
25.1663	1.07742	0.597342	0.185697	0.701204	0.771983	0.99198	0.687369	0.675187	0.493081	0.970814	0.624948	0.555642	1.0879	0.803945		20.2637	1.21378	0.516422	0.38694	0.71608	0.724219	0.813613	0.707196	0.650049	0.4592	0.540507	0.698899	1.00119	0.603442	0.874255
25.0911	1.05935	0.580071	0.187932	0.700456	0.771039	0.982596	0.705843	0.642927	0.50902	1.01311	0.609449	0.519323	1.0433	0.80427		20.0974	1.21097	0.515639	0.315144	0.706913	0.730856	0.806833	0.673518	0.58578	0.457234	0.555752	0.694144	1.00257	0.551725	0.890483
25.0139	1.01955	0.571637	0.212644	0.696842	0.780119	0.981467	0.732455	0.642158	0.522524	1.04706	0.606305	0.488105	1.00754	0.819404		19.961	1.22185	0.51761	0.257098	0.678636	0.739715	0.83038	0.663286	0.546097	0.443498	0.576365	0.712204	0.991249	0.512439	0.918309
24.9941	0.975305	0.54097	0.274731	0.668175	0.836975	0.972182	0.758958	0.641394	0.526672	1.08079	0.616703	0.471275	0.999579	0.850411		19.7613	1.20562	0.559883	0.208725	0.62364	0.795882	0.827544	0.666215	0.545832	0.424202	0.608493	0.734385	0.990553	0.486548	0.930377
24.9605	0.930065	0.515383	0.361304	0.655961	0.885827	0.948931	0.785061	0.640359	0.52593	1.10583	0.639578	0.469172	1.00413	0.859622		19.4702	1.22083	0.605669	0.187048	0.545547	0.827588	0.818281	0.641305	0.554153	0.415899	0.620363	0.763571	0.992125	0.449823	0.921155
24.9129	0.888055	0.49528	0.460336	0.63819	0.864496	0.944648	0.835699	0.63672	0.520477	1.14986	0.657983	0.491262	1.04734	0.884549		19.1826	1.24324	0.639346	0.154091	0.470062	0.851265	0.8194	0.62834	0.553766	0.411469	0.614438	0.795244	0.959677	0.408664	0.920764
24.9327	0.853059	0.491624	0.537116	0.631783	0.828392	0.932483	0.856555	0.622974	0.510413	1.14052	0.665651	0.52282	1.08373	0.902151		18.896	1.25002	0.673281	0.139542	0.403679	0.867425	0.80019	0.620306	0.545486	0.408613	0.606536	0.833603	0.922867	0.368783	0.91526
24.9723	0.834274	0.5099	0.586829	0.634241	0.802879	0.983976	0.856163	0.596527	0.510133	1.10501	0.665467	0.553326	1.10193	0.928401		18.5664	1.26371	0.711743	0.164616	0.366149	0.862865	0.76566	0.605619	0.522364	0.418064	0.600471	0.870283	0.89061	0.335809	0.907552
24.9822	0.837332	0.548281	0.642275	0.662722	0.771014	1.05056	0.856903	0.586643	0.541163	1.05214	0.656316	0.574364	1.09624	0.937216		18.3588	1.30206	0.73542	0.193761	0.379964	0.839413	0.748178	0.57891	0.516723	0.441058	0.584267	0.899482	0.853414	0.314505	0.882172
25.002	0.879694	0.584833	0.68086	0.728308	0.742464	1.12891	0.83647	0.595718	0.572637	1.00039	0.656316	0.602766	1.08032	0.976106		18.3124	1.33514	0.741138	0.216475	0.395104	0.837586	0.747933	0.578719	0.500641	0.455196	0.580778	0.922233	0.793022	0.333879	0.864438
24.9961	0.928018	0.614074	0.696587	0.829523	0.743298	1.18196	0.766347	0.606888	0.596644	0.974752	0.661723	0.62696	1.03938	1.00177		18.3592	1.36464	0.72992	0.262179	0.394881	0.86161	0.739045	0.568325	0.490684	0.475045	0.605119	0.94084	0.764729	0.365236	0.820781
24.9209	0.96594	0.604936	0.716415	0.918427	0.753235	1.23089	0.714451	0.658922	0.629319	0.988065	0.660058	0.637478	0.988208	1.0334		18.3047	1.39074	0.706403	0.305178	0.39703	0.890533	0.726624	0.554844	0.493703	0.493937	0.642522	0.948915	0.745141	0.416007	0.767706
24.8555	1.025	0.562901	0.740846	1.00137	0.752718	1.21913	0.711186	0.710652	0.652304	0.990095	0.65382	0.653256	0.937036	1.05346		18.3392	1.42022	0.677132	0.326402	0.391479	0.929011	0.69843	0.532138	0.491068	0.512227	0.682936	0.945426	0.735859	0.467003	0.711875
24.8357	1.07162	0.50259	0.769486	1.08353	0.751525	1.18725	0.737093	0.725283	0.662947	1.00733	0.65382	0.670087	0.897236	1.08284		18.3636	1.45734	0.658746	0.342845	0.341592	0.958068	0.667288	0.483525	0.466515	0.502357	0.714772	0.944364	0.735085	0.505784	0.684446
24.8951	1.09997	0.447762	0.792759	1.09269	0.752507	1.15763	0.806299	0.765423	0.668683	1.03217	0.65174	0.681657	0.860848	1.10614		18.0757	1.50196	0.664322	0.354521	0.308685	0.980896	0.628654	0.430529	0.475761	0.484125	0.74852	0.939401	0.77788	0.528519	0.675313
25	1.1523	0.424003	0.841009	1.07973	0.738785	1.12843	0.886731	0.808348	0.690983	1.02508	0.654652	0.671139	0.83242	1.1096		17.7107	1.55122	0.68939	0.381422	0.29204	1.01996	0.599417	0.394296	0.476537	0.464692	0.747885	0.911957	0.802606	0.552173	0.686134
25.1406	1.22292	0.445934	0.889737	1.05095	0.713155	1.1001	0.951222	0.856809	0.683281	1.02668	0.659643	0.660621	0.835831	1.07236		17.4095	1.61944	0.714613	0.413511	0.293237	1.08559	0.587261	0.36282	0.487523	0.458376	0.757775	0.8766	0.805358	0.562176	0.714379
25.3108	1.26937	0.487969	0.939194	1.02288	0.687983	1.08621	1.00271	0.932031	0.659738	1.05054	0.675864	0.639583	0.868808	1.02863		17.0942	1.67715	0.751931	0.434145	0.315395	1.13457	0.59902	0.349605	0.516577	0.463812	0.77852	0.840308	0.805015	0.584268	0.746367
25.4712	1.32665	0.542797	0.976525	0.995231	0.663088	1.08632	1.03548	1.03355	0.636454	1.05869	0.691254	0.630116	0.902922	0.984484		16.7044	1.70711	0.802471	0.459685	0.357723	1.21007	0.611691	0.405543	0.554971	0.48137	0.808788	0.805622	0.801145	0.619458	0.756159
25.6889	1.39672	0.597625	1.07329	1.01754	0.630747	1.08644	1.08181	1.11414	0.641218	1.07752	0.704147	0.621702	0.943859	0.955901		16.5952	1.72663	0.851776	0.52091	0.402551	1.27147	0.630474	0.470239	0.57116	0.493929	0.838902	0.782855	0.774675	0.66198	0.741314
25.873	1.44137	0.630522	1.13904	1.05763	0.573896	1.05485	1.15654	1.19332	0.684099	1.14302	0.705811	0.62065	0.990482	0.953166		16.7301	1.72766	0.893075	0.558464	0.438668	1.27727	0.653457	0.523177	0.573094	0.503044	0.86206	0.782172	0.769008	0.702991	0.718131
26.0176	1.48899	0.650627	1.18721	1.13081	0.546984	1.00142	1.22013	1.23596	0.715146	1.17354	0.712049	0.602766	1.01209	0.953349		17.0412	1.69584	0.920993	0.586072	0.455128	1.27824	0.67443	0.589215	0.575414	0.508078	0.869336	0.788991	0.80544	0.766703	0.698578
26.1264	1.5306	0.668905	1.21168	1.21369	0.524345	0.954888	1.25241	1.26156	0.782587	1.17589	0.714961	0.581727	1.00413	0.95253		17.2638	1.67138	0.9415	0.613624	0.451309	1.26912	0.714071	0.641198	0.553828	0.503581	0.865353	0.797493	0.857457	0.844232	0.673964
26.2214	1.54713	0.687183	1.21312	1.32325	0.541112	0.926734	1.27297	1.29402	0.874968	1.14817	0.709554	0.563843	0.963191	0.936241		17.3728	1.67213	0.940247	0.659969	0.453017	1.23962	0.755815	0.622808	0.538146	0.508725	0.868649	0.799053	0.907591	0.90106	0.67516
26.261	1.56923	0.705461	1.12859	1.38661	0.595744	0.893895	1.26447	1.31961	0.965601	1.10246	0.699987	0.542803	0.929077	0.913575		17.5016	1.66589	0.973536	0.659982	0.450634	1.21666	0.772411	0.583846	0.519615	0.507681	0.865744	0.780893	0.942873	0.953601	0.687197
26.3561	1.59888	0.75298	1.04803	1.41306	0.689994	0.892975	1.23867	1.365	1.03691	1.04237	0.695412	0.525971	0.89155	0.858876		17.2965	1.67142	1.04124	0.64228	0.423191	1.17618	0.779833	0.530149	0.518301	0.508002	0.848642	0.751627	0.972954	1.03459	0.695265
26.4828	1.6339	0.763946	0.985216	1.40101	0.761869	0.90594	1.22958	1.42893	1.11551	1.0094	0.694164	0.514401	0.87563	0.814706		16.8269	1.70441	1.10065	0.634439	0.407403	1.14936	0.829668	0.495757	0.521587	0.522756	0.853716	0.725616	0.998456	1.1075	0.698449
26.5718	1.68828	0.752979	0.960219	1.37302	0.85392	0.900341	1.22932	1.48314	1.16424	1.00649	0.706225	0.520712	0.869944	0.763987		16.6131	1.74464	1.15517	0.59224	0.400227	1.14965	0.871692	0.474809	0.541302	0.552935	0.875862	0.702473	1.00567	1.14008	0.726169
26.655	1.74095	0.742013	0.930772	1.31802	0.911286	0.846343	1.22958	1.50936	1.17611	1.03336	0.729933	0.529128	0.917704	0.727766		16.6004	1.77583	1.21079	0.523677	0.363278	1.16103	0.91034	0.49934	0.552193	0.549221	0.868196	0.684973	0.991095	1.16678	0.757445
26.6866	1.76275	0.762116	0.917853	1.21499	0.93556	0.79709	1.22338	1.50588	1.17075	1.07802	0.760295	0.542804	0.95523	0.667895		16.7416	1.80366	1.24605	0.466661	0.351329	1.16301	0.965379	0.57202	0.578297	0.559838	0.857904	0.688667	0.995213	1.18786	0.785167
26.6946	1.78277	0.798668	0.907267	1.12008	0.979524	0.747715	1.21971	1.46594	1.14886	1.09319	0.788161	0.556479	1.00413	0.629439		17.056	1.81455	1.26515	0.438743	0.380367	1.19488	1.04451	0.697941	0.614861	0.577624	0.858858	0.690533	1.00249	1.18657	0.832199
26.6866	1.79826	0.868118	0.896681	1.05839	1.03344	0.706482	1.2025	1.3872	1.11543	1.09235	0.824761	0.61118	1.04848	0.613035		17.4369	1.81105	1.30789	0.413509	0.407956	1.19918	1.10731	0.816123	0.643239	0.581916	0.832254	0.693057	0.994606	1.17202	0.885092
26.6807	1.79846	0.952188	0.882815	0.999113	1.05884	0.652758	1.14752	1.3047	1.11496	1.08807	0.85346	0.666934	1.08146	0.616891		17.818	1.7877	1.36286	0.431757	0.454841	1.18972	1.1748	0.96432	0.667435	0.587549	0.772584	0.702558	0.986458	1.17064	0.919721
26.6629	1.80851	1.03626	0.891195	0.961471	1.07628	0.622061	1.06077	1.23229	1.14135	1.07309	0.877167	0.719532	1.09397	0.638688		18.2263	1.73644	1.43101	0.450707	0.525599	1.14879	1.23551	1.08861	0.664758	0.616882	0.736497	0.724354	0.993369	1.17406	0.917695
26.6292	1.83105	1.08926	0.931327	1.02004	1.0942	0.611435	0.952363	1.13024	1.16877	1.05013	0.89721	0.760558	1.11785	0.67725		18.5356	1.66925	1.46208	0.477181	0.581041	1.14056	1.32205	1.20168	0.628136	0.642335	0.708337	0.737997	0.991788	1.18606	0.898631
26.5896	1.84014	1.09109	0.951036	1.08004	1.07174	0.642695	0.814422	1.05054	1.16294	1.03679	0.907535	0.807895	1.13377	0.72015		18.778	1.5975	1.4632	0.483026	0.61788	1.10413	1.38735	1.27406	0.595575	0.649578	0.715103	0.760844	1.00922	1.18302	0.885634
26.5758	1.83302	1.08012	0.954029	1.10794	1.04721	0.712631	0.693875	0.981189	1.16066	1.0058	0.900465	0.835245	1.12922	0.773675		19.2631	1.51947	1.46145	0.474965	0.619977	1.02739	1.38879	1.29675	0.539393	0.633484	0.692391	0.792654	1.04377	1.19212	0.860885
26.5758	1.81354	1.06185	0.965049	1.15651	1.03339	0.825101	0.636043	0.897788	1.1421	0.968094	0.882856	0.853127	1.10306	0.812536		19.6488	1.45931	1.45393	0.455451	0.569254	0.964181	1.3597	1.26725	0.478553	0.589761	0.660451	0.82198	1.09501	1.17732	0.825282
26.6015	1.76324	1.04357	0.964326	1.19078	1.01571	0.936834	0.618037	0.810372	1.11009	0.918537	0.848034	0.873113	1.07577	0.851124		19.9675	1.42401	1.41586	0.435533	0.514942	0.920464	1.32354	1.2094	0.447295	0.566901	0.635658	0.840456	1.1306	1.14034	0.814374
26.6411	1.7215	1.02712	0.911413	1.18144	1.01218	1.04425	0.598988	0.753839	1.08785	0.844401	0.810412	0.902567	1.0462	0.873371		20.1882	1.39834	1.38157	0.41466	0.456763	0.87602	1.27326	1.12899	0.451383	0.553169	0.645787	0.857936	1.18266	1.1001	0.829217
26.6589	1.68567	1.0326	0.876399	1.14052	1.01981	1.14622	0.592116	0.69881	1.03081	0.736429	0.791514	0.928866	1.01891	0.871503		20.4321	1.38631	1.34793	0.446026	0.408691	0.850308	1.21067	1.06299	0.452485	0.543789	0.634533	0.860611	1.20974	1.06629	0.82862
26.6589	1.6179	1.0326	0.84566	1.09094	0.989736	1.19525	0.576295	0.665732	0.98006	0.643897	0.778628	0.95727	1.00754	0.846902		20.5242	1.38344	1.30202	0.486714	0.391284	0.821341	1.14201	0.995815	0.451185	0.538731	0.653159	0.857149	1.22107	1.02174	0.82048
26.6847	1.55101	1.03443	0.803054	1.01609	0.950037	1.26657	0.536458	0.632051	0.905798	0.566928	0.772684	0.984622	1.00981	0.838985		20.5599	1.35386	1.26628	0.540151	0.400398	0.778593	1.03573	0.936246	0.449755	0.55995	0.683676	0.84784	1.2107	0.975815	0.816859
26.655	1.50054	1.06916	0.784235	0.912596	0.897982	1.35163	0.490029	0.59837	0.809897	0.541554	0.787661	1.00882	1.01209	0.810669		20.6272	1.30388	1.25069	0.594111	0.404282	0.729428	0.934144	0.895219	0.439308	0.568045	0.682044	0.839749	1.21951	0.959824	0.80095
26.6174	1.43897	1.10388	0.821873	0.836288	0.826998	1.45474	0.471973	0.573726	0.716946	0.579615	0.817015	1.03932	1.01436	0.791681		20.7242	1.2523	1.20715	0.631731	0.401054	0.66721	0.839668	0.843992	0.411911	0.565209	0.640568	0.836795	1.2256	0.969242	0.784672
26.5679	1.37625	1.09474	0.853239	0.789509	0.762324	1.48883	0.488882	0.519508	0.658175	0.651227	0.842943	1.04353	1.0155	0.789448		20.7994	1.1915	1.14053	0.65505	0.429312	0.633199	0.757264	0.815644	0.37702	0.576966	0.621581	0.849313	1.24025	0.94893	0.785061
26.4986	1.34049	1.12216	0.854704	0.747173	0.730564	1.47324	0.524649	0.449845	0.592864	0.727914	0.873447	1.03406	1.00981	0.792028		20.841	1.12787	1.09086	0.68059	0.455977	0.636805	0.696381	0.801102	0.356834	0.593828	0.595771	0.858178	1.24694	0.940116	0.793019
26.3956	1.29535	1.1483	0.833794	0.709749	0.700698	1.40038	0.571192	0.397268	0.557651	0.795579	0.888146	1.01723	1.00299	0.806419		20.8509	1.07068	1.04173	0.691041	0.464536	0.641481	0.683738	0.788648	0.339384	0.579211	0.556465	0.850057	1.24998	0.96202	0.784333
26.2808	1.25597	1.12637	0.796155	0.69396	0.6865	1.32563	0.62278	0.35455	0.562078	0.834487	0.892676	0.987776	0.966602	0.807523		20.8944	1.02657	0.99045	0.719415	0.47832	0.651943	0.693078	0.777718	0.316736	0.56258	0.535987	0.833043	1.24872	0.96359	0.779501
26.168	1.21444	1.08469	0.730288	0.660279	0.677034	1.25036	0.689845	0.297375	0.544373	0.822308	0.875194	0.930972	0.917704	0.806647		20.932	1.00566	0.955399	0.778372	0.48814	0.687847	0.715605	0.760576	0.298853	0.573977	0.547459	0.798671	1.23381	0.923994	0.759347
26.0908	1.17629	1.03633	0.673307	0.598532	0.655581	1.21599	0.739427	0.259588	0.540192	0.813569	0.845363	0.879426	0.866532	0.800258		21.0053	1.02386	0.940208	0.826194	0.462774	0.701473	0.736371	0.715341	0.292038	0.574283	0.549604	0.758735	1.22257	0.895793	0.722849
25.8752	1.15679	0.955497	0.651484	0.549033	0.62604	1.23093	0.768942	0.24537	0.550135	0.801102	0.807094	0.817361	0.816497	0.772081		21.1696	1.04998	0.907053	0.855148	0.429632	0.744671	0.751705	0.667298	0.30215	0.588355	0.556788	0.711726	1.23405	0.855072	0.692415
25.5577	1.16578	0.870574	0.633349	0.50234	0.59713	1.26167	0.786764	0.242144	0.52551	0.792243	0.776021	0.7574	0.8074	0.710003		21.4111	1.0804	0.848647	0.867362	0.387902	0.786383	0.753357	0.592495	0.314315	0.612104	0.581193	0.68927	1.2563	0.798525	0.689978
24.9793	1.17311	0.795672	0.618293	0.45182	0.578202	1.30704	0.817717	0.242144	0.472396	0.784123	0.743505	0.694284	0.818772	0.654393		21.6585	1.12624	0.776713	0.881846	0.366695	0.845529	0.767832	0.536202	0.352162	0.642395	0.615588	0.683764	1.27229	0.742715	0.708228
24.5618	1.17717	0.739155	0.605746	0.3875	0.561798	1.33408	0.857382	0.261201	0.447806	0.769011	0.71386	0.657466	0.829007	0.620768		21.9277	1.16348	0.728925	0.901256	0.364381	0.892718	0.773795	0.496863	0.414828	0.670824	0.665455	0.69496	1.28318	0.686683	0.749011
24.2533	1.17852	0.712017	0.589436	0.337913	0.558433	1.33545	0.922267	0.280258	0.43207	0.751868	0.691817	0.62696	0.847201	0.594902		22.1376	1.18048	0.701342	0.912496	0.364537	0.929838	0.775302	0.466886	0.504215	0.7004	0.677429	0.706347	1.25909	0.638196	0.784859
24.172	1.1681	0.693272	0.606031	0.337244	0.56936	1.39132	1.03961	0.30795	0.442289	0.750577	0.681272	0.619596	0.863122	0.572918		22.2999	1.17914	0.679817	0.919906	0.36801	0.930364	0.80039	0.452093	0.580482	0.728789	0.689535	0.718222	1.20375	0.597166	0.825883
24.258	1.14894	0.709383	0.619462	0.333943	0.580288	1.44718	1.1131	0.325963	0.490816	0.749285	0.675449	0.633271	0.84834	0.567745		22.482	1.19449	0.669062	0.94211	0.395757	0.891064	0.826603	0.459087	0.64342	0.766008	0.7063	0.730618	1.11623	0.559417	0.868194
24.6601	1.13602	0.733011	0.620404	0.337101	0.58502	1.4843	1.16468	0.355538	0.543929	0.747255	0.679608	0.647998	0.829008	0.561278		22.6285	1.21303	0.691953	0.947285	0.405236	0.828794	0.827631	0.450822	0.687127	0.76689	0.695358	0.739135	1.03368	0.536523	0.883129
24.9015	1.12931	0.751245	0.60237	0.356164	0.587228	1.50675	1.19208	0.393655	0.564092	0.754248	0.690005	0.64905	0.832419	0.569037		22.8126	1.22829	0.725282	0.910427	0.405725	0.775304	0.816788	0.443472	0.712501	0.750761	0.626028	0.74379	0.945778	0.541993	0.869008
25.0141	1.11578	0.764805	0.602729	0.396595	0.594162	1.50336	1.20213	0.423197	0.586708	0.764614	0.691669	0.666932	0.847201	0.580677		23.0898	1.24099	0.764258	0.830424	0.405569	0.736729	0.83035	0.427416	0.695152	0.733441	0.586726	0.742997	0.874517	0.5666	0.860555
25.0674	1.11654	0.7874	0.617998	0.428739	0.62569	1.46065	1.20094	0.453303	0.59284	0.77305	0.687926	0.667984	0.860846	0.616888		23.3273	1.28037	0.807829	0.763049	0.393249	0.707235	0.837951	0.407364	0.681582	0.709269	0.529801	0.746232	0.815957	0.585937	0.864167
25.0476	1.12637	0.790313	0.656919	0.463252	0.656863	1.36574	1.24296	0.483163	0.587978	0.775764	0.687926	0.651154	0.89496	0.63758		23.5391	1.31394	0.840809	0.686964	0.373022	0.764024	0.85605	0.397501	0.700767	0.653059	0.471177	0.74585	0.775037	0.602148	0.876821
25.0951	1.13196	0.762984	0.687871	0.495104	0.692978	1.30334	1.28749	0.498208	0.615466	0.786449	0.683767	0.634323	0.946132	0.672498		23.7886	1.34355	0.847233	0.596488	0.352858	0.83918	0.8683	0.397655	0.739085	0.620852	0.432216	0.746873	0.736137	0.608829	0.892121
25.1485	1.11916	0.740811	0.750147	0.535265	0.776416	1.30876	1.34587	0.503396	0.651575	0.773093	0.680571	0.625908	0.97456	0.688018		23.9786	1.36838	0.839053	0.52598	0.33271	0.883341	0.84675	0.401808	0.77173	0.602343	0.412831	0.745924	0.712296	0.585979	0.908591
25.2257	1.1159	0.727724	0.782937	0.612447	0.879648	1.39544	1.36108	0.519131	0.678242	0.734995	0.684147	0.62696	0.985932	0.708711		24.1211	1.38244	0.824905	0.495524	0.282216	0.918548	0.807576	0.414034	0.810236	0.582317	0.393585	0.738351	0.699243	0.565286	0.911476
25.3425	1.10602	0.689447	0.77281	0.664994	0.92134	1.50286	1.30271	0.517261	0.70816	0.653208	0.676171	0.644843	1.02005	0.723803		24.1632	1.38654	0.806217	0.448799	0.2337	0.930297	0.750616	0.398457	0.843348	0.577876	0.392027	0.731185	0.686147	0.531752	0.904812
25.5068	1.08827	0.660151	0.751621	0.716099	0.917469	1.65328	1.22425	0.514574	0.723123	0.576323	0.661502	0.665881	1.04507	0.746948		24.1517	1.37911	0.79669	0.414628	0.193162	0.901859	0.671479	0.378829	0.8575	0.607591	0.398319	0.72772	0.696491	0.509746	0.880184
25.59	1.06424	0.668951	0.757462	0.794221	0.908656	1.77649	1.13793	0.511914	0.685193	0.496671	0.645878	0.697439	1.06667	0.76764		24.1477	1.36477	0.814246	0.37869	0.152672	0.86282	0.608557	0.377399	0.858734	0.641044	0.438354	0.725641	0.706069	0.503877	0.857068
25.7107	1.05739	0.665693	0.762923	0.864033	0.85252	1.81601	1.00614	0.509254	0.651922	0.467086	0.627796	0.725841	1.09624	0.796499		24.1062	1.34859	0.846919	0.357194	0.112126	0.819621	0.601174	0.373771	0.857587	0.646723	0.460355	0.738901	0.728406	0.514962	0.855569
25.8473	1.05433	0.661373	0.788066	0.892299	0.773968	1.80697	0.909646	0.506594	0.648339	0.453664	0.615713	0.737412	1.11785	0.821909		24.002	1.3207	0.880853	0.341191	0.102062	0.7856	0.601822	0.344188	0.881324	0.648978	0.500075	0.767675	0.740818	0.51965	0.880244
25.9502	1.05521	0.68249	0.834796	0.917582	0.72805	1.7925	0.854508	0.492892	0.680953	0.478868	0.622372	0.737412	1.10989	0.874788		23.9765	1.28772	0.918253	0.341459	0.102138	0.721885	0.620302	0.340425	0.901099	0.615074	0.53978	0.806517	0.738248	0.541348	0.896008
26.0215	1.07552	0.718411	0.88305	0.94457	0.72805	1.79778	0.820116	0.467616	0.724081	0.504894	0.639535	0.747932	1.07009	0.935663		23.8834	1.26351	0.970347	0.343357	0.102158	0.648535	0.65043	0.340483	0.920408	0.570515	0.57336	0.832839	0.713609	0.547796	0.913084
26.1363	1.11435	0.766285	0.918216	0.930132	0.727322	1.79065	0.779638	0.441961	0.791269	0.525194	0.660281	0.759504	1.0246	1.00938		23.8217	1.23507	1.01314	0.361582	0.081692	0.578514	0.662341	0.340405	0.958537	0.535989	0.565349	0.847918	0.687845	0.547764	0.92065
26.2472	1.1361	0.816841	0.917793	0.902739	0.726958	1.77128	0.734334	0.419023	0.83627	0.519729	0.685032	0.776808	0.975071	1.05036		23.652	1.2177	1.04571	0.365477	0.061282	0.523758	0.650748	0.340669	0.997455	0.515727	0.543957	0.850553	0.646287	0.547775	0.90411
26.3105	1.16856	0.861464	0.915635	0.878308	0.729257	1.74714	0.658866	0.412836	0.861477	0.521372	0.701995	0.794743	0.91374	1.09349		23.4154	1.22203	1.07848	0.365732	0.040876	0.469031	0.617136	0.342894	0.957857	0.5282	0.504877	0.853143	0.623465	0.544531	0.855241
26.2967	1.19748	0.884334	0.91608	0.828106	0.733329	1.67564	0.581719	0.402317	0.84549	0.524281	0.71247	0.804672	0.852107	1.1264		23.486	1.24207	1.10146	0.365832	0.020438	0.459966	0.565205	0.342977	0.919781	0.576535	0.465569	0.844147	0.618638	0.529639	0.788817
26.2709	1.23491	0.848015	0.92116	0.785992	0.747123	1.60398	0.509872	0.404311	0.808336	0.527019	0.722378	0.808752	0.82697	1.14325		23.6045	1.25362	1.10247	0.371348	-1.05055e-15	0.494934	0.515183	0.343	0.881557	0.635039	0.432104	0.840073	0.614049	0.519245	0.734938
26.2076	1.27368	0.780392	0.930521	0.750596	0.777331	1.55169	0.452393	0.391341	0.768025	0.530733	0.731805	0.807641	0.805305	1.14842		23.6444	1.27651	1.06852	0.389768	-1.05055e-15	0.542953	0.47525	0.343121	0.843528	0.686868	0.420437	0.840553	0.61146	0.516376	0.69768
26.1324	1.31134	0.740184	0.962257	0.754232	0.808288	1.54586	0.421287	0.365609	0.764914	0.537562	0.72606	0.799805	0.767269	1.14943		23.8221	1.30308	1.02253	0.391471	0.010219	0.579556	0.432988	0.342981	0.787642	0.738264	0.420298	0.844577	0.626884	0.514682	0.680528
26.1027	1.34747	0.710943	0.970406	0.768426	0.841135	1.58185	0.417388	0.320371	0.767884	0.566431	0.726636	0.790286	0.73194	1.14439		24.0914	1.34367	0.982522	0.391329	0.030657	0.616134	0.390738	0.358883	0.785426	0.772389	0.420144	0.848758	0.64137	0.503328	0.696997
26.1047	1.36773	0.689011	0.918835	0.799566	0.866724	1.64841	0.390393	0.2685	0.808299	0.593678	0.730797	0.815071	0.708284	1.11126		24.0914	1.36263	0.957552	0.374743	0.051079	0.665509	0.386539	0.378772	0.779368	0.797835	0.419975	0.858975	0.663555	0.506803	0.716223
26.075	1.3444	0.690839	0.852924	0.84804	0.913041	1.70246	0.358201	0.216803	0.867984	0.621345	0.736481	0.853069	0.662917	1.07847		24.135	1.38165	0.962289	0.345407	0.071489	0.674458	0.4124	0.416682	0.763807	0.818169	0.421798	0.861463	0.695842	0.520077	0.713148
26.0591	1.32819	0.720082	0.815869	0.903975	0.943388	1.68924	0.325588	0.180414	0.903357	0.608101	0.746862	0.895206	0.619764	1.05217		24.2458	1.378	1.00316	0.314287	0.110395	0.66341	0.45252	0.438763	0.725449	0.816446	0.421798	0.85327	0.735192	0.544195	0.714238
26.0829	1.34682	0.76029	0.762446	0.929929	0.910645	1.5824	0.27785	0.153196	0.9065	0.575326	0.768944	0.931714	0.599646	1.03543		24.3804	1.38124	1.06014	0.332721	0.14113	0.663635	0.494783	0.469013	0.706539	0.799493	0.441682	0.836412	0.765191	0.55938	0.733081
26.075	1.3679	0.796842	0.747409	0.914393	0.848196	1.40729	0.224278	0.128159	0.92582	0.516836	0.780292	0.967154	0.592835	0.99838		24.4992	1.37018	1.11516	0.374876	0.161614	0.663785	0.550981	0.489165	0.697129	0.758386	0.461506	0.824931	0.785434	0.569695	0.740973
26.0532	1.40428	0.83705	0.779596	0.902418	0.791234	1.20735	0.195482	0.126725	0.912401	0.458702	0.783194	0.956784	0.570243	0.968188		24.5824	1.36376	1.15788	0.446424	0.182146	0.651292	0.595347	0.509457	0.703277	0.700297	0.481466	0.807956	0.798648	0.562216	0.765131
26.0552	1.46714	0.880913	0.835604	0.875549	0.70382	0.994016	0.166584	0.125242	0.88533	0.410469	0.778001	0.951238	0.555589	0.934521		24.6675	1.35653	1.1796	0.525306	0.20269	0.64438	0.62979	0.511788	0.719076	0.650919	0.497543	0.800441	0.800211	0.527832	0.808093
26.0373	1.52795	0.891879	0.873674	0.838412	0.616691	0.825413	0.137759	0.126258	0.902128	0.412841	0.777611	0.942894	0.533679	0.907003		24.6417	1.37347	1.16734	0.592841	0.204674	0.64418	0.631629	0.493597	0.738016	0.635205	0.477674	0.800396	0.78191	0.468002	0.843093
25.9681	1.57079	0.873603	0.917274	0.807016	0.592917	0.707493	0.155364	0.150904	0.956425	0.39136	0.7747	0.957169	0.529921	0.908173		24.6022	1.38181	1.13745	0.620067	0.204595	0.64393	0.60136	0.463331	0.749229	0.634939	0.475516	0.806999	0.761856	0.425998	0.845092
25.9542	1.60137	0.857154	0.94693	0.811076	0.599903	0.699045	0.184204	0.17846	1.01884	0.368983	0.782187	0.977482	0.546966	0.922526		24.5784	1.39375	1.10478	0.632824	0.204579	0.64388	0.581278	0.459277	0.716618	0.64865	0.455754	0.811984	0.749874	0.406266	0.827894
25.9978	1.62654	0.840706	0.946782	0.819957	0.614049	0.718648	0.212899	0.205877	1.04825	0.346464	0.796868	1.00994	0.58093	0.909717		24.6022	1.41065	1.07431	0.632574	0.204499	0.64363	0.553	0.459081	0.658896	0.691402	0.461474	0.809892	0.748891	0.406321	0.800373
26.0631	1.63885	0.813292	0.951878	0.834491	0.652773	0.75595	0.241451	0.233158	1.10434	0.313653	0.805617	1.01759	0.624015	0.920527		24.6121	1.43327	1.03486	0.643287	0.204419	0.652569	0.512686	0.458885	0.612659	0.734138	0.477041	0.803478	0.764561	0.444531	0.754915
26.1244	1.62618	0.796844	0.927734	0.870499	0.708813	0.817	0.269959	0.257933	1.14476	0.270649	0.802497	1.04172	0.684589	0.922361		24.6833	1.44605	0.995388	0.677987	0.20441	0.672767	0.490612	0.478903	0.551366	0.759901	0.530249	0.797126	0.793278	0.490203	0.733531
26.1442	1.62212	0.785878	0.925543	0.904669	0.763475	0.908054	0.272072	0.259954	1.16489	0.267654	0.789978	1.03406	0.73917	0.91908		24.7962	1.44801	0.983247	0.746074	0.204514	0.70994	0.530993	0.509239	0.501852	0.794715	0.571983	0.789513	0.825126	0.526892	0.722332
26.067	1.61397	0.78405	0.929003	0.9421	0.844556	0.955497	0.271655	0.282862	1.15138	0.29124	0.777317	1.0246	0.77556	0.924132		24.911	1.44378	0.958601	0.81577	0.211607	0.761966	0.568664	0.531244	0.484883	0.79926	0.634326	0.778939	0.855251	0.559836	0.738927
26.0156	1.6135	0.796844	0.955118	0.996343	0.935676	1.02209	0.271326	0.30842	1.16399	0.338868	0.758794	1.04458	0.818772	0.95329		24.9684	1.43902	0.937741	0.865087	0.224794	0.795366	0.592131	0.554729	0.473566	0.754969	0.668894	0.778312	0.897985	0.580808	0.76196
25.9978	1.57935	0.827913	0.989043	1.01783	0.992282	1.06209	0.265725	0.354815	1.17249	0.394629	0.743806	1.0793	0.858572	0.994042		25	1.43314	0.927117	0.885104	0.233712	0.787245	0.60584	0.577973	0.459645	0.690621	0.674004	0.776422	0.948872	0.587481	0.78141
25.9403	1.5614	0.848016	1.07502	1.01732	1.03902	1.07783	0.238503	0.432299	1.19512	0.490393	0.719059	1.1056	0.876767	1.03505		24.9822	1.41557	0.958738	0.867219	0.255981	0.756295	0.616755	0.61229	0.443578	0.622625	0.651237	0.770458	1.01956	0.585992	0.781874
25.8691	1.54447	0.849844	1.17578	0.991953	1.08825	1.08273	0.211281	0.51237	1.20612	0.594149	0.705529	1.15188	0.876767	1.05146		24.8694	1.39747	0.987596	0.822272	0.27133	0.691674	0.596529	0.659415	0.422918	0.553025	0.630711	0.75968	1.08006	0.568737	0.780835
25.7879	1.53208	0.849844	1.28268	0.948661	1.08092	1.04009	0.181682	0.57839	1.22235	0.646929	0.684915	1.1866	0.882452	1.07106		24.7843	1.36504	1.02855	0.759001	0.268439	0.61366	0.57504	0.70331	0.404823	0.504441	0.60547	0.742721	1.12927	0.546943	0.770715
25.6592	1.52237	0.838878	1.38269	0.868872	1.04138	1.00373	0.167646	0.635494	1.20197	0.684412	0.662555	1.16976	0.873356	1.11196		24.6952	1.33426	1.07286	0.725516	0.262609	0.551253	0.574291	0.775122	0.41533	0.486964	0.595161	0.711759	1.14665	0.519499	0.760287
25.485	1.56169	0.831568	1.4834	0.797322	1.06222	1.02154	0.171005	0.686517	1.2062	0.728954	0.643839	1.12874	0.8563	1.152		24.6556	1.31151	1.08627	0.715866	0.263419	0.497378	0.570986	0.85171	0.424428	0.485602	0.611427	0.682896	1.15248	0.484425	0.750852
25.3326	1.58082	0.820602	1.53918	0.73551	1.04698	1.09426	0.195513	0.705017	1.19406	0.754855	0.638431	1.08666	0.839243	1.17714		24.6615	1.31244	1.06819	0.707543	0.249386	0.458306	0.563054	0.924992	0.447176	0.502398	0.637453	0.661064	1.15484	0.438361	0.760855
25.1663	1.5975	0.79867	1.57065	0.691637	1.01868	1.1865	0.221649	0.725599	1.21288	0.780911	0.621794	1.03301	0.834694	1.22021		24.7546	1.30134	1.03057	0.672024	0.245685	0.43598	0.555915	0.978905	0.481967	0.517704	0.660076	0.644875	1.15725	0.413015	0.749801
25.0614	1.612	0.780394	1.5906	0.656602	1.00893	1.29325	0.248619	0.73234	1.20086	0.82842	0.615555	0.967791	0.819911	1.25992		24.8714	1.30879	0.986745	0.619911	0.248923	0.405678	0.548342	1.00634	0.504319	0.532555	0.683945	0.630828	1.16447	0.40037	0.733005
24.909	1.6151	0.774911	1.58955	0.638184	1.00157	1.35798	0.256644	0.735626	1.19545	0.874094	0.617634	0.927817	0.791481	1.28152		25.002	1.3098	0.926743	0.548565	0.24927	0.390493	0.530214	1.00929	0.50042	0.542768	0.695767	0.627581	1.17316	0.401018	0.704773
24.7348	1.58005	0.774911	1.53347	0.612898	0.935351	1.39863	0.254983	0.717721	1.1463	0.907537	0.619713	0.882583	0.763051	1.28223		25.1248	1.30586	0.911395	0.486197	0.263438	0.402021	0.514879	1.01564	0.489047	0.544244	0.702924	0.62023	1.16183	0.409244	0.676924
24.6002	1.53895	0.800497	1.46891	0.57489	0.897755	1.39519	0.272179	0.699101	1.0858	0.912894	0.601414	0.846817	0.740307	1.28231		25.1465	1.2803	0.919986	0.455314	0.28179	0.414155	0.510913	1.0208	0.485256	0.531419	0.713984	0.605508	1.14325	0.43801	0.628348
24.523	1.50494	0.849844	1.39941	0.543806	0.883364	1.37764	0.276282	0.656095	0.99024	0.910104	0.586857	0.813155	0.69027	1.26782		25.1168	1.25207	0.937298	0.453176	0.301246	0.448715	0.522629	1.04972	0.491678	0.533163	0.714292	0.581888	1.11721	0.453507	0.602344
24.3745	1.47115	0.873603	1.3257	0.529773	0.883364	1.31635	0.293478	0.617759	0.881306	0.912924	0.566478	0.800532	0.636822	1.22456		25.0317	1.20475	0.964922	0.477112	0.332127	0.521068	0.549661	1.12434	0.523136	0.571441	0.739077	0.55771	1.06708	0.44081	0.57472
24.2716	1.44467	0.888224	1.27761	0.523926	0.889674	1.25334	0.314114	0.589281	0.78688	0.908977	0.551506	0.79422	0.608392	1.18356		24.8932	1.14334	0.996252	0.514613	0.365489	0.615298	0.595479	1.20706	0.566443	0.614753	0.7704	0.532573	1.00618	0.426135	0.574966
24.1825	1.44995	0.902844	1.2682	0.525095	0.893091	1.20436	0.336755	0.57915	0.694667	0.913488	0.550258	0.79948	0.579962	1.10549		24.7447	1.08642	1.00977	0.526822	0.382803	0.703236	0.661126	1.28233	0.602298	0.669308	0.797763	0.511022	0.957897	0.423271	0.616661
24.0974	1.46848	0.902844	1.26611	0.525095	0.872059	1.13562	0.336755	0.58134	0.610077	0.913488	0.576877	0.784752	0.54016	1.03365		24.6615	1.06674	1.01942	0.49668	0.397643	0.793566	0.723248	1.34374	0.659761	0.717101	0.816065	0.508624	0.916968	0.437591	0.641801
23.9825	1.44958	0.899189	1.25984	0.521353	0.832518	1.05405	0.345468	0.595798	0.554209	0.919578	0.61722	0.776336	0.50377	0.956581		24.62	1.06678	1.02522	0.440312	0.407919	0.850462	0.739532	1.4101	0.678245	0.735861	0.848087	0.511052	0.881731	0.454965	0.676983
23.9529	1.42501	0.911982	1.25984	0.493285	0.77573	1.01281	0.352346	0.576081	0.556176	0.92409	0.662555	0.776336	0.47534	0.889053		24.6121	1.08717	1.03706	0.374546	0.402756	0.872184	0.724656	1.44847	0.683295	0.727603	0.856062	0.521206	0.874649	0.490668	0.708312
23.9192	1.3874	0.902844	1.23412	0.4444	0.715157	0.968358	0.374586	0.551544	0.603979	0.923188	0.695827	0.77844	0.442361	0.809051		24.6536	1.13694	1.0577	0.338463	0.38273	0.867946	0.695447	1.45057	0.684297	0.713079	0.843417	0.549792	0.880136	0.52481	0.723252
23.8915	1.35265	0.877258	1.18686	0.405105	0.668411	0.92385	0.428754	0.499461	0.684586	0.90785	0.712465	0.784752	0.415068	0.74964		24.6813	1.18032	1.08251	0.313357	0.362693	0.867464	0.65619	1.44061	0.683357	0.679509	0.828829	0.579668	0.892339	0.545399	0.69798
23.8974	1.31513	0.858982	1.1325	0.381715	0.636861	0.928433	0.497538	0.411835	0.763274	0.880783	0.721615	0.803688	0.416205	0.690818		24.6635	1.19845	1.07658	0.3118	0.323764	0.853281	0.616326	1.39711	0.666518	0.65401	0.831435	0.59558	0.863763	0.539033	0.698156
23.9608	1.3013	0.838878	1.07839	0.369085	0.634338	0.976779	0.58283	0.333575	0.844471	0.867925	0.718703	0.817364	0.438949	0.664272		24.6022	1.21687	1.06706	0.335897	0.282682	0.855543	0.606522	1.29263	0.686164	0.631771	0.845776	0.612733	0.837146	0.535619	0.684504
23.9984	1.2653	0.811464	0.983455	0.342081	0.649038	1.03093	0.667638	0.294867	0.879692	0.856544	0.700403	0.81526	0.451458	0.635291		24.5645	1.23252	1.02551	0.369437	0.250014	0.867682	0.615324	1.1909	0.702459	0.61518	0.852794	0.62521	0.812431	0.530274	0.663342
24.1073	1.23802	0.804154	0.910363	0.328908	0.662396	1.0708	0.719214	0.261281	0.876737	0.835804	0.684183	0.827883	0.461693	0.60988		24.5744	1.22903	0.982903	0.37008	0.231824	0.895419	0.634768	1.08315	0.723134	0.618103	0.868214	0.624799	0.797775	0.515953	0.643568
24.1864	1.18738	0.785878	0.863835	0.314118	0.611213	1.13036	0.739358	0.243268	0.857175	0.836056	0.662971	0.844713	0.471928	0.598959		24.5863	1.2327	0.933531	0.370271	0.231986	0.925708	0.67571	0.98016	0.752591	0.639331	0.868629	0.634633	0.781133	0.502725	0.636088
24.2478	1.13754	0.77674	0.813921	0.317763	0.593869	1.13917	0.762584	0.255786	0.882467	0.851407	0.638432	0.855231	0.463968	0.583486		24.6398	1.23899	0.907524	0.370213	0.236073	0.962692	0.716049	0.92533	0.775679	0.663536	0.862534	0.649499	0.768367	0.499231	0.598114
24.3725	1.0787	0.77674	0.762859	0.322698	0.573214	1.13611	0.772262	0.312609	0.908632	0.862516	0.627618	0.869957	0.4344	0.554235		24.6675	1.24432	0.884023	0.37717	0.234979	0.988834	0.752199	0.880581	0.78668	0.704265	0.844083	0.664768	0.75814	0.492503	0.563943
24.5111	1.04701	0.780395	0.709611	0.3257	0.549022	1.16897	0.772711	0.364	0.950677	0.873632	0.625122	0.890995	0.416205	0.553499		24.7526	1.24976	0.872818	0.414694	0.233834	1.01463	0.762409	0.851395	0.822119	0.751676	0.82939	0.6761	0.744699	0.476015	0.548705
24.5784	1.01182	0.782223	0.655263	0.325486	0.536172	1.25658	0.790904	0.415009	1.02133	0.878285	0.62221	0.89415	0.393461	0.581064		24.8654	1.27007	0.871533	0.464529	0.229829	1.01246	0.757841	0.841386	0.868877	0.782125	0.827112	0.692452	0.741841	0.467547	0.552483
24.7091	1.00197	0.789533	0.584209	0.325387	0.585115	1.30961	0.798666	0.466032	1.08529	0.841136	0.633856	0.897306	0.380952	0.611298		24.9268	1.29519	0.889245	0.504003	0.187479	1.00378	0.731512	0.828439	0.918104	0.802816	0.835666	0.707867	0.755274	0.466838	0.579364
24.8635	1.01313	0.798671	0.544599	0.305996	0.616463	1.39122	0.805901	0.519286	1.11182	0.803614	0.648658	0.896254	0.372992	0.652425		24.9783	1.32048	0.91204	0.563095	0.175684	1.0064	0.723176	0.805858	0.963823	0.823729	0.846498	0.725449	0.789909	0.467686	0.646879
24.9921	1.03979	0.82243	0.526687	0.278269	0.630368	1.50156	0.81819	0.544096	1.12186	0.749966	0.659246	0.895983	0.381968	0.692042		25.0575	1.36854	0.934048	0.619711	0.173917	1.00627	0.705004	0.787675	0.987081	0.813737	0.844576	0.734624	0.824997	0.473037	0.739038
25.1267	1.08739	0.846189	0.547594	0.288564	0.629291	1.63205	0.830056	0.611757	1.14285	0.737864	0.674556	0.903347	0.395615	0.727375		25.0693	1.43161	0.939099	0.647061	0.172504	0.997333	0.679192	0.741644	1.00052	0.778351	0.836893	0.740368	0.876725	0.493333	0.836897
25.3029	1.15337	0.838878	0.595265	0.355903	0.628278	1.75451	0.881886	0.687094	1.15923	0.765281	0.684838	0.902805	0.406745	0.742767		25.0396	1.49805	0.935287	0.662183	0.189311	0.990123	0.648029	0.690814	1.00589	0.739192	0.796109	0.742373	0.935959	0.498585	0.909231
25.485	1.21387	0.824257	0.628608	0.453195	0.647028	1.87756	0.93941	0.780447	1.18062	0.835017	0.676898	0.89347	0.413245	0.751802		25.0179	1.54147	0.918902	0.687388	0.22697	0.997096	0.605757	0.65347	1.02215	0.714134	0.755157	0.738281	0.995679	0.482136	0.938172
25.5187	1.26107	0.805981	0.661872	0.561115	0.66333	2.00043	1.00744	0.863458	1.22484	0.912552	0.658629	0.90399	0.424617	0.750638		24.9822	1.55493	0.883161	0.70847	0.290808	0.981355	0.551713	0.616206	1.01509	0.719637	0.7123	0.717272	1.04446	0.450917	0.948718
25.5326	1.31517	0.776739	0.666024	0.671679	0.716078	2.07529	1.07273	0.938724	1.24856	0.97961	0.629834	0.923197	0.433836	0.759825		24.8476	1.53601	0.831863	0.733626	0.367213	0.97205	0.528662	0.557496	1.02335	0.749651	0.667395	0.714445	1.1012	0.43855	0.932127
25.4949	1.34739	0.74567	0.665427	0.790097	0.800423	2.09979	1.13011	0.980886	1.25653	1.01262	0.600589	0.929548	0.437996	0.764505		24.616	1.49204	0.789197	0.7949	0.443192	0.965804	0.545742	0.512543	1.02043	0.79281	0.652222	0.714989	1.16463	0.42302	0.90893
25.4296	1.38934	0.771256	0.671994	0.856996	0.916348	2.10317	1.15294	1.03062	1.20773	1.00393	0.577416	0.915593	0.439423	0.777066		24.2359	1.43395	0.744833	0.824444	0.505691	0.953171	0.570314	0.490527	1.00701	0.849262	0.666439	0.699611	1.20002	0.419729	0.884558
25.3861	1.41804	0.81512	0.695524	0.89409	1.01765	2.08273	1.13608	1.08533	1.11803	0.976934	0.566639	0.890034	0.437388	0.804984		23.8341	1.3901	0.713778	0.853642	0.579741	0.928913	0.621863	0.464257	0.970994	0.900329	0.683863	0.685838	1.21673	0.428736	0.881279
25.4059	1.44883	0.851672	0.70025	0.964281	1.10504	2.05858	1.08555	1.17127	1.00412	0.942868	0.560124	0.838399	0.420772	0.841881		23.5055	1.36942	0.693042	0.867696	0.611796	0.947474	0.669803	0.438196	0.94987	0.917803	0.703306	0.687898	1.24912	0.448978	0.855051
25.3069	1.46908	0.880913	0.720187	1.04372	1.13999	2.03372	1.03329	1.24841	0.91152	0.92798	0.565854	0.794794	0.39959	0.851936		23.3174	1.35846	0.691122	0.873196	0.628542	0.972826	0.713758	0.449654	0.914663	0.938353	0.715631	0.68235	1.27123	0.459192	0.822548
25.2554	1.49863	0.935741	0.742646	1.09895	1.15325	2.00933	0.989274	1.29015	0.855699	0.923808	0.581036	0.781403	0.382618	0.851002		23.1927	1.34501	0.704751	0.839914	0.641896	0.977911	0.751081	0.460579	0.88566	0.94611	0.719954	0.68286	1.27234	0.4973	0.803665
25.2	1.49646	0.955845	0.731404	1.15436	1.13514	1.98785	0.940108	1.31693	0.843157	0.958936	0.598504	0.798366	0.40039	0.850081		23.1947	1.33761	0.736445	0.847915	0.64704	0.969198	0.794294	0.466698	0.837625	0.931284	0.752841	0.698354	1.26939	0.561261	0.834237
25.0654	1.50076	0.974121	0.698517	1.21017	1.1125	1.93753	0.917576	1.32136	0.837503	0.994396	0.615973	0.823394	0.428654	0.814898		23.3194	1.31741	0.772939	0.852688	0.620905	0.963858	0.808917	0.472768	0.789381	0.901208	0.794239	0.705042	1.28315	0.628689	0.884465
24.8892	1.49646	0.983259	0.675064	1.20338	1.07478	1.88129	0.910678	1.29245	0.813285	1.02167	0.628034	0.855043	0.463465	0.778124		23.4619	1.29492	0.802911	0.850688	0.58395	0.91026	0.826517	0.457933	0.743451	0.844138	0.811434	0.702484	1.29653	0.696426	0.95563
24.7407	1.4705	0.99788	0.65057	1.20294	1.03051	1.82747	0.910343	1.21578	0.767402	1.02134	0.629697	0.869194	0.538095	0.746083		23.5965	1.27459	0.847647	0.828014	0.537187	0.835422	0.822761	0.435086	0.691346	0.759513	0.813609	0.70595	1.31643	0.75535	1.05657
24.5309	1.42958	0.993208	0.626008	1.20231	0.981283	1.74692	0.909865	1.16445	0.700944	1.00256	0.619716	0.86887	0.605493	0.70354		23.655	1.25282	0.918466	0.787842	0.493215	0.776073	0.820558	0.402652	0.621771	0.680936	0.795753	0.711088	1.32555	0.775979	1.16087
24.2874	1.38744	0.968686	0.606196	1.20149	0.931886	1.6449	0.909243	1.11292	0.611582	0.9679	0.608902	0.870612	0.647944	0.641462		23.5548	1.23048	0.965051	0.734005	0.45167	0.738151	0.823126	0.357905	0.566709	0.622539	0.740398	0.705769	1.32087	0.768432	1.21775
24.0815	1.36195	0.929821	0.605293	1.19967	0.8817	1.56299	0.921186	1.06045	0.551393	0.935042	0.588522	0.88679	0.677761	0.605251		23.7131	1.20773	0.953405	0.684706	0.443598	0.715773	0.842197	0.311301	0.520072	0.580215	0.671995	0.693342	1.29549	0.756435	1.22363
23.943	1.34139	0.888565	0.594894	1.25232	0.848909	1.50792	0.893609	1.01841	0.530102	0.941618	0.58561	0.902568	0.716426	0.579385		23.8873	1.17105	0.951901	0.630417	0.458186	0.706499	0.846138	0.285602	0.488548	0.575951	0.620363	0.685718	1.27544	0.760277	1.24097
23.7925	1.33654	0.837848	0.570387	1.30569	0.819243	1.42482	0.84009	1.02797	0.529779	0.967166	0.591848	0.913086	0.717563	0.554813		24.0437	1.11535	0.941519	0.593743	0.494948	0.711266	0.872295	0.269291	0.474982	0.599305	0.611699	0.676159	1.25123	0.782191	1.21426
23.6995	1.31205	0.790927	0.54278	1.33797	0.793308	1.3242	0.79067	1.00828	0.528527	0.970375	0.598503	0.907827	0.711877	0.563		24.3535	1.06854	0.897457	0.584648	0.529154	0.714658	0.899274	0.27462	0.474982	0.625863	0.610008	0.662451	1.2184	0.813662	1.14136
23.5767	1.28161	0.774502	0.501816	1.31811	0.769696	1.26978	0.733976	0.978063	0.539238	0.990727	0.601414	0.907827	0.719838	0.60148		24.8734	1.01624	0.884621	0.592099	0.562308	0.706535	0.917233	0.292847	0.477036	0.654192	0.621173	0.659947	1.19503	0.840727	1.07335
23.45	1.24028	0.786193	0.475245	1.26988	0.753574	1.22444	0.690607	0.926131	0.554535	1.0089	0.604325	0.908879	0.73917	0.645432		25.099	0.985307	0.931108	0.605497	0.572678	0.669295	0.923273	0.308087	0.468845	0.65169	0.622126	0.6676	1.16316	0.865523	1.041
23.2838	1.20728	0.807691	0.44348	1.16995	0.751192	1.15492	0.667098	0.847793	0.526638	0.997056	0.600582	0.897308	0.772148	0.67041		25.2138	0.978688	0.981546	0.62543	0.546443	0.643035	0.941849	0.31618	0.47387	0.624584	0.62536	0.677814	1.13549	0.882512	1.02528
23.1967	1.1882	0.822839	0.420731	1.01539	0.720654	1.09527	0.656177	0.741238	0.482503	0.973999	0.602662	0.89836	0.829006	0.688078		25.2792	0.987133	1.03039	0.652849	0.497935	0.625585	0.935826	0.322896	0.496208	0.600908	0.611629	0.675361	1.10378	0.867982	1.02972
23.0739	1.20546	0.834889	0.400102	0.864754	0.668168	1.08217	0.644681	0.700867	0.440148	1.00369	0.612228	0.892049	0.893824	0.715981		25.2178	0.984275	1.08565	0.657368	0.45341	0.608968	0.912594	0.315125	0.524494	0.582045	0.583269	0.67437	1.0536	0.862213	1.05699
23.0225	1.21461	0.821029	0.375323	0.801545	0.60181	1.06957	0.659699	0.678632	0.421116	1.04384	0.627617	0.858387	0.940447	0.719911		25.0456	0.97076	1.12812	0.655222	0.408214	0.606046	0.901222	0.291457	0.558416	0.556138	0.544311	0.679512	1.01996	0.878966	1.09615
22.9829	1.23404	0.793376	0.328902	0.764005	0.528775	1.08326	0.671908	0.657327	0.423772	1.07903	0.65174	0.816309	0.97911	0.706385		24.8199	0.953741	1.13507	0.65739	0.368281	0.618094	0.90155	0.273789	0.605821	0.575304	0.534327	0.683906	0.994469	0.928529	1.1162
23.0343	1.25681	0.767444	0.305953	0.703426	0.447799	1.07449	0.688817	0.644403	0.44423	1.10361	0.673367	0.797374	1.01323	0.709012		24.5725	0.935506	1.12936	0.684512	0.358788	0.617723	0.906065	0.272912	0.63417	0.618235	0.547861	0.678847	0.950779	0.977823	1.10917
23.0482	1.25647	0.757323	0.292267	0.697726	0.433459	1.09199	0.721334	0.664477	0.488008	1.13468	0.692084	0.7574	1.02687	0.732913		24.329	0.919518	1.11438	0.719999	0.360491	0.613849	0.916157	0.285303	0.660231	0.643903	0.561279	0.677855	0.904602	1.03476	1.12577
23.1353	1.23563	0.721933	0.277269	0.723201	0.438315	1.09845	0.744242	0.656532	0.528191	1.12258	0.695827	0.712166	1.05758	0.740271		24.1389	0.915669	1.10328	0.794924	0.370359	0.630116	0.931901	0.297005	0.706208	0.6826	0.593119	0.679567	0.887795	1.06208	1.15217
23.2343	1.23054	0.703632	0.278011	0.708763	0.451757	1.09268	0.743387	0.64301	0.566015	1.07449	0.694164	0.678504	1.08146	0.770474		23.9786	0.927126	1.06627	0.87435	0.399246	0.660938	0.93656	0.315118	0.781858	0.738541	0.612474	0.67142	0.87627	1.05758	1.13618
23.3847	1.212	0.68901	0.286281	0.697601	0.464778	1.10922	0.732444	0.650737	0.575512	1.01735	0.691669	0.661673	1.08942	0.822888		23.7945	0.929664	1.05595	0.931747	0.434004	0.698993	0.919044	0.336177	0.85296	0.76477	0.605211	0.664194	0.869958	1.0246	1.11148
23.4896	1.20696	0.68901	0.286281	0.743913	0.479922	1.15252	0.717998	0.672425	0.593218	0.978777	0.697492	0.655361	1.07463	0.868362		23.65	0.926762	1.05634	0.985547	0.47793	0.774975	0.897659	0.359573	0.940913	0.803957	0.619813	0.668003	0.85944	0.990481	1.09389
23.6045	1.22712	0.668905	0.291927	0.766835	0.473612	1.18208	0.706305	0.684254	0.603842	0.944944	0.697075	0.662725	1.02119	0.909625		23.5193	0.940831	1.06324	1.0231	0.516321	0.843393	0.880771	0.36673	0.996364	0.831759	0.634234	0.673731	0.857337	0.962051	1.06388
23.646	1.28151	0.659768	0.317018	0.801452	0.497799	1.24349	0.726711	0.701341	0.629809	0.942464	0.698739	0.677451	0.949546	1.00088		23.3174	0.96872	1.02599	1.02113	0.549751	0.901376	0.838891	0.371028	0.998711	0.828872	0.646945	0.678853	0.858389	0.955228	1.00262
23.7034	1.33179	0.690839	0.336349	0.823841	0.51759	1.27217	0.74866	0.702596	0.630936	0.930099	0.705394	0.694282	0.905196	1.07391		23.0957	0.995998	1.00293	0.999242	0.564958	0.941238	0.787201	0.387295	0.960818	0.79675	0.665944	0.690943	0.865753	0.97456	0.95707
23.6955	1.37829	0.725565	0.355681	0.856756	0.53738	1.29092	0.770609	0.703851	0.628522	0.92973	0.71288	0.69323	0.869945	1.12473		22.8661	1.02548	1.00155	0.992315	0.561642	0.955417	0.767969	0.409933	0.939398	0.76429	0.694743	0.716927	0.872064	0.985932	0.935058
23.7173	1.40799	0.762117	0.391437	0.854651	0.55631	1.28061	0.805691	0.693993	0.610816	0.92973	0.707057	0.680607	0.849476	1.16774		22.6285	1.07298	1.00837	0.96397	0.517521	0.939283	0.746588	0.430221	0.887356	0.693892	0.678815	0.744371	0.90257	0.971149	0.885044
23.741	1.42486	0.838877	0.436602	0.842021	0.57524	1.2703	0.830454	0.66639	0.59311	0.92973	0.692084	0.680607	0.885864	1.20198		22.385	1.11877	1.01282	0.927182	0.459451	0.92831	0.714469	0.454943	0.854893	0.652812	0.654049	0.781017	0.953062	0.94727	0.81428
23.7608	1.43243	0.935741	0.485532	0.811146	0.586808	1.30083	0.861005	0.629588	0.580716	0.935143	0.676696	0.698427	0.930135	1.1936		22.2168	1.15269	1.08002	0.907735	0.409631	0.917763	0.69424	0.478527	0.841373	0.634095	0.644963	0.816473	1.00461	0.910881	0.787369
23.7173	1.4511	1.00153	0.54199	0.80062	0.61047	1.34465	0.876481	0.627123	0.580716	0.947829	0.658395	0.729364	0.946465	1.17564		22.1119	1.172	1.14454	0.906212	0.369334	0.922721	0.683045	0.485013	0.856113	0.625412	0.659946	0.843213	1.04563	0.896098	0.794771
23.6638	1.46461	1.05088	0.593744	0.779569	0.608103	1.36011	0.87906	0.636981	0.570977	0.944783	0.647581	0.752152	0.947213	1.16784		22.0861	1.18634	1.18889	0.904957	0.344775	0.953729	0.664485	0.503487	0.875828	0.623304	0.729643	0.860642	1.09613	0.894961	0.788584
23.6025	1.44553	1.0856	0.636344	0.776335	0.589759	1.38122	0.869699	0.657611	0.591716	0.956189	0.643422	0.769188	0.917486	1.18415		22.1396	1.17192	1.22378	0.911796	0.348415	0.981305	0.655707	0.526397	0.879122	0.640782	0.821082	0.879503	1.12558	0.927939	0.769454
23.555	1.40138	1.09657	0.64657	0.82972	0.554242	1.38117	0.835512	0.68694	0.629225	0.946143	0.640927	0.746814	0.837843	1.20208		22.191	1.15729	1.25493	0.943092	0.386102	1.02008	0.688633	0.565997	0.872949	0.638907	0.939466	0.89653	1.12348	0.982523	0.766334
23.4976	1.33581	1.09474	0.635907	0.908265	0.494805	1.31724	0.766999	0.655656	0.664754	0.878206	0.644254	0.707538	0.746551	1.141		22.2702	1.15285	1.25112	0.964744	0.435877	1.06356	0.754489	0.626127	0.870277	0.642104	1.05105	0.908321	1.12768	1.03256	0.761029
23.3966	1.28184	1.08926	0.635088	0.967292	0.413628	1.265	0.682097	0.601387	0.691297	0.813553	0.650077	0.654291	0.664199	1.09568		22.3613	1.18022	1.25239	0.968507	0.492216	1.10815	0.813693	0.70312	0.860335	0.649089	1.14775	0.912295	1.13505	1.04166	0.74073
23.2046	1.23224	1.09291	0.66853	1.02699	0.35133	1.2319	0.59975	0.555409	0.695015	0.767067	0.655484	0.611486	0.600874	1.06876		22.4761	1.20518	1.25075	0.977158	0.566184	1.13764	0.86502	0.763184	0.841904	0.630788	1.20047	0.912164	1.14241	1.02801	0.729609
23.0502	1.20551	1.09474	0.703695	1.08001	0.300069	1.21226	0.550532	0.485493	0.682273	0.70393	0.664218	0.558691	0.538667	1.05662		22.5731	1.2543	1.24634	0.966857	0.627535	1.15241	0.902397	0.791985	0.847191	0.587554	1.19943	0.915824	1.15398	1.00981	0.761735
22.9116	1.20931	1.07007	0.766548	1.06625	0.246379	1.21997	0.523832	0.439656	0.66388	0.66977	0.672953	0.535223	0.510678	1.05352		22.7671	1.28594	1.23748	0.942144	0.672803	1.15016	0.924515	0.820958	0.861848	0.551461	1.21199	0.919198	1.18344	0.975698	0.809586
22.8166	1.23455	1.04067	0.83889	1.00099	0.200056	1.24609	0.499771	0.464848	0.61815	0.674766	0.678361	0.530736	0.494104	1.10108		23.0363	1.31584	1.22736	0.925693	0.705817	1.16836	0.925143	0.846494	0.857921	0.502405	1.2268	0.916511	1.21815	0.944994	0.862611
22.7908	1.2485	0.998094	0.903404	0.994594	0.214373	1.26614	0.509937	0.497316	0.572085	0.674161	0.680025	0.537124	0.487499	1.12273		23.3629	1.32939	1.22356	0.921661	0.710656	1.16755	0.914661	0.849698	0.820388	0.461709	1.23275	0.925817	1.24024	0.944994	0.927275
22.7988	1.27256	0.944669	0.960411	0.993254	0.238377	1.2487	0.530608	0.522003	0.607768	0.673353	0.683352	0.54831	0.489264	1.12273		23.7826	1.3496	1.19446	0.914368	0.686229	1.14107	0.920077	0.837261	0.755189	0.467818	1.2531	0.934559	1.23709	0.962052	0.990646
22.7706	1.27421	0.881119	1.00869	0.976697	0.287102	1.21117	0.546425	0.570171	0.648688	0.673184	0.676281	0.562204	0.539435	1.09301		24.228	1.36896	1.16409	0.921773	0.683287	1.13514	0.947057	0.854039	0.699855	0.494417	1.27958	0.929158	1.23393	0.9666	1.04496
22.5512	1.24913	0.83445	1.03125	0.996408	0.416808	1.16678	0.549476	0.629105	0.683464	0.665828	0.685015	0.584223	0.587971	1.03807		24.6675	1.40039	1.12613	0.943734	0.703291	1.13917	0.95678	0.860112	0.664591	0.52227	1.29092	0.913769	1.22446	0.981384	1.06824
22.386	1.21508	0.775741	1.04219	1.04644	0.590707	1.13111	0.539456	0.680763	0.745961	0.653591	0.698739	0.607603	0.635154	0.976665		25.0713	1.42449	1.09577	0.994216	0.728651	1.11926	0.974031	0.856092	0.665369	0.561812	1.30926	0.905866	1.23183	1.00299	1.07083
22.3226	1.19082	0.695661	1.07288	1.05351	0.71598	1.11181	0.513616	0.793724	0.824544	0.680827	0.7108	0.627215	0.677664	0.926215		25.3445	1.45924	1.06161	1.05739	0.773528	1.12342	0.998958	0.873666	0.683459	0.603448	1.34773	0.900875	1.2413	0.997304	1.0579
22.3482	1.16404	0.616992	1.09855	1.04125	0.838713	1.09195	0.503608	0.896399	0.857485	0.707862	0.713712	0.648669	0.721418	0.879255		25.5009	1.49769	1.03756	1.10971	0.829739	1.15431	1.00202	0.901897	0.734698	0.640512	1.37462	0.895468	1.28232	0.990481	1.06048
22.2335	1.14146	0.540921	1.10154	1.03632	0.941668	1.09781	0.487929	1.00116	0.912785	0.7082	0.718287	0.682106	0.740439	0.822975		25.6137	1.5285	0.988216	1.13884	0.864022	1.17432	0.974423	0.902782	0.772438	0.670443	1.43484	0.886317	1.31388	0.98707	1.08764
22.1383	1.13269	0.463986	1.10419	1.0202	0.983446	1.09268	0.482708	1.10332	0.995394	0.710957	0.713712	0.69452	0.74179	0.798111		25.683	1.53903	0.92495	1.16778	0.88746	1.18426	0.957174	0.912423	0.797279	0.709417	1.53579	0.880495	1.34018	0.981384	1.12644
21.8617	1.12185	0.409437	1.11867	0.992891	0.978453	1.02595	0.46667	1.22294	1.07078	0.724003	0.719951	0.673883	0.721638	0.785676		25.6058	1.5623	0.84903	1.13359	0.866319	1.1589	0.931694	0.909963	0.792503	0.722594	1.59043	0.886318	1.34859	0.99503	1.15748
21.593	1.08913	0.415858	1.11855	0.965596	0.990563	0.945937	0.466629	1.28903	1.13928	0.697709	0.730766	0.647161	0.705778	0.792081		25.5603	1.57931	0.771845	1.06386	0.817453	1.09856	0.928933	0.902042	0.783525	0.707733	1.61888	0.895884	1.35596	1.00526	1.18334
21.7046	1.05286	0.434077	1.10882	0.951998	1.01502	0.892651	0.450633	1.3578	1.22162	0.674106	0.742412	0.616653	0.689955	0.802865		25.493	1.58916	0.714906	0.996445	0.784901	1.05087	0.968421	0.887069	0.76103	0.688627	1.66307	0.904202	1.33319	1.00135	1.21179
21.9963	1.04316	0.446868	1.10633	0.96826	1.03942	0.857967	0.423953	1.43159	1.27417	0.689801	0.760297	0.586521	0.675367	0.817418		25.3861	1.59478	0.679458	0.954774	0.769664	1.02653	1.02086	0.889919	0.746761	0.680617	1.69604	0.914601	1.3094	0.989325	1.2105
22.4084	1.05881	0.478261	1.14653	0.956554	1.06288	0.846445	0.39956	1.48117	1.29812	0.7101	0.780261	0.572684	0.68194	0.841493		25.2178	1.60239	0.669999	0.888031	0.732732	1.03007	1.07903	0.866764	0.73876	0.673077	1.67414	0.919176	1.28887	0.966185	1.18242
23.0562	1.09129	0.512317	1.18647	0.908265	1.08019	0.887561	0.39696	1.49671	1.28994	0.692725	0.781509	0.581156	0.705994	0.891938		25.1287	1.58003	0.695405	0.854	0.717294	1.07045	1.16512	0.850858	0.745414	0.689824	1.67913	0.903371	1.26888	0.924111	1.14799
23.5664	1.12586	0.519504	1.20982	0.849549	1.08538	0.934001	0.394401	1.50951	1.29739	0.68853	0.786083	0.587358	0.723543	0.958675		25.0476	1.53753	0.715275	0.847649	0.722556	1.13773	1.25921	0.830481	0.759461	0.736805	1.72317	0.873009	1.24468	0.90023	1.10409
23.752	1.15793	0.527478	1.18812	0.790735	1.08059	0.954583	0.386643	1.52447	1.29762	0.681646	0.7865	0.594725	0.722308	1.0179		24.9308	1.49934	0.717758	0.837096	0.696468	1.19894	1.31547	0.832188	0.770691	0.816613	1.74134	0.844311	1.25167	0.881399	1.03274
23.8724	1.19982	0.548405	1.13663	0.719752	1.07087	0.954845	0.377758	1.50366	1.27069	0.647591	0.783588	0.610129	0.728935	1.05319		24.7665	1.4626	0.730529	0.840502	0.661785	1.22724	1.34768	0.841424	0.769564	0.887262	1.73747	0.816028	1.26599	0.869548	0.951316
24.0302	1.22272	0.572103	1.04368	0.682971	1.07318	0.94745	0.390922	1.47182	1.23294	0.600535	0.770694	0.628011	0.740307	1.0621		24.62	1.43801	0.743765	0.844265	0.637225	1.23229	1.33427	0.819069	0.730544	0.941558	1.69492	0.79149	1.26695	0.863806	0.871669
24.1846	1.22156	0.594856	0.960889	0.716227	1.12068	0.92607	0.433492	1.44991	1.2354	0.576182	0.765287	0.658517	0.738033	1.05605		24.4794	1.42868	0.729966	0.860709	0.62258	1.23106	1.30918	0.802519	0.69581	1.00783	1.69439	0.777765	1.25149	0.882556	0.776473
24.3964	1.24137	0.629194	0.899904	0.723434	1.12599	0.889829	0.486813	1.40673	1.21654	0.55217	0.759881	0.706907	0.727798	1.0274		24.3468	1.43606	0.715213	0.879301	0.643052	1.22838	1.28561	0.808596	0.674166	1.06131	1.72172	0.762376	1.24846	0.878476	0.682823
24.521	1.26501	0.662448	0.852856	0.723434	1.13782	0.864051	0.54356	1.34019	1.159	0.526794	0.745323	0.735309	0.723249	0.996821		24.2755	1.46319	0.721585	0.912016	0.687094	1.27288	1.29662	0.815516	0.687373	1.06502	1.75251	0.747819	1.23556	0.887374	0.60219
24.6833	1.27896	0.700635	0.862884	0.721657	1.14876	0.858634	0.587793	1.30874	1.11416	0.517303	0.729933	0.763712	0.689133	0.985739		24.2102	1.47982	0.727828	0.936873	0.725312	1.33233	1.32701	0.810378	0.731193	1.07998	1.83296	0.744075	1.23767	0.895333	0.54219
24.8833	1.28246	0.748308	0.901335	0.696817	1.09141	0.851156	0.601852	1.2914	1.08017	0.536381	0.712881	0.782648	0.655017	0.974163		24.1904	1.4647	0.747396	0.976686	0.738385	1.38547	1.37843	0.83933	0.778132	1.10027	1.94587	0.753225	1.24988	0.907157	0.51419
24.8836	1.27674	0.809523	0.911058	0.630797	0.941557	0.813475	0.589068	1.26587	1.04805	0.565642	0.699988	0.79422	0.634548	0.949194		24.2241	1.45937	0.775583	0.976026	0.70986	1.40422	1.4149	0.866851	0.801797	1.09154	1.97563	0.756968	1.26113	0.89864	0.515857
24.595	1.27682	0.858651	0.891328	0.601378	0.846211	0.777406	0.565562	1.18525	1.04021	0.568234	0.686262	0.81105	0.607255	0.909524		24.23	1.44422	0.793287	0.942749	0.651428	1.37218	1.45554	0.844637	0.828563	1.07644	1.93697	0.760296	1.26685	0.919403	0.534905
24.1203	1.2847	0.894747	0.897012	0.578699	0.741452	0.756079	0.54601	1.11728	1.08861	0.571739	0.685014	0.842202	0.576322	0.871515		24.1876	1.41067	0.775502	0.923714	0.589293	1.31165	1.44832	0.79933	0.809392	1.052	1.89702	0.762375	1.25345	0.946893	0.542351
23.582	1.31056	0.9186	0.890343	0.553887	0.642787	0.724348	0.537618	1.04016	1.14736	0.573635	0.685846	0.838713	0.543317	0.844693		24.2363	1.37875	0.752757	0.904912	0.534915	1.25393	1.45194	0.749066	0.777256	1.02366	1.82185	0.771524	1.21663	0.991244	0.532377
23.4957	1.34231	0.920255	0.851143	0.537569	0.591956	0.728336	0.551704	0.92657	1.17382	0.56157	0.695412	0.844573	0.496122	0.834378		24.2601	1.37769	0.731507	0.888021	0.506243	1.21449	1.48245	0.703567	0.771331	0.96513	1.72681	0.78109	1.18297	1.02763	0.516271
23.3079	1.38183	0.893706	0.79412	0.510489	0.573804	0.7449	0.545314	0.775177	1.13298	0.509101	0.692917	0.848781	0.466555	0.827317		24.2403	1.36229	0.735919	0.922189	0.516596	1.22686	1.50132	0.652402	0.787626	0.928463	1.65618	0.791904	1.15667	1.07767	0.519213
23.2911	1.4164	0.82791	0.753452	0.485337	0.536069	0.794526	0.541294	0.672247	1.07779	0.490935	0.681271	0.825638	0.482476	0.821395		24.0054	1.36257	0.774821	0.967047	0.55184	1.29774	1.49383	0.610805	0.771724	0.909424	1.57875	0.806461	1.15398	1.10193	0.521177
23.1602	1.45178	0.774908	0.702858	0.46448	0.482511	0.833662	0.525672	0.565473	0.979091	0.476358	0.667961	0.809215	0.495214	0.820471		23.5389	1.35433	0.805873	0.990917	0.593834	1.34384	1.46764	0.590908	0.768958	0.918843	1.45116	0.834328	1.19185	1.11785	0.512363
22.9261	1.46032	0.745667	0.662925	0.444205	0.432876	0.892681	0.518178	0.47314	0.896183	0.445365	0.650077	0.811651	0.517984	0.824772		22.9667	1.3589	0.823541	1.00408	0.626786	1.38105	1.42252	0.571103	0.772007	0.915237	1.34701	0.852628	1.23709	1.1133	0.518918
22.2285	1.45654	0.701803	0.633196	0.440105	0.40082	0.923953	0.500351	0.429921	0.834128	0.412412	0.637599	0.798428	0.554944	0.796015		22.4584	1.37548	0.822711	1.03989	0.660663	1.40109	1.32395	0.563519	0.757974	0.935965	1.28337	0.861362	1.28337	1.11102	0.528486
21.412	1.43651	0.648801	0.629983	0.474806	0.413535	0.971319	0.514212	0.442547	0.838242	0.423321	0.635936	0.780253	0.589938	0.775913		22.4811	1.40296	0.796221	1.08539	0.681476	1.39524	1.20003	0.565118	0.743644	0.942889	1.26195	0.882158	1.33387	1.09169	0.525472
20.6519	1.41583	0.630525	0.627473	0.507552	0.433516	0.994003	0.525676	0.460072	0.824472	0.446554	0.640928	0.786254	0.601051	0.738984		22.8565	1.43934	0.753477	1.15463	0.68446	1.36229	1.08143	0.58617	0.748794	0.955594	1.2716	0.926661	1.38646	1.07577	0.538548
20.3729	1.38389	0.610421	0.63192	0.535301	0.4669	1.02569	0.545374	0.488052	0.822541	0.481083	0.646777	0.808344	0.631755	0.682874		23.494	1.47451	0.725029	1.21655	0.696645	1.35139	1.00709	0.577144	0.750484	0.907694	1.31652	0.963679	1.38344	1.06141	0.585851
20.0105	1.35379	0.573867	0.626673	0.544742	0.484376	0.99694	0.535369	0.513703	0.812848	0.564783	0.650287	0.82274	0.681499	0.615997		24.2867	1.50668	0.689599	1.23097	0.709139	1.35267	0.956151	0.552398	0.736751	0.875361	1.34399	0.996953	1.38724	1.04178	0.647928
19.8455	1.35231	0.551935	0.626045	0.541468	0.49973	0.96028	0.507855	0.524657	0.830552	0.668538	0.648844	0.836366	0.7159	0.571464		24.999	1.52645	0.669354	1.21487	0.715081	1.3645	0.95477	0.522154	0.751511	0.846829	1.35642	1.02607	1.41143	1.03724	0.717765
20.5678	1.37284	0.55559	0.617681	0.499366	0.493421	0.935076	0.47117	0.524657	0.830552	0.781314	0.640161	0.868678	0.744324	0.544096		25.1822	1.53415	0.664293	1.1476	0.730133	1.39766	0.986411	0.487082	0.78499	0.835309	1.30284	1.04978	1.45141	1.0452	0.788895
21.4234	1.37766	0.568384	0.59259	0.44978	0.489214	0.904832	0.43632	0.53342	0.831339	0.865671	0.632794	0.87399	0.782988	0.589974		25.2693	1.51848	0.655437	1.05169	0.713137	1.43145	1.02549	0.437042	0.82608	0.807718	1.19645	1.05435	1.47195	1.0676	0.840627
22.1279	1.38425	0.58666	0.572934	0.406509	0.47954	0.888565	0.430588	0.543278	0.852585	0.943713	0.633184	0.87399	0.814829	0.662547		25.3821	1.50551	0.644049	0.967827	0.675457	1.404	1.02989	0.389326	0.845472	0.829055	1.09137	1.061	1.50575	1.07652	0.878132
23.0687	1.37537	0.604936	0.54366	0.401831	0.477436	0.909187	0.455809	0.554231	0.872257	0.988825	0.637577	0.875373	0.841276	0.736518		25.4415	1.50595	0.635192	0.946355	0.642564	1.36205	1.01844	0.354097	0.840798	0.839347	0.977425	1.07015	1.5242	1.08281	0.878132
23.7562	1.35052	0.608591	0.505238	0.403	0.493736	0.932387	0.496219	0.57778	0.864142	0.991081	0.635851	0.904877	0.862598	0.811351		25.5009	1.51011	0.641519	0.895268	0.615058	1.29802	1.00085	0.310985	0.81143	0.839993	0.848497	1.07723	1.52053	1.06953	0.860025
23.8915	1.33632	0.583004	0.505762	0.433406	0.525023	0.981077	0.552393	0.616116	0.842012	0.991081	0.638445	0.920194	0.885604	0.867824		25.5108	1.509	0.645315	0.841808	0.591764	1.212	0.986679	0.268702	0.76828	0.823796	0.755331	1.08554	1.49803	1.06631	0.834159
23.9529	1.31253	0.561073	0.518309	0.471296	0.542375	1.0371	0.627367	0.658834	0.80852	0.999201	0.638851	0.954115	0.901783	0.890564		25.5444	1.50174	0.670621	0.806646	0.596579	1.18323	0.966766	0.243926	0.732191	0.81484	0.713842	1.09178	1.48152	1.0642	0.795361
24.0538	1.28132	0.561073	0.507855	0.527724	0.568141	1.08121	0.656314	0.69717	0.755405	0.999201	0.64093	0.980415	0.922252	0.910923		25.59	1.50147	0.717438	0.752319	0.597471	1.18008	0.976704	0.241627	0.713643	0.800543	0.666477	1.0897	1.50081	1.08136	0.756563
24.1508	1.25757	0.570212	0.505765	0.565732	0.600478	1.113	0.68612	0.724553	0.686798	1.00681	0.660063	1.01618	0.946133	0.938341		25.5444	1.50929	0.809807	0.686259	0.601379	1.1669	0.990852	0.25038	0.703738	0.789054	0.618858	1.08596	1.50994	1.0808	0.746216
24.2914	1.23585	0.597628	0.50512	0.605434	0.632488	1.12321	0.704404	0.778042	0.608315	1.03209	0.68694	1.02144	0.980247	0.952472		25.4197	1.51047	0.8794	0.654877	0.603084	1.168	0.989862	0.274785	0.702045	0.824124	0.57416	1.07806	1.5211	1.0918	0.746216
24.4933	1.2089	0.652458	0.470757	0.637123	0.650118	1.10586	0.704514	0.835385	0.545537	1.04039	0.70649	1.02355	0.996167	0.95111		25.3188	1.50121	0.9414	0.626437	0.604124	1.1675	0.991311	0.311118	0.69864	0.858638	0.546901	1.05643	1.5224	1.05786	0.742337
24.6932	1.19866	0.69815	0.453407	0.668919	0.679694	1.07256	0.686781	0.898021	0.507176	1.04092	0.724264	1.03301	0.990481	0.949746		25.1545	1.50576	0.980625	0.603209	0.591215	1.1225	0.96929	0.357615	0.681854	0.890068	0.547477	1.03605	1.48518	1.00746	0.755269
24.775	1.19787	0.7146	0.432823	0.685255	0.70927	1.05001	0.724719	0.963225	0.482371	1.02823	0.732582	1.04143	0.985932	0.951286		24.9624	1.51829	1.01226	0.602604	0.56915	1.09024	0.947649	0.383039	0.676819	0.919914	0.569154	1.00527	1.38961	0.938043	0.768201
24.8328	1.21155	0.709116	0.407325	0.696176	0.756153	1.00292	0.792479	1.01041	0.486861	1.02902	0.735078	1.04143	0.97456	0.929286		24.8595	1.52163	1.0325	0.613223	0.579977	1.08252	0.951429	0.406585	0.689177	0.961319	0.6055	0.969918	1.33694	0.888762	0.778547
24.693	1.23189	0.7146	0.369649	0.708886	0.775263	0.986784	0.871793	1.00247	0.527026	1.00045	0.739237	1.05195	0.95068	0.933854		24.8872	1.51355	1.06034	0.616273	0.601057	1.08174	0.970663	0.412905	0.704953	0.979558	0.651202	0.941635	1.28813	0.825518	0.791481
24.3673	1.24888	0.701805	0.33502	0.70793	0.774232	0.958643	0.950836	1.01378	0.572132	0.97275	0.743243	1.05931	0.917703	0.957496		24.9347	1.52944	1.06287	0.616906	0.627067	1.10176	1.001	0.421835	0.731683	1.01914	0.68087	0.917928	1.23789	0.78692	0.810881
23.4274	1.26076	0.681298	0.307534	0.706868	0.773086	0.946445	1.02709	1.09111	0.617166	0.929208	0.748651	1.04879	0.892687	0.969972		24.9822	1.54374	1.06414	0.601875	0.64946	1.12574	1.05418	0.423185	0.760169	1.02779	0.683752	0.885071	1.18115	0.750816	0.826402
22.1549	1.26919	0.664847	0.306964	0.72206	0.796396	0.923507	1.06572	1.15059	0.669008	0.880524	0.759049	1.01934	0.865396	0.976406		24.9624	1.54975	1.07552	0.579988	0.665411	1.15033	1.09772	0.437768	0.785711	1.05037	0.699125	0.858036	1.17561	0.734922	0.849681
21.0945	1.26947	0.661025	0.323464	0.742755	0.792695	0.932839	1.08279	1.21026	0.716197	0.774031	0.761545	1.00356	0.823321	1.0048		24.9011	1.53062	1.07046	0.548772	0.651546	1.18053	1.10591	0.454964	0.815597	1.06526	0.72587	0.827258	1.14057	0.725239	0.849681
20.3675	1.25501	0.670951	0.38173	0.758798	0.775265	0.921843	1.10107	1.28636	0.741128	0.663546	0.76612	0.984622	0.781246	1.01345		24.8219	1.50366	1.07173	0.522263	0.627909	1.18813	1.10411	0.486013	0.833243	1.06411	0.766916	0.797728	1.08207	0.711	0.823815
19.9541	1.24593	0.702792	0.454672	0.785994	0.77282	0.895201	1.10107	1.32456	0.764002	0.545523	0.781509	0.952011	0.751679	1.01667		24.7486	1.44821	1.09197	0.525628	0.590544	1.17572	1.0929	0.511595	0.809999	1.02329	0.825625	0.764871	1.04294	0.680021	0.790189
20.2893	1.23135	0.737182	0.50851	0.830045	0.773238	0.869015	1.08561	1.31772	0.796531	0.519725	0.794403	0.928867	0.711877	0.980235		24.6673	1.37143	1.11095	0.552043	0.557032	1.16226	1.05403	0.531734	0.769161	1.00285	0.886062	0.742411	1.03664	0.655605	0.769496
21.4135	1.21865	0.787362	0.558056	0.858658	0.769608	0.83821	1.04156	1.33518	0.80689	0.53665	0.81187	0.902568	0.670938	0.955264		24.6322	1.29522	1.1236	0.589482	0.543266	1.15201	1.02048	0.550876	0.726331	0.975849	0.942259	0.730765	1.02244	0.617041	0.746217
22.3802	1.2197	0.838066	0.595318	0.881611	0.773142	0.785791	1.00279	1.38811	0.807932	0.60068	0.842648	0.864698	0.648194	0.964986		24.491	1.21975	1.14258	0.6069	0.530709	1.1313	0.99422	0.568178	0.694583	0.954839	0.987447	0.731181	1.00783	0.59311	0.760442
23.174	1.22327	0.861741	0.620563	0.921095	0.786491	0.736043	0.98563	1.41555	0.813633	0.712124	0.875505	0.829984	0.64592	0.981151		24.0547	1.15854	1.13246	0.625738	0.52434	1.15296	0.978	0.578607	0.674432	0.948958	1.04306	0.730349	1.01465	0.5829	0.79924
23.8032	1.21969	0.889285	0.658269	0.949779	0.807336	0.697015	0.981924	1.44321	0.814885	0.83158	0.896301	0.798426	0.648194	1.00424		24.004	1.12267	1.12867	0.635963	0.51967	1.19661	0.958525	0.601392	0.6649	0.954306	1.11487	0.727853	1.02085	0.584923	0.843212
24.3433	1.21335	0.91396	0.708103	1.00853	0.832936	0.689963	0.972423	1.44496	0.827471	0.903839	0.919176	0.74057	0.675487	1.06855		24.1408	1.12955	1.11728	0.644153	0.51047	1.20306	0.936712	0.636845	0.649032	0.952243	1.18215	0.724942	1.02821	0.579456	0.880717
24.5108	1.22609	0.907818	0.757546	1.06397	0.872893	0.695754	0.991723	1.438	0.832515	0.957241	0.933734	0.682712	0.698231	1.10129		24.2491	1.13018	1.10209	0.621388	0.486783	1.18154	0.924807	0.666351	0.6377	0.936379	1.22409	0.717455	1.01112	0.57203	0.911756
24.6457	1.22615	0.871468	0.807161	1.12516	0.942735	0.768967	0.973615	1.43921	0.833147	0.99236	0.923751	0.631166	0.717563	1.07791		24.4359	1.12009	1.0616	0.604139	0.450296	1.15588	0.912955	0.693902	0.624526	0.88942	1.25852	0.692083	1.02772	0.563102	0.907876
24.8395	1.23447	0.814992	0.846911	1.16983	1.01	0.855549	0.920465	1.42987	0.833695	1.01684	0.901708	0.57962	0.728935	1.04014		24.888	1.11328	1.05907	0.585627	0.407222	1.09906	0.890867	0.69527	0.606219	0.791211	1.2675	0.671703	1.03578	0.546599	0.894944
24.9908	1.22496	0.735289	0.850118	1.22581	1.11479	0.923562	0.87286	1.40541	0.841407	1.05224	0.890061	0.545958	0.741444	0.990031		24.4461	1.11634	1.04895	0.568776	0.381975	1.04038	0.891785	0.671691	0.599775	0.696871	1.22452	0.665881	1.04439	0.539948	0.888478
25.0614	1.1986	0.676693	0.82616	1.235	1.21457	0.951145	0.870899	1.37556	0.86761	1.08492	0.883822	0.528075	0.741444	0.943756		23.6718	1.09933	1.05148	0.536187	0.367933	0.99332	0.937122	0.622343	0.618939	0.60216	1.13253	0.66796	1.06267	0.55099	0.86908
25.101	1.1381	0.633727	0.802023	1.21366	1.29446	0.951609	0.830927	1.32476	0.895895	1.10679	0.879663	0.509141	0.763051	0.93475		22.8446	1.09198	1.05401	0.532873	0.374956	0.976602	0.971971	0.578572	0.628315	0.529367	1.05716	0.678774	1.1257	0.58	0.852269
25.0891	1.08438	0.638335	0.802609	1.18142	1.33494	0.895596	0.769343	1.25866	0.921955	1.11546	0.882991	0.488103	0.788069	0.95809		21.9073	1.10488	1.07046	0.550016	0.365717	0.97525	0.998525	0.536941	0.644943	0.495452	1.00961	0.700402	1.19891	0.618851	0.857442
25.0317	1.02221	0.650828	0.803059	1.12696	1.38013	0.817877	0.715749	1.26711	0.929329	1.11867	0.883822	0.472325	0.832418	0.99685		20.9069	1.1242	1.06919	0.555739	0.367436	0.951191	1.05292	0.518305	0.680113	0.492403	0.981307	0.719534	1.27687	0.67819	0.857442
24.9723	0.977012	0.693673	0.822424	1.07153	1.3821	0.795988	0.661562	1.26665	0.929015	1.11031	0.877584	0.461806	0.887002	1.02165		20.491	1.14017	1.09197	0.5795	0.356888	0.913578	1.08853	0.49449	0.704927	0.486224	0.965608	0.733568	1.34593	0.736885	0.841922
24.9664	0.958077	0.740721	0.853977	1.01592	1.38139	0.803591	0.582953	1.21194	0.905357	1.08318	0.863027	0.455495	0.954094	1.03652		20.2869	1.16152	1.11728	0.615775	0.360728	0.910574	1.07675	0.476212	0.721923	0.499098	0.972612	0.73078	1.40448	0.805982	0.813469
24.909	0.963073	0.792466	0.902778	0.96042	1.34117	0.830139	0.542186	1.1599	0.881785	1.06143	0.842647	0.455495	0.98366	1.04618		20.157	1.18031	1.12993	0.653395	0.372946	0.895307	1.06164	0.457934	0.756485	0.498982	0.961555	0.719188	1.4417	0.857876	0.761737
24.8318	0.969937	0.839744	0.929063	0.910091	1.31038	0.867159	0.528265	1.09717	0.878693	1.06054	0.819772	0.459703	1.00413	1.04285		20.5186	1.21736	1.14765	0.684794	0.417139	0.852365	1.06034	0.440474	0.773219	0.479553	0.93877	0.719706	1.45962	0.892908	0.707419
24.7051	0.977034	0.900221	0.942779	0.881591	1.28418	0.920061	0.527645	0.995493	0.875424	1.05932	0.806463	0.457599	1.00526	1.03505		21.179	1.25382	1.13879	0.729181	0.493755	0.83725	1.03599	0.423041	0.775045	0.4807	0.903022	0.726452	1.47502	0.921849	0.680259
24.5744	0.990691	0.921558	0.95028	0.852103	1.24183	0.939319	0.526338	0.916065	0.866527	1.04367	0.800765	0.453392	0.993893	1.06283		21.5472	1.30926	1.10463	0.743662	0.581141	0.802766	1.00933	0.417749	0.804942	0.489477	0.871408	0.749365	1.48363	0.951628	0.655687
24.4141	1.00242	0.912825	0.964845	0.827838	1.18943	0.936795	0.524893	0.870241	0.832132	0.959791	0.804091	0.467066	0.985932	1.0939		21.9401	1.375	1.0654	0.765079	0.657016	0.74536	1.02057	0.427119	0.851942	0.513102	0.880238	0.785278	1.48878	0.976645	0.64534
24.325	1.0078	0.894734	0.981114	0.822503	1.16122	0.93384	0.541768	0.834471	0.797585	0.857315	0.804493	0.49652	0.998442	1.08108		22.4403	1.431	1.02744	0.758086	0.69797	0.692051	1.00714	0.444035	0.891947	0.55901	0.875576	0.826908	1.47153	1.00438	0.675085
24.2636	1.02222	0.846938	0.999355	0.803445	1.13266	0.930558	0.548015	0.765628	0.748978	0.765156	0.798393	0.524922	1.03938	1.0396		22.3415	1.47181	0.976549	0.738252	0.713355	0.658145	0.987195	0.477211	0.907618	0.60719	0.842925	0.859746	1.41973	1.01421	0.684855
24.2557	1.04519	0.780393	1.01834	0.776746	1.08536	0.927811	0.554388	0.687153	0.719304	0.683969	0.783737	0.540701	1.07691	0.999977		21.7928	1.52099	0.926843	0.744051	0.686319	0.647888	0.968046	0.518021	0.927987	0.657293	0.808579	0.888929	1.3463	1.02433	0.658334
24.3112	1.04876	0.731046	0.986223	0.749102	1.03342	0.913888	0.580528	0.610489	0.695971	0.618019	0.770756	0.561739	1.10989	0.955627		21.7922	1.5663	0.866545	0.759563	0.683558	0.648928	0.93972	0.562506	0.94779	0.704356	0.758994	0.906352	1.26491	1.03097	0.646775
24.3349	1.05267	0.694492	0.937857	0.670518	1.00189	0.882143	0.60721	0.559781	0.661843	0.623333	0.755191	0.576467	1.10761	0.923671		21.9647	1.5954	0.806937	0.776676	0.694601	0.65439	0.929053	0.59374	0.962184	0.734228	0.690246	0.916376	1.17542	1.0173	0.652743
24.3943	1.04587	0.659766	0.870576	0.56789	0.944009	0.869417	0.615577	0.524637	0.63944	0.644612	0.746887	0.595401	1.08487	0.93992		22.287	1.63277	0.762171	0.818837	0.736112	0.667979	0.928611	0.613597	0.968694	0.755963	0.657554	0.930553	1.09908	1.00692	0.650016
24.4972	1.03577	0.646971	0.798996	0.476446	0.87689	0.851816	0.645386	0.515079	0.633333	0.655727	0.749244	0.620647	1.03256	0.984133		22.8565	1.665	0.736093	0.862312	0.792287	0.676549	0.909549	0.611757	0.983046	0.785536	0.646546	0.948354	1.03824	1.0167	0.676357
24.6318	1.0338	0.663421	0.756351	0.417441	0.819322	0.850065	0.66987	0.515573	0.652252	0.640669	0.759741	0.664828	0.989344	1.02906		23.6365	1.68538	0.711274	0.85745	0.834563	0.663771	0.864698	0.599377	0.96366	0.784355	0.635889	0.959424	0.993066	1.0187	0.74103
24.6615	1.05326	0.687182	0.768882	0.363535	0.741722	0.863796	0.704782	0.515833	0.668576	0.633157	0.761784	0.69849	0.944993	1.06002		24.0131	1.69063	0.677383	0.8587	0.826833	0.647881	0.82203	0.571676	0.914975	0.787892	0.663652	0.960788	0.962914	1.01512	0.782402
24.7031	1.08445	0.70546	0.793096	0.355396	0.651398	0.895636	0.731339	0.515805	0.670833	0.604354	0.763209	0.735308	0.907467	1.07356		24.1983	1.68257	0.637239	0.83511	0.802532	0.629379	0.759882	0.549979	0.856475	0.792621	0.686937	0.956319	0.941047	1.01832	0.819902
24.7486	1.13025	0.72191	0.841156	0.376916	0.57554	0.908506	0.757575	0.507948	0.71156	0.577937	0.767784	0.79001	0.856295	1.05137		24.1627	1.66715	0.592995	0.801212	0.772987	0.614822	0.734154	0.558233	0.819109	0.803201	0.699951	0.939555	0.914097	1.00638	0.85571
24.812	1.15513	0.716427	0.88916	0.406539	0.533788	0.92663	0.783757	0.522892	0.729431	0.551507	0.765288	0.837348	0.808535	1.0168		24.1488	1.64423	0.543411	0.792339	0.762461	0.620862	0.748393	0.590266	0.798924	0.820484	0.707587	0.92375	0.863484	0.980815	0.88022
24.9011	1.18982	0.692666	0.923012	0.436324	0.51421	0.961081	0.804949	0.499981	0.733913	0.554069	0.756968	0.884686	0.735756	0.964672		24.1092	1.61827	0.514683	0.816177	0.752838	0.637719	0.763074	0.626489	0.791506	0.862364	0.708432	0.912937	0.834357	0.955249	0.88973
24.9743	1.21316	0.632353	0.961334	0.482141	0.53588	0.981862	0.796602	0.461728	0.733561	0.561615	0.775268	0.920452	0.66184	0.915708		24.131	1.57227	0.491215	0.837231	0.758399	0.6922	0.782949	0.674002	0.797532	0.89861	0.689369	0.917096	0.816479	0.933873	0.90986
25.0693	1.22124	0.568385	0.982525	0.571075	0.559865	0.997124	0.814616	0.413272	0.751355	0.587338	0.793152	0.939386	0.603843	0.869814		24.1172	1.52656	0.47217	0.859477	0.760647	0.749733	0.808666	0.727929	0.793318	0.911669	0.668694	0.92999	0.798434	0.896175	0.916015
25.1287	1.23989	0.5099	0.957642	0.681301	0.595881	1.02278	0.840399	0.397691	0.739369	0.612915	0.803134	0.940438	0.586785	0.833304		24.0934	1.49336	0.464471	0.877692	0.748091	0.80224	0.836357	0.774407	0.763181	0.923683	0.65394	0.942052	0.776227	0.879571	0.919418
25.1762	1.27777	0.489797	0.917799	0.823019	0.607147	1.04772	0.860284	0.381737	0.726981	0.638042	0.832248	0.94149	0.58906	0.805207		24.0617	1.46717	0.475989	0.872764	0.710501	0.828381	0.854816	0.805851	0.733422	0.920733	0.624361	0.946211	0.766106	0.858922	0.908781
25.1802	1.31359	0.478831	0.86567	0.956527	0.60612	1.0406	0.85894	0.403741	0.703024	0.657807	0.869265	0.94149	0.627724	0.799033		23.9707	1.44172	0.487255	0.850965	0.649606	0.837553	0.911967	0.824141	0.717673	0.905558	0.589007	0.93914	0.760169	0.830346	0.902024
25.2158	1.34847	0.524522	0.799975	1.07228	0.60581	1.04535	0.858532	0.441501	0.720786	0.686107	0.874255	0.949906	0.695955	0.763363		23.838	1.42535	0.523065	0.815658	0.575399	0.812857	0.959188	0.824574	0.696932	0.914421	0.555231	0.918759	0.762748	0.799142	0.931306
25.2317	1.40312	0.58849	0.754009	1.1236	0.605779	1.07974	0.839945	0.489592	0.807169	0.753859	0.875087	0.959374	0.75509	0.718617		23.6915	1.42056	0.57004	0.772644	0.50578	0.794447	0.98607	0.826259	0.685765	0.932306	0.524472	0.897963	0.769332	0.758451	0.956803
25.1822	1.45934	0.656113	0.710939	1.14843	0.586644	1.13325	0.79537	0.505017	0.914424	0.827192	0.881326	0.958322	0.790343	0.6935		23.5352	1.41335	0.620615	0.731901	0.454433	0.801376	1.00481	0.806951	0.679404	0.926057	0.509103	0.879247	0.799731	0.706249	0.985973
25.0179	1.50557	0.723736	0.678217	1.13388	0.563213	1.18783	0.748961	0.505767	1.02922	0.880343	0.886318	0.968842	0.785794	0.690302		23.3689	1.4185	0.665508	0.70798	0.43824	0.818294	1.01275	0.768363	0.700823	0.930662	0.559094	0.860531	0.870696	0.66524	1.03225
24.7764	1.544	0.813291	0.654954	1.08132	0.539658	1.26871	0.688973	0.514016	1.14615	0.899468	0.886734	0.974102	0.77101	0.697123		23.3451	1.40725	0.717005	0.678904	0.453333	0.806418	0.991407	0.742931	0.727296	0.93611	0.650105	0.852212	0.936244	0.616246	1.08705
24.5546	1.60926	0.877258	0.635933	1.02777	0.515607	1.40438	0.60977	0.542124	1.24896	0.915491	0.886318	0.975154	0.742581	0.729823		23.3887	1.37144	0.773546	0.658786	0.438712	0.803657	0.987582	0.707916	0.737204	0.934933	0.740765	0.841815	0.991077	0.56765	1.10611
24.2458	1.66411	0.937569	0.653014	0.995538	0.520597	1.53449	0.530364	0.59291	1.31515	0.87654	0.888813	0.974939	0.721944	0.755913		23.4085	1.32161	0.82006	0.627888	0.421091	0.788319	0.967612	0.654371	0.730078	0.937359	0.822809	0.833913	1.04388	0.559618	1.12152
23.9509	1.70653	1.00519	0.696648	0.995704	0.557169	1.62747	0.469462	0.636068	1.38361	0.829736	0.886733	0.960535	0.725529	0.75707		23.4382	1.25938	0.854805	0.594608	0.38969	0.733751	0.928848	0.592257	0.700293	0.929223	0.867613	0.836408	1.07678	0.543681	1.11148
23.7094	1.74335	1.06185	0.745375	1.01514	0.584184	1.68114	0.416581	0.66167	1.43657	0.803966	0.873424	0.920196	0.752394	0.736829		23.4877	1.17047	0.883192	0.552661	0.333961	0.678421	0.898826	0.543919	0.647904	0.903962	0.859913	0.842646	1.06838	0.527295	1.08764
23.4481	1.78389	1.08012	0.777607	1.04604	0.609144	1.66666	0.393094	0.713178	1.46304	0.799529	0.862194	0.881814	0.767544	0.702077		23.5668	1.10604	0.908498	0.518849	0.291238	0.638871	0.877382	0.48105	0.593171	0.876384	0.80933	0.851796	1.04874	0.521929	1.03849
23.1353	1.81214	1.10754	0.799678	1.07354	0.633728	1.58504	0.358682	0.761695	1.4636	0.781588	0.874255	0.860156	0.771359	0.672556		23.6341	1.06138	0.938867	0.478183	0.298997	0.616695	0.845008	0.448272	0.565911	0.8433	0.754404	0.866352	1.01715	0.50896	0.979006
22.8483	1.84397	1.12764	0.783495	1.11532	0.629491	1.48569	0.305772	0.787953	1.44451	0.779787	0.88507	0.833784	0.782658	0.669154		23.6916	1.02436	0.990746	0.46938	0.30003	0.615377	0.828669	0.428105	0.556133	0.826277	0.738209	0.873423	0.98941	0.472056	0.927276
22.5256	1.86622	1.17881	0.735741	1.14363	0.615534	1.39961	0.252862	0.839644	1.35695	0.780595	0.893805	0.801771	0.792246	0.68194		23.7608	0.993749	1.04389	0.466244	0.305794	0.625968	0.808331	0.414409	0.576787	0.821693	0.746184	0.877998	0.972319	0.448399	0.891065
22.2267	1.89674	1.23364	0.675467	1.15033	0.59917	1.38879	0.199248	0.897225	1.27335	0.793116	0.903371	0.791518	0.821806	0.688085		23.844	0.990074	1.09324	0.456387	0.311558	0.631478	0.782494	0.396192	0.617803	0.820007	0.768273	0.885069	0.966654	0.447383	0.856147
21.9317	1.91195	1.30674	0.637556	1.14054	0.571534	1.3901	0.150392	0.933906	1.21559	0.816084	0.907946	0.773674	0.857336	0.690706		23.9073	0.982954	1.1312	0.445095	0.306659	0.6402	0.764009	0.388577	0.65355	0.814653	0.795968	0.899627	0.947045	0.454423	0.831575
21.6922	1.92425	1.37071	0.589092	1.10666	0.540068	1.3708	0.145358	0.968091	1.17751	0.828933	0.88008	0.763805	0.925032	0.700806		24.0023	0.979359	1.14512	0.418592	0.31736	0.617722	0.763495	0.374477	0.681317	0.800342	0.82591	0.912105	0.923095	0.467513	0.822522
21.3477	1.95414	1.4493	0.560828	1.02547	0.512432	1.36214	0.15223	1.02884	1.17317	0.866956	0.848887	0.787724	0.996689	0.721661		24.1172	0.980313	1.13373	0.377547	0.331393	0.574546	0.76703	0.347161	0.717274	0.797981	0.83809	0.924998	0.91812	0.487278	0.843214
20.9597	1.98191	1.48037	0.573345	0.909627	0.48235	1.37393	0.184896	1.04464	1.21435	0.912592	0.824347	0.846889	1.0607	0.758845		24.2755	0.971739	1.12613	0.352214	0.348165	0.552914	0.770429	0.31122	0.753238	0.799246	0.850805	0.932485	0.929746	0.505926	0.870371
20.5975	1.96408	1.48768	0.633318	0.806643	0.469024	1.34957	0.236158	1.05725	1.26466	0.946193	0.791489	0.92739	1.11053	0.822536		24.4129	0.947803	1.09324	0.337221	0.383557	0.55281	0.773828	0.285143	0.767862	0.810237	0.864189	0.934565	0.94358	0.506745	0.903995
20.2986	1.95119	1.4694	0.697426	0.73378	0.46459	1.34145	0.284121	1.04801	1.32787	0.957515	0.751562	1.0278	1.14968	0.87311		24.599	0.929319	1.06667	0.325248	0.426553	0.565852	0.766055	0.293042	0.784464	0.825756	0.882838	0.939972	0.983455	0.522805	0.913048
19.9581	1.96597	1.4493	0.768758	0.705726	0.459845	1.35186	0.314061	1.01458	1.34277	0.946251	0.734924	1.1014	1.14413	0.915255		24.789	0.921526	1.0363	0.341028	0.465577	0.617786	0.753734	0.315846	0.808728	0.826846	0.91563	0.950786	1.03369	0.544473	0.898822
19.8314	1.93691	1.43833	0.817047	0.718123	0.452424	1.32374	0.348749	0.959855	1.2771	0.872004	0.726605	1.15772	1.14663	0.937506		24.7477	0.909016	1.00467	0.373672	0.520334	0.688005	0.764192	0.365764	0.845648	0.817509	0.935591	0.968201	1.05219	0.566644	0.887183
19.8353	1.89663	1.42006	0.829406	0.736351	0.449843	1.22072	0.359394	0.939691	1.1615	0.785453	0.716622	1.20809	1.15928	0.934019		24.4764	0.910093	0.96544	0.403279	0.570008	0.714545	0.79315	0.429976	0.87795	0.829825	0.929208	0.990369	1.04678	0.582733	0.854852
19.8353	1.89876	1.39081	0.796582	0.742883	0.434289	1.09227	0.350988	0.920182	1.05264	0.684237	0.709137	1.22341	1.18039	0.920355		24.4606	0.929792	0.957848	0.440123	0.582252	0.730538	0.818428	0.488011	0.865734	0.824417	0.871687	1.00969	0.995398	0.572223	0.83804
19.8848	1.91829	1.37254	0.756179	0.760692	0.421736	0.957633	0.344957	0.905532	0.93359	0.605966	0.711216	1.22762	1.23043	0.930191		24.4699	0.955348	0.95256	0.4713	0.605593	0.767771	0.857404	0.518577	0.857598	0.82187	0.782389	1.01795	0.918091	0.537775	0.828285
19.9264	1.88826	1.3634	0.716714	0.751457	0.408845	0.794492	0.338385	0.877163	0.846543	0.545879	0.715375	1.26023	1.27819	0.948729		23.9124	0.990699	0.955952	0.505048	0.61472	0.779495	0.879596	0.536035	0.851707	0.819815	0.686118	1.03406	0.849005	0.50672	0.847677
19.8571	1.89357	1.33964	0.652139	0.730066	0.378824	0.643705	0.330937	0.82348	0.794121	0.521666	0.709969	1.3002	1.31572	0.972977		22.9537	1.05375	0.964719	0.539407	0.596482	0.788587	0.859101	0.536153	0.831906	0.794358	0.606477	1.03789	0.796187	0.473828	0.833375
19.774	1.93035	1.32685	0.595397	0.717626	0.329394	0.548899	0.324148	0.75253	0.758074	0.501981	0.704563	1.3244	1.31913	1.03295		21.6976	1.12232	0.962999	0.581988	0.57859	0.824403	0.810758	0.556189	0.810795	0.750977	0.564137	1.04284	0.746033	0.445287	0.848187
19.6413	1.99715	1.31771	0.552945	0.719739	0.304386	0.496912	0.34066	0.701627	0.723398	0.501697	0.707058	1.35175	1.31572	1.09564		20.2248	1.18086	0.93504	0.633896	0.578953	0.855647	0.75838	0.60955	0.816432	0.721218	0.573325	1.04528	0.749798	0.435137	0.856891
19.3286	2.03507	1.33599	0.509516	0.701696	0.281644	0.465979	0.362732	0.63831	0.686334	0.495171	0.708722	1.37069	1.31003	1.16079		18.7034	1.21647	0.895185	0.691372	0.550229	0.874653	0.700444	0.658704	0.820047	0.693718	0.616883	1.03099	0.760632	0.437128	0.879935
18.992	2.10481	1.32868	0.471009	0.685873	0.26076	0.485514	0.384138	0.594914	0.655187	0.492783	0.690421	1.36963	1.32141	1.23642		17.7053	1.24205	0.852123	0.740841	0.511133	0.887807	0.650476	0.708158	0.823895	0.665796	0.650199	1.00119	0.756561	0.446009	0.915229
18.7664	2.16337	1.30674	0.45938	0.666573	0.255116	0.518992	0.407675	0.571674	0.64033	0.49262	0.679191	1.35596	1.32709	1.30465		17.4158	1.2472	0.813906	0.788851	0.497138	0.893532	0.606335	0.759353	0.821591	0.636823	0.659038	0.975876	0.742547	0.459016	0.985229
18.5645	2.20883	1.25192	0.467535	0.647327	0.261877	0.54364	0.42939	0.561816	0.660396	0.49871	0.673784	1.3528	1.36007	1.35793		17.9106	1.24384	0.790245	0.827934	0.498284	0.920159	0.58263	0.775022	0.795826	0.607476	0.656828	0.940949	0.721572	0.461977	1.04614
18.3645	2.22664	1.20257	0.470043	0.636201	0.247273	0.529303	0.42998	0.539095	0.690158	0.501417	0.672537	1.35806	1.38623	1.4032		18.4771	1.23022	0.778284	0.850363	0.50667	0.944835	0.56957	0.761074	0.746269	0.593928	0.633746	0.916124	0.698068	0.458374	1.07856
18.3507	2.2531	1.12947	0.462949	0.625999	0.230485	0.514558	0.423313	0.521806	0.7044	0.489802	0.679608	1.37069	1.39419	1.43036		18.742	1.22858	0.772253	0.880664	0.538074	0.991689	0.558332	0.744794	0.688654	0.569404	0.600229	0.903699	0.68163	0.446542	1.10321
18.41	2.25961	1.07464	0.462681	0.631412	0.220479	0.507488	0.418006	0.499556	0.709964	0.480812	0.694997	1.36858	1.36689	1.43111		19.0726	1.23778	0.78444	0.912826	0.543575	1.05776	0.521836	0.738062	0.622098	0.556101	0.574654	0.903865	0.678336	0.424581	1.09646
18.4279	2.24178	1.01433	0.465729	0.645045	0.231115	0.504149	0.407394	0.465382	0.71772	0.4609	0.704979	1.36437	1.31686	1.41891		19.7741	1.2478	0.792339	0.936473	0.536223	1.11531	0.484896	0.737791	0.554861	0.543942	0.59168	0.920522	0.689603	0.408388	1.03453
18.4061	2.19964	0.974121	0.461606	0.658576	0.246169	0.478028	0.380274	0.421537	0.714685	0.427164	0.70997	1.3528	1.25772	1.34977		20.2713	1.2739	0.792718	0.934897	0.517113	1.13794	0.448399	0.754322	0.51633	0.565892	0.604597	0.94416	0.704605	0.398474	0.965849
18.4971	2.14216	0.932086	0.439561	0.63492	0.271589	0.4741	0.350796	0.38511	0.696896	0.392558	0.724111	1.32019	1.21792	1.23584		20.5445	1.31018	0.798269	0.927673	0.477693	1.1446	0.395893	0.749968	0.514696	0.598324	0.626968	0.965854	0.717239	0.407125	0.916903
18.6139	2.06488	0.902844	0.419668	0.618982	0.303769	0.472528	0.335468	0.362859	0.687032	0.375063	0.733677	1.296	1.18039	1.13621		21.0783	1.34552	0.822431	0.91332	0.435586	1.13786	0.319752	0.727777	0.513831	0.637852	0.670806	0.98501	0.705491	0.405084	0.883067
18.8119	1.96911	0.877258	0.401655	0.58069	0.34244	0.461628	0.32908	0.348305	0.674807	0.360082	0.739084	1.28758	1.17016	1.05411		22.2606	1.36732	0.889649	0.897372	0.412396	1.10256	0.269071	0.692802	0.498794	0.666359	0.724135	0.988102	0.671453	0.412811	0.878681
19.0494	1.88035	0.835222	0.381458	0.542754	0.364663	0.476887	0.336659	0.346537	0.670947	0.361494	0.749898	1.25497	1.15992	0.993758		23.2506	1.38538	0.988419	0.872122	0.395397	1.07938	0.23801	0.643278	0.466135	0.699357	0.760698	0.972107	0.631386	0.409237	0.901792
19.291	1.79516	0.813291	0.368274	0.51804	0.381236	0.541203	0.391748	0.352298	0.683309	0.372501	0.75572	1.215	1.14969	0.976778		24.1126	1.37323	1.06893	0.844103	0.379452	1.06431	0.220071	0.593149	0.413293	0.681229	0.801005	0.955422	0.60047	0.413498	0.910868
19.5325	1.70734	0.811464	0.376024	0.517652	0.421387	0.64622	0.464047	0.383917	0.691377	0.415559	0.745322	1.19185	1.09738	1.00184		25.0894	1.3453	1.16837	0.832395	0.379051	1.05988	0.237184	0.565229	0.35964	0.638816	0.847601	0.932975	0.599854	0.427211	0.923831
19.768	1.61891	0.785877	0.38929	0.49791	0.474531	0.764059	0.553253	0.442085	0.71062	0.468829	0.736171	1.15609	1.01323	1.01254		25.9551	1.30952	1.26864	0.831872	0.365669	1.02882	0.278897	0.561387	0.314364	0.603963	0.888323	0.919002	0.616164	0.454856	0.932982
20.0551	1.54056	0.756636	0.415426	0.508417	0.517398	0.893053	0.637054	0.500722	0.738955	0.531409	0.735339	1.1077	0.947272	0.996328		26.0116	1.28975	1.31269	0.826876	0.373747	1.01671	0.321763	0.562772	0.279372	0.592527	0.908351	0.897032	0.621405	0.461295	0.918562
20.4173	1.45727	0.754809	0.445149	0.523146	0.535855	0.981736	0.712785	0.557842	0.756395	0.600982	0.735339	1.06352	0.90406	0.958783		25.7998	1.26706	1.32867	0.8202	0.380832	0.99456	0.360617	0.571441	0.267408	0.596918	0.898621	0.889997	0.610125	0.473425	0.925007
20.8251	1.40384	0.727393	0.467784	0.501833	0.558622	1.01179	0.746905	0.614678	0.761763	0.676687	0.741162	1.03301	0.861986	0.911863		25.5385	1.27271	1.38776	0.838422	0.397394	0.980875	0.389155	0.562699	0.270671	0.618936	0.863861	0.872817	0.59482	0.492687	0.949623
21.2587	1.34805	0.707289	0.490024	0.48772	0.5377	0.982317	0.737231	0.646901	0.772636	0.721917	0.749066	1.00987	0.831283	0.873053		25.2277	1.29135	1.44056	0.835112	0.429031	0.955985	0.412216	0.528522	0.286321	0.640936	0.814271	0.857819	0.547486	0.500815	0.9663
21.708	1.31054	0.705461	0.512752	0.513144	0.498378	0.93649	0.710915	0.649759	0.783884	0.754035	0.754057	1.00145	0.819911	0.832407		24.9664	1.33502	1.49221	0.835621	0.48934	0.937084	0.435666	0.509662	0.313721	0.663276	0.77739	0.834975	0.513829	0.509506	0.980812
22.0663	1.2844	0.705461	0.518069	0.521382	0.476934	0.848445	0.7128	0.631806	0.7877	0.755673	0.759465	1.00671	0.798304	0.790903		24.8041	1.35933	1.5329	0.863737	0.553813	0.907027	0.458545	0.493623	0.340521	0.684946	0.748014	0.822306	0.516426	0.528079	0.98611
22.2959	1.29124	0.707289	0.539616	0.524688	0.477848	0.771189	0.727654	0.611329	0.789069	0.741405	0.751146	1.02039	0.768737	0.775342		24.6318	1.39302	1.56043	0.901554	0.61331	0.888098	0.483835	0.479997	0.363585	0.710668	0.745716	0.80826	0.541504	0.547489	0.961007
22.4662	1.27689	0.710944	0.546889	0.55611	0.476934	0.742748	0.77356	0.569469	0.776153	0.709141	0.743243	1.03407	0.732347	0.761584		24.424	1.40987	1.57204	0.921085	0.648261	0.83931	0.505234	0.498451	0.386649	0.73639	0.750389	0.802044	0.572822	0.57128	0.955376
22.5474	1.26242	0.705461	0.541345	0.551147	0.492388	0.734241	0.849741	0.521008	0.745328	0.662106	0.741995	1.03827	0.694819	0.746675		24.2082	1.41377	1.55855	0.943208	0.676712	0.806265	0.518634	0.541712	0.400508	0.742682	0.754925	0.800231	0.604647	0.606611	0.949304
22.5889	1.24437	0.721909	0.542346	0.524991	0.510311	0.718293	0.937244	0.481033	0.715683	0.657437	0.740748	1.02355	0.660703	0.753399		23.9251	1.39557	1.52139	0.934267	0.667386	0.737207	0.517662	0.564549	0.412922	0.743049	0.739769	0.796969	0.626509	0.633846	0.937279
22.6246	1.2201	0.740185	0.561683	0.521248	0.509378	0.712495	1.00285	0.477651	0.692744	0.675794	0.744491	0.996265	0.616896	0.789143		23.5272	1.37387	1.47735	0.913253	0.642632	0.669044	0.514237	0.568908	0.432621	0.736411	0.730843	0.787952	0.622239	0.663164	0.940332
22.6661	1.18515	0.771255	0.543246	0.54476	0.469947	0.679918	1.03734	0.468127	0.641879	0.714775	0.760296	0.960457	0.575292	0.832156		23.0581	1.35406	1.44188	0.895581	0.624457	0.616369	0.50971	0.574261	0.466859	0.710816	0.69657	0.766281	0.596277	0.698424	0.954805
22.7671	1.18294	0.838877	0.531086	0.584292	0.436464	0.637454	1.05124	0.483246	0.605135	0.79071	0.781092	0.920483	0.549136	0.881971		22.6463	1.33329	1.39416	0.885952	0.617996	0.576485	0.504435	0.591634	0.496447	0.670767	0.681179	0.745073	0.561599	0.705271	0.963625
22.9947	1.21423	0.917465	0.544194	0.652455	0.41743	0.595261	1.0534	0.505139	0.612312	0.895811	0.787747	0.883665	0.526392	0.934764		22.3395	1.32016	1.35887	0.880728	0.598826	0.549295	0.490474	0.616283	0.50641	0.640256	0.675869	0.719096	0.535726	0.686754	0.989007
23.2897	1.26514	0.968638	0.55625	0.6937	0.38122	0.544776	0.999125	0.503505	0.616735	0.927574	0.791074	0.831067	0.526392	0.973751		22.2524	1.31449	1.30815	0.902113	0.596314	0.550676	0.488424	0.66631	0.50817	0.619065	0.661553	0.701792	0.51805	0.690773	1.01389
23.5748	1.32915	0.986914	0.553166	0.715622	0.331772	0.498832	0.943463	0.485875	0.642857	0.957526	0.798561	0.780502	0.548593	1.01887		22.2623	1.32656	1.2673	0.922121	0.597689	0.560841	0.501444	0.748334	0.524337	0.598699	0.612792	0.692994	0.520098	0.696385	1.05591
23.8539	1.39377	0.990569	0.563545	0.722766	0.317318	0.453839	0.898596	0.47064	0.693986	0.96337	0.808127	0.750036	0.577688	1.04347		22.4028	1.34647	1.20453	0.948954	0.600785	0.554526	0.509921	0.821921	0.527238	0.586482	0.564292	0.696086	0.545104	0.713204	1.08512
24.1548	1.43641	0.946707	0.565975	0.710322	0.291346	0.38731	0.803977	0.423627	0.723701	0.917532	0.811869	0.72058	0.594746	1.0551		22.6186	1.39832	1.1623	1.00579	0.607387	0.560464	0.513249	0.870788	0.537214	0.591258	0.510753	0.70056	0.576452	0.760006	1.10176
24.3369	1.46415	0.890051	0.547957	0.688888	0.24595	0.310026	0.708109	0.351148	0.716435	0.840776	0.831001	0.679554	0.637959	1.04014		22.8344	1.46754	1.13444	1.02602	0.60458	0.559143	0.490591	0.893092	0.551398	0.607724	0.46292	0.715993	0.602228	0.839481	1.09751
24.4913	1.4823	0.842534	0.524447	0.692176	0.216613	0.260259	0.64147	0.275401	0.699784	0.793543	0.86053	0.649048	0.677761	1.03866		22.9532	1.54882	1.11815	1.02322	0.593131	0.587569	0.467237	0.890036	0.562243	0.626893	0.449484	0.730543	0.630737	0.930474	1.10376
24.6338	1.50341	0.816947	0.488031	0.683017	0.205549	0.220088	0.575814	0.202683	0.645061	0.738047	0.881741	0.606972	0.71074	1.02314		23.1214	1.61598	1.099	0.993474	0.560312	0.605381	0.425683	0.864532	0.561079	0.656166	0.481712	0.752041	0.656583	1.02496	1.11086
24.7981	1.5131	0.785878	0.451844	0.668755	0.195665	0.205573	0.516129	0.147131	0.601772	0.6714	0.896715	0.573311	0.735758	0.998405		23.2659	1.66921	1.09319	0.931474	0.531994	0.617775	0.382076	0.841147	0.536074	0.684445	0.52701	0.769862	0.670799	1.09788	1.11001
24.9031	1.51124	0.804154	0.443423	0.674769	0.203061	0.229764	0.505177	0.118793	0.578049	0.617311	0.907945	0.540701	0.77556	0.998406		23.4322	1.6883	1.05521	0.806924	0.491604	0.618896	0.340289	0.816451	0.508861	0.710767	0.568858	0.78821	0.688978	1.15315	1.09493
25.0119	1.52193	0.827913	0.443423	0.674769	0.240919	0.281317	0.506651	0.114569	0.565403	0.601361	0.916265	0.509143	0.80399	0.998406		23.5748	1.67725	0.998109	0.706906	0.44942	0.616023	0.31153	0.801816	0.494266	0.744903	0.613959	0.791342	0.72159	1.21219	1.08157
25.0713	1.56115	0.82974	0.45428	0.668062	0.291155	0.331623	0.508578	0.130602	0.56161	0.603145	0.924999	0.478637	0.821048	0.990645		23.7866	1.64172	0.958876	0.607882	0.396065	0.602338	0.281982	0.771399	0.460104	0.773434	0.625426	0.791787	0.760939	1.24464	1.05945
25.097	1.60027	0.837051	0.504382	0.69253	0.336062	0.419286	0.496854	0.1612	0.590582	0.636033	0.942051	0.462857	0.843791	0.991939		24.0063	1.6161	0.922458	0.50729	0.358675	0.598012	0.255666	0.737104	0.42255	0.778998	0.608896	0.786394	0.799093	1.26189	1.00072
25.1386	1.63229	0.851672	0.553115	0.713808	0.382083	0.525662	0.477593	0.18718	0.623141	0.705141	0.977404	0.450234	0.873356	0.999699		24.3032	1.58342	0.902473	0.425258	0.319273	0.600438	0.259577	0.702182	0.410416	0.770826	0.58818	0.777563	0.834317	1.26615	0.958696
25.1584	1.70041	0.842534	0.609647	0.719395	0.417307	0.597137	0.440156	0.213318	0.656343	0.791958	1.00569	0.45339	0.900647	0.994525		24.5784	1.5457	0.905369	0.390584	0.298977	0.632	0.287993	0.660936	0.405953	0.771177	0.584617	0.757614	0.865476	1.28346	0.909742
25.1426	1.75074	0.81512	0.700946	0.749973	0.437534	0.655385	0.397966	0.245432	0.68528	0.884548	1.0244	0.477173	0.939723	0.998405		24.8061	1.54008	0.92374	0.379878	0.2929	0.645936	0.318064	0.631237	0.403418	0.759368	0.578059	0.725289	0.907467	1.26842	0.871741
25.1149	1.77339	0.780394	0.795591	0.791478	0.446404	0.706713	0.34466	0.289069	0.710752	0.929577	1.03355	0.522967	1.00365	0.986766		24.9149	1.56908	0.941623	0.371229	0.319715	0.65238	0.347755	0.618782	0.408629	0.746321	0.578856	0.692244	0.936675	1.25611	0.84003
25.1327	1.79059	0.74384	0.838361	0.782293	0.449559	0.710025	0.291853	0.298926	0.709947	0.938712	1.03314	0.592231	1.06479	0.944087		25.006	1.59518	0.986326	0.387154	0.362387	0.706283	0.39643	0.62817	0.418524	0.749641	0.595572	0.665813	0.982681	1.24914	0.845725
25.0891	1.80388	0.694492	0.888831	0.742871	0.458163	0.704401	0.265028	0.324018	0.724433	0.912138	1.01858	0.662404	1.16091	0.891063		25.0456	1.6143	1.01852	0.414177	0.406647	0.765013	0.427416	0.643515	0.418019	0.785165	0.610562	0.644684	1.04843	1.24992	0.850564
25.0614	1.78697	0.650628	0.895504	0.686418	0.45042	0.700089	0.258087	0.342659	0.714615	0.867477	1.01692	0.702524	1.23323	0.844505		25.0792	1.64758	1.04912	0.439941	0.456667	0.807919	0.442735	0.643907	0.413418	0.814419	0.609404	0.626517	1.11647	1.23971	0.863101
25.0495	1.76628	0.608591	0.853818	0.6162	0.431176	0.689111	0.25338	0.35945	0.673262	0.786356	1.04104	0.723967	1.27762	0.796654		25.1505	1.66421	1.06826	0.477668	0.514497	0.861532	0.472356	0.634466	0.427411	0.827234	0.629915	0.636667	1.14538	1.23159	0.869009
25.0119	1.73308	0.58666	0.798464	0.533779	0.445256	0.687075	0.262825	0.383892	0.607518	0.769773	1.07972	0.736543	1.28102	0.761736		25.2455	1.65509	1.08361	0.516337	0.538805	0.906918	0.505019	0.604177	0.460693	0.823419	0.676241	0.646151	1.16986	1.20559	0.87204
25.0139	1.68773	0.568384	0.759191	0.481229	0.474699	0.717006	0.267083	0.435175	0.541247	0.788624	1.11674	0.745576	1.26791	0.73975		25.1638	1.65247	1.0629	0.542979	0.551065	0.909397	0.535932	0.544824	0.475208	0.814534	0.720038	0.660266	1.17816	1.18292	0.855559
25.1109	1.65155	0.575694	0.723679	0.436512	0.500122	0.747062	0.254998	0.48137	0.484867	0.827491	1.1446	0.750933	1.22195	0.72035		24.6981	1.68529	1.04836	0.556111	0.558486	0.904196	0.551795	0.47245	0.490446	0.784086	0.761454	0.674019	1.16593	1.15608	0.840554
25.2693	1.61155	0.583004	0.729372	0.38943	0.543436	0.791169	0.242347	0.535624	0.463575	0.887867	1.17288	0.762202	1.17386	0.697071		24.1168	1.71922	1.04121	0.563831	0.558891	0.894004	0.549416	0.433428	0.512564	0.757643	0.803094	0.69962	1.14507	1.11834	0.838412
25.4435	1.58839	0.584832	0.754117	0.340853	0.619945	0.849218	0.232247	0.590913	0.500844	0.957573	1.17413	0.782888	1.11962	0.684138		23.371	1.76521	0.996694	0.552854	0.567821	0.885687	0.546603	0.404351	0.523168	0.744364	0.814628	0.717824	1.13819	1.07481	0.827705
25.6414	1.56508	0.584832	0.780195	0.303173	0.666611	0.887379	0.209624	0.626546	0.58173	0.980238	1.15958	0.806547	1.07497	0.659565		23.0986	1.81039	0.947198	0.591776	0.611038	0.911499	0.545041	0.399036	0.526753	0.737792	0.79033	0.742561	1.13818	1.02989	0.828812
25.8354	1.53288	0.592142	0.814335	0.287404	0.699119	0.905065	0.190172	0.647852	0.666511	0.974861	1.13836	0.822493	1.03872	0.638872		23.0409	1.83272	0.94338	0.65308	0.678018	0.956957	0.548635	0.428582	0.535715	0.714185	0.761419	0.757644	1.13144	0.96704	0.825161
25.9819	1.52053	0.59397	0.866219	0.274134	0.736127	0.937474	0.170319	0.636378	0.722722	1.00403	1.12381	0.826528	0.997552	0.651806		23.4723	1.83029	0.943955	0.745508	0.740381	1.01151	0.578492	0.485369	0.570001	0.691163	0.742625	0.773286	1.13244	0.89639	0.822764
26.1007	1.52077	0.581177	0.883408	0.274462	0.775926	0.943921	0.15058	0.647591	0.776808	1.06651	1.108	0.85561	0.970562	0.662153		23.9922	1.82407	0.929543	0.835289	0.79454	1.05671	0.652565	0.527269	0.617655	0.653603	0.733133	0.769953	1.14738	0.833538	0.814148
26.2096	1.50319	0.561073	0.894184	0.277475	0.751615	0.909307	0.128969	0.656058	0.806756	1.09167	1.08762	0.917514	0.969823	0.666033		24.6489	1.83037	0.94293	0.943572	0.875227	1.12053	0.763148	0.56342	0.658231	0.605798	0.726014	0.767603	1.146	0.770573	0.823623
26.265	1.49408	0.557418	0.895641	0.277341	0.707407	0.87397	0.120696	0.685763	0.816365	1.11752	1.06433	0.998901	0.992841	0.681553		24.63	1.8383	0.950465	1.02	0.964023	1.17729	0.890598	0.602741	0.704539	0.573677	0.749242	0.766724	1.12246	0.737337	0.830389
26.2907	1.50959	0.550108	0.897451	0.256432	0.671156	0.810642	0.12217	0.705747	0.82159	1.16851	1.04645	1.04967	1.01749	0.691899		24.5586	1.84014	0.944709	1.08415	1.03519	1.23753	1.01202	0.624783	0.771564	0.560398	0.788726	0.772549	1.09508	0.718375	0.865879
26.3323	1.50761	0.535487	0.874423	0.252089	0.638735	0.70442	0.123558	0.755659	0.813553	1.17395	1.01983	1.10991	1.06561	0.707418		24.4119	1.85828	0.923633	1.12408	1.1391	1.31873	1.09995	0.630185	0.826462	0.562116	0.822415	0.778414	1.05123	0.723144	0.896792
26.3442	1.4859	0.546452	0.861326	0.254314	0.625005	0.623427	0.124648	0.788609	0.818989	1.13296	0.987802	1.13884	1.11613	0.733284		24.2693	1.89651	0.909139	1.14616	1.25163	1.40992	1.13995	0.635905	0.857324	0.58444	0.836786	0.799361	1.00921	0.716226	0.933492
26.3778	1.47181	0.581177	0.846764	0.25682	0.664441	0.584761	0.125876	0.817831	0.849551	1.10638	0.958272	1.12884	1.14791	0.765616		24.1506	1.92035	0.90502	1.12733	1.30393	1.48918	1.13504	0.6224	0.881383	0.639057	0.850996	0.822671	0.97573	0.728164	0.980976
26.4689	1.44339	0.626869	0.826563	0.260775	0.721744	0.570008	0.127815	0.808106	0.885493	1.09757	0.932484	1.0885	1.13974	0.808295		24.246	1.91225	0.892291	1.12724	1.31445	1.56238	1.11097	0.60301	0.904603	0.677749	0.853758	0.84535	0.960253	0.72575	1.00708
26.5164	1.40647	0.687182	0.798433	0.263897	0.777299	0.609181	0.129346	0.832585	0.929379	1.07024	0.907113	1.06026	1.12606	0.85744		24.2825	1.91233	0.868607	1.10764	1.33418	1.54661	1.07875	0.581514	0.914872	0.714635	0.864331	0.860295	0.95568	0.731145	1.00241
26.5342	1.36858	0.778564	0.769622	0.265991	0.820822	0.665629	0.112119	0.844128	0.958013	1.04607	0.889644	1.01302	1.05644	0.874253		24.3211	1.91206	0.877012	1.10464	1.33349	1.49746	1.06995	0.5844	0.924141	0.725246	0.886562	0.870108	0.959491	0.732601	1.02148
26.5441	1.35177	0.826083	0.744778	0.266248	0.837962	0.735478	0.0865766	0.869494	0.980738	0.99922	0.858035	0.976205	0.987073	0.882012		24.4339	1.87691	0.89452	1.11836	1.31147	1.4618	1.07929	0.612436	0.951374	0.710091	0.920211	0.878722	0.945841	0.746613	1.05406
26.5223	1.33841	0.871775	0.721254	0.266248	0.830864	0.817965	0.0788384	0.889209	0.980738	0.981457	0.802302	0.942542	0.926804	0.893651		24.6022	1.83638	0.899875	1.121	1.2943	1.42875	1.09239	0.681429	0.960505	0.68761	0.92175	0.880954	0.945979	0.747716	1.066
26.4887	1.34347	0.902844	0.693492	0.264648	0.783585	0.895842	0.0780536	0.906652	0.974685	0.942671	0.737003	0.909931	0.890415	0.889772		24.7486	1.8089	0.923263	1.08148	1.28251	1.36955	1.09007	0.727489	0.95848	0.680653	0.878876	0.875422	0.960349	0.755659	1.08295
26.4154	1.35408	0.915638	0.66635	0.268561	0.732015	0.951163	0.1264	0.897364	0.956357	0.889254	0.676695	0.872061	0.863123	0.891065		24.9129	1.78704	0.956389	1.05404	1.25093	1.37586	1.04642	0.791288	0.970802	0.674751	0.810364	0.865433	0.954805	0.739342	1.11761
26.0484	1.3643	0.884568	0.635951	0.294065	0.682145	1.00034	0.195845	0.870194	0.920437	0.863293	0.624706	0.836295	0.857437	0.910463		24.9565	1.74881	0.977049	1.0128	1.20394	1.40284	1.01356	0.847694	0.980943	0.674681	0.737532	0.855529	0.948058	0.727801	1.14153
25.5199	1.3679	0.890051	0.606058	0.320636	0.652194	1.0346	0.273227	0.821867	0.857228	0.846398	0.593928	0.797373	0.84834	0.933741		24.8663	1.73657	0.967672	0.939722	1.17599	1.44521	0.986854	0.866306	0.965987	0.689012	0.690116	0.844006	0.961245	0.727818	1.15461
24.621	1.35751	0.897362	0.582534	0.34695	0.609604	1.03718	0.332554	0.779972	0.768702	0.815949	0.596423	0.75214	0.826733	0.963487		24.1459	1.71107	0.966918	0.884758	1.15592	1.47691	0.959127	0.878574	0.989532	0.703834	0.672811	0.832536	0.958432	0.720955	1.16898
23.5998	1.34226	0.897362	0.593588	0.367801	0.59338	1.02449	0.380891	0.750019	0.657783	0.816781	0.606405	0.702698	0.79944	0.994526		23.3058	1.68382	0.955185	0.79666	1.13223	1.49217	0.961012	0.918099	1.03217	0.71049	0.706925	0.82933	0.944027	0.699314	1.15289
22.8988	1.31859	0.890051	0.598463	0.353671	0.573447	0.965164	0.380417	0.707854	0.547704	0.809691	0.619714	0.67114	0.763051	1.02686		22.5832	1.65579	0.916198	0.704484	1.09399	1.49005	0.989756	0.913171	1.05631	0.720607	0.748768	0.84384	0.958046	0.71483	1.11966
23.0931	1.31724	0.884568	0.603595	0.309178	0.553226	0.886427	0.378071	0.680072	0.455357	0.733568	0.632608	0.65431	0.732347	1.03979		22.1897	1.65814	0.871556	0.609505	1.06091	1.49032	1.01406	0.872302	1.06536	0.729185	0.791644	0.864569	0.976063	0.738993	1.07045
23.5365	1.33028	0.855327	0.61279	0.249374	0.53193	0.811439	0.383229	0.648705	0.370857	0.680743	0.633855	0.639584	0.705054	1.03462		22.0232	1.66333	0.860939	0.544957	1.03762	1.4764	1.01336	0.846534	1.06867	0.738628	0.830009	0.888093	0.958034	0.746271	1.03536
23.9914	1.32714	0.826085	0.614928	0.18957	0.536446	0.741606	0.399643	0.626299	0.311708	0.636683	0.632192	0.611182	0.681173	1.0178		22.5278	1.70721	0.868205	0.471757	0.977387	1.46915	0.995356	0.837205	1.04119	0.739844	0.880129	0.914193	0.96056	0.736189	0.995058
24.4777	1.31858	0.804154	0.601099	0.134816	0.562426	0.670315	0.420747	0.588062	0.286605	0.573068	0.635935	0.581728	0.656154	1.00099		23.1383	1.76902	0.879796	0.473918	0.927356	1.50914	0.959278	0.8376	1.00058	0.762275	0.910036	0.931773	0.97949	0.713427	0.989729
24.8994	1.31449	0.793188	0.594655	0.110354	0.591823	0.635987	0.456473	0.563685	0.272011	0.516721	0.628864	0.55017	0.615215	0.995818		23.6966	1.84677	0.921825	0.498334	0.892559	1.54673	0.925021	0.874538	0.941589	0.790504	0.924002	0.940491	0.9887	0.690736	0.9878
24.52	1.30316	0.795016	0.602553	0.116158	0.649042	0.646517	0.533794	0.541282	0.30514	0.51226	0.62096	0.514405	0.56063	0.973832		24.0149	1.89519	0.966385	0.55287	0.829752	1.51815	0.871236	0.95413	0.903847	0.821253	0.938917	0.949566	1.00769	0.66548	0.989973
24.2046	1.29288	0.811464	0.599473	0.139122	0.681222	0.659641	0.616336	0.523359	0.329444	0.506723	0.628448	0.482847	0.506044	0.947968		24.1073	1.9349	0.987494	0.605806	0.740129	1.48244	0.839463	1.03127	0.880944	0.877921	0.952382	0.960921	1.05692	0.65291	0.97104
24.5217	1.32224	0.82974	0.5721	0.161321	0.690859	0.660204	0.68462	0.494682	0.345701	0.49565	0.638847	0.458652	0.451458	0.92081		24.0538	1.95754	0.986785	0.680787	0.684298	1.47207	0.827322	1.07842	0.852907	0.922143	0.955417	0.980401	1.09414	0.674534	0.947163
25.0427	1.37613	0.827913	0.536602	0.181256	0.681107	0.646926	0.739647	0.479447	0.348384	0.500264	0.651741	0.446028	0.411656	0.884598		23.9916	1.98687	1.01103	0.714449	0.644745	1.45356	0.832739	1.12968	0.823942	0.944934	0.999788	1.00279	1.10613	0.719198	0.950745
25.4072	1.41009	0.809637	0.507804	0.200999	0.693756	0.622243	0.782669	0.453997	0.361797	0.521856	0.671289	0.417624	0.386638	0.83416		23.9916	2.01471	1.01002	0.74645	0.591474	1.45217	0.832066	1.17402	0.819354	0.961473	1.04548	1.01885	1.09926	0.752812	0.957938
26.0683	1.43179	0.785877	0.492681	0.228577	0.70671	0.598798	0.8252	0.422033	0.375523	0.560149	0.690421	0.386064	0.372992	0.817349		24.0173	2.0527	0.984485	0.737755	0.551064	1.44643	0.826347	1.14322	0.78088	0.968072	1.05747	1.01763	1.09245	0.79848	0.959164
26.5736	1.44978	0.771257	0.512545	0.255943	0.727532	0.552055	0.884812	0.379753	0.382801	0.596915	0.707889	0.360816	0.36162	0.809588		24.1282	2.1076	0.956758	0.741177	0.54207	1.43886	0.830095	1.10383	0.734458	0.956002	1.087	1.00054	1.09139	0.855973	0.944467
26.851	1.47525	0.778567	0.551894	0.277761	0.754551	0.488314	0.914639	0.342114	0.398252	0.62718	0.730349	0.353452	0.362757	0.801828		24.2806	2.17186	0.957096	0.754076	0.553064	1.42223	0.848312	1.07702	0.740405	0.979842	1.17234	0.961924	1.11593	0.944437	0.952807
27.0806	1.50357	0.820602	0.609795	0.312929	0.817878	0.45007	0.96679	0.318694	0.449542	0.669153	0.747818	0.354504	0.36162	0.812175		24.5151	2.23372	0.958095	0.802421	0.564343	1.43669	0.867938	1.06863	0.749718	1.01631	1.26952	0.923135	1.15691	1.04143	0.942994
27.3241	1.53401	0.87543	0.683551	0.371541	0.906711	0.430074	0.992552	0.341953	0.506948	0.72735	0.764039	0.372388	0.354796	0.804415		24.6536	2.25748	0.973332	0.851061	0.59404	1.45586	0.901265	1.0349	0.741548	1.05244	1.39325	0.890184	1.21343	1.1353	0.93418
27.4963	1.56437	0.948534	0.754647	0.38002	0.96718	0.390264	0.972204	0.371527	0.536947	0.739191	0.774022	0.393428	0.346837	0.778549		24.7071	2.23479	1.00571	0.880287	0.618758	1.45472	0.89611	1.00754	0.749912	1.08302	1.49383	0.877246	1.25937	1.20269	0.937229
27.6586	1.58912	1.00153	0.789829	0.389494	1.02065	0.369987	0.928067	0.413807	0.589865	0.753175	0.774022	0.409208	0.340015	0.76303		24.7229	2.1602	1.06909	0.897395	0.61493	1.44955	0.877364	0.988783	0.776798	1.11199	1.53812	0.887432	1.28377	1.24415	0.968214
27.7813	1.58495	1.02347	0.825116	0.405282	1.09306	0.392156	0.916719	0.453239	0.652717	0.772968	0.759465	0.423936	0.341153	0.729404		24.5834	2.05765	1.13564	0.91245	0.59235	1.47743	0.866491	0.963082	0.767478	1.13581	1.54439	0.899636	1.27938	1.25765	1.00422
27.8071	1.56948	1.02529	0.846341	0.410779	1.14417	0.395251	0.923425	0.492342	0.691964	0.747143	0.741996	0.422884	0.349113	0.680259		23.6791	1.949	1.2044	0.912778	0.563611	1.49875	0.840759	0.916609	0.76002	1.22734	1.50079	0.897507	1.24243	1.24615	1.04834
27.7695	1.59486	1.05271	0.846209	0.420713	1.15677	0.398684	0.96841	0.521908	0.72048	0.705692	0.719119	0.412364	0.371857	0.644047		22.7029	1.85591	1.26048	0.893052	0.530087	1.50453	0.797684	0.919387	0.762455	1.32416	1.44516	0.88488	1.20127	1.21978	1.0779
27.72	1.61435	1.07464	0.790576	0.455197	1.17711	0.408045	1.01108	0.538165	0.75519	0.692069	0.698324	0.397636	0.40256	0.614302		21.5989	1.78672	1.29319	0.884926	0.510154	1.55027	0.798152	0.955187	0.76126	1.41496	1.42439	0.865295	1.1724	1.19946	1.10644
27.6943	1.62159	1.11119	0.747613	0.487049	1.16628	0.412115	1.06131	0.532976	0.792463	0.625293	0.68543	0.36713	0.432126	0.598782		20.5532	1.74353	1.28964	0.848111	0.468298	1.55459	0.804821	0.956066	0.723115	1.45538	1.37283	0.843753	1.15167	1.19364	1.12021
27.6111	1.65282	1.16054	0.729165	0.518901	1.13602	0.403297	1.10883	0.512222	0.828105	0.561054	0.681271	0.326104	0.450321	0.602661		20.079	1.70112	1.24108	0.815144	0.433263	1.53209	0.784568	0.936809	0.694051	1.47786	1.29372	0.825594	1.11299	1.17457	1.11202
27.5339	1.65092	1.22085	0.703164	0.550753	1.07375	0.407367	1.13611	0.491728	0.836257	0.54102	0.675032	0.29139	0.445772	0.609127		20.4688	1.67737	1.17396	0.764959	0.391162	1.46237	0.783537	0.90173	0.667765	1.40527	1.22538	0.819515	1.09839	1.17875	1.06504
27.4547	1.61927	1.24826	0.666098	0.55119	1.00375	0.417864	1.11864	0.46954	0.840976	0.523516	0.677112	0.28087	0.4344	0.592315		20.5984	1.6526	1.09844	0.727321	0.354802	1.4118	0.822343	0.835135	0.652591	1.32474	1.16959	0.819259	1.08401	1.16901	1.03432
27.3617	1.57732	1.24995	0.663557	0.523449	0.921464	0.442227	1.09411	0.461703	0.817606	0.523446	0.673369	0.288234	0.432126	0.580676		20.5994	1.64187	1.03993	0.690111	0.325938	1.43317	0.900612	0.768382	0.630665	1.27981	1.14698	0.821946	1.06129	1.14267	1.01508
27.3003	1.53575	1.22055	0.667809	0.506336	0.905503	0.487685	1.06319	0.512826	0.78659	0.570826	0.657148	0.31874	0.458282	0.554812		20.467	1.6283	1.00817	0.698869	0.32378	1.49838	0.997613	0.743118	0.650887	1.24906	1.1633	0.818351	1.03683	1.13266	0.997163
27.3043	1.49966	1.18237	0.667031	0.505756	0.904459	0.541241	1.05119	0.615642	0.72307	0.618206	0.638016	0.353454	0.492398	0.528948		20.0582	1.59651	0.999636	0.678229	0.303798	1.45953	1.07398	0.707849	0.643626	1.17455	1.13844	0.823738	1.02199	1.10781	0.974016
27.3359	1.48573	1.15158	0.676158	0.505176	0.940711	0.594797	1.03104	0.713269	0.67587	0.628276	0.623875	0.379752	0.534474	0.522482		18.9655	1.52692	0.985513	0.700355	0.280451	1.46197	1.14569	0.670142	0.64267	1.14429	1.0968	0.82815	1.01081	1.06847	0.950506
27.3656	1.47785	1.16598	0.700142	0.507366	0.967065	0.640213	1.04077	0.790143	0.640256	0.648946	0.611812	0.390272	0.598157	0.54964		17.6918	1.46022	0.97256	0.746928	0.262163	1.51134	1.24953	0.657636	0.667962	1.14912	1.0642	0.836058	1.01133	1.05581	0.921956
27.3815	1.47697	1.17263	0.723882	0.509558	0.998078	0.666411	1.05025	0.889867	0.616182	0.64804	0.602029	0.395532	0.668664	0.57809		16.6098	1.39185	0.956621	0.828035	0.248727	1.56441	1.36081	0.687301	0.744705	1.15617	1.03542	0.853702	1.00748	1.04141	0.866007
27.3656	1.47848	1.21367	0.728448	0.498322	1.00252	0.676849	1.0147	0.935819	0.592706	0.642392	0.594227	0.390272	0.71074	0.603954		15.5428	1.3204	0.925042	0.869071	0.234479	1.60531	1.45251	0.71945	0.818757	1.1987	0.977544	0.875718	1.00757	0.9952	0.818577
27.3399	1.44928	1.26831	0.72841	0.470748	0.995018	0.703799	0.960642	0.935772	0.581089	0.615794	0.59403	0.387116	0.744856	0.625939		14.2718	1.25499	0.886803	0.918476	0.237609	1.70818	1.56475	0.746902	0.894229	1.25727	0.921895	0.897098	1.00374	0.955811	0.768962
27.2865	1.40911	1.32285	0.728526	0.437749	0.965423	0.717423	0.906752	0.959153	0.557987	0.581322	0.589571	0.393428	0.789207	0.629818		13.5826	1.22927	0.839713	0.944346	0.246759	1.76301	1.65861	0.749816	0.960903	1.32171	0.868729	0.915158	0.995883	0.911734	0.745608
27.1954	1.38013	1.37059	0.733828	0.382773	0.943535	0.717742	0.853117	0.959581	0.523446	0.52837	0.574085	0.408156	0.840379	0.625939		13.2976	1.21903	0.795358	0.920782	0.246602	1.72416	1.68045	0.726503	1.01892	1.33673	0.778129	0.925166	0.976947	0.863974	0.725696
27.037	1.37173	1.43901	0.73515	0.361346	0.920361	0.740699	0.814129	0.938025	0.510494	0.476054	0.568469	0.430247	0.885865	0.625939		13.1064	1.213	0.754883	0.876575	0.239498	1.64648	1.65235	0.670422	1.03491	1.31607	0.664655	0.919688	0.964634	0.839242	0.710473
26.8608	1.37476	1.49681	0.746142	0.361996	0.897015	0.782483	0.812711	0.962876	0.518394	0.450348	0.56702	0.467065	0.926802	0.616886		12.9738	1.22061	0.696069	0.857613	0.236763	1.56471	1.6236	0.615994	1.024	1.27636	0.592272	0.888542	0.947802	0.823323	0.68822
26.7698	1.39187	1.54068	0.744704	0.362584	0.863451	0.791775	0.830198	1.01613	0.561139	0.451103	0.564517	0.499675	0.960916	0.620766		12.8877	1.25095	0.633373	0.847749	0.234004	1.46514	1.59093	0.591668	1.01982	1.24296	0.571234	0.850777	0.93623	0.808539	0.685713
[truncated: 2,927 more rows]
[truncated: 17 more columns]

## Sheet: Fig.2 and Supplementary Fig.2
Fig.2a								Fig.2c								Fig.2e					Fig.2f					Supplementary Fig.2d																	Supplementary Fig.2e
[truncated: 4,359 more rows]
[truncated: 5 more columns]

## Sheet: Fig.3 and Supplementary Fig.3
Fig.3a											Fig.3b							Fig.3d									Fig.3e								Supplementary Fig.3a												Supplementary Fig.3g
[truncated: 4,361 more rows]
[truncated: 27 more columns]

[truncated: 5 more sheets: Fig.4 and Supplementary Fig.4, Fig.5 and Supplementary Fig.5, Fig.6 and Supplementary Fig.6 , Fig.7 and Spplementary Fig.7, Supplementary Fig.8]
